# Supplementary material for: Comprehensive Transcriptomic Analysis of the Molecular Mechanisms Conferring Resistance to Rice Blast in the Elite Restorer Line Fuhui2165
Source: Int J Mol Sci. 2025 Oct 19;26(20):10164. doi: 10.3390/ijms262010164 (PMC12564515; doi:10.3390/ijms262010164)
Supplement: Supplementary file 1 [file ijms-26-10164-s001.zip › Table S1.xlsx]

## Sheet: Sheet1
Table S1. Primers used for qRT-PCR analysis.
Primer name	Sequence (5' to 3')
Os04g0659300-qF	CGAGTGCTACGCCCGCCTCT
Os04g0659300-qR	CGCCGCTGCTGATGTTGGT
Os08g0190100-qF	GGAATACGAACACATCAC
Os08g0190100-qR	TCTTCTTCAACGCAACCA
Os07g0529000-qF	AAGGAGTTACTGAAGAGC
Os07g0529000-qR	TGGATTTGGCAAGAACAT
Os12g0258700-qF	GAAGTCACCTGTCCATCT
Os12g0258700-qR	AGAAGAAGAAGCGACCAT
Os07g0677500-qF	GCACTTCCATGACTGTTT
Os07g0677500-qR	TAGCCTCTAAGAGAATCCTT
Os01g0869800-qF	CCGAAGCCAAAGTTCAAG
Os01g0869800-qR	CTCGTTCTCCTTGGTGAA
Os04g0607500-qF	AGAGTATGCTTACATCCTT
Os04g0607500-qR	CAGTAGAATCAGTCCAGTA
Os03g0843800-qF	GCCACCATTCAATACAAC
Os03g0843800-qR	TTCAACTGCGACTTCATT
Os10g0554200-qF	GACCAGTTCGACGAGTCC
Os10g0554200-qR	GAAGAAGTAGAACCAGTTGAAGAA
Os04g0401000-qF	GATGCCAAGATCAGGAAG
Os04g0401000-qR	ATCACCCTGTTGTTCTTC
OsActin1-qF	ACCATTGGTGCTGAGCGTTT
OsActin1-qR	CGCAGCTTCCATTCCTATGAA
