# Supplementary material for: Comprehensive Transcriptomic Analysis of the Molecular Mechanisms Conferring Resistance to Rice Blast in the Elite Restorer Line Fuhui2165
Source: Int J Mol Sci. 2025 Oct 19;26(20):10164. doi: 10.3390/ijms262010164 (PMC12564515; doi:10.3390/ijms262010164)
Supplement: Supplementary file 1 [file ijms-26-10164-s001.zip › Table S11.xlsx]

## Sheet: 附表11  HHMO_24vsHHMO_0_all._add_
Table S11. Summary of KEGG pathway enrichment for differentially expressed genes (DEGs) in HHSM under Magnaporthe oryzae infection.
kegg_level_term1	kegg_level_term2	Term	Database	ID	Input number	Background number	P-Value	Corrected P-Value	Input	KEGG_ID/KO	Hyperlink	up	down
Metabolism	Global and overview maps	Carbon metabolism	KEGG PATHWAY	dosa01200	105	273	4.93413e-10	5.92095e-08	Os03g0189400|Os06g0727200|Os08g0431300|Os04g0119400|Os02g0601300|Os07g0617800|Os05g0402700|Os04g0650800|Os05g0438600|Os06g0564700|Os03g0645100|Os06g0486800|Os05g0156700|Os04g0543900|Os09g0375000|Os08g0434300|Os04g0234600|Os03g0131200|Os01g0276100|Os03g0267300|Os10g0571200|Os01g0723400|Os01g0978100|Os06g0256500|Os10g0405600|Os02g0600400|Os01g0711400|Os06g0611900|Os01g0752200|Os12g0145700|Os07g0695…	dosa:Os03t0189400-01|dosa:Os06t0727200-01|dosa:Os08t0431300-01|dosa:Os04t0119400-01|dosa:Os02t0601300-01|dosa:Os07t0617800-01|dosa:Os05t0402700-01|dosa:Os04t0650800-01|dosa:Os05t0438600-01|dosa:Os06t0564700-01|dosa:Os03t0645100-01|dosa:Os06t0486800-01|dosa:Os05t0156700-01|dosa:Os02t0650900-01|dosa:Os09t0375000-01|dosa:Os08t0434300-01|dosa:Os04t0234600-01|dosa:Os03t0131200-01|dosa:Os01t0276100-01|…	http://www.genome.jp/kegg-bin/show_pathway?dosa01200/dosa:Os04t0490800-01%09red/dosa:Os12t0632700-01%09red/dosa:Os08t0120600-01%09red/dosa:Os02t0698000-01%09red/dosa:Os01t0866400-01%09red/dosa:Os01t0796400-01%09red/dosa:Os01t0276700-01%09red/dosa:Os04t0650800-01%09red/dosa:Os01t0159400-01%09red/dosa:Os05t0163700-01%09red/dosa:Os10t0571200-01%09red/dosa:Os12t0264500-01%09red/dosa:Os01t0874900-01%0…	62	43
Metabolism	Carbohydrate metabolism	Glyoxylate and dicarboxylate metabolism	KEGG PATHWAY	dosa00630	37	76	3.74902e-06	0.000224941	Os04g0486950|Os06g0727200|Os01g0337900|Os01g0711400|Os04g0683700|Os06g0611900|Os04g0490800|Os01g0682500|Os02g0101500|Os12g0274700|Os07g0152900|Os01g0110400|Os07g0658400|Os06g0486800|Os03g0738400|Os12g0291100|Os07g0108300|Os07g0630800|Os06g0486900|Os05g0156700|Os02g0525900|Os04g0623800|Os04g0659100|Os05g0429000|Os02g0562700|Os08g0434300|Os03g0131200|Os03g0786100|Os10g0516100|Os03g0136900|Os01g0874…	dosa:Os04t0486950-01|dosa:Os06t0727200-01|dosa:Os01t0337900-01|dosa:Os01t0711400-01|dosa:Os04t0683700-01|dosa:Os06t0611900-01|dosa:Os04t0490800-01|dosa:Os01t0682500-01|dosa:Os02t0101500-01|dosa:Os12t0274700-01|dosa:Os07t0152900-01|dosa:Os01t0110400-01|dosa:Os07t0658400-01|dosa:Os06t0486800-01|dosa:Os03t0738400-01|dosa:Os12t0291100-01|dosa:Os07t0108300-01|dosa:Os07t0630800-01|dosa:Os06t0486900-01|…	http://www.genome.jp/kegg-bin/show_pathway?dosa00630/dosa:Os04t0490800-01%09red/dosa:Os01t0711400-01%09red/dosa:Os01t0682500-01%09red/dosa:Os06t0727200-01%09red/dosa:Os01t0110400-01%09red/dosa:Os10t0516100-01%09red/dosa:Os12t0632700-01%09red/dosa:Os12t0291100-01%09red/dosa:Os03t0773800-01%09red/dosa:Os04t0659100-01%09red/dosa:Os08t0434300-01%09red/dosa:Os07t0108300-01%09red/dosa:Os07t0658400-01%0…	15	22
Metabolism	Energy metabolism	Carbon fixation in photosynthetic organisms	KEGG PATHWAY	dosa00710	35	81	4.85802e-05	0.00194321	Os06g0133800|Os03g0129300|Os02g0601300|Os12g0274700|Os07g0617800|Os07g0176900|Os05g0402700|Os05g0438600|Os03g0773800|Os12g0291100|Os07g0108300|Os07g0630800|Os03g0267300|Os08g0562100|Os01g0866400|Os03g0169100|Os10g0390500|Os12g0169600|Os08g0434300|Os04g0234600|Os08g0366000|Os09g0535000|Os11g0171300|Os06g0608700|Os08g0120600|Os01g0723400|Os09g0505700|Os03g0432100|Os12g0632700|Os01g0208700|Os03g0255…	dosa:Os06t0133800-01|dosa:Os03t0129300-01|dosa:Os02t0601300-01|dosa:Os12t0274700-01|dosa:Os07t0617800-01|dosa:Os07t0176900-01|dosa:Os05t0402700-01|dosa:Os05t0438600-01|dosa:Os03t0773800-01|dosa:Os12t0291100-01|dosa:Os07t0108300-01|dosa:Os07t0630800-01|dosa:Os03t0267300-01|dosa:Os08t0562100-01|dosa:Os01t0866400-01|dosa:Os03t0169100-01|dosa:Os03t0183600-00|dosa:Os12t0169600-01|dosa:Os08t0434300-01|…	http://www.genome.jp/kegg-bin/show_pathway?dosa00710/dosa:Os02t0601300-01%09red/dosa:Os08t0366000-01%09red/dosa:Os07t0630800-01%09red/dosa:Os12t0632700-01%09red/dosa:Os12t0291100-01%09red/dosa:Os01t0147900-01%09red/dosa:Os03t0267300-01%09red/dosa:Os08t0434300-01%09red/dosa:Os07t0108300-01%09red/dosa:Os02t0698000-01%09red/dosa:Os01t0866400-01%09red/dosa:Os09t0505700-01%09red/dosa:Os08t0120600-01%0…	13	22
Metabolism	Energy metabolism	Photosynthesis - antenna proteins	KEGG PATHWAY	dosa00196	13	15	0.000109146	0.00327437	Os09g0346500|Os03g0592500|Os07g0577600|Os09g0296800|Os02g0197600|Os11g0242800|Os07g0558400|Os08g0435900|Os07g0562700|Os02g0764500|Os01g0600900|Os06g0320500|Os04g0457000	dosa:Os09t0346500-04|dosa:Os03t0592500-01|dosa:Os07t0577600-01|dosa:Os09t0296800-01|dosa:Os02t0197600-01|dosa:Os11t0242800-01|dosa:Os07t0558400-01|dosa:Os08t0435900-01|dosa:Os07t0562700-01|dosa:Os02t0764500-01|dosa:Os01t0600900-02|dosa:Os06t0320500-01|dosa:Os04t0457000-01|	http://www.genome.jp/kegg-bin/show_pathway?dosa00196/dosa:Os11t0242800-01%09red/dosa:Os07t0562700-01%09red/dosa:Os07t0558400-01%09red/dosa:Os09t0346500-04%09red/dosa:Os01t0600900-02%09red/dosa:Os09t0296800-01%09red/dosa:Os02t0764500-01%09red/dosa:Os04t0457000-01%09red/dosa:Os03t0592500-01%09red/dosa:Os07t0577600-01%09red/dosa:Os08t0435900-01%09red/dosa:Os02t0197600-01%09red/dosa:Os06t0320500-01%0…	0	13
Metabolism	Carbohydrate metabolism	Propanoate metabolism	KEGG PATHWAY	dosa00640	18	31	0.000230281	0.00552674	Os05g0156700|Os07g0577700|Os01g0110400|Os07g0170100|Os06g0354500|Os12g0264500|Os01g0337900|Novel00277|Os02g0525900|Os11g0605500|Os03g0310400|Os12g0183100|Os01g0752200|Os07g0188800|Os01g0159400|Os02g0621700|Os01g0314100|Os05g0163700	dosa:Os05t0156700-01|dosa:Os07t0577700-01|dosa:Os01t0110400-01|dosa:Os07t0170100-01|dosa:Os06t0354500-01|dosa:Os12t0264500-01|dosa:Os01t0337900-01|dosa:Os12t0264500-01|dosa:Os02t0525900-01|dosa:Os11t0605500-01|dosa:Os03t0310400-01|dosa:Os12t0183100-01|dosa:Os01t0752200-01|dosa:Os07t0188800-01|dosa:Os01t0159400-01|dosa:Os02t0621700-01|dosa:Os01t0314100-01|dosa:Os05t0163700-01|	http://www.genome.jp/kegg-bin/show_pathway?dosa00640/dosa:Os02t0525900-01%09red/dosa:Os01t0314100-01%09red/dosa:Os02t0621700-01%09red/dosa:Os01t0110400-01%09red/dosa:Os12t0264500-01%09red/dosa:Os07t0577700-01%09red/dosa:Os03t0310400-01%09red/dosa:Os11t0605500-01%09red/dosa:Os06t0354500-01%09red/dosa:Os01t0752200-01%09red/dosa:Os01t0159400-01%09red/dosa:Os12t0183100-01%09red/dosa:Os07t0188800-01%0…	18	0
Metabolism	Global and overview maps	Biosynthesis of amino acids	KEGG PATHWAY	dosa01230	69	244	0.0012616	0.0220465	Os05g0555600|Os04g0406600|Os01g0654500|Os01g0276700|Os03g0617900|Os06g0133900|Os11g0256050|Os06g0133800|Os03g0850400|Os09g0294000|Os12g0145700|Os12g0138900|Os07g0176900|Os02g0601300|Os04g0650800|Os02g0266000|Os06g0617800|Os01g0764400|Os09g0255400|Os03g0169100|Os07g0108300|Os03g0157900|Os04g0559400|Os10g0549500|Os08g0320400|Os03g0738400|Os04g0659100|Os09g0535000|Os06g0655100|Os04g0463500|Os05g0429…	dosa:Os05t0555600-01|dosa:Os04t0406600-01|dosa:Os01t0654500-01|dosa:Os01t0276700-01|dosa:Os03t0617900-01|dosa:Os06t0133900-01|dosa:Os11t0256050-00|dosa:Os06t0133800-01|dosa:Os03t0850400-01|dosa:Os09t0294000-01|dosa:Os12t0145700-01|dosa:Os12t0138900-01|dosa:Os07t0176900-01|dosa:Os02t0601300-01|dosa:Os04t0650800-01|dosa:Os02t0266000-01|dosa:Os06t0617800-01|dosa:Os01t0764400-01|dosa:Os09t0255400-01|…	http://www.genome.jp/kegg-bin/show_pathway?dosa01230/dosa:Os01t0817700-01%09red/dosa:Os02t0601300-01%09red/dosa:Os01t0654500-01%09red/dosa:Os10t0167300-01%09red/dosa:Os03t0254800-01%09red/dosa:Os09t0255400-01%09red/dosa:Os09t0294000-01%09red/dosa:Os11t0644800-00%09red/dosa:Os03t0157900-01%09red/dosa:Os01t0147900-01%09red/dosa:Os04t0659100-01%09red/dosa:Os03t0850400-01%09red/dosa:Os08t0484500-01%0…	47	22
Metabolism	Energy metabolism	Photosynthesis	KEGG PATHWAY	dosa00195	23	55	0.00128604	0.0220465	Os08g0104600|Os08g0200300|Os03g0333400|Os03g0685000|Os07g0544800|Os12g0420400|Os04g0414700|Os05g0560000|Os02g0750100|Os01g0869800|Os07g0556200|Os03g0778100|Os07g0141400|Os01g0773700|Os07g0513000|Os03g0278900|Os07g0148900|Os06g0101600|Os12g0189400|Os09g0481200|Os08g0560900|Os01g0938100|Os07g0435300	dosa:Os08t0104600-02|dosa:Os08t0200300-02|dosa:Os03t0333400-01|dosa:Os03t0685000-01|dosa:Os07t0544800-01|dosa:Os12t0420400-01|dosa:Os04t0414700-01|dosa:Os05t0560000-01|dosa:Os02t0750100-00|dosa:Os01t0869800-01|dosa:Os07t0556200-01|dosa:Os03t0778100-01|dosa:Os07t0141400-01|dosa:Os01t0773700-02|dosa:Os07t0513000-01|dosa:Os03t0278900-01|dosa:Os07t0148900-01|dosa:Os06t0101600-01|dosa:Os12t0189400-01|…	http://www.genome.jp/kegg-bin/show_pathway?dosa00195/dosa:Os08t0104600-02%09red/dosa:Os12t0420400-01%09red/dosa:Os02t0750100-00%09red/dosa:Os07t0544800-01%09red/dosa:Os01t0773700-02%09red/dosa:Os03t0778100-01%09red/dosa:Os05t0560000-01%09red/dosa:Os04t0414700-01%09red/dosa:Os07t0435300-01%09red/dosa:Os01t0938100-01%09red/dosa:Os12t0189400-01%09red/dosa:Os07t0141400-01%09red/dosa:Os01t0869800-01%0…	0	23
Metabolism	Carbohydrate metabolism	Pyruvate metabolism	KEGG PATHWAY	dosa00620	29	85	0.00399831	0.0599747	Os04g0486950|Os01g0337900|Os01g0276700|Os08g0431300|Os04g0119400|Os12g0145700|Os12g0138900|Os03g0645100|Os01g0110400|Os03g0332400|Os08g0191700|Os03g0773800|Os09g0516600|Os07g0630800|Os08g0562100|Os05g0156700|Os02g0525900|Os06g0105400|Os08g0434300|Os08g0366000|Os10g0571200|Os01g0723400|Os03g0337900|Os03g0432100|Os09g0440300|Os12g0632700|Os01g0208700|Os03g0255500|Os11g0142500	dosa:Os04t0486950-01|dosa:Os01t0337900-01|dosa:Os01t0276700-01|dosa:Os08t0431300-01|dosa:Os04t0119400-01|dosa:Os12t0145700-01|dosa:Os12t0138900-01|dosa:Os03t0645100-01|dosa:Os01t0110400-01|dosa:Os03t0332400-01|dosa:Os08t0191700-01|dosa:Os03t0773800-01|dosa:Os09t0516600-01|dosa:Os07t0630800-01|dosa:Os08t0562100-01|dosa:Os05t0156700-01|dosa:Os02t0525900-01|dosa:Os06t0105400-01|dosa:Os08t0434300-01|…	http://www.genome.jp/kegg-bin/show_pathway?dosa00620/dosa:Os01t0110400-01%09red/dosa:Os08t0366000-01%09red/dosa:Os07t0630800-01%09red/dosa:Os12t0632700-01%09red/dosa:Os08t0191700-01%09red/dosa:Os09t0516600-01%09red/dosa:Os08t0434300-01%09red/dosa:Os12t0145700-01%09red/dosa:Os03t0337900-01%09red/dosa:Os01t0276700-01%09red/dosa:Os03t0332400-01%09red/dosa:Os04t0119400-01%09red/dosa:Os03t0773800-01%0…	21	8
Metabolism	Amino acid metabolism	Valine, leucine and isoleucine degradation	KEGG PATHWAY	dosa00280	19	48	0.00526073	0.070143	Os03g0231600|Os10g0457600|Os07g0170100|Os12g0264500|Os01g0337900|Os05g0125500|Os08g0424200|Novel00277|Os03g0171900|Os03g0310400|Os12g0183100|Os01g0752200|Os07g0188800|Os10g0549500|Os05g0156700|Os01g0110400|Os01g0314100|Os04g0559400|Os09g0440300	dosa:Os03t0231600-01|dosa:Os10t0457600-01|dosa:Os07t0170100-01|dosa:Os12t0264500-01|dosa:Os01t0337900-01|dosa:Os05t0125500-01|dosa:Os08t0424200-01|dosa:Os12t0264500-01|dosa:Os03t0171900-01|dosa:Os03t0310400-01|dosa:Os12t0183100-01|dosa:Os01t0752200-01|dosa:Os07t0188800-01|dosa:Os10t0549500-00|dosa:Os05t0156700-01|dosa:Os01t0110400-01|dosa:Os01t0314100-01|dosa:Os04t0559400-01|dosa:Os09t0440300-01|	http://www.genome.jp/kegg-bin/show_pathway?dosa00280/dosa:Os10t0457600-01%09red/dosa:Os09t0440300-01%09red/dosa:Os04t0559400-01%09red/dosa:Os03t0171900-01%09red/dosa:Os01t0314100-01%09red/dosa:Os01t0110400-01%09red/dosa:Os08t0424200-01%09red/dosa:Os03t0310400-01%09red/dosa:Os05t0156700-01%09red/dosa:Os10t0549500-00%09red/dosa:Os01t0752200-01%09red/dosa:Os03t0231600-01%09red/dosa:Os05t0125500-01%0…	19	0
Metabolism	Amino acid metabolism	Glycine, serine and threonine metabolism	KEGG PATHWAY	dosa00260	25	72	0.00602118	0.0722542	Os03g0171900|Os01g0682500|Os01g0337900|Os01g0711400|Os06g0611900|Os03g0850400|Os02g0101500|Os04g0650800|Os03g0738400|Os07g0108300|Os03g0157900|Os05g0156700|Os04g0269600|Os06g0655100|Os05g0429000|Os08g0135900|Os09g0294000|Os07g0182100|Os10g0516100|Os01g0874900|Os09g0440300|Os08g0447000|Os04g0623800|Os03g0713000|Os01g0817700	dosa:Os03t0171900-01|dosa:Os01t0682500-01|dosa:Os01t0337900-01|dosa:Os01t0711400-01|dosa:Os06t0611900-01|dosa:Os03t0850400-01|dosa:Os02t0101500-01|dosa:Os04t0650800-01|dosa:Os03t0738400-01|dosa:Os07t0108300-01|dosa:Os03t0157900-01|dosa:Os05t0156700-01|dosa:Os04t0269600-01|dosa:Os06t0655100-00|dosa:Os05t0429000-01|dosa:Os08t0135900-01|dosa:Os09t0294000-01|dosa:Os07t0182100-01|dosa:Os10t0516100-01|…	http://www.genome.jp/kegg-bin/show_pathway?dosa00260/dosa:Os01t0817700-01%09red/dosa:Os01t0711400-01%09red/dosa:Os10t0516100-01%09red/dosa:Os09t0294000-01%09red/dosa:Os03t0157900-01%09red/dosa:Os04t0269600-01%09red/dosa:Os03t0850400-01%09red/dosa:Os08t0135900-01%09red/dosa:Os07t0108300-01%09red/dosa:Os09t0440300-01%09red/dosa:Os06t0655100-00%09red/dosa:Os04t0650800-01%09red/dosa:Os05t0429000-01%0…	11	14
Metabolism	Global and overview maps	Biosynthesis of secondary metabolites	KEGG PATHWAY	dosa01110	260	1211	0.00919343	0.100292	Os03g0189400|Os04g0630800|Os05g0102000|Os10g0512400|Os06g0727200|Os05g0555600|Os03g0617900|Os05g0582300|Os03g0171900|Os04g0578000|Os10g0189100|Os02g0140400|Os11g0693800|Os08g0431300|Os04g0119400|Os09g0294000|Os12g0491800|Os02g0601300|Os09g0513100|Os05g0402700|Os05g0438600|Os03g0339300|Os04g0518400|Os11g0605500|Os01g0337900|Os04g0458300|Os09g0255400|Os01g0134500|Os07g0677600|Os01g0682500|Os03g0563…	dosa:Os03t0189400-01|dosa:Os04t0630800-01|dosa:Os05t0102000-01|dosa:Os10t0512400-01|dosa:Os06t0727200-01|dosa:Os05t0555600-01|dosa:Os03t0617900-01|dosa:Os05t0582300-01|dosa:Os03t0171900-01|dosa:Os04t0578000-01|dosa:Os10t0189100-01|dosa:Os02t0140400-01|dosa:Os11t0693800-01|dosa:Os08t0431300-01|dosa:Os04t0119400-01|dosa:Os09t0294000-01|dosa:Os12t0491800-01|dosa:Os02t0601300-01|dosa:Os04t0615100-01|…	http://www.genome.jp/kegg-bin/show_pathway?dosa01110/dosa:Os04t0490800-01%09red/dosa:Os03t0245700-02%09red/dosa:Os01t0314100-01%09red/dosa:Os08t0509100-01%09red/dosa:Os07t0577700-01%09red/dosa:Os10t0546600-01%09red/dosa:Os12t0263200-01%09red/dosa:Os02t0541325-00%09red/dosa:Os11t0644800-00%09red/dosa:Os07t0676900-01%09red/dosa:Os04t0578400-01%09red/dosa:Os04t0269600-01%09red/dosa:Os02t0240100-01%0…	136	124
Metabolism	Lipid metabolism	alpha-Linolenic acid metabolism	KEGG PATHWAY	dosa00592	19	53	0.011928	0.103136	Os09g0513100|Os11g0210300|Os10g0457600|Os05g0102000|Os08g0508800|Os02g0194700|Os12g0559200|Os03g0132000|Os11g0605500|Os02g0218700|Os12g0448900|Os06g0354500|Os02g0274100|Os08g0509100|Os01g0762000|Os05g0304600|Os01g0159400|Os05g0163700|Os03g0225900	dosa:Os04t0615100-01|dosa:Os11t0210300-01|dosa:Os10t0457600-01|dosa:Os05t0102000-01|dosa:Os08t0508800-01|dosa:Os02t0194700-01|dosa:Os12t0559200-01|dosa:Os03t0132000-01|dosa:Os11t0605500-01|dosa:Os02t0218700-01|dosa:Os12t0448900-01|dosa:Os06t0354500-01|dosa:Os02t0274100-01|dosa:Os08t0509100-01|dosa:Os01t0762000-01|dosa:Os05t0304600-01|dosa:Os01t0159400-01|dosa:Os05t0163700-01|dosa:Os03t0225900-01|	http://www.genome.jp/kegg-bin/show_pathway?dosa00592/dosa:Os10t0457600-01%09red/dosa:Os04t0615100-01%09red/dosa:Os05t0304600-01%09red/dosa:Os02t0194700-01%09red/dosa:Os05t0102000-01%09red/dosa:Os02t0274100-01%09red/dosa:Os01t0762000-01%09red/dosa:Os03t0225900-01%09red/dosa:Os08t0508800-01%09red/dosa:Os11t0605500-01%09red/dosa:Os03t0132000-01%09red/dosa:Os06t0354500-01%09red/dosa:Os11t0210300-01%0…	15	4
Metabolism	Carbohydrate metabolism	Citrate cycle (TCA cycle)	KEGG PATHWAY	dosa00020	20	57	0.0120326	0.103136	Os05g0156700|Os07g0577700|Os07g0695800|Os03g0337900|Os01g0654500|Os08g0434300|Os01g0337900|Os06g0105400|Os03g0773800|Os03g0136900|Os03g0645100|Os12g0632700|Os11g0693800|Os08g0431300|Os03g0255500|Os04g0119400|Os07g0630800|Os08g0191150|Os02g0621700|Os01g0276100	dosa:Os05t0156700-01|dosa:Os07t0577700-01|dosa:Os07t0695800-01|dosa:Os03t0337900-01|dosa:Os01t0654500-01|dosa:Os08t0434300-01|dosa:Os01t0337900-01|dosa:Os06t0105400-01|dosa:Os03t0773800-01|dosa:Os03t0136900-01|dosa:Os03t0645100-01|dosa:Os12t0632700-01|dosa:Os11t0693800-01|dosa:Os08t0431300-01|dosa:Os03t0255500-01|dosa:Os04t0119400-01|dosa:Os07t0630800-01|dosa:Os03t0136900-01|dosa:Os02t0621700-01|…	http://www.genome.jp/kegg-bin/show_pathway?dosa00020/dosa:Os03t0337900-01%09red/dosa:Os01t0276100-01%09red/dosa:Os06t0105400-01%09red/dosa:Os08t0431300-01%09red/dosa:Os02t0621700-01%09red/dosa:Os07t0577700-01%09red/dosa:Os03t0255500-01%09red/dosa:Os03t0645100-01%09red/dosa:Os07t0630800-01%09red/dosa:Os12t0632700-01%09red/dosa:Os11t0693800-01%09red/dosa:Os04t0119400-01%09red/dosa:Os07t0695800-01%0…	17	3
Metabolism	Carbohydrate metabolism	Pentose phosphate pathway	KEGG PATHWAY	dosa00030	20	57	0.0120326	0.103136	Os05g0402700|Os06g0256500|Os11g0171300|Os05g0438600|Os06g0608700|Os01g0866400|Os02g0600400|Os06g0326400|Os09g0505700|Os06g0617800|Os10g0189100|Os12g0169600|Os06g0133800|Os03g0169100|Os03g0712700|Os03g0267300|Os08g0440800|Os08g0120600|Os10g0405600|Os07g0176900	dosa:Os05t0402700-01|dosa:Os06t0256500-01|dosa:Os11t0171300-01|dosa:Os05t0438600-01|dosa:Os06t0608700-01|dosa:Os01t0866400-01|dosa:Os02t0600400-01|dosa:Os06t0326400-01|dosa:Os09t0505700-01|dosa:Os06t0617800-01|dosa:Os10t0189100-01|dosa:Os12t0169600-01|dosa:Os06t0133800-01|dosa:Os03t0169100-01|dosa:Os03t0712700-01|dosa:Os03t0267300-01|dosa:Os08t0440800-01|dosa:Os08t0120600-01|dosa:Os10t0405600-01|…	http://www.genome.jp/kegg-bin/show_pathway?dosa00030/dosa:Os12t0169600-01%09red/dosa:Os03t0712700-01%09red/dosa:Os05t0402700-01%09red/dosa:Os06t0256500-01%09red/dosa:Os06t0133800-01%09red/dosa:Os01t0866400-01%09red/dosa:Os11t0171300-01%09red/dosa:Os06t0608700-01%09red/dosa:Os08t0440800-01%09red/dosa:Os09t0505700-01%09red/dosa:Os10t0189100-01%09red/dosa:Os06t0326400-01%09red/dosa:Os03t0169100-01%0…	7	13
Metabolism	Carbohydrate metabolism	Glycolysis / Gluconeogenesis	KEGG PATHWAY	dosa00010	40	145	0.0164315	0.131452	Os03g0189400|Os01g0337900|Os01g0276700|Os06g0326400|Os08g0431300|Os10g0189100|Os03g0818100|Os01g0817700|Os04g0119400|Os04g0458600|Os12g0145700|Os02g0601300|Os11g0210300|Os05g0402700|Os05g0438600|Os09g0327400|Os03g0645100|Os04g0458300|Os03g0712700|Os03g0267300|Os05g0156700|Os02g0525900|Os09g0535000|Os08g0440800|Os06g0105400|Os01g0866400|Os09g0375000|Os12g0169600|Os02g0637700|Os10g0571200|Os10g0167…	dosa:Os03t0189400-01|dosa:Os01t0337900-01|dosa:Os01t0276700-01|dosa:Os06t0326400-01|dosa:Os08t0431300-01|dosa:Os10t0189100-01|dosa:Os03t0818100-01|dosa:Os01t0817700-01|dosa:Os04t0119400-01|dosa:Os04t0458600-01|dosa:Os12t0145700-01|dosa:Os02t0601300-01|dosa:Os11t0210300-01|dosa:Os05t0402700-01|dosa:Os05t0438600-01|dosa:Os09t0327400-01|dosa:Os03t0645100-01|dosa:Os04t0458300-01|dosa:Os03t0712700-01|…	http://www.genome.jp/kegg-bin/show_pathway?dosa00010/dosa:Os01t0817700-01%09red/dosa:Os02t0601300-01%09red/dosa:Os05t0187100-01%09red/dosa:Os03t0712700-01%09red/dosa:Os04t0458600-01%09red/dosa:Os01t0147900-01%09red/dosa:Os03t0267300-01%09red/dosa:Os10t0189100-01%09red/dosa:Os08t0120600-01%09red/dosa:Os02t0637700-01%09red/dosa:Os12t0145700-01%09red/dosa:Os01t0866400-01%09red/dosa:Os10t0167300-01%0…	26	14
Metabolism	Amino acid metabolism	Phenylalanine, tyrosine and tryptophan biosynthesis	KEGG PATHWAY	dosa00400	17	49	0.0212553	0.159415	Os08g0320400|Os07g0182100|Os04g0406600|Os11g0644800|Os04g0463500|Os02g0266000|Os07g0622200|Os08g0135900|Os08g0484500|Os06g0133900|Os03g0264400|Os01g0764400|Os09g0255400|Os03g0254800|Os03g0126000|Os09g0539100|Os01g0375200	dosa:Os08t0320400-01|dosa:Os07t0182100-01|dosa:Os04t0406600-01|dosa:Os11t0644800-00|dosa:Os04t0463500-01|dosa:Os02t0266000-01|dosa:Os07t0622200-01|dosa:Os08t0135900-01|dosa:Os08t0484500-01|dosa:Os06t0133900-01|dosa:Os03t0264400-01|dosa:Os01t0764400-01|dosa:Os09t0255400-01|dosa:Os03t0254800-01|dosa:Os03t0126000-01|dosa:Os09t0539100-01|dosa:Os01t0375200-01|	http://www.genome.jp/kegg-bin/show_pathway?dosa00400/dosa:Os01t0764400-01%09red/dosa:Os09t0539100-01%09red/dosa:Os02t0266000-01%09red/dosa:Os04t0463500-01%09red/dosa:Os07t0182100-01%09red/dosa:Os06t0133900-01%09red/dosa:Os03t0126000-01%09red/dosa:Os03t0254800-01%09red/dosa:Os09t0255400-01%09red/dosa:Os11t0644800-00%09red/dosa:Os03t0264400-01%09red/dosa:Os08t0320400-01%09red/dosa:Os04t0406600-01%0…	17	0
Metabolism	Metabolism of terpenoids and polyketides	Terpenoid backbone biosynthesis	KEGG PATHWAY	dosa00900	17	53	0.0364268	0.247321	Os02g0744900|Os05g0582350|Os02g0680600|Os01g0695300|Os01g0110400|Os12g0271700|Os05g0582300|Os03g0184550|Os11g0105800|Os09g0514400|Os06g0678200|Os05g0408900|Os01g0887100|Os01g0703400|Os03g0731900|Os01g0106900|Os03g0197000	dosa:Os02t0744900-01|dosa:Os05t0582300-01|dosa:Os02t0680600-01|dosa:Os01t0695300-01|dosa:Os01t0110400-01|dosa:Os05t0582300-01|dosa:Os05t0582300-01|dosa:Os03t0184550-01|dosa:Os11t0105800-01|dosa:Os09t0514400-01|dosa:Os06t0678200-01|dosa:Os07t0190000-01|dosa:Os01t0887100-01|dosa:Os01t0703400-01|dosa:Os03t0731900-01|dosa:Os01t0106900-01|dosa:Os03t0197000-01|	http://www.genome.jp/kegg-bin/show_pathway?dosa00900/dosa:Os07t0190000-01%09red/dosa:Os01t0887100-01%09red/dosa:Os03t0184550-01%09red/dosa:Os02t0744900-01%09red/dosa:Os09t0514400-01%09red/dosa:Os02t0680600-01%09red/dosa:Os11t0105800-01%09red/dosa:Os01t0106900-01%09red/dosa:Os03t0731900-01%09red/dosa:Os01t0703400-01%09red/dosa:Os03t0197000-01%09red/dosa:Os06t0678200-01%09red/dosa:Os01t0110400-01%0…	4	13
Metabolism	Metabolism of other amino acids	beta-Alanine metabolism	KEGG PATHWAY	dosa00410	16	49	0.0370982	0.247321	Os08g0465800|Os04g0671200|Os04g0623300|Os04g0269600|Os12g0264500|Novel00277|Os02g0736400|Os05g0163700|Os03g0310400|Os09g0440300|Os01g0752200|Os07g0188800|Os06g0354500|Os11g0605500|Os01g0159400|Os03g0236200	dosa:Os08t0465800-01|dosa:Os04t0671200-01|dosa:Os04t0623300-01|dosa:Os04t0269600-01|dosa:Os12t0264500-01|dosa:Os12t0264500-01|dosa:Os02t0736400-01|dosa:Os05t0163700-01|dosa:Os03t0310400-01|dosa:Os09t0440300-01|dosa:Os01t0752200-01|dosa:Os07t0188800-01|dosa:Os06t0354500-01|dosa:Os11t0605500-01|dosa:Os01t0159400-01|dosa:Os03t0236200-01|	http://www.genome.jp/kegg-bin/show_pathway?dosa00410/dosa:Os09t0440300-01%09red/dosa:Os12t0264500-01%09red/dosa:Os04t0671200-01%09red/dosa:Os01t0159400-01%09red/dosa:Os03t0310400-01%09red/dosa:Os11t0605500-01%09red/dosa:Os06t0354500-01%09red/dosa:Os01t0752200-01%09red/dosa:Os02t0736400-01%09red/dosa:Os04t0269600-01%09red/dosa:Os03t0236200-01%09red/dosa:Os07t0188800-01%09red/dosa:Os08t0465800-01%0…	13	3
Metabolism	Amino acid metabolism	Cysteine and methionine metabolism	KEGG PATHWAY	dosa00270	31	119	0.0544515	0.343904	Os03g0171900|Os04g0578000|Os11g0455500|Os03g0850400|Os04g0669900|Os11g0216900|Os04g0650800|Os12g0632700|Os06g0564700|Os03g0773800|Os10g0549500|Os05g0149400|Os07g0630800|Os03g0157900|Os12g0263000|Os04g0559400|Os10g0419500|Os06g0655100|Os05g0533500|Os03g0231600|Os08g0434300|Os09g0294000|Os10g0517500|Os06g0564500|Os02g0167100|Os10g0419400|Os11g0644800|Os01g0101200|Os08g0447000|Os01g0978100|Os05g0149…	dosa:Os03t0171900-01|dosa:Os04t0578000-01|dosa:Os11t0455500-01|dosa:Os03t0850400-01|dosa:Os04t0669900-00|dosa:Os11t0216900-01|dosa:Os04t0650800-01|dosa:Os12t0632700-01|dosa:Os06t0564700-01|dosa:Os03t0773800-01|dosa:Os10t0549500-00|dosa:Os05t0149400-01|dosa:Os07t0630800-01|dosa:Os03t0157900-01|dosa:Os12t0263000-01|dosa:Os04t0559400-01|dosa:Os10t0419500-01|dosa:Os06t0655100-00|dosa:Os05t0533500-01|…	http://www.genome.jp/kegg-bin/show_pathway?dosa00270/dosa:Os12t0632700-01%09red/dosa:Os09t0294000-01%09red/dosa:Os11t0644800-00%09red/dosa:Os03t0171900-01%09red/dosa:Os03t0850400-01%09red/dosa:Os04t0559400-01%09red/dosa:Os08t0434300-01%09red/dosa:Os02t0167100-01%09red/dosa:Os11t0216900-01%09red/dosa:Os01t0978100-01%09red/dosa:Os10t0419400-01%09red/dosa:Os10t0549500-00%09red/dosa:Os04t0650800-01%0…	17	14
Metabolism	Metabolism of cofactors and vitamins	Nicotinate and nicotinamide metabolism	KEGG PATHWAY	dosa00760	7	17	0.06643	0.39858	Os11g0191400|Os02g0134400|Os09g0553600|Os08g0557900|Os04g0436400|Os12g0290150|Os09g0567900	dosa:Os11t0191400-01|dosa:Os02t0134400-01|dosa:Os09t0553600-01|dosa:Os08t0557900-01|dosa:Os11t0191400-01|dosa:Os12t0290150-00|dosa:Os09t0567900-01|	http://www.genome.jp/kegg-bin/show_pathway?dosa00760/dosa:Os02t0134400-01%09red/dosa:Os12t0290150-00%09red/dosa:Os09t0553600-01%09red/dosa:Os08t0557900-01%09red/dosa:Os09t0567900-01%09red/dosa:Os11t0191400-01%09red	6	1
Metabolism	Amino acid metabolism	Alanine, aspartate and glutamate metabolism	KEGG PATHWAY	dosa00250	15	51	0.0779975	0.438628	Os03g0794500|Os04g0614600|Os07g0617800|Os04g0543900|Os04g0659100|Os05g0555600|Os02g0134400|Os10g0390500|Os04g0650700|Os03g0291500|Os08g0465800|Os07g0108300|Os03g0171900|Os12g0131100|Os03g0236200	dosa:Os03t0794500-01|dosa:Os04t0614600-01|dosa:Os07t0617800-01|dosa:Os02t0650900-01|dosa:Os04t0659100-01|dosa:Os05t0555600-01|dosa:Os02t0134400-01|dosa:Os03t0183600-00|dosa:Os04t0650700-01|dosa:Os03t0291500-01|dosa:Os08t0465800-01|dosa:Os07t0108300-01|dosa:Os03t0171900-01|dosa:Os12t0131100-01|dosa:Os03t0236200-01|	http://www.genome.jp/kegg-bin/show_pathway?dosa00250/dosa:Os02t0134400-01%09red/dosa:Os03t0794500-01%09red/dosa:Os07t0617800-01%09red/dosa:Os12t0131100-01%09red/dosa:Os03t0183600-00%09red/dosa:Os04t0659100-01%09red/dosa:Os02t0650900-01%09red/dosa:Os03t0171900-01%09red/dosa:Os05t0555600-01%09red/dosa:Os04t0614600-01%09red/dosa:Os03t0236200-01%09red/dosa:Os04t0650700-01%09red/dosa:Os08t0465800-01%0…	10	5
Metabolism	Lipid metabolism	Linoleic acid metabolism	KEGG PATHWAY	dosa00591	7	18	0.0804152	0.438628	Os08g0508800|Os02g0194700|Os12g0559200|Os01g0762000|Os03g0700700|Os05g0304600|Os08g0509100	dosa:Os08t0508800-01|dosa:Os02t0194700-01|dosa:Os12t0559200-01|dosa:Os01t0762000-01|dosa:Os03t0700700-01|dosa:Os05t0304600-01|dosa:Os08t0509100-01|	http://www.genome.jp/kegg-bin/show_pathway?dosa00591/dosa:Os03t0700700-01%09red/dosa:Os05t0304600-01%09red/dosa:Os02t0194700-01%09red/dosa:Os12t0559200-01%09red/dosa:Os01t0762000-01%09red/dosa:Os08t0508800-01%09red/dosa:Os08t0509100-01%09red	4	3
Metabolism	Lipid metabolism	Fatty acid degradation	KEGG PATHWAY	dosa00071	15	52	0.0867333	0.452521	Os03g0189400|Os11g0210300|Os10g0457600|Os05g0132100|Os01g0110400|Os11g0605500|Os03g0310400|Os09g0440300|Os06g0158000|Os06g0354500|Os02g0274100|Os01g0681200|Os02g0637700|Os01g0159400|Os05g0163700	dosa:Os03t0189400-01|dosa:Os11t0210300-01|dosa:Os10t0457600-01|dosa:Os05t0132100-02|dosa:Os01t0110400-01|dosa:Os11t0605500-01|dosa:Os03t0310400-01|dosa:Os09t0440300-01|dosa:Os06t0158000-01|dosa:Os06t0354500-01|dosa:Os02t0274100-01|dosa:Os01t0681200-01|dosa:Os02t0637700-01|dosa:Os01t0159400-01|dosa:Os05t0163700-01|	http://www.genome.jp/kegg-bin/show_pathway?dosa00071/dosa:Os10t0457600-01%09red/dosa:Os02t0637700-01%09red/dosa:Os01t0681200-01%09red/dosa:Os09t0440300-01%09red/dosa:Os02t0274100-01%09red/dosa:Os05t0132100-02%09red/dosa:Os06t0158000-01%09red/dosa:Os03t0310400-01%09red/dosa:Os11t0605500-01%09red/dosa:Os06t0354500-01%09red/dosa:Os11t0210300-01%09red/dosa:Os01t0110400-01%09red/dosa:Os01t0159400-01%0…	14	1
Metabolism	Amino acid metabolism	Valine, leucine and isoleucine biosynthesis	KEGG PATHWAY	dosa00290	7	20	0.113051	0.563212	Os03g0231600|Os11g0256050|Os10g0549500|Os11g0142500|Os03g0713000|Os12g0138900|Os04g0559400	dosa:Os03t0231600-01|dosa:Os11t0256050-00|dosa:Os10t0549500-00|dosa:Os11t0142500-00|dosa:Os03t0713000-00|dosa:Os12t0138900-01|dosa:Os04t0559400-01|	http://www.genome.jp/kegg-bin/show_pathway?dosa00290/dosa:Os10t0549500-00%09red/dosa:Os04t0559400-01%09red/dosa:Os12t0138900-01%09red/dosa:Os11t0142500-00%09red/dosa:Os11t0256050-00%09red/dosa:Os03t0231600-01%09red/dosa:Os03t0713000-00%09red	7	0
Metabolism	Global and overview maps	Metabolic pathways	KEGG PATHWAY	dosa01100	450	2318	0.118756	0.563212	Os03g0189400|Os04g0624600|Os04g0445700|Os03g0592500|Os01g0639900|Os09g0346500|Os06g0259000|Os04g0614600|Os05g0517200|Os07g0209100|Os04g0618200|Os07g0562700|Os09g0294000|Os04g0691900|Os06g0172800|Os10g0571200|Os02g0716500|Os08g0530400|Os07g0677500|Os01g0723400|Os04g0515400|Os08g0409100|Os04g0117900|Os06g0561000|Os06g0256500|Os10g0405600|Os02g0600400|Os12g0559200|Os08g0557900|Os01g0894300|Os06g0652…	dosa:Os03t0189400-01|dosa:Os04t0624600-01|dosa:Os04t0445700-01|dosa:Os03t0592500-01|dosa:Os01t0639900-01|dosa:Os09t0346500-04|dosa:Os06t0259000-01|dosa:Os04t0614600-01|dosa:Os05t0517200-01|dosa:Os07t0209100-01|dosa:Os04t0618200-01|dosa:Os07t0562700-01|dosa:Os09t0294000-01|dosa:Os04t0691900-01|dosa:Os06t0172800-00|dosa:Os10t0571200-01|dosa:Os02t0716500-01|dosa:Os08t0530400-01|dosa:Os07t0677500-00|…	http://www.genome.jp/kegg-bin/show_pathway?dosa01100/dosa:Os09t0323000-01%09red/dosa:Os12t0131100-01%09red/dosa:Os07t0676900-01%09red/dosa:Os06t0658900-01%09red/dosa:Os06t0652400-01%09red/dosa:Os09t0469400-01%09red/dosa:Os03t0599800-01%09red/dosa:Os03t0332400-01%09red/dosa:Os01t0159400-01%09red/dosa:Os03t0819600-01%09red/dosa:Os03t0758100-01%09red/dosa:Os03t0264400-01%09red/dosa:Os10t0571200-01%0…	237	213
Organismal Systems	Environmental adaptation	Circadian rhythm - plant	KEGG PATHWAY	dosa04712	12	42	0.122029	0.563212	Os02g0618200|Os10g0564900|Os07g0695100|Os02g0771100|Os11g0157600|Os11g0547000|Os08g0157600|Os01g0286100|Os01g0566100|Os01g0182600|Os06g0552900|Os03g0284100	dosa:Os02t0618200-01|dosa:Os10t0564900-01|dosa:Os07t0695100-01|dosa:Os02t0771100-01|dosa:Os11t0157600-01|dosa:Os11t0547000-01|dosa:Os08t0157600-01|dosa:Os01t0286100-01|dosa:Os06t0142600-01|dosa:Os01t0182600-01|dosa:Os06t0552900-00|dosa:Os03t0284100-01|	http://www.genome.jp/kegg-bin/show_pathway?dosa04712/dosa:Os03t0284100-01%09red/dosa:Os01t0182600-01%09red/dosa:Os01t0286100-01%09red/dosa:Os06t0142600-01%09red/dosa:Os10t0564900-01%09red/dosa:Os02t0618200-01%09red/dosa:Os11t0547000-01%09red/dosa:Os11t0157600-01%09red/dosa:Os02t0771100-01%09red/dosa:Os06t0552900-00%09red/dosa:Os08t0157600-01%09red/dosa:Os07t0695100-01%09red	5	7
Metabolism	Metabolism of terpenoids and polyketides	Monoterpenoid biosynthesis	KEGG PATHWAY	dosa00902	4	9	0.129665	0.576288	Os04g0531750|Os02g0121700|Os10g0430200|Os04g0532400	dosa:Os04t0531750-00|dosa:Os02t0121700-01|dosa:Os10t0430200-01|dosa:Os04t0532400-01|	http://www.genome.jp/kegg-bin/show_pathway?dosa00902/dosa:Os10t0430200-01%09red/dosa:Os04t0531750-00%09red/dosa:Os02t0121700-01%09red/dosa:Os04t0532400-01%09red	0	4
Metabolism	Global and overview maps	2-Oxocarboxylic acid metabolism	KEGG PATHWAY	dosa01210	15	58	0.151669	0.615175	Os01g0654500|Os10g0390500|Os03g0136900|Os03g0231600|Os07g0108300|Os11g0256050|Os03g0850400|Os03g0617900|Os08g0191150|Os11g0142500|Os07g0617800|Os12g0138900|Os01g0276100|Os04g0559400|Os10g0549500	dosa:Os01t0654500-01|dosa:Os03t0183600-00|dosa:Os03t0136900-01|dosa:Os03t0231600-01|dosa:Os07t0108300-01|dosa:Os11t0256050-00|dosa:Os03t0850400-01|dosa:Os03t0617900-01|dosa:Os03t0136900-01|dosa:Os11t0142500-00|dosa:Os07t0617800-01|dosa:Os12t0138900-01|dosa:Os01t0276100-01|dosa:Os04t0559400-01|dosa:Os10t0549500-00|	http://www.genome.jp/kegg-bin/show_pathway?dosa01210/dosa:Os10t0549500-00%09red/dosa:Os01t0276100-01%09red/dosa:Os04t0559400-01%09red/dosa:Os12t0138900-01%09red/dosa:Os07t0617800-01%09red/dosa:Os03t0183600-00%09red/dosa:Os11t0142500-00%09red/dosa:Os11t0256050-00%09red/dosa:Os03t0231600-01%09red/dosa:Os03t0850400-01%09red/dosa:Os01t0654500-01%09red/dosa:Os03t0617900-01%09red/dosa:Os07t0108300-01%0…	13	2
Metabolism	Energy metabolism	Sulfur metabolism	KEGG PATHWAY	dosa00920	11	40	0.157327	0.615175	Os02g0167100|Os08g0530400|Os07g0509800|Os03g0202001|Os05g0533500|Os05g0503300|Os01g0978100|Os04g0111200|Os06g0564500|Os06g0564700|Os03g0743900	dosa:Os02t0167100-01|dosa:Os08t0530400-01|dosa:Os07t0509800-01|dosa:Os03t0202001-01|dosa:Os05t0533500-01|dosa:Os05t0503300-02|dosa:Os01t0978100-01|dosa:Os04t0111200-01|dosa:Os06t0564500-01|dosa:Os06t0564700-01|dosa:Os03t0743900-01|	http://www.genome.jp/kegg-bin/show_pathway?dosa00920/dosa:Os03t0202001-01%09red/dosa:Os02t0167100-01%09red/dosa:Os03t0743900-01%09red/dosa:Os06t0564500-01%09red/dosa:Os04t0111200-01%09red/dosa:Os01t0978100-01%09red/dosa:Os07t0509800-01%09red/dosa:Os06t0564700-01%09red/dosa:Os05t0503300-02%09red/dosa:Os05t0533500-01%09red/dosa:Os08t0530400-01%09red	1	10
Metabolism	Lipid metabolism	Sphingolipid metabolism	KEGG PATHWAY	dosa00600	8	27	0.164847	0.615175	Os02g0806900|Os08g0111200|Os11g0516000|Os01g0928800|Os01g0100900|Os03g0252800|Os10g0189600|Os02g0656200	dosa:Os02t0806900-01|dosa:Os08t0111200-01|dosa:Os11t0516000-01|dosa:Os01t0928800-01|dosa:Os01t0100900-01|dosa:Os03t0252800-01|dosa:Os10t0189600-01|dosa:Os02t0656200-01|	http://www.genome.jp/kegg-bin/show_pathway?dosa00600/dosa:Os08t0111200-01%09red/dosa:Os01t0928800-01%09red/dosa:Os11t0516000-01%09red/dosa:Os01t0100900-01%09red/dosa:Os02t0656200-01%09red/dosa:Os10t0189600-01%09red/dosa:Os03t0252800-01%09red/dosa:Os02t0806900-01%09red	8	0
Metabolism	Carbohydrate metabolism	Butanoate metabolism	KEGG PATHWAY	dosa00650	8	27	0.164847	0.615175	Os04g0614600|Os01g0110400|Os01g0796400|Os08g0465800|Os03g0310400|Os02g0562700|Os11g0256050|Os03g0236200	dosa:Os04t0614600-01|dosa:Os01t0110400-01|dosa:Os01t0796400-01|dosa:Os08t0465800-01|dosa:Os03t0310400-01|dosa:Os02t0562700-01|dosa:Os11t0256050-00|dosa:Os03t0236200-01|	http://www.genome.jp/kegg-bin/show_pathway?dosa00650/dosa:Os01t0110400-01%09red/dosa:Os01t0796400-01%09red/dosa:Os02t0562700-01%09red/dosa:Os11t0256050-00%09red/dosa:Os03t0310400-01%09red/dosa:Os04t0614600-01%09red/dosa:Os03t0236200-01%09red/dosa:Os08t0465800-01%09red	6	2
Metabolism	Energy metabolism	Nitrogen metabolism	KEGG PATHWAY	dosa00910	10	36	0.165973	0.615175	Os05g0555600|Os08g0423600|Os04g0543900|Os04g0659100|Os03g0794500|Os01g0639900|Os07g0658400|Os08g0468100|Os04g0412500|Os02g0635000	dosa:Os05t0555600-01|dosa:Os08t0423600-00|dosa:Os02t0650900-01|dosa:Os04t0659100-01|dosa:Os03t0794500-01|dosa:Os01t0639900-01|dosa:Os07t0658400-01|dosa:Os08t0468100-01|dosa:Os04t0412500-01|dosa:Os02t0635000-01|	http://www.genome.jp/kegg-bin/show_pathway?dosa00910/dosa:Os03t0794500-01%09red/dosa:Os08t0423600-00%09red/dosa:Os07t0658400-01%09red/dosa:Os04t0412500-01%09red/dosa:Os01t0639900-01%09red/dosa:Os02t0650900-01%09red/dosa:Os02t0635000-01%09red/dosa:Os04t0659100-01%09red/dosa:Os05t0555600-01%09red/dosa:Os08t0468100-01%09red	4	6
Cellular Processes	Transport and catabolism	Peroxisome	KEGG PATHWAY	dosa04146	21	88	0.169173	0.615175	Os01g0730800|Os07g0665200|Os10g0457600|Os05g0132100|Os03g0583800|Novel01372|Os08g0566900|Os06g0727200|Os11g0605500|Os09g0508900|Os06g0158000|Os06g0354500|Os03g0131200|Os02g0225000|Os07g0152900|Os01g0681200|Os01g0159400|Os01g0654500|Os05g0163700|Os03g0786100|Os04g0354600	dosa:Os01t0730800-01|dosa:Os07t0665200-01|dosa:Os10t0457600-01|dosa:Os05t0132100-02|dosa:Os03t0583800-01|dosa:Os08t0298700-01|dosa:Os08t0566900-01|dosa:Os06t0727200-01|dosa:Os11t0605500-01|dosa:Os09t0508900-01|dosa:Os06t0158000-01|dosa:Os06t0354500-01|dosa:Os03t0131200-01|dosa:Os09t0508900-01|dosa:Os07t0152900-01|dosa:Os01t0681200-01|dosa:Os01t0159400-01|dosa:Os01t0654500-01|dosa:Os05t0163700-01|…	http://www.genome.jp/kegg-bin/show_pathway?dosa04146/dosa:Os10t0457600-01%09red/dosa:Os03t0131200-01%09red/dosa:Os09t0508900-01%09red/dosa:Os06t0354500-01%09red/dosa:Os01t0654500-01%09red/dosa:Os08t0298700-01%09red/dosa:Os06t0727200-01%09red/dosa:Os05t0132100-02%09red/dosa:Os06t0158000-01%09red/dosa:Os08t0566900-01%09red/dosa:Os11t0605500-01%09red/dosa:Os01t0730800-01%09red/dosa:Os01t0159400-01%0…	12	9
Metabolism	Metabolism of terpenoids and polyketides	Carotenoid biosynthesis	KEGG PATHWAY	dosa00906	9	33	0.194264	0.685638	Os12g0405200|Os04g0578400|Os01g0581300|Os07g0204900|Os02g0704000|Os03g0184000|Os10g0546600|Os04g0379700|Os04g0448900	dosa:Os12t0405200-01|dosa:Os04t0578400-01|dosa:Os01t0581300-01|dosa:Os07t0204900-01|dosa:Os02t0704000-01|dosa:Os03t0184000-00|dosa:Os10t0546600-01|dosa:Os04t0379700-01|dosa:Os04t0448900-00|	http://www.genome.jp/kegg-bin/show_pathway?dosa00906/dosa:Os04t0379700-01%09red/dosa:Os12t0405200-01%09red/dosa:Os10t0546600-01%09red/dosa:Os07t0204900-01%09red/dosa:Os01t0581300-01%09red/dosa:Os04t0578400-01%09red/dosa:Os03t0184000-00%09red/dosa:Os02t0704000-01%09red/dosa:Os04t0448900-00%09red	1	8
Metabolism	Nucleotide metabolism	Purine metabolism	KEGG PATHWAY	dosa00230	23	101	0.205258	0.703741	Os01g0276700|Os03g0202001|Os10g0189100|Os12g0589100|Os08g0457600|Os04g0671100|Os12g0145700|Os06g0665500|Os08g0288200|Os05g0349200|Os06g0617800|Os03g0712700|Os12g0123500|Os03g0340900|Os09g0442600|Os12g0515600|Os03g0743900|Os10g0571200|Os12g0597500|Os11g0125900|Os04g0111200|Os05g0161500|Os02g0625500	dosa:Os01t0276700-01|dosa:Os03t0202001-01|dosa:Os10t0189100-01|dosa:Os12t0589100-01|dosa:Os08t0457600-01|dosa:Os04t0671100-01|dosa:Os12t0145700-01|dosa:Os06t0665500-01|dosa:Os08t0288200-01|dosa:Os05t0349200-01|dosa:Os06t0617800-01|dosa:Os03t0712700-01|dosa:Os12t0123500-01|dosa:Os03t0340900-01|dosa:Os09t0442600-01|dosa:Os12t0515600-01|dosa:Os03t0743900-01|dosa:Os10t0571200-01|dosa:Os12t0597500-01|…	http://www.genome.jp/kegg-bin/show_pathway?dosa00230/dosa:Os03t0712700-01%09red/dosa:Os12t0123500-01%09red/dosa:Os08t0457600-01%09red/dosa:Os09t0442600-01%09red/dosa:Os10t0189100-01%09red/dosa:Os12t0145700-01%09red/dosa:Os04t0111200-01%09red/dosa:Os04t0671100-01%09red/dosa:Os12t0515600-01%09red/dosa:Os01t0276700-01%09red/dosa:Os03t0340900-01%09red/dosa:Os06t0617800-01%09red/dosa:Os10t0571200-01%0…	10	13
Environmental Information Processing	Membrane transport	ABC transporters	KEGG PATHWAY	dosa02010	9	34	0.214189	0.713469	Os01g0695700|Os01g0173900|Os04g0588500|Os07g0464600|Os01g0290800|Os01g0534700|Os05g0137200|Novel00059|Os01g0356400	dosa:Os01t0695700-00|dosa:Os01t0173900-01|dosa:Os01t0173900-01|dosa:Os07t0464600-01|dosa:Os01t0695700-00|dosa:Os01t0534700-00|dosa:Os05t0137200-01|dosa:Os01t0695700-00|dosa:Os01t0356400-01|	http://www.genome.jp/kegg-bin/show_pathway?dosa02010/dosa:Os05t0137200-01%09red/dosa:Os01t0534700-00%09red/dosa:Os01t0356400-01%09red/dosa:Os01t0173900-01%09red/dosa:Os01t0695700-00%09red/dosa:Os07t0464600-01%09red	3	6
Metabolism	Carbohydrate metabolism	Fructose and mannose metabolism	KEGG PATHWAY	dosa00051	16	68	0.223116	0.713469	Os04g0682300|Os09g0535000|Os05g0402700|Os11g0171300|Os05g0438600|Os06g0608700|Os05g0164100|Os06g0326400|Os01g0866400|Os12g0169600|Os01g0894300|Os05g0187100|Os06g0652400|Os03g0267300|Os08g0120600|Os10g0405600	dosa:Os04t0682300-01|dosa:Os01t0147900-01|dosa:Os05t0402700-01|dosa:Os11t0171300-01|dosa:Os05t0438600-01|dosa:Os06t0608700-01|dosa:Os05t0164100-01|dosa:Os06t0326400-01|dosa:Os01t0866400-01|dosa:Os12t0169600-01|dosa:Os01t0894300-01|dosa:Os05t0187100-01|dosa:Os06t0652400-01|dosa:Os03t0267300-01|dosa:Os08t0120600-01|dosa:Os10t0405600-01|	http://www.genome.jp/kegg-bin/show_pathway?dosa00051/dosa:Os12t0169600-01%09red/dosa:Os06t0652400-01%09red/dosa:Os05t0402700-01%09red/dosa:Os05t0164100-01%09red/dosa:Os05t0187100-01%09red/dosa:Os01t0866400-01%09red/dosa:Os11t0171300-01%09red/dosa:Os06t0608700-01%09red/dosa:Os06t0326400-01%09red/dosa:Os01t0147900-01%09red/dosa:Os04t0682300-01%09red/dosa:Os03t0267300-01%09red/dosa:Os01t0894300-01%0…	8	8
Metabolism	Global and overview maps	Fatty acid metabolism	KEGG PATHWAY	dosa01212	18	78	0.225932	0.713469	Novel00817|Os04g0376300|Os10g0457600|Os05g0132100|Os06g0143400|Os01g0150000|Os02g0716500|Os11g0605500|Os03g0310400|Os01g0110400|Os06g0158000|Os06g0354500|Os02g0274100|Os01g0681200|Os01g0159400|Os05g0163700|Os06g0596300|Os04g0445700	dosa:Os07t0616200-01|dosa:Os04t0376300-01|dosa:Os10t0457600-01|dosa:Os05t0132100-02|dosa:Os06t0143400-01|dosa:Os01t0150000-01|dosa:Os02t0716500-01|dosa:Os11t0605500-01|dosa:Os03t0310400-01|dosa:Os01t0110400-01|dosa:Os06t0158000-01|dosa:Os06t0354500-01|dosa:Os02t0274100-01|dosa:Os01t0681200-01|dosa:Os01t0159400-01|dosa:Os05t0163700-01|dosa:Os06t0596300-01|dosa:Os04t0445700-01|	http://www.genome.jp/kegg-bin/show_pathway?dosa01212/dosa:Os10t0457600-01%09red/dosa:Os04t0445700-01%09red/dosa:Os01t0681200-01%09red/dosa:Os05t0132100-02%09red/dosa:Os02t0274100-01%09red/dosa:Os01t0150000-01%09red/dosa:Os06t0158000-01%09red/dosa:Os06t0596300-01%09red/dosa:Os03t0310400-01%09red/dosa:Os11t0605500-01%09red/dosa:Os02t0716500-01%09red/dosa:Os06t0354500-01%09red/dosa:Os07t0616200-01%0…	12	6
Metabolism	Biosynthesis of other secondary metabolites	Monobactam biosynthesis	KEGG PATHWAY	dosa00261	4	13	0.264498	0.780652	Os04g0111200|Os09g0294000|Os03g0850400|Os03g0743900	dosa:Os04t0111200-01|dosa:Os09t0294000-01|dosa:Os03t0850400-01|dosa:Os03t0743900-01|	http://www.genome.jp/kegg-bin/show_pathway?dosa00261/dosa:Os09t0294000-01%09red/dosa:Os03t0850400-01%09red/dosa:Os04t0111200-01%09red/dosa:Os03t0743900-01%09red	0	4
Metabolism	Glycan biosynthesis and metabolism	Glycosaminoglycan degradation	KEGG PATHWAY	dosa00531	4	13	0.264498	0.780652	Os01g0931100|Os06g0179000|Os12g0578400|Os03g0211700	dosa:Os05t0155700-01|dosa:Os06t0179000-01|dosa:Os12t0578400-01|dosa:Os03t0211700-01|	http://www.genome.jp/kegg-bin/show_pathway?dosa00531/dosa:Os12t0578400-01%09red/dosa:Os06t0179000-01%09red/dosa:Os05t0155700-01%09red/dosa:Os03t0211700-01%09red	1	3
Metabolism	Metabolism of other amino acids	Cyanoamino acid metabolism	KEGG PATHWAY	dosa00460	13	56	0.266723	0.780652	Os01g0813700|Os09g0511600|Os05g0429000|Os02g0635200|Os01g0930800|Os05g0365600|Os09g0511900|Os04g0650700|Os01g0897600|Os03g0738400|Os04g0474700|Os01g0874900|Os02g0635000	dosa:Os01t0813700-01|dosa:Os09t0511600-01|dosa:Os05t0429000-01|dosa:Os02t0635200-01|dosa:Os01t0930800-01|dosa:Os05t0365600-01|dosa:Os09t0511900-01|dosa:Os04t0650700-01|dosa:Os01t0897600-01|dosa:Os03t0738400-01|dosa:Os04t0474700-01|dosa:Os01t0874900-01|dosa:Os02t0635000-01|	http://www.genome.jp/kegg-bin/show_pathway?dosa00460/dosa:Os03t0738400-01%09red/dosa:Os01t0897600-01%09red/dosa:Os05t0365600-01%09red/dosa:Os05t0429000-01%09red/dosa:Os02t0635200-01%09red/dosa:Os01t0874900-01%09red/dosa:Os04t0474700-01%09red/dosa:Os01t0930800-01%09red/dosa:Os01t0813700-01%09red/dosa:Os02t0635000-01%09red/dosa:Os09t0511900-01%09red/dosa:Os04t0650700-01%09red/dosa:Os09t0511600-01%0…	2	11
Metabolism	Metabolism of cofactors and vitamins	One carbon pool by folate	KEGG PATHWAY	dosa00670	5	18	0.279642	0.798978	Os01g0874900|Os05g0429000|Os03g0815200|Os04g0623800|Os03g0738400	dosa:Os01t0874900-01|dosa:Os05t0429000-01|dosa:Os03t0815200-01|dosa:Os04t0623800-01|dosa:Os03t0738400-01|	http://www.genome.jp/kegg-bin/show_pathway?dosa00670/dosa:Os04t0623800-01%09red/dosa:Os03t0815200-01%09red/dosa:Os03t0738400-01%09red/dosa:Os01t0874900-01%09red/dosa:Os05t0429000-01%09red	1	4
Metabolism	Metabolism of cofactors and vitamins	Folate biosynthesis	KEGG PATHWAY	dosa00790	6	24	0.317783	0.882492	Os02g0273100|Os10g0503200|Os03g0111100|Os01g0238500|Os05g0460600|Os06g0699700	dosa:Os02t0273100-01|dosa:Os10t0503200-01|dosa:Os03t0111100-01|dosa:Os01t0238500-01|dosa:Os05t0460600-01|dosa:Os06t0699700-01|	http://www.genome.jp/kegg-bin/show_pathway?dosa00790/dosa:Os05t0460600-01%09red/dosa:Os10t0503200-01%09red/dosa:Os01t0238500-01%09red/dosa:Os03t0111100-01%09red/dosa:Os06t0699700-01%09red/dosa:Os02t0273100-01%09red	2	4
Metabolism	Metabolism of cofactors and vitamins	Porphyrin and chlorophyll metabolism	KEGG PATHWAY	dosa00860	10	44	0.32358	0.882492	Os02g0744900|Os10g0496900|Os09g0297000|Os03g0337600|Os01g0631200|Os10g0567400|Os01g0286600|Os01g0279100|Os04g0692600|Os03g0563300	dosa:Os02t0744900-01|dosa:Os04t0678700-01|dosa:Os09t0297000-01|dosa:Os03t0337600-01|dosa:Os01t0631200-01|dosa:Os10t0567400-01|dosa:Os01t0286600-01|dosa:Os01t0279100-01|dosa:Os04t0692600-01|dosa:Os03t0563300-01|	http://www.genome.jp/kegg-bin/show_pathway?dosa00860/dosa:Os02t0744900-01%09red/dosa:Os10t0567400-01%09red/dosa:Os03t0563300-01%09red/dosa:Os01t0631200-01%09red/dosa:Os01t0279100-01%09red/dosa:Os04t0678700-01%09red/dosa:Os09t0297000-01%09red/dosa:Os03t0337600-01%09red/dosa:Os04t0692600-01%09red/dosa:Os01t0286600-01%09red	1	9
Metabolism	Metabolism of other amino acids	Selenocompound metabolism	KEGG PATHWAY	dosa00450	5	20	0.344813	0.899512	Os04g0111200|Os10g0517500|Os02g0713400|Os03g0743900|Os07g0657900	dosa:Os04t0111200-01|dosa:Os10t0517500-02|dosa:Os02t0713400-01|dosa:Os03t0743900-01|dosa:Os07t0657900-01|	http://www.genome.jp/kegg-bin/show_pathway?dosa00450/dosa:Os03t0743900-01%09red/dosa:Os07t0657900-01%09red/dosa:Os02t0713400-01%09red/dosa:Os04t0111200-01%09red/dosa:Os10t0517500-02%09red	2	3
Metabolism	Metabolism of cofactors and vitamins	Thiamine metabolism	KEGG PATHWAY	dosa00730	5	20	0.344813	0.899512	Os04g0671100|Os05g0367400|Os05g0408900|Os07g0529600|Os08g0288200	dosa:Os04t0671100-01|dosa:Os05t0367400-01|dosa:Os07t0190000-01|dosa:Os07t0529600-01|dosa:Os08t0288200-01|	http://www.genome.jp/kegg-bin/show_pathway?dosa00730/dosa:Os07t0190000-01%09red/dosa:Os05t0367400-01%09red/dosa:Os08t0288200-01%09red/dosa:Os04t0671100-01%09red/dosa:Os07t0529600-01%09red	3	2
Metabolism	Carbohydrate metabolism	Galactose metabolism	KEGG PATHWAY	dosa00052	12	56	0.361932	0.924081	Os08g0374800|Os07g0209100|Os09g0553200|Os10g0189100|Os04g0458300|Os04g0481100|Os04g0458600|Os03g0712700|Os06g0172800|Os09g0323000|Os10g0405600|Os05g0187100	dosa:Os08t0374800-01|dosa:Os07t0209100-01|dosa:Os09t0553200-01|dosa:Os10t0189100-01|dosa:Os04t0458300-01|dosa:Os07t0209100-01|dosa:Os04t0458600-01|dosa:Os03t0712700-01|dosa:Os06t0172800-00|dosa:Os09t0323000-01|dosa:Os10t0405600-01|dosa:Os05t0187100-01|	http://www.genome.jp/kegg-bin/show_pathway?dosa00052/dosa:Os03t0712700-01%09red/dosa:Os09t0323000-01%09red/dosa:Os05t0187100-01%09red/dosa:Os08t0374800-01%09red/dosa:Os04t0458300-01%09red/dosa:Os04t0458600-01%09red/dosa:Os10t0405600-01%09red/dosa:Os06t0172800-00%09red/dosa:Os09t0553200-01%09red/dosa:Os10t0189100-01%09red/dosa:Os07t0209100-01%09red	7	5
Metabolism	Carbohydrate metabolism	Amino sugar and nucleotide sugar metabolism	KEGG PATHWAY	dosa00520	31	157	0.385321	0.963302	Os11g0700900|Os04g0636100|Os10g0189100|Os01g0894300|Os05g0187100|Os06g0652400|Os06g0356800|Os05g0247100|Os08g0374800|Os04g0494100|Os09g0323000|Os04g0493400|Os04g0613700|Os03g0712700|Os01g0315800|Os06g0726200|Os04g0682300|Os03g0735000|Os11g0132600|Os09g0553200|Os04g0618200|Os05g0387200|Os07g0195400|Os10g0542900|Os12g0131100|Os03g0320100|Os08g0327100|Os05g0363200|Os06g0256500|Os01g0660200|Os03g0599…	dosa:Os11t0700900-01|dosa:Os04t0636100-01|dosa:Os10t0189100-01|dosa:Os01t0894300-01|dosa:Os05t0187100-01|dosa:Os06t0652400-01|dosa:Os06t0356800-01|dosa:Os05t0247800-01|dosa:Os08t0374800-01|dosa:Os04t0494100-02|dosa:Os09t0323000-01|dosa:Os04t0493400-01|dosa:Os08t0206900-01|dosa:Os03t0712700-01|dosa:Os01t0315800-01|dosa:Os06t0726200-02|dosa:Os04t0682300-01|dosa:Os03t0735000-01|dosa:Os11t0132600-01|…	http://www.genome.jp/kegg-bin/show_pathway?dosa00520/dosa:Os03t0712700-01%09red/dosa:Os09t0323000-01%09red/dosa:Os05t0187100-01%09red/dosa:Os01t0660200-01%09red/dosa:Os04t0618200-01%09red/dosa:Os07t0195400-01%09red/dosa:Os10t0189100-01%09red/dosa:Os08t0327100-01%09red/dosa:Os06t0652400-01%09red/dosa:Os05t0387200-01%09red/dosa:Os03t0599800-01%09red/dosa:Os12t0131100-01%09red/dosa:Os11t0132600-01%0…	21	10
Metabolism	Metabolism of terpenoids and polyketides	Sesquiterpenoid and triterpenoid biosynthesis	KEGG PATHWAY	dosa00909	2	7	0.418264	1	Os03g0184550|Os11g0189600	dosa:Os03t0184550-01|dosa:Os11t0189600-01|	http://www.genome.jp/kegg-bin/show_pathway?dosa00909/dosa:Os03t0184550-01%09red/dosa:Os11t0189600-01%09red	1	1
Metabolism	Lipid metabolism	Biosynthesis of unsaturated fatty acids	KEGG PATHWAY	dosa01040	7	33	0.429208	1	Os10g0457600|Os01g0150000|Os02g0716500|Os01g0159400|Os06g0354500|Os11g0605500|Os05g0163700	dosa:Os10t0457600-01|dosa:Os01t0150000-01|dosa:Os02t0716500-01|dosa:Os01t0159400-01|dosa:Os06t0354500-01|dosa:Os11t0605500-01|dosa:Os05t0163700-01|	http://www.genome.jp/kegg-bin/show_pathway?dosa01040/dosa:Os10t0457600-01%09red/dosa:Os01t0150000-01%09red/dosa:Os11t0605500-01%09red/dosa:Os02t0716500-01%09red/dosa:Os06t0354500-01%09red/dosa:Os01t0159400-01%09red/dosa:Os05t0163700-01%09red	5	2
Metabolism	Amino acid metabolism	Arginine biosynthesis	KEGG PATHWAY	dosa00220	7	35	0.482831	1	Os03g0794500|Os04g0543900|Os04g0659100|Os10g0390500|Os03g0617900|Os07g0108300|Os07g0617800	dosa:Os03t0794500-01|dosa:Os02t0650900-01|dosa:Os04t0659100-01|dosa:Os03t0183600-00|dosa:Os03t0617900-01|dosa:Os07t0108300-01|dosa:Os07t0617800-01|	http://www.genome.jp/kegg-bin/show_pathway?dosa00220/dosa:Os03t0794500-01%09red/dosa:Os07t0617800-01%09red/dosa:Os03t0183600-00%09red/dosa:Os02t0650900-01%09red/dosa:Os04t0659100-01%09red/dosa:Os07t0108300-01%09red/dosa:Os03t0617900-01%09red	5	2
Genetic Information Processing	Folding, sorting and degradation	Protein export	KEGG PATHWAY	dosa03060	11	57	0.491161	1	Os01g0151200|Os01g0958100|Os02g0115900|Os05g0509500|Os01g0321300|Os09g0556000|Os11g0153600|Os01g0501700|Os03g0844700|Os11g0153700|Os03g0116000	dosa:Os01t0151200-01|dosa:Os01t0958100-01|dosa:Os02t0115900-01|dosa:Os05t0509500-01|dosa:Os01t0321300-00|dosa:Os09t0556000-01|dosa:Os11t0153600-01|dosa:Os01t0501700-01|dosa:Os03t0844700-01|dosa:Os11t0153700-01|dosa:Os03t0116000-00|	http://www.genome.jp/kegg-bin/show_pathway?dosa03060/dosa:Os03t0844700-01%09red/dosa:Os01t0151200-01%09red/dosa:Os03t0116000-00%09red/dosa:Os11t0153700-01%09red/dosa:Os01t0321300-00%09red/dosa:Os01t0501700-01%09red/dosa:Os02t0115900-01%09red/dosa:Os09t0556000-01%09red/dosa:Os11t0153600-01%09red/dosa:Os01t0958100-01%09red/dosa:Os05t0509500-01%09red	5	6
Metabolism	Amino acid metabolism	Phenylalanine metabolism	KEGG PATHWAY	dosa00360	9	47	0.5106	1	Os05g0427400|Os04g0269600|Os02g0168100|Os02g0626100|Os11g0644800|Os01g0796400|Os04g0518400|Os03g0310400|Os04g0117900	dosa:Os05t0427400-00|dosa:Os04t0269600-01|dosa:Os02t0168100-01|dosa:Os02t0626100-01|dosa:Os11t0644800-00|dosa:Os01t0796400-01|dosa:Os04t0518400-01|dosa:Os03t0310400-01|dosa:Os04t0117900-01|	http://www.genome.jp/kegg-bin/show_pathway?dosa00360/dosa:Os02t0626100-01%09red/dosa:Os04t0117900-01%09red/dosa:Os04t0518400-01%09red/dosa:Os01t0796400-01%09red/dosa:Os11t0644800-00%09red/dosa:Os05t0427400-00%09red/dosa:Os03t0310400-01%09red/dosa:Os04t0269600-01%09red/dosa:Os02t0168100-01%09red	7	2
Metabolism	Metabolism of cofactors and vitamins	Pantothenate and CoA biosynthesis	KEGG PATHWAY	dosa00770	6	31	0.522331	1	Os06g0207000|Os02g0736400|Os03g0231600|Os11g0256050|Os10g0549500|Os04g0559400	dosa:Os06t0207000-01|dosa:Os02t0736400-01|dosa:Os03t0231600-01|dosa:Os11t0256050-00|dosa:Os10t0549500-00|dosa:Os04t0559400-01|	http://www.genome.jp/kegg-bin/show_pathway?dosa00770/dosa:Os04t0559400-01%09red/dosa:Os06t0207000-01%09red/dosa:Os10t0549500-00%09red/dosa:Os11t0256050-00%09red/dosa:Os03t0231600-01%09red/dosa:Os02t0736400-01%09red	6	0
Metabolism	Metabolism of cofactors and vitamins	Biotin metabolism	KEGG PATHWAY	dosa00780	4	20	0.523526	1	Os04g0376300|Os08g0540100|Novel00817|Os04g0445700	dosa:Os04t0376300-01|dosa:Os08t0540100-01|dosa:Os07t0616200-01|dosa:Os04t0445700-01|	http://www.genome.jp/kegg-bin/show_pathway?dosa00780/dosa:Os07t0616200-01%09red/dosa:Os04t0376300-01%09red/dosa:Os04t0445700-01%09red/dosa:Os08t0540100-01%09red	2	2
Environmental Information Processing	Signal transduction	MAPK signaling pathway - plant	KEGG PATHWAY	dosa04016	30	167	0.575011	1	Os09g0572000|Os02g0551100|Os05g0537400|Os03g0297600|Os06g0727200|Os05g0474800|Os04g0578000|Os01g0382400|Os01g0846300|Os03g0743500|Os01g0826400|Os02g0196600|Os01g0810300|Os03g0285800|Os02g0135200|Os05g0539800|Os12g0586100|Os06g0726200|Os01g0583100|Os06g0130100|Os03g0131200|Os02g0527600|Os10g0542900|Os01g0267900|Os06g0699400|Os03g0178100|Os06g0665800|Os07g0129300|Os06g0708000|Os03g0794900	dosa:Os09t0572000-01|dosa:Os02t0551100-01|dosa:Os05t0537400-00|dosa:Os03t0297600-01|dosa:Os06t0727200-01|dosa:Os05t0474800-01|dosa:Os04t0578000-01|dosa:Os01t0382400-01|dosa:Os01t0846300-01|dosa:Os03t0743500-01|dosa:Os01t0826400-01|dosa:Os02t0196600-01|dosa:Os01t0810300-01|dosa:Os03t0285800-01|dosa:Os02t0135200-00|dosa:Os05t0539800-01|dosa:Os12t0586100-01|dosa:Os06t0726200-02|dosa:Os01t0583100-01|…	http://www.genome.jp/kegg-bin/show_pathway?dosa04016/dosa:Os02t0135200-00%09red/dosa:Os02t0551100-01%09red/dosa:Os06t0727200-01%09red/dosa:Os06t0726200-02%09red/dosa:Os03t0178100-00%09red/dosa:Os06t0130100-01%09red/dosa:Os06t0708000-01%09red/dosa:Os01t0382400-01%09red/dosa:Os01t0810300-01%09red/dosa:Os07t0129300-00%09red/dosa:Os02t0527600-01%09red/dosa:Os01t0826400-01%09red/dosa:Os06t0665800-01%0…	23	7
Metabolism	Carbohydrate metabolism	Inositol phosphate metabolism	KEGG PATHWAY	dosa00562	12	67	0.579739	1	Novel01217|Os06g0259000|Os09g0535000|Os05g0127200|Os09g0402300|Os07g0188800|Os03g0230500|Os06g0561000|Os02g0782600|Os03g0818100|Os04g0691900|Os08g0104700	dosa:Os09t0402300-01|dosa:Os06t0259000-01|dosa:Os01t0147900-01|dosa:Os05t0127200-01|dosa:Os09t0402300-01|dosa:Os07t0188800-01|dosa:Os03t0230500-01|dosa:Os06t0561000-01|dosa:Os02t0782600-01|dosa:Os03t0818100-01|dosa:Os04t0691900-01|dosa:Os08t0104700-01|	http://www.genome.jp/kegg-bin/show_pathway?dosa00562/dosa:Os04t0691900-01%09red/dosa:Os05t0127200-01%09red/dosa:Os08t0104700-01%09red/dosa:Os03t0818100-01%09red/dosa:Os06t0561000-01%09red/dosa:Os02t0782600-01%09red/dosa:Os06t0259000-01%09red/dosa:Os09t0402300-01%09red/dosa:Os01t0147900-01%09red/dosa:Os03t0230500-01%09red/dosa:Os07t0188800-01%09red	6	6
Metabolism	Carbohydrate metabolism	Starch and sucrose metabolism	KEGG PATHWAY	dosa00500	30	168	0.586923	1	Os01g0919400|Os06g0160700|Os03g0758100|Os02g0744700|Os10g0189100|Os09g0511900|Os01g0894300|Os05g0187100|Os04g0474700|Os05g0517200|Os01g0851700|Os10g0565150|Os05g0365600|Os01g0376700|Os03g0712700|Os02g0143100|Os08g0409100|Os03g0735000|Os09g0511600|Os07g0412100|Os08g0414700|Os09g0553200|Os03g0141200|Os01g0897600|Os09g0469400|Os01g0813700|Os07g0662900|Os04g0624600|Os01g0930800|Os06g0256500	dosa:Os08t0301500-01|dosa:Os06t0160700-01|dosa:Os03t0758100-01|dosa:Os02t0744700-01|dosa:Os10t0189100-01|dosa:Os09t0511900-01|dosa:Os01t0894300-01|dosa:Os05t0187100-01|dosa:Os04t0474700-01|dosa:Os05t0517200-01|dosa:Os01t0851700-01|dosa:Os03t0141200-01|dosa:Os05t0365600-01|dosa:Os01t0376700-01|dosa:Os03t0712700-01|dosa:Os02t0143100-01|dosa:Os08t0409100-01|dosa:Os03t0735000-01|dosa:Os09t0511600-01|…	http://www.genome.jp/kegg-bin/show_pathway?dosa00500/dosa:Os03t0712700-01%09red/dosa:Os05t0187100-01%09red/dosa:Os01t0376700-01%09red/dosa:Os07t0662900-01%09red/dosa:Os07t0412100-01%09red/dosa:Os01t0813700-01%09red/dosa:Os10t0189100-01%09red/dosa:Os09t0469400-01%09red/dosa:Os05t0365600-01%09red/dosa:Os06t0160700-01%09red/dosa:Os01t0851700-01%09red/dosa:Os09t0511900-01%09red/dosa:Os02t0143100-01%0…	5	25
Metabolism	Lipid metabolism	Fatty acid biosynthesis	KEGG PATHWAY	dosa00061	8	46	0.614278	1	Novel00817|Os05g0132100|Os04g0376300|Os06g0143400|Os06g0158000|Os01g0681200|Os06g0596300|Os04g0445700	dosa:Os07t0616200-01|dosa:Os05t0132100-02|dosa:Os04t0376300-01|dosa:Os06t0143400-01|dosa:Os06t0158000-01|dosa:Os01t0681200-01|dosa:Os06t0596300-01|dosa:Os04t0445700-01|	http://www.genome.jp/kegg-bin/show_pathway?dosa00061/dosa:Os06t0158000-01%09red/dosa:Os01t0681200-01%09red/dosa:Os05t0132100-02%09red/dosa:Os04t0445700-01%09red/dosa:Os06t0596300-01%09red/dosa:Os07t0616200-01%09red/dosa:Os04t0376300-01%09red/dosa:Os06t0143400-01%09red	4	4
Metabolism	Lipid metabolism	Cutin, suberine and wax biosynthesis	KEGG PATHWAY	dosa00073	5	29	0.624474	1	Os06g0254300|Os02g0814200|Os10g0486100|Os04g0354600|Novel01372	dosa:Os06t0254300-01|dosa:Os02t0814200-01|dosa:Os10t0486100-00|dosa:Os04t0354600-01|dosa:Os08t0298700-01|	http://www.genome.jp/kegg-bin/show_pathway?dosa00073/dosa:Os04t0354600-01%09red/dosa:Os10t0486100-00%09red/dosa:Os02t0814200-01%09red/dosa:Os06t0254300-01%09red/dosa:Os08t0298700-01%09red	1	4
Metabolism	Lipid metabolism	Glycerolipid metabolism	KEGG PATHWAY	dosa00561	14	81	0.626652	1	Os04g0634700|Os02g0539100|Os03g0832800|Os10g0135600|Os04g0647800|Os01g0693300|Os09g0444200|Os07g0100300|Os09g0440300|Os01g0682500|Os01g0762000|Os05g0387200|Os05g0363100|Os05g0462400	dosa:Os04t0634700-01|dosa:Os02t0539100-01|dosa:Os03t0832800-01|dosa:Os10t0135600-01|dosa:Os04t0647800-01|dosa:Os01t0693300-01|dosa:Os09t0444200-01|dosa:Os01t0142300-01|dosa:Os09t0440300-01|dosa:Os01t0682500-01|dosa:Os01t0762000-01|dosa:Os05t0387200-01|dosa:Os05t0363100-01|dosa:Os05t0462400-01|	http://www.genome.jp/kegg-bin/show_pathway?dosa00561/dosa:Os09t0440300-01%09red/dosa:Os01t0682500-01%09red/dosa:Os05t0387200-01%09red/dosa:Os04t0634700-01%09red/dosa:Os01t0762000-01%09red/dosa:Os04t0647800-01%09red/dosa:Os09t0444200-01%09red/dosa:Os10t0135600-01%09red/dosa:Os01t0693300-01%09red/dosa:Os03t0832800-01%09red/dosa:Os01t0142300-01%09red/dosa:Os05t0462400-01%09red/dosa:Os05t0363100-01%0…	8	6
Metabolism	Biosynthesis of other secondary metabolites	Flavonoid biosynthesis	KEGG PATHWAY	dosa00941	7	41	0.631904	1	Os04g0630800|Os05g0320700|Os10g0317900|Os02g0611800|Os11g0116300|Os03g0819600|Os04g0500700	dosa:Os04t0630800-01|dosa:Os05t0320700-02|dosa:Os10t0317900-01|dosa:Os02t0611800-01|dosa:Os11t0116300-01|dosa:Os03t0819600-01|dosa:Os04t0500700-01|	http://www.genome.jp/kegg-bin/show_pathway?dosa00941/dosa:Os11t0116300-01%09red/dosa:Os04t0500700-01%09red/dosa:Os02t0611800-01%09red/dosa:Os10t0317900-01%09red/dosa:Os04t0630800-01%09red/dosa:Os03t0819600-01%09red/dosa:Os05t0320700-02%09red	4	3
Metabolism	Lipid metabolism	Steroid biosynthesis	KEGG PATHWAY	dosa00100	7	41	0.631904	1	Os07g0206700|Os02g0140400|Os03g0404800|Os01g0762000|Os01g0134500|Os01g0103600|Os11g0707600	dosa:Os07t0206700-01|dosa:Os02t0140400-01|dosa:Os03t0404800-01|dosa:Os01t0762000-01|dosa:Os01t0134500-01|dosa:Os01t0103600-01|dosa:Os11t0707600-01|	http://www.genome.jp/kegg-bin/show_pathway?dosa00100/dosa:Os01t0103600-01%09red/dosa:Os01t0134500-01%09red/dosa:Os11t0707600-01%09red/dosa:Os02t0140400-01%09red/dosa:Os01t0762000-01%09red/dosa:Os03t0404800-01%09red/dosa:Os07t0206700-01%09red	2	5
Metabolism	Glycan biosynthesis and metabolism	Other glycan degradation	KEGG PATHWAY	dosa00511	3	18	0.653934	1	Os11g0525600|Os08g0111200|Os10g0140200	dosa:Os11t0525600-01|dosa:Os08t0111200-01|dosa:Os10t0140200-01|	http://www.genome.jp/kegg-bin/show_pathway?dosa00511/dosa:Os08t0111200-01%09red/dosa:Os11t0525600-01%09red/dosa:Os10t0140200-01%09red	3	0
Metabolism	Amino acid metabolism	Lysine biosynthesis	KEGG PATHWAY	dosa00300	2	12	0.663039	1	Os09g0294000|Os03g0850400	dosa:Os09t0294000-01|dosa:Os03t0850400-01|	http://www.genome.jp/kegg-bin/show_pathway?dosa00300/dosa:Os03t0850400-01%09red/dosa:Os09t0294000-01%09red	0	2
Metabolism	Biosynthesis of other secondary metabolites	Flavone and flavonol biosynthesis	KEGG PATHWAY	dosa00944	1	6	0.692832	1	Os10g0317900	dosa:Os10t0317900-01|	http://www.genome.jp/kegg-bin/show_pathway?dosa00944/dosa:Os10t0317900-01%09red	0	1
Human Diseases	Endocrine and metabolic disease	AGE-RAGE signaling pathway in diabetic complications	KEGG PATHWAY	dosa04933	2	13	0.700708	1	Os05g0127200|Os06g0234200	dosa:Os05t0127200-01|dosa:Os06t0234200-01|	http://www.genome.jp/kegg-bin/show_pathway?dosa04933/dosa:Os06t0234200-01%09red/dosa:Os05t0127200-01%09red	0	2
Metabolism	Metabolism of other amino acids	Taurine and hypotaurine metabolism	KEGG PATHWAY	dosa00430	3	20	0.715453	1	Os08g0465800|Os03g0236200|Os12g0623600	dosa:Os08t0465800-01|dosa:Os03t0236200-01|dosa:Os12t0623600-01|	http://www.genome.jp/kegg-bin/show_pathway?dosa00430/dosa:Os03t0236200-01%09red/dosa:Os08t0465800-01%09red/dosa:Os12t0623600-01%09red	1	2
Metabolism	Biosynthesis of other secondary metabolites	Stilbenoid, diarylheptanoid and gingerol biosynthesis	KEGG PATHWAY	dosa00945	3	20	0.715453	1	Os02g0611800|Os05g0320700|Os04g0500700	dosa:Os02t0611800-01|dosa:Os05t0320700-02|dosa:Os04t0500700-01|	http://www.genome.jp/kegg-bin/show_pathway?dosa00945/dosa:Os05t0320700-02%09red/dosa:Os02t0611800-01%09red/dosa:Os04t0500700-01%09red	3	0
Metabolism	Metabolism of cofactors and vitamins	Vitamin B6 metabolism	KEGG PATHWAY	dosa00750	2	14	0.734805	1	Os07g0100200|Os03g0157900	dosa:Os07t0100200-01|dosa:Os03t0157900-01|	http://www.genome.jp/kegg-bin/show_pathway?dosa00750/dosa:Os07t0100200-01%09red/dosa:Os03t0157900-01%09red	2	0
Metabolism	Biosynthesis of other secondary metabolites	Biosynthesis of secondary metabolites - unclassified	KEGG PATHWAY	dosa00999	2	14	0.734805	1	Os08g0448000|Os05g0320700	dosa:Os08t0448000-01|dosa:Os05t0320700-02|	http://www.genome.jp/kegg-bin/show_pathway?dosa00999/dosa:Os08t0448000-01%09red/dosa:Os05t0320700-02%09red	2	0
Metabolism	Lipid metabolism	Synthesis and degradation of ketone bodies	KEGG PATHWAY	dosa00072	1	7	0.74051	1	Os01g0110400	dosa:Os01t0110400-01|	http://www.genome.jp/kegg-bin/show_pathway?dosa00072/dosa:Os01t0110400-01%09red	1	0
Metabolism	Amino acid metabolism	Histidine metabolism	KEGG PATHWAY	dosa00340	3	21	0.742871	1	Os09g0440300|Os03g0134300|Os02g0541325	dosa:Os09t0440300-01|dosa:Os03t0134300-01|dosa:Os02t0541325-00|	http://www.genome.jp/kegg-bin/show_pathway?dosa00340/dosa:Os02t0541325-00%09red/dosa:Os09t0440300-01%09red/dosa:Os03t0134300-01%09red	2	1
Metabolism	Amino acid metabolism	Tryptophan metabolism	KEGG PATHWAY	dosa00380	9	60	0.763273	1	Os05g0156700|Os06g0727200|Os04g0117900|Os01g0337900|Os03g0310400|Os01g0110400|Os03g0131200|Os09g0440300|Os02g0635000	dosa:Os05t0156700-01|dosa:Os06t0727200-01|dosa:Os04t0117900-01|dosa:Os01t0337900-01|dosa:Os03t0310400-01|dosa:Os01t0110400-01|dosa:Os03t0131200-01|dosa:Os09t0440300-01|dosa:Os02t0635000-01|	http://www.genome.jp/kegg-bin/show_pathway?dosa00380/dosa:Os03t0131200-01%09red/dosa:Os09t0440300-01%09red/dosa:Os04t0117900-01%09red/dosa:Os06t0727200-01%09red/dosa:Os01t0110400-01%09red/dosa:Os03t0310400-01%09red/dosa:Os02t0635000-01%09red/dosa:Os05t0156700-01%09red/dosa:Os01t0337900-01%09red	8	1
Metabolism	Metabolism of other amino acids	Phosphonate and phosphinate metabolism	KEGG PATHWAY	dosa00440	1	8	0.78079	1	Os06g0204400	dosa:Os06t0204400-01|	http://www.genome.jp/kegg-bin/show_pathway?dosa00440/dosa:Os06t0204400-01%09red	0	1
Metabolism	Metabolism of terpenoids and polyketides	Limonene and pinene degradation	KEGG PATHWAY	dosa00903	1	8	0.78079	1	Os03g0310400	dosa:Os03t0310400-01|	http://www.genome.jp/kegg-bin/show_pathway?dosa00903/dosa:Os03t0310400-01%09red	1	0
Metabolism	Carbohydrate metabolism	C5-Branched dibasic acid metabolism	KEGG PATHWAY	dosa00660	1	8	0.78079	1	Os11g0256050	dosa:Os11t0256050-00|	http://www.genome.jp/kegg-bin/show_pathway?dosa00660/dosa:Os11t0256050-00%09red	1	0
Metabolism	Metabolism of other amino acids	Glutathione metabolism	KEGG PATHWAY	dosa00480	17	112	0.802726	1	Os02g0465900|Os03g0163300|Os09g0538600|Os10g0530500|Os07g0694700|Os10g0529300|Os05g0116100|Os10g0528100|Os07g0468100|Os04g0434800|Os03g0283100|Os02g0813500|Os04g0448600|Os04g0602100|Os12g0263000|Os01g0654500|Os02g0600400	dosa:Os02t0465900-01|dosa:Os03t0163300-01|dosa:Os08t0549100-01|dosa:Os10t0530400-01|dosa:Os07t0694700-01|dosa:Os10t0529300-01|dosa:Os05t0116100-01|dosa:Os10t0528100-01|dosa:Os07t0468100-01|dosa:Os04t0434800-01|dosa:Os03t0283100-01|dosa:Os02t0813500-01|dosa:Os04t0448600-01|dosa:Os04t0602100-01|dosa:Os12t0263000-01|dosa:Os01t0654500-01|dosa:Os02t0600400-01|	http://www.genome.jp/kegg-bin/show_pathway?dosa00480/dosa:Os02t0465900-01%09red/dosa:Os02t0600400-01%09red/dosa:Os10t0529300-01%09red/dosa:Os10t0530400-01%09red/dosa:Os03t0163300-01%09red/dosa:Os08t0549100-01%09red/dosa:Os07t0468100-01%09red/dosa:Os10t0528100-01%09red/dosa:Os02t0813500-01%09red/dosa:Os07t0694700-01%09red/dosa:Os03t0283100-01%09red/dosa:Os12t0263000-01%09red/dosa:Os04t0602100-01%0…	7	10
Metabolism	Amino acid metabolism	Lysine degradation	KEGG PATHWAY	dosa00310	6	44	0.808945	1	Os05g0156700|Os09g0440300|Os01g0337900|Os02g0783700|Os03g0310400|Os01g0110400	dosa:Os05t0156700-01|dosa:Os09t0440300-01|dosa:Os01t0337900-01|dosa:Os02t0783700-01|dosa:Os03t0310400-01|dosa:Os01t0110400-01|	http://www.genome.jp/kegg-bin/show_pathway?dosa00310/dosa:Os09t0440300-01%09red/dosa:Os02t0783700-01%09red/dosa:Os01t0110400-01%09red/dosa:Os03t0310400-01%09red/dosa:Os05t0156700-01%09red/dosa:Os01t0337900-01%09red	6	0
Metabolism	Carbohydrate metabolism	Ascorbate and aldarate metabolism	KEGG PATHWAY	dosa00053	8	57	0.810491	1	Os09g0538600|Os07g0694700|Os05g0116100|Os02g0707100|Os09g0440300|Os04g0434800|Os06g0561000|Os04g0602100	dosa:Os08t0549100-01|dosa:Os07t0694700-01|dosa:Os05t0116100-01|dosa:Os02t0707100-01|dosa:Os09t0440300-01|dosa:Os04t0434800-01|dosa:Os06t0561000-01|dosa:Os04t0602100-01|	http://www.genome.jp/kegg-bin/show_pathway?dosa00053/dosa:Os09t0440300-01%09red/dosa:Os08t0549100-01%09red/dosa:Os06t0561000-01%09red/dosa:Os02t0707100-01%09red/dosa:Os07t0694700-01%09red/dosa:Os04t0602100-01%09red/dosa:Os04t0434800-01%09red/dosa:Os05t0116100-01%09red	4	4
Environmental Information Processing	Signal transduction	Phosphatidylinositol signaling system	KEGG PATHWAY	dosa04070	11	77	0.823194	1	Os03g0743500|Os01g0267900|Os06g0259000|Novel01217|Os05g0127200|Os09g0402300|Os04g0634700|Os01g0810300|Os03g0230500|Os04g0691900|Os08g0104700	dosa:Os03t0743500-01|dosa:Os03t0319300-01|dosa:Os06t0259000-01|dosa:Os09t0402300-01|dosa:Os05t0127200-01|dosa:Os09t0402300-01|dosa:Os04t0634700-01|dosa:Os01t0810300-01|dosa:Os03t0230500-01|dosa:Os04t0691900-01|dosa:Os08t0104700-01|	http://www.genome.jp/kegg-bin/show_pathway?dosa04070/dosa:Os04t0691900-01%09red/dosa:Os05t0127200-01%09red/dosa:Os08t0104700-01%09red/dosa:Os04t0634700-01%09red/dosa:Os01t0810300-01%09red/dosa:Os06t0259000-01%09red/dosa:Os09t0402300-01%09red/dosa:Os03t0743500-01%09red/dosa:Os03t0230500-01%09red/dosa:Os03t0319300-01%09red	6	5
Metabolism	Amino acid metabolism	Tyrosine metabolism	KEGG PATHWAY	dosa00350	6	46	0.837984	1	Os03g0189400|Os11g0210300|Os02g0168100|Os04g0269600|Os11g0644800|Os02g0637700	dosa:Os03t0189400-01|dosa:Os11t0210300-01|dosa:Os02t0168100-01|dosa:Os04t0269600-01|dosa:Os11t0644800-00|dosa:Os02t0637700-01|	http://www.genome.jp/kegg-bin/show_pathway?dosa00350/dosa:Os02t0637700-01%09red/dosa:Os11t0644800-00%09red/dosa:Os02t0168100-01%09red/dosa:Os04t0269600-01%09red/dosa:Os03t0189400-01%09red/dosa:Os11t0210300-01%09red	5	1
Metabolism	Glycan biosynthesis and metabolism	Other types of O-glycan biosynthesis	KEGG PATHWAY	dosa00514	1	10	0.843571	1	Os03g0586300	dosa:Os03t0586300-01|	http://www.genome.jp/kegg-bin/show_pathway?dosa00514/dosa:Os03t0586300-01%09red	1	0
Metabolism	Nucleotide metabolism	Pyrimidine metabolism	KEGG PATHWAY	dosa00240	8	60	0.848079	1	Os02g0273000|Os07g0624700|Os02g0736400|Os08g0557900|Os04g0515400|Os11g0125900|Os09g0567900|Os12g0123500	dosa:Os02t0273000-01|dosa:Os07t0624700-01|dosa:Os02t0736400-01|dosa:Os08t0557900-01|dosa:Os04t0515400-00|dosa:Os11t0125900-00|dosa:Os09t0567900-01|dosa:Os12t0123500-01|	http://www.genome.jp/kegg-bin/show_pathway?dosa00240/dosa:Os09t0567900-01%09red/dosa:Os04t0515400-00%09red/dosa:Os12t0123500-01%09red/dosa:Os02t0273000-01%09red/dosa:Os08t0557900-01%09red/dosa:Os07t0624700-01%09red/dosa:Os02t0736400-01%09red/dosa:Os11t0125900-00%09red	6	2
Metabolism	Glycan biosynthesis and metabolism	N-Glycan biosynthesis	KEGG PATHWAY	dosa00510	5	40	0.848267	1	Os04g0675500|Os02g0595100|Os07g0209000|Os05g0301500|Os01g0911200	dosa:Os04t0675500-01|dosa:Os02t0595100-01|dosa:Os07t0209000-01|dosa:Os05t0301500-01|dosa:Os01t0911200-01|	http://www.genome.jp/kegg-bin/show_pathway?dosa00510/dosa:Os07t0209000-01%09red/dosa:Os04t0675500-01%09red/dosa:Os02t0595100-01%09red/dosa:Os05t0301500-01%09red/dosa:Os01t0911200-01%09red	4	1
Metabolism	Metabolism of cofactors and vitamins	Ubiquinone and other terpenoid-quinone biosynthesis	KEGG PATHWAY	dosa00130	6	47	0.851109	1	Os12g0615400|Os02g0168100|Os11g0644800|Os05g0320700|Os06g0658900|Os08g0448000	dosa:Os12t0615400-01|dosa:Os02t0168100-01|dosa:Os11t0644800-00|dosa:Os05t0320700-02|dosa:Os06t0658900-01|dosa:Os08t0448000-01|	http://www.genome.jp/kegg-bin/show_pathway?dosa00130/dosa:Os08t0448000-01%09red/dosa:Os11t0644800-00%09red/dosa:Os02t0168100-01%09red/dosa:Os06t0658900-01%09red/dosa:Os05t0320700-02%09red/dosa:Os12t0615400-01%09red	4	2
Metabolism	Metabolism of terpenoids and polyketides	Diterpenoid biosynthesis	KEGG PATHWAY	dosa00904	5	41	0.861601	1	Os12g0491800|Os02g0569900|Os06g0569500|Os02g0570400|Os11g0474800	dosa:Os12t0491800-01|dosa:Os02t0569900-01|dosa:Os06t0569500-01|dosa:Os02t0570400-01|dosa:Os11t0474800-01|	http://www.genome.jp/kegg-bin/show_pathway?dosa00904/dosa:Os11t0474800-01%09red/dosa:Os02t0569900-01%09red/dosa:Os12t0491800-01%09red/dosa:Os06t0569500-01%09red/dosa:Os02t0570400-01%09red	5	0
Metabolism	Lipid metabolism	Ether lipid metabolism	KEGG PATHWAY	dosa00565	3	27	0.86557	1	Os01g0762000|Os06g0204400|Os06g0604400	dosa:Os01t0762000-01|dosa:Os06t0204400-01|dosa:Os06t0604400-01|	http://www.genome.jp/kegg-bin/show_pathway?dosa00565/dosa:Os06t0604400-01%09red/dosa:Os01t0762000-01%09red/dosa:Os06t0204400-01%09red	1	2
Genetic Information Processing	Folding, sorting and degradation	Sulfur relay system	KEGG PATHWAY	dosa04122	1	11	0.867859	1	Os02g0167100	dosa:Os02t0167100-01|	http://www.genome.jp/kegg-bin/show_pathway?dosa04122/dosa:Os02t0167100-01%09red	0	1
Metabolism	Biosynthesis of other secondary metabolites	Phenylpropanoid biosynthesis	KEGG PATHWAY	dosa00940	35	231	0.878002	1	Os10g0512400|Os09g0400400|Os04g0688300|Os10g0109600|Os04g0474700|Os07g0677200|Os09g0419200|Os09g0511600|Os04g0688100|Os03g0339300|Os04g0518400|Os04g0688600|Os05g0365600|Os06g0547400|Os01g0962700|Os04g0500700|Os05g0427400|Os09g0127300|Os05g0134400|Os05g0320700|Os03g0235000|Os03g0234900|Os02g0611800|Os05g0135500|Os07g0677600|Os01g0813700|Os08g0448000|Os07g0677500|Os02g0626100|Os09g0399800|Os02g0240…	dosa:Os10t0512400-01|dosa:Os09t0400400-01|dosa:Os04t0688300-01|dosa:Os10t0109600-01|dosa:Os04t0474700-01|dosa:Os07t0677200-01|dosa:Os09t0419200-01|dosa:Os09t0511600-01|dosa:Os04t0688100-01|dosa:Os07t0676900-01|dosa:Os04t0518400-01|dosa:Os04t0688600-01|dosa:Os05t0365600-01|dosa:Os06t0547400-01|dosa:Os01t0962700-01|dosa:Os04t0500700-01|dosa:Os05t0427400-00|dosa:Os09t0127300-01|dosa:Os01t0294700-01|…	http://www.genome.jp/kegg-bin/show_pathway?dosa00940/dosa:Os05t0135500-01%09red/dosa:Os02t0240100-01%09red/dosa:Os03t0235000-01%09red/dosa:Os08t0448000-01%09red/dosa:Os01t0963000-01%09red/dosa:Os07t0676900-01%09red/dosa:Os01t0813700-01%09red/dosa:Os04t0688100-01%09red/dosa:Os09t0127300-01%09red/dosa:Os04t0518400-01%09red/dosa:Os04t0500700-01%09red/dosa:Os02t0611800-01%09red/dosa:Os05t0365600-01%0…	22	13
Metabolism	Lipid metabolism	Fatty acid elongation	KEGG PATHWAY	dosa00062	4	38	0.908781	1	Os01g0150000|Os02g0731900|Os03g0245700|Os03g0382100	dosa:Os01t0150000-01|dosa:Os02t0731900-01|dosa:Os03t0245700-02|dosa:Os03t0382100-01|	http://www.genome.jp/kegg-bin/show_pathway?dosa00062/dosa:Os01t0150000-01%09red/dosa:Os03t0245700-02%09red/dosa:Os03t0382100-01%09red/dosa:Os02t0731900-01%09red	0	4
Metabolism	Lipid metabolism	Arachidonic acid metabolism	KEGG PATHWAY	dosa00590	1	14	0.920354	1	Os01g0762000	dosa:Os01t0762000-01|	http://www.genome.jp/kegg-bin/show_pathway?dosa00590/dosa:Os01t0762000-01%09red	1	0
Metabolism	Lipid metabolism	Glycerophospholipid metabolism	KEGG PATHWAY	dosa00564	14	109	0.923572	1	Os09g0513100|Os04g0634700|Os01g0931300|Os01g0959800|Os03g0832800|Os05g0548900|Os01g0693300|Os01g0762000|Os02g0589700|Os06g0604400|Os02g0514326|Os06g0204400|Os05g0462400|Os08g0535700	dosa:Os04t0615100-01|dosa:Os04t0634700-01|dosa:Os01t0931300-01|dosa:Os01t0959800-01|dosa:Os03t0832800-01|dosa:Os05t0548900-01|dosa:Os01t0693300-01|dosa:Os01t0762000-01|dosa:Os02t0589700-00|dosa:Os06t0604400-01|dosa:Os02t0514500-01|dosa:Os06t0204400-01|dosa:Os05t0462400-01|dosa:Os08t0535700-00|	http://www.genome.jp/kegg-bin/show_pathway?dosa00564/dosa:Os04t0615100-01%09red/dosa:Os02t0589700-00%09red/dosa:Os01t0762000-01%09red/dosa:Os08t0535700-00%09red/dosa:Os04t0634700-01%09red/dosa:Os06t0604400-01%09red/dosa:Os01t0931300-01%09red/dosa:Os05t0462400-01%09red/dosa:Os01t0693300-01%09red/dosa:Os03t0832800-01%09red/dosa:Os05t0548900-01%09red/dosa:Os01t0959800-01%09red/dosa:Os02t0514500-01%0…	9	5
Cellular Processes	Transport and catabolism	Phagosome	KEGG PATHWAY	dosa04145	10	85	0.938163	1	Os01g0805900|Novel01217|Os06g0259000|Os09g0402300|Os04g0402100|Os03g0251500|Os04g0691900|Os08g0104700|Os07g0246200|Os06g0234200	dosa:Os01t0805900-01|dosa:Os09t0402300-01|dosa:Os06t0259000-01|dosa:Os09t0402300-01|dosa:Os04t0402100-01|dosa:Os03t0251500-01|dosa:Os04t0691900-01|dosa:Os08t0104700-01|dosa:Os07t0246200-01|dosa:Os06t0234200-01|	http://www.genome.jp/kegg-bin/show_pathway?dosa04145/dosa:Os03t0251500-01%09red/dosa:Os01t0805900-01%09red/dosa:Os04t0691900-01%09red/dosa:Os04t0402100-01%09red/dosa:Os08t0104700-01%09red/dosa:Os06t0234200-01%09red/dosa:Os06t0259000-01%09red/dosa:Os09t0402300-01%09red/dosa:Os07t0246200-01%09red	5	5
Metabolism	Biosynthesis of other secondary metabolites	Isoquinoline alkaloid biosynthesis	KEGG PATHWAY	dosa00950	2	26	0.945437	1	Os04g0269600|Os11g0644800	dosa:Os04t0269600-01|dosa:Os11t0644800-00|	http://www.genome.jp/kegg-bin/show_pathway?dosa00950/dosa:Os04t0269600-01%09red/dosa:Os11t0644800-00%09red	1	1
Metabolism	Metabolism of cofactors and vitamins	Riboflavin metabolism	KEGG PATHWAY	dosa00740	1	18	0.959457	1	Os05g0460600	dosa:Os05t0460600-01|	http://www.genome.jp/kegg-bin/show_pathway?dosa00740/dosa:Os05t0460600-01%09red	0	1
Metabolism	Metabolism of terpenoids and polyketides	Zeatin biosynthesis	KEGG PATHWAY	dosa00908	2	29	0.964177	1	Os04g0556500|Os04g0556400	dosa:Os04t0556500-01|dosa:Os04t0556400-01|	http://www.genome.jp/kegg-bin/show_pathway?dosa00908/dosa:Os04t0556500-01%09red/dosa:Os04t0556400-01%09red	2	0
Metabolism	Biosynthesis of other secondary metabolites	Tropane, piperidine and pyridine alkaloid biosynthesis	KEGG PATHWAY	dosa00960	2	29	0.964177	1	Os04g0269600|Os11g0644800	dosa:Os04t0269600-01|dosa:Os11t0644800-00|	http://www.genome.jp/kegg-bin/show_pathway?dosa00960/dosa:Os04t0269600-01%09red/dosa:Os11t0644800-00%09red	1	1
Metabolism	Amino acid metabolism	Arginine and proline metabolism	KEGG PATHWAY	dosa00330	6	64	0.970287	1	Os04g0671200|Os04g0623300|Os09g0440300|Os04g0117900|Os10g0550900|Os04g0346000	dosa:Os04t0671200-01|dosa:Os04t0623300-01|dosa:Os09t0440300-01|dosa:Os04t0117900-01|dosa:Os10t0550900-01|dosa:Os04t0346000-01|	http://www.genome.jp/kegg-bin/show_pathway?dosa00330/dosa:Os04t0623300-01%09red/dosa:Os09t0440300-01%09red/dosa:Os04t0671200-01%09red/dosa:Os04t0117900-01%09red/dosa:Os10t0550900-01%09red/dosa:Os04t0346000-01%09red	5	1
Genetic Information Processing	Translation	Aminoacyl-tRNA biosynthesis	KEGG PATHWAY	dosa00970	5	60	0.980644	1	Os12g0540900|Os05g0558900|Os06g0245800|Os05g0150900|Os07g0165000	dosa:Os12t0540900-01|dosa:Os05t0558900-01|dosa:Os06t0245800-01|dosa:Os05t0150900-01|dosa:Os07t0165000-01|	http://www.genome.jp/kegg-bin/show_pathway?dosa00970/dosa:Os07t0165000-01%09red/dosa:Os05t0150900-01%09red/dosa:Os12t0540900-01%09red/dosa:Os05t0558900-01%09red/dosa:Os06t0245800-01%09red	3	2
Organismal Systems	Environmental adaptation	Plant-pathogen interaction	KEGG PATHWAY	dosa04626	23	192	0.983986	1	Os05g0474800|Os07g0161600|Os01g0382400|Os11g0171500|Os07g0409900|Os03g0743500|Os01g0826400|Os04g0647800|Os03g0130900|Os01g0810300|Os09g0474300|Os11g0226933|Os08g0538300|Os08g0526400|Os07g0681400|Os11g0227100|Os01g0267900|Os06g0716700|Os06g0527100|Os07g0129300|Os03g0331700|Os04g0514600|Os01g0955100	dosa:Os05t0474800-01|dosa:Os07t0161600-01|dosa:Os01t0382400-01|dosa:Os11t0171500-01|dosa:Os07t0409900-01|dosa:Os03t0743500-01|dosa:Os01t0826400-01|dosa:Os04t0647800-01|dosa:Os03t0130900-01|dosa:Os01t0810300-01|dosa:Os09t0474300-01|dosa:Os11t0226933-01|dosa:Os08t0538300-01|dosa:Os08t0526400-01|dosa:Os07t0681400-01|dosa:Os11t0227100-00|dosa:Os03t0319300-01|dosa:Os06t0716700-01|dosa:Os06t0527100-01|…	http://www.genome.jp/kegg-bin/show_pathway?dosa04626/dosa:Os06t0527100-01%09red/dosa:Os11t0171500-01%09red/dosa:Os03t0331700-02%09red/dosa:Os01t0382400-01%09red/dosa:Os01t0810300-01%09red/dosa:Os07t0129300-00%09red/dosa:Os11t0227100-00%09red/dosa:Os06t0716700-01%09red/dosa:Os01t0826400-01%09red/dosa:Os11t0226933-01%09red/dosa:Os04t0514600-00%09red/dosa:Os03t0130900-01%09red/dosa:Os07t0409900-01%0…	19	4
Environmental Information Processing	Signal transduction	Plant hormone signal transduction	KEGG PATHWAY	dosa04075	31	249	0.987384	1	Os09g0572000|Os02g0551100|Os01g0194300|Os03g0297600|Os01g0382400|Os10g0510500|Os01g0846300|Os11g0143300|Os10g0392400|Os07g0687700|Os01g0743800|Os05g0537400|Os10g0362300|Os12g0586100|Os01g0741900|Os01g0583100|Os01g0190300|Os05g0563400|Os02g0766700|Os10g0542800|Os03g0717700|Os06g0697000|Os02g0527600|Os12g0139400|Os02g0557800|Os08g0109400|Os07g0129300|Os03g0782500|Os01g0286100|Os03g0318600|Os09g0456…	dosa:Os09t0572000-01|dosa:Os02t0551100-01|dosa:Os01t0194300-01|dosa:Os03t0297600-01|dosa:Os01t0382400-01|dosa:Os10t0510500-01|dosa:Os01t0846300-01|dosa:Os11t0143300-01|dosa:Os10t0392400-01|dosa:Os07t0687700-01|dosa:Os01t0743800-00|dosa:Os05t0537400-00|dosa:Os10t0362300-01|dosa:Os12t0586100-01|dosa:Os01t0741900-01|dosa:Os01t0583100-01|dosa:Os01t0190300-01|dosa:Os05t0563400-01|dosa:Os02t0766700-01|…	http://www.genome.jp/kegg-bin/show_pathway?dosa04075/dosa:Os02t0551100-01%09red/dosa:Os01t0286100-01%09red/dosa:Os03t0318600-01%09red/dosa:Os02t0766700-01%09red/dosa:Os11t0143300-01%09red/dosa:Os03t0132800-01%09red/dosa:Os01t0382400-01%09red/dosa:Os07t0129300-00%09red/dosa:Os01t0190300-01%09red/dosa:Os08t0109400-01%09red/dosa:Os10t0362300-01%09red/dosa:Os02t0527600-01%09red/dosa:Os03t0717700-01%0…	13	18
Genetic Information Processing	Folding, sorting and degradation	Protein processing in endoplasmic reticulum	KEGG PATHWAY	dosa04141	23	210	0.995625	1	Os12g0560300|Os02g0758000|Os01g0840100|Os11g0199200|Os05g0156500|Os05g0301500|Os04g0675500|Os01g0102700|Os04g0402100|Os12g0569700|Os09g0474300|Os07g0209000|Os02g0115900|Os05g0460000|Os01g0911200|Os03g0733800|Os06g0716700|Os03g0276500|Os09g0451500|Os12g0430000|Os04g0432500|Os03g0648400|Os07g0246200	dosa:Os12t0560300-01|dosa:Os02t0758000-01|dosa:Os01t0840100-01|dosa:Os11t0199200-01|dosa:Os05t0156500-01|dosa:Os05t0301500-01|dosa:Os04t0675500-01|dosa:Os01t0102700-01|dosa:Os04t0402100-01|dosa:Os11t0703900-01|dosa:Os09t0474300-01|dosa:Os07t0209000-01|dosa:Os02t0115900-01|dosa:Os05t0460000-01|dosa:Os01t0911200-01|dosa:Os03t0733800-00|dosa:Os06t0716700-01|dosa:Os03t0276500-01|dosa:Os09t0451500-01|…	http://www.genome.jp/kegg-bin/show_pathway?dosa04141/dosa:Os03t0276500-01%09red/dosa:Os07t0209000-01%09red/dosa:Os03t0733800-00%09red/dosa:Os01t0911200-01%09red/dosa:Os05t0156500-01%09red/dosa:Os02t0758000-01%09red/dosa:Os05t0460000-01%09red/dosa:Os06t0716700-01%09red/dosa:Os05t0301500-01%09red/dosa:Os07t0246200-01%09red/dosa:Os04t0432500-01%09red/dosa:Os04t0675500-01%09red/dosa:Os04t0402100-01%0…	19	4
Cellular Processes	Transport and catabolism	Autophagy - other	KEGG PATHWAY	dosa04136	1	37	0.998364	1	Os12g0137500	dosa:Os12t0137500-01|	http://www.genome.jp/kegg-bin/show_pathway?dosa04136/dosa:Os12t0137500-01%09red	1	0
Genetic Information Processing	Folding, sorting and degradation	SNARE interactions in vesicular transport	KEGG PATHWAY	dosa04130	1	38	0.998619	1	Os06g0168500	dosa:Os06t0168500-01|	http://www.genome.jp/kegg-bin/show_pathway?dosa04130/dosa:Os06t0168500-01%09red	1	0
Genetic Information Processing	Replication and repair	Mismatch repair	KEGG PATHWAY	dosa03430	1	41	0.999168	1	Os02g0633400	dosa:Os02t0633400-01|	http://www.genome.jp/kegg-bin/show_pathway?dosa03430/dosa:Os02t0633400-01%09red	1	0
Genetic Information Processing	Replication and repair	Base excision repair	KEGG PATHWAY	dosa03410	1	42	0.999298	1	Os08g0489300	dosa:Os08t0489300-01|	http://www.genome.jp/kegg-bin/show_pathway?dosa03410/dosa:Os08t0489300-01%09red	0	1
Genetic Information Processing	Translation	Ribosome biogenesis in eukaryotes	KEGG PATHWAY	dosa03008	5	88	0.999355	1	Os02g0114700|Os07g0162300|Os03g0151700|Os10g0564900|Os03g0833700	dosa:Os02t0114700-01|dosa:Os07t0162300-01|dosa:Os03t0151700-01|dosa:Os10t0564900-01|dosa:Os03t0833700-01|	http://www.genome.jp/kegg-bin/show_pathway?dosa03008/dosa:Os10t0564900-01%09red/dosa:Os03t0151700-01%09red/dosa:Os07t0162300-01%09red/dosa:Os02t0114700-01%09red/dosa:Os03t0833700-01%09red	5	0
Metabolism	Carbohydrate metabolism	Pentose and glucuronate interconversions	KEGG PATHWAY	dosa00040	4	80	0.999502	1	Os09g0553200|Os05g0542800|Os09g0505700|Os03g0169100	dosa:Os09t0553200-01|dosa:Os05t0542800-01|dosa:Os09t0505700-01|dosa:Os03t0169100-01|	http://www.genome.jp/kegg-bin/show_pathway?dosa00040/dosa:Os09t0553200-01%09red/dosa:Os03t0169100-01%09red/dosa:Os09t0505700-01%09red/dosa:Os05t0542800-01%09red	2	2
Metabolism	Energy metabolism	Oxidative phosphorylation	KEGG PATHWAY	dosa00190	7	118	0.999838	1	Os02g0750100|Os03g0806900|Os12g0638700|Os07g0513000|Os03g0278900|Os03g0251500|Os01g0974800	dosa:Os02t0750100-00|dosa:Os03t0806900-01|dosa:Os12t0638700-01|dosa:Os07t0513000-01|dosa:Os03t0278900-01|dosa:Os03t0251500-01|dosa:Os01t0974800-01|	http://www.genome.jp/kegg-bin/show_pathway?dosa00190/dosa:Os01t0974800-01%09red/dosa:Os03t0251500-01%09red/dosa:Os03t0806900-01%09red/dosa:Os03t0278900-01%09red/dosa:Os12t0638700-01%09red/dosa:Os07t0513000-01%09red/dosa:Os02t0750100-00%09red	2	5
Genetic Information Processing	Replication and repair	Nucleotide excision repair	KEGG PATHWAY	dosa03420	2	69	0.999914	1	Os03g0100400|Os02g0633400	dosa:Os03t0100400-01|dosa:Os02t0633400-01|	http://www.genome.jp/kegg-bin/show_pathway?dosa03420/dosa:Os03t0100400-01%09red/dosa:Os02t0633400-01%09red	2	0
Genetic Information Processing	Replication and repair	DNA replication	KEGG PATHWAY	dosa03030	1	57	0.999945	1	Os02g0633400	dosa:Os02t0633400-01|	http://www.genome.jp/kegg-bin/show_pathway?dosa03030/dosa:Os02t0633400-01%09red	1	0
Genetic Information Processing	Folding, sorting and degradation	RNA degradation	KEGG PATHWAY	dosa03018	4	108	0.99999	1	Os10g0167300|Os04g0684900|Os10g0405600|Os09g0375000	dosa:Os10t0167300-01|dosa:Os04t0684900-01|dosa:Os10t0405600-01|dosa:Os09t0375000-01|	http://www.genome.jp/kegg-bin/show_pathway?dosa03018/dosa:Os04t0684900-01%09red/dosa:Os10t0167300-01%09red/dosa:Os10t0405600-01%09red/dosa:Os09t0375000-01%09red	4	0
Genetic Information Processing	Translation	mRNA surveillance pathway	KEGG PATHWAY	dosa03015	4	110	0.999993	1	Os04g0683100|Os07g0124600|Os02g0617600|Os07g0274800	dosa:Os04t0683100-01|dosa:Os07t0124600-01|dosa:Os02t0617600-01|dosa:Os07t0274800-01|	http://www.genome.jp/kegg-bin/show_pathway?dosa03015/dosa:Os07t0274800-01%09red/dosa:Os07t0124600-01%09red/dosa:Os04t0683100-01%09red/dosa:Os02t0617600-01%09red	3	1
Genetic Information Processing	Replication and repair	Homologous recombination	KEGG PATHWAY	dosa03440	1	69	0.999993	1	Os02g0633400	dosa:Os02t0633400-01|	http://www.genome.jp/kegg-bin/show_pathway?dosa03440/dosa:Os02t0633400-01%09red	1	0
Cellular Processes	Transport and catabolism	Endocytosis	KEGG PATHWAY	dosa04144	8	156	0.999995	1	Os03g0854100|Os03g0276500|Os01g0840100|Os06g0604400|Os05g0460000|Os12g0569700|Os01g0813400|Os03g0819900	dosa:Os03t0854100-01|dosa:Os03t0276500-01|dosa:Os01t0840100-01|dosa:Os06t0604400-01|dosa:Os05t0460000-01|dosa:Os11t0703900-01|dosa:Os01t0813400-01|dosa:Os03t0819900-01|	http://www.genome.jp/kegg-bin/show_pathway?dosa04144/dosa:Os03t0276500-01%09red/dosa:Os06t0604400-01%09red/dosa:Os01t0813400-01%09red/dosa:Os03t0854100-01%09red/dosa:Os05t0460000-01%09red/dosa:Os03t0819900-01%09red/dosa:Os11t0703900-01%09red/dosa:Os01t0840100-01%09red	4	4
Genetic Information Processing	Transcription	Spliceosome	KEGG PATHWAY	dosa03040	12	195	0.999996	1	Os08g0559400|Os03g0276500|Os01g0840100|Os07g0571900|Os05g0460000|Os01g0316600|Os07g0281000|Os02g0147300|Os12g0569700|Os06g0170500|Os09g0491756|Os08g0486200	dosa:Os08t0559400-01|dosa:Os03t0276500-01|dosa:Os01t0840100-01|dosa:Os07t0571900-01|dosa:Os05t0460000-01|dosa:Os05t0364600-01|dosa:Os07t0281000-01|dosa:Os02t0478900-00|dosa:Os11t0703900-01|dosa:Os06t0170500-01|dosa:Os09t0491756-01|dosa:Os08t0486200-01|	http://www.genome.jp/kegg-bin/show_pathway?dosa03040/dosa:Os03t0276500-01%09red/dosa:Os02t0478900-00%09red/dosa:Os07t0571900-01%09red/dosa:Os08t0559400-01%09red/dosa:Os08t0486200-01%09red/dosa:Os06t0170500-01%09red/dosa:Os09t0491756-01%09red/dosa:Os07t0281000-01%09red/dosa:Os05t0460000-01%09red/dosa:Os05t0364600-01%09red/dosa:Os11t0703900-01%09red/dosa:Os01t0840100-01%09red	7	5
Genetic Information Processing	Translation	RNA transport	KEGG PATHWAY	dosa03013	8	167	0.999999	1	Os07g0167000|Os02g0146600|Os03g0765400|Os10g0467600|Os05g0104800|Os09g0453500|Os03g0177500|Os06g0701100	dosa:Os07t0167000-01|dosa:Os02t0146600-01|dosa:Os03t0765400-01|dosa:Os10t0467600-01|dosa:Os05t0104800-01|dosa:Os09t0453500-01|dosa:Os03t0178000-01|dosa:Os06t0701100-02|	http://www.genome.jp/kegg-bin/show_pathway?dosa03013/dosa:Os09t0453500-01%09red/dosa:Os05t0104800-01%09red/dosa:Os07t0167000-01%09red/dosa:Os03t0765400-01%09red/dosa:Os02t0146600-01%09red/dosa:Os03t0178000-01%09red/dosa:Os06t0701100-02%09red/dosa:Os10t0467600-01%09red	8	0
Genetic Information Processing	Folding, sorting and degradation	Ubiquitin mediated proteolysis	KEGG PATHWAY	dosa04120	4	125	0.999999	1	Os10g0456800|Os01g0719100|Os03g0356414|Os02g0771100	dosa:Os10t0456800-01|dosa:Os01t0719100-01|dosa:Os03t0356414-01|dosa:Os02t0771100-01|	http://www.genome.jp/kegg-bin/show_pathway?dosa04120/dosa:Os03t0356414-01%09red/dosa:Os01t0719100-01%09red/dosa:Os10t0456800-01%09red/dosa:Os02t0771100-01%09red	2	2
Genetic Information Processing	Translation	Ribosome	KEGG PATHWAY	dosa03010	22	316	1	1	Os03g0315800|Os06g0683200|Os01g0924000|Os05g0388500|Os06g0647100|Os02g0822600|Os03g0196800|Os04g0691600|Os01g0140500|Os03g0769100|Os01g0805000|Os01g0662300|Os02g0137200|Os03g0356300|Os03g0796501|Os01g0633000|Os01g0678600|Os05g0101400|Os02g0503400|Os02g0652600|Os01g0749200|Os09g0413500	dosa:Os03t0315800-01|dosa:Os06t0683200-01|dosa:Os01t0924000-01|dosa:Os05t0388500-01|dosa:Os06t0647100-01|dosa:Os02t0822600-01|dosa:Os03t0196800-01|dosa:Os04t0691600-01|dosa:Os01t0140500-01|dosa:Os03t0769100-01|dosa:Os01t0805000-01|dosa:Os01t0662300-01|dosa:Os02t0137200-01|dosa:Os03t0356300-01|dosa:Os03t0796501-00|dosa:Os01t0633000-01|dosa:Os01t0678600-01|dosa:Os05t0101400-01|dosa:Os02t0503400-01|…	http://www.genome.jp/kegg-bin/show_pathway?dosa03010/dosa:Os02t0137200-01%09red/dosa:Os01t0140500-01%09red/dosa:Os02t0652600-02%09red/dosa:Os02t0822600-01%09red/dosa:Os06t0647100-01%09red/dosa:Os01t0805000-01%09red/dosa:Os03t0356300-01%09red/dosa:Os05t0388500-01%09red/dosa:Os04t0691600-01%09red/dosa:Os01t0924000-01%09red/dosa:Os05t0101400-01%09red/dosa:Os01t0662300-01%09red/dosa:Os03t0796501-00%0…	4	18
