# Supplementary material for: Comprehensive Transcriptomic Analysis of the Molecular Mechanisms Conferring Resistance to Rice Blast in the Elite Restorer Line Fuhui2165
Source: Int J Mol Sci. 2025 Oct 19;26(20):10164. doi: 10.3390/ijms262010164 (PMC12564515; doi:10.3390/ijms262010164)
Supplement: Supplementary file 1 [file ijms-26-10164-s001.zip › Table S12.xlsx]

## Sheet: 附表12  MHMO_24vsMHMO_0_all._add_
Table S12. Summary of KEGG pathway enrichment for differentially expressed genes (DEGs) in MH86 under Magnaporthe oryzae infection.
kegg_level_term1	kegg_level_term2	Term	Database	ID	Input number	Background number	P-Value	Corrected P-Value	Input	KEGG_ID/KO	Hyperlink	up	down
Metabolism	Global and overview maps	Carbon metabolism	KEGG PATHWAY	dosa01200	130	273	3.77e-09	4.63e-07	Os03g0189400|Os06g0677400|Os06g0727200|Os05g0405000|Os03g0672300|Os04g0486600|Os08g0431300|Os04g0119400|Os02g0127700|Os05g0402700|Os04g0650800|Os05g0438600|Os06g0564700|Os06g0486800|Os05g0156700|Os04g0543900|Os03g0781400|Os09g0375000|Os08g0434300|Os04g0234600|Os03g0131200|Os06g0486900|Os10g0571200|Os01g0723400|Os01g0978100|Os06g0256500|Os10g0405600|Os10g0503500|Os01g0742500|Os01g0711400|Os01g0764…	dosa:Os03t0189400-01|dosa:Os06t0677400-01|dosa:Os06t0727200-01|dosa:Os05t0405000-01|dosa:Os03t0672300-01|dosa:Os04t0486600-01|dosa:Os08t0431300-01|dosa:Os04t0119400-01|dosa:Os03t0100040-01|dosa:Os05t0402700-01|dosa:Os04t0650800-01|dosa:Os05t0438600-01|dosa:Os06t0564700-01|dosa:Os06t0486800-01|dosa:Os05t0156700-01|dosa:Os02t0650900-01|dosa:Os03t0781400-01|dosa:Os09t0375000-01|dosa:Os08t0434300-01|…	http://www.genome.jp/kegg-bin/show_pathway?dosa01200/dosa:Os04t0490800-01%09red/dosa:Os04t0623500-01%09red/dosa:Os12t0632700-01%09red/dosa:Os08t0120600-01%09red/dosa:Os02t0698000-01%09red/dosa:Os01t0866400-01%09red/dosa:Os01t0796400-01%09red/dosa:Os04t0650800-01%09red/dosa:Os12t0182200-01%09red/dosa:Os01t0159400-01%09red/dosa:Os08t0154300-01%09red/dosa:Os05t0163700-01%09red/dosa:Os12t0616900-01%0…	70	60
Metabolism	Carbohydrate metabolism	Glyoxylate and dicarboxylate metabolism	KEGG PATHWAY	dosa00630	45	76	9.54e-06	0.000586875	Os04g0486950|Os01g0574600|Os06g0727200|Os01g0337900|Os01g0711400|Os03g0223400|Os01g0764900|Os04g0490800|Os01g0682500|Os02g0101500|Os12g0274700|Os07g0152900|Os01g0649100|Os02g0232400|Os01g0110400|Os07g0658400|Os06g0486800|Os03g0738400|Os12g0291100|Os07g0108300|Os07g0630800|Os06g0486900|Os05g0156700|Os02g0525900|Os04g0659100|Os05g0429000|Os02g0562700|Os01g0328700|Os08g0434300|Os03g0131200|Os12g0291…	dosa:Os04t0486950-01|dosa:Os01t0574600-01|dosa:Os06t0727200-01|dosa:Os01t0337900-01|dosa:Os01t0711400-01|dosa:Os03t0223400-01|dosa:Os01t0764900-01|dosa:Os04t0490800-01|dosa:Os01t0682500-01|dosa:Os02t0101500-01|dosa:Os12t0274700-01|dosa:Os07t0152900-01|dosa:Os01t0649100-01|dosa:Os02t0232400-01|dosa:Os01t0110400-01|dosa:Os07t0658400-01|dosa:Os06t0486800-01|dosa:Os03t0738400-01|dosa:Os12t0291100-01|…	http://www.genome.jp/kegg-bin/show_pathway?dosa00630/dosa:Os04t0490800-01%09red/dosa:Os01t0711400-01%09red/dosa:Os04t0623500-01%09red/dosa:Os12t0291400-01%09red/dosa:Os01t0110400-01%09red/dosa:Os10t0516100-01%09red/dosa:Os12t0632700-01%09red/dosa:Os12t0291100-01%09red/dosa:Os03t0773800-01%09red/dosa:Os04t0659100-01%09red/dosa:Os08t0434300-01%09red/dosa:Os12t0409000-01%09red/dosa:Os07t0108300-01%0…	17	28
Genetic Information Processing	Translation	Ribosome	KEGG PATHWAY	dosa03010	122	316	4.74e-05	0.00194155	Os03g0297100|Os02g0814700|Os08g0505300|Os01g0924000|Os05g0243300|Os02g0534800|Os03g0794700|Os04g0349500|Os07g0109500|Os10g0170200|Os02g0229000|Os02g0821200|Os11g0482000|Os12g0150100|Os08g0530200|Os01g0191100|Os04g0473400|Os01g0140500|Os02g0489400|Os05g0477300|Os12g0508300|Os01g0348700|Os04g0346100|Os03g0402400|Os12g0124200|Os05g0445500|Os10g0411700|Os03g0196800|Os03g0598800|Os06g0555400|Os03g0807…	dosa:Os03t0297100-01|dosa:Os02t0814700-01|dosa:Os08t0505300-00|dosa:Os01t0924000-01|dosa:Os05t0243300-01|dosa:Os04t0413600-01|dosa:Os07t0173501-00|dosa:Os04t0349500-01|dosa:Os07t0109500-01|dosa:Os10t0170200-01|dosa:Os02t0229000-01|dosa:Os02t0821200-01|dosa:Os11t0482000-01|dosa:Os12t0150100-01|dosa:Os08t0530200-01|dosa:Os01t0191100-01|dosa:Os04t0473400-01|dosa:Os01t0140500-01|dosa:Os02t0489400-01|…	http://www.genome.jp/kegg-bin/show_pathway?dosa03010/dosa:Os11t0153800-01%09red/dosa:Os04t0501000-00%09red/dosa:Os03t0408300-00%09red/dosa:Os02t0489400-01%09red/dosa:Os08t0116500-01%09red/dosa:Os05t0557000-01%09red/dosa:Os10t0170200-01%09red/dosa:Os08t0530200-01%09red/dosa:Os10t0411800-01%09red/dosa:Os05t0388500-01%09red/dosa:Os02t0111700-01%09red/dosa:Os10t0411700-01%09red/dosa:Os08t0505300-00%0…	115	7
Metabolism	Global and overview maps	Biosynthesis of amino acids	KEGG PATHWAY	dosa01230	96	244	0.000172296	0.00442565	Os03g0672300|Os04g0486600|Os03g0279400|Os11g0256000|Os02g0127700|Os05g0402700|Os04g0650800|Os06g0564700|Os09g0255400|Os03g0781400|Os08g0135900|Os09g0375000|Os09g0294000|Os10g0571200|Os06g0225800|Os01g0978100|Os11g0142500|Os03g0254800|Os10g0405600|Os03g0223400|Os02g0704800|Os06g0617800|Os12g0624000|Os04g0559400|Os01g0375200|Os08g0320400|Os06g0655100|Os04g0463500|Os05g0429000|Os10g0390500|Os03g0126…	dosa:Os03t0672300-01|dosa:Os04t0486600-01|dosa:Os03t0279400-01|dosa:Os11t0256000-01|dosa:Os03t0100040-01|dosa:Os05t0402700-01|dosa:Os04t0650800-01|dosa:Os06t0564700-01|dosa:Os09t0255400-01|dosa:Os03t0781400-01|dosa:Os08t0135900-01|dosa:Os09t0375000-01|dosa:Os09t0294000-01|dosa:Os10t0571200-01|dosa:Os06t0225800-01|dosa:Os01t0978100-01|dosa:Os11t0142500-00|dosa:Os03t0254800-01|dosa:Os10t0405600-01|…	http://www.genome.jp/kegg-bin/show_pathway?dosa01230/dosa:Os11t0644800-00%09red/dosa:Os08t0120600-01%09red/dosa:Os04t0650800-01%09red/dosa:Os03t0264400-01%09red/dosa:Os04t0559400-01%09red/dosa:Os10t0571200-01%09red/dosa:Os12t0623900-01%09red/dosa:Os01t0874900-01%09red/dosa:Os05t0496200-01%09red/dosa:Os11t0256050-00%09red/dosa:Os05t0555600-01%09red/dosa:Os03t0254800-01%09red/dosa:Os03t0713000-00%0…	66	30
Metabolism	Energy metabolism	Carbon fixation in photosynthetic organisms	KEGG PATHWAY	dosa00710	42	81	0.000179904	0.00442565	Os05g0405000|Os04g0486600|Os05g0574400|Os06g0133800|Os03g0129300|Os12g0274700|Os07g0176900|Os05g0402700|Os01g0866400|Os05g0438600|Os03g0773800|Os06g0548000|Os03g0169100|Os07g0108300|Os07g0630800|Os03g0267300|Os08g0562100|Os01g0760600|Os01g0649100|Os03g0781400|Os12g0291100|Os10g0390500|Os12g0169600|Os08g0434300|Os04g0234600|Os06g0664200|Os12g0291400|Os09g0535000|Os11g0171300|Os06g0608700|Os04g0459…	dosa:Os05t0405000-01|dosa:Os04t0486600-01|dosa:Os05t0574400-01|dosa:Os06t0133800-01|dosa:Os03t0129300-01|dosa:Os12t0274700-01|dosa:Os07t0176900-01|dosa:Os05t0402700-01|dosa:Os01t0866400-01|dosa:Os05t0438600-01|dosa:Os03t0773800-01|dosa:Os06t0548000-01|dosa:Os03t0169100-01|dosa:Os07t0108300-01|dosa:Os07t0630800-01|dosa:Os03t0267300-01|dosa:Os08t0562100-01|dosa:Os01t0760600-01|dosa:Os01t0649100-01|…	http://www.genome.jp/kegg-bin/show_pathway?dosa00710/dosa:Os03t0781400-01%09red/dosa:Os07t0630800-01%09red/dosa:Os12t0632700-01%09red/dosa:Os12t0291100-01%09red/dosa:Os01t0147900-01%09red/dosa:Os03t0267300-01%09red/dosa:Os05t0402700-01%09red/dosa:Os08t0434300-01%09red/dosa:Os07t0108300-01%09red/dosa:Os10t0503500-01%09red/dosa:Os02t0698000-01%09red/dosa:Os01t0866400-01%09red/dosa:Os09t0505700-01%0…	14	28
Metabolism	Energy metabolism	Photosynthesis - antenna proteins	KEGG PATHWAY	dosa00196	14	15	0.000613319	0.012573	Os09g0346500|Os03g0592500|Os07g0577600|Os01g0720500|Os09g0296800|Os02g0197600|Os11g0242800|Os07g0558400|Os08g0435900|Os07g0562700|Os02g0764500|Os01g0600900|Os04g0457000|Os06g0320500	dosa:Os09t0346500-04|dosa:Os03t0592500-01|dosa:Os07t0577600-01|dosa:Os01t0720500-01|dosa:Os09t0296800-01|dosa:Os02t0197600-01|dosa:Os11t0242800-01|dosa:Os07t0558400-01|dosa:Os08t0435900-01|dosa:Os07t0562700-01|dosa:Os02t0764500-01|dosa:Os01t0600900-02|dosa:Os04t0457000-01|dosa:Os06t0320500-01|	http://www.genome.jp/kegg-bin/show_pathway?dosa00196/dosa:Os11t0242800-01%09red/dosa:Os07t0562700-01%09red/dosa:Os07t0558400-01%09red/dosa:Os09t0346500-04%09red/dosa:Os01t0600900-02%09red/dosa:Os09t0296800-01%09red/dosa:Os02t0764500-01%09red/dosa:Os04t0457000-01%09red/dosa:Os01t0720500-01%09red/dosa:Os03t0592500-01%09red/dosa:Os07t0577600-01%09red/dosa:Os08t0435900-01%09red/dosa:Os02t0197600-01%0…	0	14
Metabolism	Carbohydrate metabolism	Propanoate metabolism	KEGG PATHWAY	dosa00640	19	31	0.00262412	0.0448022	Os06g0677400|Os07g0577700|Os01g0159400|Os07g0170100|Os06g0594100|Os05g0156700|Os01g0337900|Os02g0525900|Os01g0328700|Os11g0605500|Os03g0310400|Os01g0110400|Os01g0752200|Os07g0188800|Os06g0354500|Os10g0552900|Os01g0314100|Os05g0163700|Os12g0183100	dosa:Os06t0677400-01|dosa:Os07t0577700-01|dosa:Os01t0159400-01|dosa:Os07t0170100-01|dosa:Os06t0594100-01|dosa:Os05t0156700-01|dosa:Os01t0337900-01|dosa:Os02t0525900-01|dosa:Os01t0328700-01|dosa:Os11t0605500-01|dosa:Os03t0310400-01|dosa:Os01t0110400-01|dosa:Os01t0752200-01|dosa:Os07t0188800-01|dosa:Os06t0354500-01|dosa:Os10t0552900-01|dosa:Os01t0314100-01|dosa:Os05t0163700-01|dosa:Os12t0183100-01|	http://www.genome.jp/kegg-bin/show_pathway?dosa00640/dosa:Os07t0577700-01%09red/dosa:Os02t0525900-01%09red/dosa:Os01t0314100-01%09red/dosa:Os06t0677400-01%09red/dosa:Os01t0110400-01%09red/dosa:Os10t0552900-01%09red/dosa:Os01t0328700-01%09red/dosa:Os03t0310400-01%09red/dosa:Os11t0605500-01%09red/dosa:Os06t0354500-01%09red/dosa:Os01t0752200-01%09red/dosa:Os01t0159400-01%09red/dosa:Os12t0183100-01%0…	17	2
Metabolism	Amino acid metabolism	Valine, leucine and isoleucine degradation	KEGG PATHWAY	dosa00280	25	48	0.0032704	0.0448022	Os06g0677400|Os03g0171900|Os05g0156700|Os01g0337900|Os03g0310400|Os01g0752200|Os02g0654100|Os02g0730000|Os10g0457600|Os06g0594100|Os09g0440300|Os01g0110400|Os10g0552900|Os01g0314100|Os04g0559400|Os05g0125500|Os07g0170100|Os01g0269000|Os11g0186200|Os03g0231600|Os01g0328700|Os07g0188800|Os12g0605800|Os08g0424200|Os12g0183100	dosa:Os06t0677400-01|dosa:Os03t0171900-01|dosa:Os05t0156700-01|dosa:Os01t0337900-01|dosa:Os03t0310400-01|dosa:Os01t0752200-01|dosa:Os02t0654100-01|dosa:Os06t0270900-01|dosa:Os10t0457600-01|dosa:Os06t0594100-01|dosa:Os09t0440300-01|dosa:Os01t0110400-01|dosa:Os10t0552900-01|dosa:Os01t0314100-01|dosa:Os04t0559400-01|dosa:Os05t0125500-01|dosa:Os07t0170100-01|dosa:Os01t0269000-01|dosa:Os11t0186200-01|…	http://www.genome.jp/kegg-bin/show_pathway?dosa00280/dosa:Os01t0314100-01%09red/dosa:Os01t0110400-01%09red/dosa:Os03t0171900-01%09red/dosa:Os05t0125500-01%09red/dosa:Os12t0183100-01%09red/dosa:Os09t0440300-01%09red/dosa:Os06t0677400-01%09red/dosa:Os08t0424200-01%09red/dosa:Os03t0310400-01%09red/dosa:Os01t0752200-01%09red/dosa:Os07t0188800-01%09red/dosa:Os04t0559400-01%09red/dosa:Os12t0605800-01%0…	23	2
Metabolism	Carbohydrate metabolism	Glycolysis / Gluconeogenesis	KEGG PATHWAY	dosa00010	57	145	0.00334874	0.0448022	Os03g0189400|Os01g0742500|Os05g0156700|Os01g0337900|Os04g0486600|Os06g0326400|Os02g0525900|Os10g0189100|Os08g0431300|Os01g0817700|Os04g0119400|Os04g0458600|Os08g0440800|Os11g0210300|Os12g0616900|Os05g0402700|Os05g0438600|Os07g0181000|Os04g0603000|Os01g0722700|Os03g0672300|Os04g0458300|Os06g0256500|Os03g0712700|Os03g0267300|Os12g0182200|Os01g0940100|Os09g0535000|Os06g0105400|Os01g0866400|Os02g0714…	dosa:Os03t0189400-01|dosa:Os01t0742500-01|dosa:Os05t0156700-01|dosa:Os01t0337900-01|dosa:Os04t0486600-01|dosa:Os06t0326400-01|dosa:Os02t0525900-01|dosa:Os10t0189100-01|dosa:Os08t0431300-01|dosa:Os01t0817700-01|dosa:Os04t0119400-01|dosa:Os04t0458600-01|dosa:Os08t0440800-01|dosa:Os11t0210300-01|dosa:Os12t0616900-01|dosa:Os05t0402700-01|dosa:Os05t0438600-01|dosa:Os07t0181000-01|dosa:Os04t0603000-00|…	http://www.genome.jp/kegg-bin/show_pathway?dosa00010/dosa:Os03t0712700-01%09red/dosa:Os03t0672300-01%09red/dosa:Os02t0815500-01%09red/dosa:Os06t0136600-01%09red/dosa:Os10t0167300-01%09red/dosa:Os01t0742500-01%09red/dosa:Os05t0402700-01%09red/dosa:Os11t0186200-01%09red/dosa:Os01t0147900-01%09red/dosa:Os03t0267300-01%09red/dosa:Os11t0148500-02%09red/dosa:Os10t0189100-01%09red/dosa:Os08t0120600-01%0…	32	25
Metabolism	Carbohydrate metabolism	Pentose phosphate pathway	KEGG PATHWAY	dosa00030	28	57	0.00364246	0.0448022	Os06g0664200|Os06g0326400|Os10g0189100|Os06g0133800|Os01g0665400|Os08g0440800|Os07g0176900|Os02g0127700|Os05g0402700|Os05g0438600|Os06g0617800|Os03g0169100|Os03g0712700|Os03g0267300|Os01g0866400|Os03g0781400|Os05g0524400|Os12g0169600|Os06g0111500|Os11g0171300|Os06g0608700|Os08g0154300|Os09g0505700|Os02g0714200|Os06g0256500|Os08g0120600|Os10g0405600|Os02g0600400	dosa:Os06t0664200-01|dosa:Os06t0326400-01|dosa:Os10t0189100-01|dosa:Os06t0133800-01|dosa:Os01t0665400-01|dosa:Os08t0440800-01|dosa:Os07t0176900-01|dosa:Os03t0100040-01|dosa:Os05t0402700-01|dosa:Os05t0438600-01|dosa:Os06t0617800-01|dosa:Os03t0169100-01|dosa:Os03t0712700-01|dosa:Os03t0267300-01|dosa:Os01t0866400-01|dosa:Os03t0781400-01|dosa:Os05t0524400-01|dosa:Os12t0169600-01|dosa:Os06t0111500-01|…	http://www.genome.jp/kegg-bin/show_pathway?dosa00030/dosa:Os03t0712700-01%09red/dosa:Os03t0781400-01%09red/dosa:Os02t0600400-01%09red/dosa:Os06t0111500-01%09red/dosa:Os03t0267300-01%09red/dosa:Os10t0189100-01%09red/dosa:Os08t0120600-01%09red/dosa:Os06t0664200-01%09red/dosa:Os01t0866400-01%09red/dosa:Os09t0505700-01%09red/dosa:Os06t0326400-01%09red/dosa:Os05t0524400-01%09red/dosa:Os08t0154300-01%0…	12	16
Metabolism	Amino acid metabolism	Alanine, aspartate and glutamate metabolism	KEGG PATHWAY	dosa00250	25	51	0.0059259	0.0653106	Os05g0555600|Os03g0171900|Os01g0760600|Os03g0223400|Os03g0313600|Os08g0465800|Os12g0235800|Os01g0570700|Os03g0305500|Os04g0650700|Os06g0548000|Os07g0108300|Os03g0699300|Os03g0794500|Os04g0614600|Os04g0543900|Os04g0659100|Os10g0390500|Os03g0291500|Os02g0112900|Os03g0174500|Os03g0236200|Os01g0873200|Os02g0134400|Os12g0131100	dosa:Os05t0555600-01|dosa:Os03t0171900-01|dosa:Os01t0760600-01|dosa:Os03t0223400-01|dosa:Os03t0313600-01|dosa:Os08t0465800-01|dosa:Os12t0235800-01|dosa:Os01t0570700-01|dosa:Os03t0305500-01|dosa:Os04t0650700-01|dosa:Os06t0548000-01|dosa:Os07t0108300-01|dosa:Os03t0699300-01|dosa:Os03t0794500-01|dosa:Os04t0614600-01|dosa:Os02t0650900-01|dosa:Os04t0659100-01|dosa:Os03t0183600-00|dosa:Os03t0291500-01|…	http://www.genome.jp/kegg-bin/show_pathway?dosa00250/dosa:Os04t0614600-01%09red/dosa:Os02t0650900-01%09red/dosa:Os03t0171900-01%09red/dosa:Os04t0659100-01%09red/dosa:Os04t0650700-01%09red/dosa:Os07t0108300-01%09red/dosa:Os03t0794500-01%09red/dosa:Os12t0131100-01%09red/dosa:Os03t0223400-01%09red/dosa:Os03t0305500-01%09red/dosa:Os02t0112900-00%09red/dosa:Os03t0236200-01%09red/dosa:Os12t0235800-01%0…	18	7
Metabolism	Amino acid metabolism	Glycine, serine and threonine metabolism	KEGG PATHWAY	dosa00260	32	72	0.00637177	0.0653106	Os09g0498500|Os01g0682500|Os01g0337900|Os01g0711400|Os03g0171900|Os06g0611900|Os03g0850400|Os07g0572100|Os02g0101500|Os08g0342400|Os04g0650800|Os02g0831800|Os03g0738400|Os07g0108300|Os03g0157900|Os05g0156700|Os04g0269600|Os06g0655100|Os05g0429000|Os08g0135900|Os01g0328700|Os09g0294000|Os07g0182100|Os10g0516100|Os06g0632200|Os01g0874900|Os09g0440300|Os08g0447000|Os04g0623800|Os03g0713000|Os12g0409…	dosa:Os09t0498500-00|dosa:Os01t0682500-01|dosa:Os01t0337900-01|dosa:Os01t0711400-01|dosa:Os03t0171900-01|dosa:Os06t0611900-01|dosa:Os03t0850400-01|dosa:Os07t0572100-01|dosa:Os02t0101500-01|dosa:Os09t0294000-01|dosa:Os04t0650800-01|dosa:Os02t0831800-01|dosa:Os03t0738400-01|dosa:Os07t0108300-01|dosa:Os03t0157900-01|dosa:Os05t0156700-01|dosa:Os04t0269600-01|dosa:Os06t0655100-00|dosa:Os05t0429000-01|…	http://www.genome.jp/kegg-bin/show_pathway?dosa00260/dosa:Os01t0817700-01%09red/dosa:Os01t0711400-01%09red/dosa:Os10t0516100-01%09red/dosa:Os09t0294000-01%09red/dosa:Os03t0157900-01%09red/dosa:Os04t0269600-01%09red/dosa:Os03t0850400-01%09red/dosa:Os08t0135900-01%09red/dosa:Os07t0108300-01%09red/dosa:Os09t0440300-01%09red/dosa:Os06t0655100-00%09red/dosa:Os12t0409000-01%09red/dosa:Os04t0650800-01%0…	17	15
Metabolism	Carbohydrate metabolism	Pyruvate metabolism	KEGG PATHWAY	dosa00620	36	85	0.0072053	0.0681732	Os05g0405000|Os04g0486950|Os01g0337900|Os05g0574400|Os08g0431300|Os04g0119400|Os12g0138900|Os12g0616900|Os02g0730000|Os11g0148500|Os07g0181000|Os02g0280400|Os12g0182200|Os03g0773800|Os09g0516600|Os03g0672300|Os07g0630800|Os08g0562100|Os05g0156700|Os02g0525900|Os01g0649100|Os06g0105400|Os11g0186200|Os01g0328700|Os08g0434300|Os09g0440300|Os10g0571200|Os01g0723400|Os03g0337900|Os03g0432100|Os01g0110…	dosa:Os05t0405000-01|dosa:Os04t0486950-01|dosa:Os01t0337900-01|dosa:Os05t0574400-01|dosa:Os08t0431300-01|dosa:Os04t0119400-01|dosa:Os12t0138900-01|dosa:Os12t0616900-01|dosa:Os06t0270900-01|dosa:Os11t0148500-02|dosa:Os07t0181000-01|dosa:Os05t0230900-01|dosa:Os12t0182200-01|dosa:Os03t0773800-01|dosa:Os09t0516600-01|dosa:Os03t0672300-01|dosa:Os07t0630800-01|dosa:Os08t0562100-01|dosa:Os05t0156700-01|…	http://www.genome.jp/kegg-bin/show_pathway?dosa00620/dosa:Os03t0672300-01%09red/dosa:Os01t0110400-01%09red/dosa:Os07t0630800-01%09red/dosa:Os03t0337900-01%09red/dosa:Os11t0186200-01%09red/dosa:Os09t0516600-01%09red/dosa:Os08t0434300-01%09red/dosa:Os11t0148500-02%09red/dosa:Os09t0440300-01%09red/dosa:Os10t0503500-01%09red/dosa:Os05t0574400-01%09red/dosa:Os07t0181000-01%09red/dosa:Os04t0119400-01%0…	25	11
Metabolism	Amino acid metabolism	Phenylalanine, tyrosine and tryptophan biosynthesis	KEGG PATHWAY	dosa00400	23	49	0.011839	0.098571	Os04g0406600|Os01g0760600|Os06g0133900|Os01g0764400|Os06g0548000|Os08g0320400|Os09g0255400|Os02g0266000|Os04g0463500|Os04g0640600|Os08g0135900|Os03g0126000|Os03g0389700|Os07g0182100|Os11g0644800|Os06g0632200|Os07g0622200|Os08g0484500|Os06g0345200|Os06g0225800|Os03g0264400|Os01g0375200|Os03g0254800	dosa:Os04t0406600-01|dosa:Os01t0760600-01|dosa:Os06t0133900-01|dosa:Os01t0764400-01|dosa:Os06t0548000-01|dosa:Os08t0320400-01|dosa:Os09t0255400-01|dosa:Os02t0266000-01|dosa:Os04t0463500-01|dosa:Os06t0225800-01|dosa:Os08t0135900-01|dosa:Os03t0126000-01|dosa:Os03t0389700-01|dosa:Os07t0182100-01|dosa:Os11t0644800-00|dosa:Os06t0632200-01|dosa:Os07t0622200-01|dosa:Os08t0484500-01|dosa:Os06t0345200-01|…	http://www.genome.jp/kegg-bin/show_pathway?dosa00400/dosa:Os03t0254800-01%09red/dosa:Os09t0255400-01%09red/dosa:Os11t0644800-00%09red/dosa:Os08t0484500-01%09red/dosa:Os08t0135900-01%09red/dosa:Os04t0463500-01%09red/dosa:Os02t0266000-01%09red/dosa:Os04t0406600-01%09red/dosa:Os03t0264400-01%09red/dosa:Os01t0764400-01%09red/dosa:Os06t0225800-01%09red/dosa:Os03t0389700-01%09red/dosa:Os01t0375200-01%0…	22	1
Metabolism	Energy metabolism	Photosynthesis	KEGG PATHWAY	dosa00195	25	55	0.0120209	0.098571	Os08g0104600|Os03g0333400|Os07g0147900|Os03g0685000|Os07g0544800|Os12g0420400|Os04g0414700|Os05g0560000|Os08g0200300|Os02g0750100|Os01g0869800|Os07g0556200|Os03g0778100|Os07g0141400|Os01g0773700|Os07g0513000|Os03g0278900|Os07g0148900|Os06g0101600|Os12g0189400|Os09g0481200|Os01g0501800|Os08g0560900|Os01g0938100|Os07g0435300	dosa:Os08t0104600-02|dosa:Os03t0333400-01|dosa:Os07t0147900-01|dosa:Os03t0685000-01|dosa:Os07t0544800-01|dosa:Os12t0420400-01|dosa:Os04t0414700-01|dosa:Os05t0560000-01|dosa:Os08t0200300-02|dosa:Os02t0750100-00|dosa:Os01t0869800-01|dosa:Os07t0556200-01|dosa:Os03t0778100-01|dosa:Os07t0141400-01|dosa:Os01t0773700-02|dosa:Os07t0513000-01|dosa:Os03t0278900-01|dosa:Os07t0148900-01|dosa:Os06t0101600-01|…	http://www.genome.jp/kegg-bin/show_pathway?dosa00195/dosa:Os08t0104600-02%09red/dosa:Os12t0420400-01%09red/dosa:Os02t0750100-00%09red/dosa:Os07t0544800-01%09red/dosa:Os01t0773700-02%09red/dosa:Os03t0778100-01%09red/dosa:Os05t0560000-01%09red/dosa:Os04t0414700-01%09red/dosa:Os07t0435300-01%09red/dosa:Os01t0938100-01%09red/dosa:Os12t0189400-01%09red/dosa:Os07t0141400-01%09red/dosa:Os07t0513000-01%0…	1	24
Metabolism	Amino acid metabolism	Cysteine and methionine metabolism	KEGG PATHWAY	dosa00270	44	119	0.0200112	0.153836	Os03g0171900|Os06g0112200|Os01g0760600|Os04g0578000|Os05g0574400|Os03g0850400|Os12g0235300|Os04g0669900|Os11g0216900|Os04g0650800|Os05g0129000|Os12g0624000|Os06g0564700|Os01g0178000|Os03g0773800|Os06g0548000|Os07g0630800|Os03g0157900|Os12g0263000|Os04g0559400|Os10g0419500|Os01g0580500|Os05g0149400|Os01g0649100|Os06g0655100|Os05g0533500|Os03g0231600|Os08g0434300|Os12g0632700|Os09g0294000|Os10g0517…	dosa:Os03t0171900-01|dosa:Os06t0112200-01|dosa:Os01t0760600-01|dosa:Os04t0578000-01|dosa:Os05t0574400-01|dosa:Os03t0850400-01|dosa:Os05t0129000-01|dosa:Os04t0669900-00|dosa:Os11t0216900-01|dosa:Os04t0650800-01|dosa:Os05t0129000-01|dosa:Os12t0624000-01|dosa:Os06t0564700-01|dosa:Os01t0178000-01|dosa:Os03t0773800-01|dosa:Os06t0548000-01|dosa:Os07t0630800-01|dosa:Os03t0157900-01|dosa:Os12t0263000-01|…	http://www.genome.jp/kegg-bin/show_pathway?dosa00270/dosa:Os12t0607000-01%09red/dosa:Os12t0632700-01%09red/dosa:Os09t0294000-01%09red/dosa:Os11t0644800-00%09red/dosa:Os03t0157900-01%09red/dosa:Os03t0850400-01%09red/dosa:Os08t0434300-01%09red/dosa:Os05t0129000-01%09red/dosa:Os02t0167100-01%09red/dosa:Os05t0574400-01%09red/dosa:Os11t0216900-01%09red/dosa:Os01t0978100-01%09red/dosa:Os10t0419400-01%0…	26	18
Metabolism	Global and overview maps	Biosynthesis of secondary metabolites	KEGG PATHWAY	dosa01110	336	1211	0.0506456	0.366436	Os03g0189400|Os01g0695300|Os04g0630800|Os10g0512400|Os06g0727200|Os02g0611800|Os05g0555600|Os03g0672300|Os04g0486600|Os05g0582300|Os01g0762000|Os04g0578000|Os10g0189100|Os09g0492700|Os03g0313600|Os08g0431300|Os04g0119400|Os09g0294000|Os02g0626400|Os11g0256000|Os09g0513100|Os02g0127700|Os05g0402700|Os05g0438600|Os08g0465800|Os08g0342400|Os04g0518400|Os06g0564700|Os01g0337900|Os08g0359200|Os06g0547…	dosa:Os03t0189400-01|dosa:Os01t0695300-01|dosa:Os04t0630800-01|dosa:Os10t0512400-01|dosa:Os06t0727200-01|dosa:Os02t0611800-01|dosa:Os05t0555600-01|dosa:Os03t0672300-01|dosa:Os04t0486600-01|dosa:Os05t0582300-01|dosa:Os01t0762000-01|dosa:Os04t0578000-01|dosa:Os10t0189100-01|dosa:Os09t0492700-01|dosa:Os03t0313600-01|dosa:Os08t0431300-01|dosa:Os04t0119400-01|dosa:Os09t0294000-01|dosa:Os02t0626400-01|…	http://www.genome.jp/kegg-bin/show_pathway?dosa01110/dosa:Os04t0490800-01%09red/dosa:Os08t0345800-01%09red/dosa:Os03t0780500-01%09red/dosa:Os02t0266000-01%09red/dosa:Os01t0314100-01%09red/dosa:Os07t0577700-01%09red/dosa:Os03t0190100-01%09red/dosa:Os10t0550900-01%09red/dosa:Os06t0729000-01%09red/dosa:Os02t0541325-00%09red/dosa:Os11t0644800-00%09red/dosa:Os11t0186200-01%09red/dosa:Os03t0773800-01%0…	194	142
Metabolism	Metabolism of cofactors and vitamins	Porphyrin and chlorophyll metabolism	KEGG PATHWAY	dosa00860	18	44	0.0593338	0.385721	Os05g0361200|Os02g0744900|Os10g0496900|Os02g0121000|Os01g0227100|Os03g0337600|Os03g0811100|Os01g0631200|Os01g0527700|Os10g0567400|Os04g0490100|Os10g0389200|Os01g0279100|Os04g0692600|Os04g0610800|Os03g0563300|Os09g0532000|Os08g0532200	dosa:Os05t0361200-01|dosa:Os02t0744900-01|dosa:Os04t0678700-01|dosa:Os02t0121000-01|dosa:Os01t0227100-01|dosa:Os03t0337600-01|dosa:Os03t0811100-01|dosa:Os01t0631200-01|dosa:Os01t0527700-01|dosa:Os10t0567400-01|dosa:Os04t0490100-00|dosa:Os10t0389200-01|dosa:Os01t0279100-01|dosa:Os04t0692600-01|dosa:Os04t0610800-01|dosa:Os03t0563300-01|dosa:Os09t0532000-01|dosa:Os08t0532200-01|	http://www.genome.jp/kegg-bin/show_pathway?dosa00860/dosa:Os04t0692600-01%09red/dosa:Os03t0811100-01%09red/dosa:Os09t0532000-01%09red/dosa:Os04t0610800-01%09red/dosa:Os01t0227100-01%09red/dosa:Os02t0744900-01%09red/dosa:Os10t0567400-01%09red/dosa:Os03t0563300-01%09red/dosa:Os01t0527700-01%09red/dosa:Os05t0361200-01%09red/dosa:Os01t0631200-01%09red/dosa:Os01t0279100-01%09red/dosa:Os02t0121000-01%0…	8	10
Metabolism	Carbohydrate metabolism	Citrate cycle (TCA cycle)	KEGG PATHWAY	dosa00020	22	57	0.0608493	0.385721	Os01g0337900|Os05g0574400|Os08g0431300|Os04g0119400|Os12g0616900|Os07g0695800|Os02g0232400|Os12g0182200|Os07g0630800|Os05g0156700|Os07g0577700|Os01g0649100|Os06g0105400|Os01g0328700|Os08g0434300|Os03g0337900|Os03g0136900|Os12g0632700|Os03g0773800|Os03g0255500|Os08g0191150|Os01g0654500	dosa:Os01t0337900-01|dosa:Os05t0574400-01|dosa:Os08t0431300-01|dosa:Os04t0119400-01|dosa:Os12t0616900-01|dosa:Os07t0695800-01|dosa:Os02t0232400-01|dosa:Os12t0182200-01|dosa:Os07t0630800-01|dosa:Os05t0156700-01|dosa:Os07t0577700-01|dosa:Os01t0649100-01|dosa:Os06t0105400-01|dosa:Os01t0328700-01|dosa:Os08t0434300-01|dosa:Os03t0337900-01|dosa:Os03t0136900-01|dosa:Os12t0632700-01|dosa:Os03t0773800-01|…	http://www.genome.jp/kegg-bin/show_pathway?dosa00020/dosa:Os12t0616900-01%09red/dosa:Os12t0632700-01%09red/dosa:Os07t0695800-01%09red/dosa:Os08t0434300-01%09red/dosa:Os05t0574400-01%09red/dosa:Os06t0105400-01%09red/dosa:Os08t0431300-01%09red/dosa:Os02t0232400-01%09red/dosa:Os07t0577700-01%09red/dosa:Os01t0328700-01%09red/dosa:Os03t0255500-01%09red/dosa:Os07t0630800-01%09red/dosa:Os03t0337900-01%0…	18	4
Metabolism	Amino acid metabolism	Arginine biosynthesis	KEGG PATHWAY	dosa00220	15	35	0.0627188	0.385721	Os03g0794500|Os03g0305500|Os04g0543900|Os03g0279400|Os04g0659100|Os03g0431200|Os01g0760600|Os10g0390500|Os03g0223400|Os07g0461900|Os06g0548000|Os03g0617900|Os07g0108300|Os12g0235800|Os02g0704800	dosa:Os03t0794500-01|dosa:Os03t0305500-01|dosa:Os02t0650900-01|dosa:Os03t0279400-01|dosa:Os04t0659100-01|dosa:Os03t0431200-00|dosa:Os01t0760600-01|dosa:Os03t0183600-00|dosa:Os03t0223400-01|dosa:Os07t0461900-01|dosa:Os06t0548000-01|dosa:Os03t0617900-01|dosa:Os07t0108300-01|dosa:Os12t0235800-01|dosa:Os02t0704800-01|	http://www.genome.jp/kegg-bin/show_pathway?dosa00220/dosa:Os03t0794500-01%09red/dosa:Os06t0548000-01%09red/dosa:Os07t0461900-01%09red/dosa:Os03t0223400-01%09red/dosa:Os03t0183600-00%09red/dosa:Os03t0279400-01%09red/dosa:Os02t0704800-01%09red/dosa:Os02t0650900-01%09red/dosa:Os12t0235800-01%09red/dosa:Os03t0305500-01%09red/dosa:Os04t0659100-01%09red/dosa:Os03t0431200-00%09red/dosa:Os01t0760600-01%0…	11	4
Metabolism	Lipid metabolism	Fatty acid degradation	KEGG PATHWAY	dosa00071	20	52	0.0730394	0.408336	Os03g0189400|Os11g0210300|Os10g0457600|Os02g0730000|Os05g0529200|Os06g0354500|Os01g0110400|Os11g0210600|Os02g0815500|Os11g0605500|Os03g0310400|Os09g0440300|Os03g0189600|Os11g0186200|Os02g0274100|Os12g0168700|Os01g0681200|Os02g0637700|Os01g0159400|Os05g0163700	dosa:Os03t0189400-01|dosa:Os11t0210300-01|dosa:Os10t0457600-01|dosa:Os06t0270900-01|dosa:Os05t0529200-01|dosa:Os06t0354500-01|dosa:Os01t0110400-01|dosa:Os11t0210600-01|dosa:Os02t0815500-01|dosa:Os11t0605500-01|dosa:Os03t0310400-01|dosa:Os09t0440300-01|dosa:Os03t0189600-01|dosa:Os11t0186200-01|dosa:Os02t0274100-01|dosa:Os12t0168700-01|dosa:Os01t0681200-01|dosa:Os02t0637700-01|dosa:Os01t0159400-01|…	http://www.genome.jp/kegg-bin/show_pathway?dosa00071/dosa:Os10t0457600-01%09red/dosa:Os02t0637700-01%09red/dosa:Os03t0189600-01%09red/dosa:Os01t0681200-01%09red/dosa:Os09t0440300-01%09red/dosa:Os02t0274100-01%09red/dosa:Os01t0110400-01%09red/dosa:Os03t0310400-01%09red/dosa:Os11t0605500-01%09red/dosa:Os06t0270900-01%09red/dosa:Os06t0354500-01%09red/dosa:Os12t0168700-01%09red/dosa:Os11t0186200-01%0…	17	3
Metabolism	Lipid metabolism	Linoleic acid metabolism	KEGG PATHWAY	dosa00591	9	18	0.0754738	0.408336	Os03g0738600|Os08g0508800|Os02g0194700|Os12g0559200|Os03g0700400|Os01g0762000|Os02g0186100|Os05g0304600|Os08g0509100	dosa:Os03t0738600-01|dosa:Os08t0508800-01|dosa:Os02t0194700-01|dosa:Os12t0559200-01|dosa:Os03t0738600-01|dosa:Os01t0762000-01|dosa:Os02t0185900-01|dosa:Os05t0304600-01|dosa:Os08t0509100-01|	http://www.genome.jp/kegg-bin/show_pathway?dosa00591/dosa:Os02t0185900-01%09red/dosa:Os05t0304600-01%09red/dosa:Os02t0194700-01%09red/dosa:Os12t0559200-01%09red/dosa:Os01t0762000-01%09red/dosa:Os08t0508800-01%09red/dosa:Os03t0738600-01%09red/dosa:Os08t0509100-01%09red	7	2
Metabolism	Carbohydrate metabolism	Butanoate metabolism	KEGG PATHWAY	dosa00650	12	27	0.0763554	0.408336	Os04g0614600|Os01g0574600|Os01g0110400|Os01g0796400|Os01g0269000|Os03g0310400|Os02g0562700|Os11g0256050|Os08g0465800|Os02g0112900|Os11g0256000|Os03g0236200	dosa:Os04t0614600-01|dosa:Os01t0574600-01|dosa:Os01t0110400-01|dosa:Os01t0796400-01|dosa:Os01t0269000-01|dosa:Os03t0310400-01|dosa:Os02t0562700-01|dosa:Os11t0256050-00|dosa:Os08t0465800-01|dosa:Os02t0112900-00|dosa:Os11t0256000-01|dosa:Os03t0236200-01|	http://www.genome.jp/kegg-bin/show_pathway?dosa00650/dosa:Os11t0256000-01%09red/dosa:Os01t0110400-01%09red/dosa:Os01t0796400-01%09red/dosa:Os02t0562700-01%09red/dosa:Os11t0256050-00%09red/dosa:Os03t0310400-01%09red/dosa:Os02t0112900-00%09red/dosa:Os04t0614600-01%09red/dosa:Os03t0236200-01%09red/dosa:Os01t0269000-01%09red/dosa:Os08t0465800-01%09red/dosa:Os01t0574600-01%09red	9	3
Metabolism	Nucleotide metabolism	Purine metabolism	KEGG PATHWAY	dosa00230	34	101	0.087431	0.448084	Os03g0672300|Os08g0118900|Os10g0189100|Os03g0313600|Os08g0457600|Os04g0671100|Os06g0665500|Os02g0127700|Os08g0288200|Os07g0613000|Os11g0148500|Os07g0181000|Os06g0617800|Os08g0326600|Os01g0865100|Os03g0712700|Os03g0699300|Os03g0340900|Os03g0831500|Os03g0130400|Os12g0236400|Os03g0174500|Os03g0780500|Os03g0743900|Os01g0873200|Os08g0109300|Os10g0571200|Os12g0597500|Os05g0349200|Os08g0557200|Os12g0589…	dosa:Os03t0672300-01|dosa:Os08t0118900-01|dosa:Os10t0189100-01|dosa:Os03t0313600-01|dosa:Os08t0457600-01|dosa:Os04t0671100-01|dosa:Os06t0665500-01|dosa:Os03t0100040-01|dosa:Os08t0288200-01|dosa:Os07t0613000-01|dosa:Os11t0148500-02|dosa:Os07t0181000-01|dosa:Os06t0617800-01|dosa:Os08t0326600-01|dosa:Os01t0865100-01|dosa:Os03t0712700-01|dosa:Os03t0699300-01|dosa:Os03t0340900-01|dosa:Os03t0831500-01|…	http://www.genome.jp/kegg-bin/show_pathway?dosa00230/dosa:Os03t0831500-01%09red/dosa:Os03t0780500-01%09red/dosa:Os03t0712700-01%09red/dosa:Os08t0326600-01%09red/dosa:Os01t0865100-01%09red/dosa:Os03t0672300-01%09red/dosa:Os11t0148500-02%09red/dosa:Os10t0189100-01%09red/dosa:Os05t0161500-01%09red/dosa:Os04t0111200-01%09red/dosa:Os04t0671100-01%09red/dosa:Os07t0181000-01%09red/dosa:Os03t0130400-01%0…	19	15
Metabolism	Carbohydrate metabolism	Fructose and mannose metabolism	KEGG PATHWAY	dosa00051	24	68	0.0982616	0.483447	Os01g0742500|Os05g0164100|Os06g0326400|Os06g0652400|Os05g0187100|Os01g0940100|Os03g0719300|Os05g0402700|Os05g0438600|Os01g0722700|Os03g0267300|Os04g0682300|Os01g0866400|Os05g0524400|Os12g0169600|Os03g0208900|Os06g0664200|Os03g0828300|Os09g0535000|Os11g0171300|Os06g0608700|Os02g0714200|Os08g0120600|Os10g0405600	dosa:Os01t0742500-01|dosa:Os05t0164100-01|dosa:Os06t0326400-01|dosa:Os06t0652400-01|dosa:Os05t0187100-01|dosa:Os01t0940100-01|dosa:Os03t0719300-01|dosa:Os05t0402700-01|dosa:Os05t0438600-01|dosa:Os01t0722700-01|dosa:Os03t0267300-01|dosa:Os04t0682300-01|dosa:Os01t0866400-01|dosa:Os05t0524400-01|dosa:Os12t0169600-01|dosa:Os03t0208900-01|dosa:Os06t0664200-01|dosa:Os03t0828500-01|dosa:Os01t0147900-01|…	http://www.genome.jp/kegg-bin/show_pathway?dosa00051/dosa:Os05t0187100-01%09red/dosa:Os01t0742500-01%09red/dosa:Os03t0828500-01%09red/dosa:Os01t0147900-01%09red/dosa:Os03t0267300-01%09red/dosa:Os08t0120600-01%09red/dosa:Os06t0652400-01%09red/dosa:Os03t0208900-01%09red/dosa:Os01t0866400-01%09red/dosa:Os03t0719300-01%09red/dosa:Os06t0326400-01%09red/dosa:Os01t0940100-01%09red/dosa:Os05t0438600-01%0…	11	13
Metabolism	Metabolism of other amino acids	beta-Alanine metabolism	KEGG PATHWAY	dosa00410	18	49	0.111294	0.506535	Os06g0677400|Os08g0465800|Os02g0730000|Os04g0269600|Os06g0594100|Os02g0736400|Os10g0552900|Os11g0186200|Os05g0163700|Os03g0310400|Os09g0440300|Os01g0752200|Os07g0188800|Os06g0354500|Os11g0605500|Os07g0572100|Os01g0159400|Os03g0236200	dosa:Os06t0677400-01|dosa:Os08t0465800-01|dosa:Os06t0270900-01|dosa:Os04t0269600-01|dosa:Os06t0594100-01|dosa:Os02t0736400-01|dosa:Os10t0552900-01|dosa:Os11t0186200-01|dosa:Os05t0163700-01|dosa:Os03t0310400-01|dosa:Os09t0440300-01|dosa:Os01t0752200-01|dosa:Os07t0188800-01|dosa:Os06t0354500-01|dosa:Os11t0605500-01|dosa:Os07t0572100-01|dosa:Os01t0159400-01|dosa:Os03t0236200-01|	http://www.genome.jp/kegg-bin/show_pathway?dosa00410/dosa:Os06t0594100-01%09red/dosa:Os09t0440300-01%09red/dosa:Os07t0572100-01%09red/dosa:Os06t0677400-01%09red/dosa:Os10t0552900-01%09red/dosa:Os01t0159400-01%09red/dosa:Os11t0186200-01%09red/dosa:Os03t0310400-01%09red/dosa:Os11t0605500-01%09red/dosa:Os06t0270900-01%09red/dosa:Os06t0354500-01%09red/dosa:Os01t0752200-01%09red/dosa:Os02t0736400-01%0…	15	3
Metabolism	Carbohydrate metabolism	Galactose metabolism	KEGG PATHWAY	dosa00052	20	56	0.114813	0.506535	Os06g0172800|Os08g0374800|Os05g0539400|Os10g0189100|Os07g0209100|Os09g0323000|Os04g0458600|Os01g0722700|Os09g0553200|Os01g0940100|Os10g0493600|Os08g0495800|Os10g0155500|Os03g0712700|Os01g0742500|Os05g0524400|Os05g0187100|Os10g0405600|Os10g0492900|Os04g0458300	dosa:Os06t0172800-00|dosa:Os08t0374800-01|dosa:Os05t0539400-01|dosa:Os10t0189100-01|dosa:Os07t0209100-01|dosa:Os09t0323000-01|dosa:Os04t0458600-01|dosa:Os01t0722700-01|dosa:Os09t0553200-01|dosa:Os01t0940100-01|dosa:Os10t0493600-01|dosa:Os08t0495800-01|dosa:Os10t0155500-01|dosa:Os03t0712700-01|dosa:Os01t0742500-01|dosa:Os05t0524400-01|dosa:Os05t0187100-01|dosa:Os10t0405600-01|dosa:Os10t0492900-01|…	http://www.genome.jp/kegg-bin/show_pathway?dosa00052/dosa:Os10t0493600-01%09red/dosa:Os09t0323000-01%09red/dosa:Os05t0187100-01%09red/dosa:Os03t0712700-01%09red/dosa:Os10t0189100-01%09red/dosa:Os08t0374800-01%09red/dosa:Os01t0742500-01%09red/dosa:Os06t0172800-00%09red/dosa:Os04t0458300-01%09red/dosa:Os04t0458600-01%09red/dosa:Os09t0553200-01%09red/dosa:Os10t0492900-01%09red/dosa:Os10t0155500-01%0…	12	8
Metabolism	Metabolism of terpenoids and polyketides	Terpenoid backbone biosynthesis	KEGG PATHWAY	dosa00900	19	53	0.119427	0.506535	Os02g0744900|Os05g0582350|Os02g0680600|Os01g0695300|Os01g0110400|Os12g0271700|Os05g0582300|Os03g0184550|Os09g0514400|Os09g0492700|Os05g0408900|Os01g0802100|Os08g0193100|Os01g0106900|Os01g0642000|Os03g0731900|Os01g0703400|Os07g0580900|Os03g0197000	dosa:Os02t0744900-01|dosa:Os05t0582300-01|dosa:Os02t0680600-01|dosa:Os01t0695300-01|dosa:Os01t0110400-01|dosa:Os05t0582300-01|dosa:Os05t0582300-01|dosa:Os03t0184550-01|dosa:Os09t0514400-01|dosa:Os09t0492700-01|dosa:Os07t0190000-01|dosa:Os01t0802100-01|dosa:Os06t0678200-01|dosa:Os01t0106900-01|dosa:Os01t0642000-01|dosa:Os03t0731900-01|dosa:Os01t0703400-01|dosa:Os07t0580900-01|dosa:Os03t0197000-01|	http://www.genome.jp/kegg-bin/show_pathway?dosa00900/dosa:Os07t0190000-01%09red/dosa:Os07t0580900-01%09red/dosa:Os01t0695300-01%09red/dosa:Os03t0184550-01%09red/dosa:Os01t0642000-01%09red/dosa:Os02t0744900-01%09red/dosa:Os09t0514400-01%09red/dosa:Os09t0492700-01%09red/dosa:Os02t0680600-01%09red/dosa:Os01t0106900-01%09red/dosa:Os03t0731900-01%09red/dosa:Os01t0703400-01%09red/dosa:Os03t0197000-01%0…	6	13
Metabolism	Lipid metabolism	alpha-Linolenic acid metabolism	KEGG PATHWAY	dosa00592	19	53	0.119427	0.506535	Os09g0513100|Os11g0210300|Os10g0457600|Os01g0159400|Os08g0508800|Os02g0194700|Os12g0559200|Os03g0132000|Os11g0605500|Os02g0218700|Os12g0448900|Os06g0354500|Os02g0274100|Os08g0509100|Os01g0762000|Os05g0304600|Os08g0459600|Os05g0163700|Os03g0225900	dosa:Os04t0615100-01|dosa:Os11t0210300-01|dosa:Os10t0457600-01|dosa:Os01t0159400-01|dosa:Os08t0508800-01|dosa:Os02t0194700-01|dosa:Os12t0559200-01|dosa:Os03t0132000-01|dosa:Os11t0605500-01|dosa:Os02t0218700-01|dosa:Os12t0448900-01|dosa:Os06t0354500-01|dosa:Os02t0274100-01|dosa:Os08t0509100-01|dosa:Os01t0762000-01|dosa:Os05t0304600-01|dosa:Os08t0459600-01|dosa:Os05t0163700-01|dosa:Os03t0225900-01|	http://www.genome.jp/kegg-bin/show_pathway?dosa00592/dosa:Os10t0457600-01%09red/dosa:Os04t0615100-01%09red/dosa:Os05t0304600-01%09red/dosa:Os02t0194700-01%09red/dosa:Os02t0274100-01%09red/dosa:Os01t0762000-01%09red/dosa:Os03t0225900-01%09red/dosa:Os08t0508800-01%09red/dosa:Os11t0605500-01%09red/dosa:Os03t0132000-01%09red/dosa:Os06t0354500-01%09red/dosa:Os11t0210300-01%09red/dosa:Os12t0559200-01%0…	17	2
Metabolism	Lipid metabolism	Sphingolipid metabolism	KEGG PATHWAY	dosa00600	11	27	0.124984	0.512436	Os02g0806900|Os08g0111200|Os11g0516000|Os01g0928800|Os01g0782200|Os01g0100900|Os10g0189600|Os10g0493600|Os10g0492900|Os02g0656200|Os05g0539400	dosa:Os02t0806900-01|dosa:Os08t0111200-01|dosa:Os11t0516000-01|dosa:Os01t0928800-01|dosa:Os01t0782200-01|dosa:Os01t0100900-01|dosa:Os10t0189600-01|dosa:Os10t0493600-01|dosa:Os10t0492900-01|dosa:Os02t0656200-01|dosa:Os05t0539400-01|	http://www.genome.jp/kegg-bin/show_pathway?dosa00600/dosa:Os10t0493600-01%09red/dosa:Os08t0111200-01%09red/dosa:Os01t0928800-01%09red/dosa:Os11t0516000-01%09red/dosa:Os01t0100900-01%09red/dosa:Os05t0539400-01%09red/dosa:Os10t0492900-01%09red/dosa:Os10t0189600-01%09red/dosa:Os02t0656200-01%09red/dosa:Os02t0806900-01%09red/dosa:Os01t0782200-01%09red	10	1
Metabolism	Amino acid metabolism	Phenylalanine metabolism	KEGG PATHWAY	dosa00360	17	47	0.129293	0.513	Os05g0427400|Os01g0760600|Os04g0269600|Os02g0168100|Os02g0626100|Os11g0644800|Os07g0572100|Os01g0796400|Os04g0518400|Os03g0310400|Os06g0345200|Os07g0437500|Os04g0117900|Os06g0548000|Os08g0140300|Os02g0626400|Os04g0118100	dosa:Os05t0427400-00|dosa:Os01t0760600-01|dosa:Os04t0269600-01|dosa:Os02t0168100-01|dosa:Os02t0626100-01|dosa:Os11t0644800-00|dosa:Os07t0572100-01|dosa:Os01t0796400-01|dosa:Os04t0518400-01|dosa:Os03t0310400-01|dosa:Os06t0345200-01|dosa:Os07t0437500-01|dosa:Os04t0117900-01|dosa:Os06t0548000-01|dosa:Os08t0140300-01|dosa:Os02t0626400-01|dosa:Os04t0118100-01|	http://www.genome.jp/kegg-bin/show_pathway?dosa00360/dosa:Os02t0626100-01%09red/dosa:Os04t0518400-01%09red/dosa:Os01t0760600-01%09red/dosa:Os06t0548000-01%09red/dosa:Os07t0572100-01%09red/dosa:Os07t0437500-01%09red/dosa:Os01t0796400-01%09red/dosa:Os02t0626400-01%09red/dosa:Os11t0644800-00%09red/dosa:Os05t0427400-00%09red/dosa:Os03t0310400-01%09red/dosa:Os02t0168100-01%09red/dosa:Os04t0269600-01%0…	14	3
Metabolism	Global and overview maps	2-Oxocarboxylic acid metabolism	KEGG PATHWAY	dosa01210	20	58	0.140257	0.539113	Os08g0559600|Os03g0279400|Os02g0232400|Os01g0654500|Os03g0431200|Os01g0760600|Os10g0390500|Os03g0136900|Os03g0231600|Os08g0191150|Os11g0256050|Os07g0461900|Os03g0850400|Os06g0548000|Os03g0617900|Os07g0108300|Os11g0142500|Os12g0138900|Os11g0256000|Os04g0559400	dosa:Os08t0559600-01|dosa:Os03t0279400-01|dosa:Os02t0232400-01|dosa:Os01t0654500-01|dosa:Os03t0431200-00|dosa:Os01t0760600-01|dosa:Os03t0183600-00|dosa:Os03t0136900-01|dosa:Os03t0231600-01|dosa:Os03t0136900-01|dosa:Os11t0256050-00|dosa:Os07t0461900-01|dosa:Os03t0850400-01|dosa:Os06t0548000-01|dosa:Os03t0617900-01|dosa:Os07t0108300-01|dosa:Os11t0142500-00|dosa:Os12t0138900-01|dosa:Os11t0256000-01|…	http://www.genome.jp/kegg-bin/show_pathway?dosa01210/dosa:Os03t0279400-01%09red/dosa:Os01t0760600-01%09red/dosa:Os04t0559400-01%09red/dosa:Os11t0256000-01%09red/dosa:Os12t0138900-01%09red/dosa:Os02t0232400-01%09red/dosa:Os06t0548000-01%09red/dosa:Os07t0461900-01%09red/dosa:Os08t0559600-01%09red/dosa:Os03t0183600-00%09red/dosa:Os11t0142500-00%09red/dosa:Os11t0256050-00%09red/dosa:Os03t0231600-01%0…	17	3
Organismal Systems	Environmental adaptation	Circadian rhythm - plant	KEGG PATHWAY	dosa04712	15	42	0.156626	0.583789	Os02g0618200|Os10g0564900|Os05g0571000|Os11g0530600|Os01g0286100|Os02g0771100|Os11g0547000|Os09g0532400|Os08g0157600|Os01g0182600|Os01g0566100|Os11g0157600|Os03g0284100|Os06g0552900|Os07g0695100	dosa:Os02t0618200-01|dosa:Os10t0564900-01|dosa:Os05t0571000-01|dosa:Os11t0530600-01|dosa:Os01t0286100-01|dosa:Os02t0771100-01|dosa:Os11t0547000-01|dosa:Os09t0532400-01|dosa:Os08t0157600-01|dosa:Os01t0182600-01|dosa:Os06t0142600-01|dosa:Os11t0157600-01|dosa:Os03t0284100-01|dosa:Os06t0552900-00|dosa:Os07t0695100-01|	http://www.genome.jp/kegg-bin/show_pathway?dosa04712/dosa:Os03t0284100-01%09red/dosa:Os01t0182600-01%09red/dosa:Os01t0286100-01%09red/dosa:Os06t0142600-01%09red/dosa:Os10t0564900-01%09red/dosa:Os11t0530600-01%09red/dosa:Os02t0618200-01%09red/dosa:Os09t0532400-01%09red/dosa:Os11t0547000-01%09red/dosa:Os05t0571000-01%09red/dosa:Os11t0157600-01%09red/dosa:Os02t0771100-01%09red/dosa:Os06t0552900-00%0…	7	8
Metabolism	Biosynthesis of other secondary metabolites	Monobactam biosynthesis	KEGG PATHWAY	dosa00261	6	13	0.165873	0.585451	Os02g0436400|Os08g0342400|Os03g0850400|Os04g0111200|Os09g0294000|Os03g0743900	dosa:Os02t0436400-01|dosa:Os09t0294000-01|dosa:Os03t0850400-01|dosa:Os04t0111200-01|dosa:Os09t0294000-01|dosa:Os03t0743900-01|	http://www.genome.jp/kegg-bin/show_pathway?dosa00261/dosa:Os09t0294000-01%09red/dosa:Os03t0743900-01%09red/dosa:Os02t0436400-01%09red/dosa:Os04t0111200-01%09red/dosa:Os03t0850400-01%09red	2	4
Metabolism	Amino acid metabolism	Tyrosine metabolism	KEGG PATHWAY	dosa00350	16	46	0.166592	0.585451	Os03g0189400|Os11g0210300|Os01g0760600|Os02g0168100|Os04g0269600|Os11g0644800|Os07g0572100|Os11g0210600|Os02g0815500|Os06g0345200|Os03g0189600|Os07g0437500|Os03g0829000|Os06g0548000|Os08g0140300|Os02g0637700	dosa:Os03t0189400-01|dosa:Os11t0210300-01|dosa:Os01t0760600-01|dosa:Os02t0168100-01|dosa:Os04t0269600-01|dosa:Os11t0644800-00|dosa:Os07t0572100-01|dosa:Os11t0210600-01|dosa:Os02t0815500-01|dosa:Os06t0345200-01|dosa:Os03t0189600-01|dosa:Os07t0437500-01|dosa:Os03t0829000-01|dosa:Os06t0548000-01|dosa:Os08t0140300-01|dosa:Os02t0637700-01|	http://www.genome.jp/kegg-bin/show_pathway?dosa00350/dosa:Os02t0637700-01%09red/dosa:Os01t0760600-01%09red/dosa:Os06t0548000-01%09red/dosa:Os07t0572100-01%09red/dosa:Os03t0829000-01%09red/dosa:Os02t0815500-01%09red/dosa:Os07t0437500-01%09red/dosa:Os11t0644800-00%09red/dosa:Os06t0345200-01%09red/dosa:Os11t0210600-01%09red/dosa:Os04t0269600-01%09red/dosa:Os03t0189600-01%09red/dosa:Os03t0189400-01%0…	11	5
Metabolism	Amino acid metabolism	Valine, leucine and isoleucine biosynthesis	KEGG PATHWAY	dosa00290	8	20	0.185348	0.616158	Os08g0559600|Os03g0231600|Os11g0256050|Os11g0142500|Os03g0713000|Os12g0138900|Os11g0256000|Os04g0559400	dosa:Os08t0559600-01|dosa:Os03t0231600-01|dosa:Os11t0256050-00|dosa:Os11t0142500-00|dosa:Os03t0713000-00|dosa:Os12t0138900-01|dosa:Os11t0256000-01|dosa:Os04t0559400-01|	http://www.genome.jp/kegg-bin/show_pathway?dosa00290/dosa:Os04t0559400-01%09red/dosa:Os11t0256000-01%09red/dosa:Os12t0138900-01%09red/dosa:Os08t0559600-01%09red/dosa:Os11t0142500-00%09red/dosa:Os11t0256050-00%09red/dosa:Os03t0231600-01%09red/dosa:Os03t0713000-00%09red	8	0
Metabolism	Metabolism of cofactors and vitamins	Thiamine metabolism	KEGG PATHWAY	dosa00730	8	20	0.185348	0.616158	Os08g0109300|Os08g0288200|Os07g0529600|Os08g0118900|Os03g0130400|Os05g0408900|Os04g0671100|Os12g0236400	dosa:Os08t0109300-01|dosa:Os08t0288200-01|dosa:Os07t0529600-01|dosa:Os08t0118900-01|dosa:Os03t0130400-01|dosa:Os07t0190000-01|dosa:Os04t0671100-01|dosa:Os12t0236400-01|	http://www.genome.jp/kegg-bin/show_pathway?dosa00730/dosa:Os07t0190000-01%09red/dosa:Os08t0118900-01%09red/dosa:Os08t0288200-01%09red/dosa:Os07t0529600-01%09red/dosa:Os04t0671100-01%09red/dosa:Os12t0236400-01%09red/dosa:Os03t0130400-01%09red/dosa:Os08t0109300-01%09red	4	4
Metabolism	Metabolism of cofactors and vitamins	Nicotinate and nicotinamide metabolism	KEGG PATHWAY	dosa00760	7	17	0.192356	0.622627	Os11g0191400|Os02g0134400|Os09g0567900|Os08g0557900|Os04g0436400|Os12g0290150|Os07g0167100	dosa:Os11t0191400-01|dosa:Os02t0134400-01|dosa:Os09t0567900-01|dosa:Os08t0557900-01|dosa:Os11t0191400-01|dosa:Os12t0290150-00|dosa:Os07t0167100-01|	http://www.genome.jp/kegg-bin/show_pathway?dosa00760/dosa:Os02t0134400-01%09red/dosa:Os12t0290150-00%09red/dosa:Os08t0557900-01%09red/dosa:Os09t0567900-01%09red/dosa:Os11t0191400-01%09red/dosa:Os07t0167100-01%09red	5	2
Metabolism	Amino acid metabolism	Lysine biosynthesis	KEGG PATHWAY	dosa00300	5	12	0.245181	0.756269	Os08g0342400|Os09g0294000|Os02g0436400|Os03g0850400|Os02g0440000	dosa:Os09t0294000-01|dosa:Os09t0294000-01|dosa:Os02t0436400-01|dosa:Os03t0850400-01|dosa:Os02t0440000-01|	http://www.genome.jp/kegg-bin/show_pathway?dosa00300/dosa:Os09t0294000-01%09red/dosa:Os02t0440000-01%09red/dosa:Os02t0436400-01%09red/dosa:Os03t0850400-01%09red	3	2
Metabolism	Energy metabolism	Nitrogen metabolism	KEGG PATHWAY	dosa00910	12	36	0.245941	0.756269	Os05g0555600|Os08g0423600|Os04g0543900|Os04g0659100|Os03g0794500|Os01g0639900|Os07g0658400|Os03g0223400|Os01g0764900|Os08g0468100|Os08g0470200|Os04g0412500	dosa:Os05t0555600-01|dosa:Os08t0423600-00|dosa:Os02t0650900-01|dosa:Os04t0659100-01|dosa:Os03t0794500-01|dosa:Os01t0639900-01|dosa:Os07t0658400-01|dosa:Os03t0223400-01|dosa:Os01t0764900-01|dosa:Os08t0468100-01|dosa:Os08t0470200-01|dosa:Os04t0412500-01|	http://www.genome.jp/kegg-bin/show_pathway?dosa00910/dosa:Os03t0794500-01%09red/dosa:Os01t0764900-01%09red/dosa:Os08t0423600-00%09red/dosa:Os07t0658400-01%09red/dosa:Os04t0412500-01%09red/dosa:Os03t0223400-01%09red/dosa:Os01t0639900-01%09red/dosa:Os08t0470200-01%09red/dosa:Os02t0650900-01%09red/dosa:Os04t0659100-01%09red/dosa:Os05t0555600-01%09red/dosa:Os08t0468100-01%09red	3	9
Metabolism	Metabolism of terpenoids and polyketides	Monoterpenoid biosynthesis	KEGG PATHWAY	dosa00902	4	9	0.255768	0.767305	Os04g0531750|Os02g0640800|Os10g0430200|Os04g0532400	dosa:Os04t0531750-00|dosa:Os04t0532100-01|dosa:Os10t0430200-01|dosa:Os04t0532400-01|	http://www.genome.jp/kegg-bin/show_pathway?dosa00902/dosa:Os10t0430200-01%09red/dosa:Os04t0532100-01%09red/dosa:Os04t0531750-00%09red/dosa:Os04t0532400-01%09red	0	4
Cellular Processes	Transport and catabolism	Peroxisome	KEGG PATHWAY	dosa04146	26	88	0.267477	0.783324	Os01g0730800|Os07g0152900|Os09g0498500|Os06g0727200|Os03g0583800|Os09g0315000|Os04g0623500|Os12g0168700|Os09g0508900|Os10g0457600|Os05g0101200|Os05g0163700|Os07g0665200|Novel01372|Os01g0269000|Os03g0131200|Os02g0225000|Os03g0219200|Os11g0605500|Os03g0786100|Os08g0566900|Os01g0159400|Os03g0265300|Os06g0354500|Os01g0681200|Os01g0654500	dosa:Os01t0730800-01|dosa:Os07t0152900-01|dosa:Os09t0498500-00|dosa:Os06t0727200-01|dosa:Os03t0583800-01|dosa:Os09t0315000-01|dosa:Os04t0623500-01|dosa:Os12t0168700-01|dosa:Os09t0508900-01|dosa:Os10t0457600-01|dosa:Os05t0101200-01|dosa:Os05t0163700-01|dosa:Os07t0665200-01|dosa:Os08t0298700-01|dosa:Os01t0269000-01|dosa:Os03t0131200-01|dosa:Os09t0508900-01|dosa:Os03t0219200-01|dosa:Os11t0605500-01|…	http://www.genome.jp/kegg-bin/show_pathway?dosa04146/dosa:Os04t0623500-01%09red/dosa:Os06t0727200-01%09red/dosa:Os08t0566900-01%09red/dosa:Os01t0730800-01%09red/dosa:Os07t0665200-01%09red/dosa:Os01t0681200-01%09red/dosa:Os08t0298700-01%09red/dosa:Os01t0159400-01%09red/dosa:Os03t0583800-01%09red/dosa:Os12t0168700-01%09red/dosa:Os05t0163700-01%09red/dosa:Os09t0508900-01%09red/dosa:Os09t0498500-00%0…	15	11
Metabolism	Metabolism of other amino acids	Selenocompound metabolism	KEGG PATHWAY	dosa00450	7	20	0.291202	0.832972	Os12g0623900|Os02g0713400|Os07g0657900|Os12g0624000|Os04g0111200|Os10g0517500|Os03g0743900	dosa:Os12t0623900-01|dosa:Os02t0713400-01|dosa:Os07t0657900-01|dosa:Os12t0624000-01|dosa:Os04t0111200-01|dosa:Os10t0517500-02|dosa:Os03t0743900-01|	http://www.genome.jp/kegg-bin/show_pathway?dosa00450/dosa:Os03t0743900-01%09red/dosa:Os04t0111200-01%09red/dosa:Os02t0713400-01%09red/dosa:Os07t0657900-01%09red/dosa:Os12t0624000-01%09red/dosa:Os12t0623900-01%09red/dosa:Os10t0517500-02%09red	4	3
Metabolism	Metabolism of cofactors and vitamins	Folate biosynthesis	KEGG PATHWAY	dosa00790	8	24	0.306856	0.857802	Os02g0273100|Os10g0503200|Os03g0111100|Os01g0238500|Os05g0517500|Os08g0556200|Os05g0460600|Os06g0699700	dosa:Os02t0273100-01|dosa:Os10t0503200-01|dosa:Os03t0111100-01|dosa:Os01t0238500-01|dosa:Os05t0517500-01|dosa:Os08t0556200-01|dosa:Os05t0460600-01|dosa:Os06t0699700-01|	http://www.genome.jp/kegg-bin/show_pathway?dosa00790/dosa:Os05t0460600-01%09red/dosa:Os10t0503200-01%09red/dosa:Os01t0238500-01%09red/dosa:Os08t0556200-01%09red/dosa:Os05t0517500-01%09red/dosa:Os03t0111100-01%09red/dosa:Os06t0699700-01%09red/dosa:Os02t0273100-01%09red	3	5
Metabolism	Energy metabolism	Sulfur metabolism	KEGG PATHWAY	dosa00920	12	40	0.347439	0.90626	Os02g0167100|Os08g0530400|Os03g0743900|Os07g0509800|Os05g0533500|Os05g0503300|Os07g0558300|Os01g0978100|Os04g0111200|Os06g0564700|Os03g0133900|Os06g0564500	dosa:Os02t0167100-01|dosa:Os08t0530400-01|dosa:Os03t0743900-01|dosa:Os07t0509800-01|dosa:Os05t0533500-01|dosa:Os05t0503300-02|dosa:Os07t0558300-01|dosa:Os01t0978100-01|dosa:Os04t0111200-01|dosa:Os06t0564700-01|dosa:Os03t0133900-01|dosa:Os06t0564500-01|	http://www.genome.jp/kegg-bin/show_pathway?dosa00920/dosa:Os03t0743900-01%09red/dosa:Os02t0167100-01%09red/dosa:Os06t0564500-01%09red/dosa:Os04t0111200-01%09red/dosa:Os01t0978100-01%09red/dosa:Os07t0509800-01%09red/dosa:Os06t0564700-01%09red/dosa:Os07t0558300-01%09red/dosa:Os05t0503300-02%09red/dosa:Os05t0533500-01%09red/dosa:Os03t0133900-01%09red/dosa:Os08t0530400-01%09red	1	11
Metabolism	Metabolism of cofactors and vitamins	One carbon pool by folate	KEGG PATHWAY	dosa00670	6	18	0.348827	0.90626	Os03g0738400|Os05g0429000|Os01g0874900|Os03g0815200|Os04g0623800|Os12g0409000	dosa:Os03t0738400-01|dosa:Os05t0429000-01|dosa:Os01t0874900-01|dosa:Os03t0815200-01|dosa:Os04t0623800-01|dosa:Os12t0409000-01|	http://www.genome.jp/kegg-bin/show_pathway?dosa00670/dosa:Os03t0738400-01%09red/dosa:Os05t0429000-01%09red/dosa:Os03t0815200-01%09red/dosa:Os01t0874900-01%09red/dosa:Os04t0623800-01%09red/dosa:Os12t0409000-01%09red	2	4
Metabolism	Lipid metabolism	Biosynthesis of unsaturated fatty acids	KEGG PATHWAY	dosa01040	10	33	0.359589	0.90626	Os10g0457600|Os01g0919900|Os01g0150000|Os07g0416700|Os02g0716500|Os11g0605500|Os04g0379900|Os06g0354500|Os01g0159400|Os05g0163700	dosa:Os10t0457600-01|dosa:Os01t0919900-01|dosa:Os01t0150000-01|dosa:Os07t0416700-00|dosa:Os02t0716500-01|dosa:Os11t0605500-01|dosa:Os04t0379900-01|dosa:Os06t0354500-01|dosa:Os01t0159400-01|dosa:Os05t0163700-01|	http://www.genome.jp/kegg-bin/show_pathway?dosa01040/dosa:Os10t0457600-01%09red/dosa:Os01t0150000-01%09red/dosa:Os01t0919900-01%09red/dosa:Os05t0163700-01%09red/dosa:Os02t0716500-01%09red/dosa:Os06t0354500-01%09red/dosa:Os01t0159400-01%09red/dosa:Os04t0379900-01%09red/dosa:Os11t0605500-01%09red/dosa:Os07t0416700-00%09red	7	3
Metabolism	Carbohydrate metabolism	Inositol phosphate metabolism	KEGG PATHWAY	dosa00562	19	67	0.362974	0.90626	Os02g0822500|Novel01217|Os02g0123600|Os06g0195600|Os09g0535000|Os03g0182400|Os01g0955000|Os08g0428900|Os02g0523800|Os07g0188800|Os03g0230500|Os03g0399532|Os02g0169900|Os06g0561000|Os03g0818100|Os04g0691900|Os08g0104700|Os08g0450700|Os10g0103800	dosa:Os02t0822500-01|dosa:Os09t0402300-01|dosa:Os02t0123600-01|dosa:Os06t0195600-01|dosa:Os01t0147900-01|dosa:Os03t0182400-01|dosa:Os01t0955000-02|dosa:Os08t0428900-01|dosa:Os02t0523800-01|dosa:Os07t0188800-01|dosa:Os03t0230500-01|dosa:Os03t0399532-00|dosa:Os02t0169900-01|dosa:Os06t0561000-01|dosa:Os03t0818100-01|dosa:Os04t0691900-01|dosa:Os08t0104700-01|dosa:Os08t0450700-01|dosa:Os10t0103800-01|	http://www.genome.jp/kegg-bin/show_pathway?dosa00562/dosa:Os10t0103800-01%09red/dosa:Os02t0523800-01%09red/dosa:Os04t0691900-01%09red/dosa:Os08t0104700-01%09red/dosa:Os06t0561000-01%09red/dosa:Os02t0822500-01%09red/dosa:Os03t0818100-01%09red/dosa:Os08t0450700-01%09red/dosa:Os02t0169900-01%09red/dosa:Os03t0182400-01%09red/dosa:Os08t0428900-01%09red/dosa:Os09t0402300-01%09red/dosa:Os02t0123600-01%0…	7	12
Metabolism	Metabolism of other amino acids	Cyanoamino acid metabolism	KEGG PATHWAY	dosa00460	16	56	0.371195	0.90626	Os04g0474800|Os01g0764900|Os01g0813800|Os01g0874900|Os04g0650700|Os03g0749300|Os05g0429000|Os01g0930800|Os05g0365600|Os07g0656200|Os01g0897600|Os03g0738400|Os01g0508000|Os04g0474900|Os12g0409000|Os09g0511600	dosa:Os04t0474900-01|dosa:Os01t0764900-01|dosa:Os01t0813700-01|dosa:Os01t0874900-01|dosa:Os04t0650700-01|dosa:Os03t0749300-01|dosa:Os05t0429000-01|dosa:Os01t0930800-01|dosa:Os05t0365600-01|dosa:Os01t0508000-01|dosa:Os01t0897600-01|dosa:Os03t0738400-01|dosa:Os01t0508000-01|dosa:Os04t0474900-01|dosa:Os12t0409000-01|dosa:Os09t0511600-01|	http://www.genome.jp/kegg-bin/show_pathway?dosa00460/dosa:Os01t0764900-01%09red/dosa:Os03t0738400-01%09red/dosa:Os01t0508000-01%09red/dosa:Os05t0365600-01%09red/dosa:Os04t0474900-01%09red/dosa:Os05t0429000-01%09red/dosa:Os01t0897600-01%09red/dosa:Os01t0874900-01%09red/dosa:Os12t0409000-01%09red/dosa:Os01t0813700-01%09red/dosa:Os01t0930800-01%09red/dosa:Os04t0650700-01%09red/dosa:Os09t0511600-01%0…	6	10
Metabolism	Biosynthesis of other secondary metabolites	Isoquinoline alkaloid biosynthesis	KEGG PATHWAY	dosa00950	8	26	0.373068	0.90626	Os01g0760600|Os04g0269600|Os11g0644800|Os08g0140300|Os06g0345200|Os07g0437500|Os06g0548000|Os07g0572100	dosa:Os01t0760600-01|dosa:Os04t0269600-01|dosa:Os11t0644800-00|dosa:Os08t0140300-01|dosa:Os06t0345200-01|dosa:Os07t0437500-01|dosa:Os06t0548000-01|dosa:Os07t0572100-01|	http://www.genome.jp/kegg-bin/show_pathway?dosa00950/dosa:Os06t0548000-01%09red/dosa:Os07t0572100-01%09red/dosa:Os07t0437500-01%09red/dosa:Os11t0644800-00%09red/dosa:Os06t0345200-01%09red/dosa:Os04t0269600-01%09red/dosa:Os08t0140300-01%09red/dosa:Os01t0760600-01%09red	5	3
Metabolism	Amino acid metabolism	Tryptophan metabolism	KEGG PATHWAY	dosa00380	17	60	0.375766	0.90626	Os05g0156700|Os05g0481000|Os04g0117900|Os01g0337900|Os06g0727200|Os01g0328700|Os11g0186200|Os03g0310400|Os01g0110400|Os01g0178000|Os07g0437500|Os03g0131200|Os08g0140300|Os02g0730000|Os04g0118100|Os07g0437000|Os09g0440300	dosa:Os05t0156700-01|dosa:Os05t0481000-01|dosa:Os04t0117900-01|dosa:Os01t0337900-01|dosa:Os06t0727200-01|dosa:Os01t0328700-01|dosa:Os11t0186200-01|dosa:Os03t0310400-01|dosa:Os01t0110400-01|dosa:Os01t0178000-01|dosa:Os07t0437500-01|dosa:Os03t0131200-01|dosa:Os08t0140300-01|dosa:Os06t0270900-01|dosa:Os04t0118100-01|dosa:Os07t0437000-01|dosa:Os09t0440300-01|	http://www.genome.jp/kegg-bin/show_pathway?dosa00380/dosa:Os05t0481000-01%09red/dosa:Os09t0440300-01%09red/dosa:Os03t0131200-01%09red/dosa:Os06t0727200-01%09red/dosa:Os01t0110400-01%09red/dosa:Os07t0437500-01%09red/dosa:Os01t0328700-01%09red/dosa:Os03t0310400-01%09red/dosa:Os06t0270900-01%09red/dosa:Os07t0437000-01%09red/dosa:Os04t0118100-01%09red/dosa:Os11t0186200-01%09red/dosa:Os04t0117900-01%0…	12	5
Metabolism	Metabolism of terpenoids and polyketides	Limonene and pinene degradation	KEGG PATHWAY	dosa00903	3	8	0.386007	0.913056	Os03g0310400|Os02g0730000|Os11g0186200	dosa:Os03t0310400-01|dosa:Os06t0270900-01|dosa:Os11t0186200-01|	http://www.genome.jp/kegg-bin/show_pathway?dosa00903/dosa:Os06t0270900-01%09red/dosa:Os11t0186200-01%09red/dosa:Os03t0310400-01%09red	3	0
Metabolism	Global and overview maps	Fatty acid metabolism	KEGG PATHWAY	dosa01212	21	78	0.430645	0.999422	Os12g0168700|Os04g0376300|Os10g0457600|Os02g0716500|Os01g0919900|Os06g0354500|Os01g0150000|Novel00817|Os07g0416700|Os08g0327400|Os11g0605500|Os03g0310400|Os01g0110400|Os04g0379900|Os08g0225000|Os02g0274100|Os03g0297400|Os01g0681200|Os01g0159400|Os05g0163700|Os06g0143400	dosa:Os12t0168700-01|dosa:Os04t0376300-01|dosa:Os10t0457600-01|dosa:Os02t0716500-01|dosa:Os01t0919900-01|dosa:Os06t0354500-01|dosa:Os01t0150000-01|dosa:Os07t0616200-01|dosa:Os07t0416700-00|dosa:Os08t0327400-01|dosa:Os11t0605500-01|dosa:Os03t0310400-01|dosa:Os01t0110400-01|dosa:Os04t0379900-01|dosa:Os08t0225000-00|dosa:Os02t0274100-01|dosa:Os03t0297400-01|dosa:Os01t0681200-01|dosa:Os01t0159400-01|…	http://www.genome.jp/kegg-bin/show_pathway?dosa01212/dosa:Os10t0457600-01%09red/dosa:Os08t0327400-01%09red/dosa:Os06t0143400-01%09red/dosa:Os03t0297400-01%09red/dosa:Os01t0681200-01%09red/dosa:Os08t0225000-00%09red/dosa:Os02t0274100-01%09red/dosa:Os01t0150000-01%09red/dosa:Os01t0919900-01%09red/dosa:Os03t0310400-01%09red/dosa:Os11t0605500-01%09red/dosa:Os02t0716500-01%09red/dosa:Os06t0354500-01%0…	15	6
Metabolism	Glycan biosynthesis and metabolism	Glycosaminoglycan degradation	KEGG PATHWAY	dosa00531	4	13	0.455448	1	Os06g0179000|Os01g0931100|Os05g0539400|Os12g0578400	dosa:Os06t0179000-01|dosa:Os05t0155700-01|dosa:Os05t0539400-01|dosa:Os12t0578400-01|	http://www.genome.jp/kegg-bin/show_pathway?dosa00531/dosa:Os12t0578400-01%09red/dosa:Os06t0179000-01%09red/dosa:Os05t0155700-01%09red/dosa:Os05t0539400-01%09red	2	2
Metabolism	Global and overview maps	Metabolic pathways	KEGG PATHWAY	dosa01100	586	2318	0.46321	1	Os03g0189400|Os03g0672300|Os04g0624600|Os09g0492700|Os02g0730000|Os03g0592500|Os02g0127700|Os01g0639900|Os08g0557600|Os01g0178000|Os09g0567300|Os04g0379900|Os06g0256500|Os02g0704000|Os09g0346500|Os04g0614600|Os02g0553200|Os07g0209100|Os03g0781400|Os10g0109300|Os04g0618200|Os07g0562700|Os11g0701100|Os03g0283600|Os09g0294000|Os04g0691900|Os06g0172800|Os06g0658900|Os10g0571200|Os02g0716500|Os08g0530…	dosa:Os03t0189400-01|dosa:Os03t0672300-01|dosa:Os04t0624600-01|dosa:Os09t0492700-01|dosa:Os06t0270900-01|dosa:Os03t0592500-01|dosa:Os03t0100040-01|dosa:Os01t0639900-01|dosa:Os08t0557600-01|dosa:Os01t0178000-01|dosa:Os09t0567300-01|dosa:Os04t0379900-01|dosa:Os06t0256500-01|dosa:Os02t0704000-01|dosa:Os09t0346500-04|dosa:Os04t0614600-01|dosa:Os02t0553200-01|dosa:Os07t0209100-01|dosa:Os03t0781400-01|…	http://www.genome.jp/kegg-bin/show_pathway?dosa01100/dosa:Os09t0323000-01%09red/dosa:Os05t0182800-01%09red/dosa:Os02t0802700-01%09red/dosa:Os06t0658900-01%09red/dosa:Os10t0103800-01%09red/dosa:Os06t0652400-01%09red/dosa:Os09t0469400-01%09red/dosa:Os05t0574400-01%09red/dosa:Os01t0159400-01%09red/dosa:Os08t0154300-01%09red/dosa:Os03t0758100-01%09red/dosa:Os03t0264400-01%09red/dosa:Os08t0557900-01%0…	331	255
Metabolism	Metabolism of terpenoids and polyketides	Carotenoid biosynthesis	KEGG PATHWAY	dosa00906	9	33	0.475807	1	Os12g0405200|Os01g0581300|Os07g0204900|Os02g0704000|Os02g0817900|Os06g0729000|Os10g0546600|Os04g0379700|Os04g0448900	dosa:Os12t0405200-01|dosa:Os01t0581300-01|dosa:Os07t0204900-01|dosa:Os02t0704000-01|dosa:Os02t0817900-01|dosa:Os06t0729000-01|dosa:Os10t0546600-01|dosa:Os04t0379700-01|dosa:Os04t0448900-00|	http://www.genome.jp/kegg-bin/show_pathway?dosa00906/dosa:Os04t0379700-01%09red/dosa:Os12t0405200-01%09red/dosa:Os10t0546600-01%09red/dosa:Os06t0729000-01%09red/dosa:Os02t0817900-01%09red/dosa:Os07t0204900-01%09red/dosa:Os01t0581300-01%09red/dosa:Os02t0704000-01%09red/dosa:Os04t0448900-00%09red	1	8
Metabolism	Carbohydrate metabolism	Ascorbate and aldarate metabolism	KEGG PATHWAY	dosa00053	15	57	0.48522	1	Os09g0538600|Os07g0694700|Os08g0549100|Os05g0116100|Os02g0707100|Os11g0186200|Os09g0440300|Os08g0557600|Os04g0434800|Os12g0443600|Os06g0561000|Os02g0553200|Os04g0602100|Os02g0730000|Os09g0567300	dosa:Os08t0549100-01|dosa:Os07t0694700-01|dosa:Os08t0549100-01|dosa:Os05t0116100-01|dosa:Os02t0707100-01|dosa:Os11t0186200-01|dosa:Os09t0440300-01|dosa:Os08t0557600-01|dosa:Os04t0434800-01|dosa:Os12t0443600-01|dosa:Os06t0561000-01|dosa:Os02t0553200-01|dosa:Os04t0602100-01|dosa:Os06t0270900-01|dosa:Os09t0567300-01|	http://www.genome.jp/kegg-bin/show_pathway?dosa00053/dosa:Os12t0443600-01%09red/dosa:Os09t0567300-01%09red/dosa:Os02t0553200-01%09red/dosa:Os09t0440300-01%09red/dosa:Os08t0549100-01%09red/dosa:Os06t0561000-01%09red/dosa:Os02t0707100-01%09red/dosa:Os08t0557600-01%09red/dosa:Os06t0270900-01%09red/dosa:Os07t0694700-01%09red/dosa:Os11t0186200-01%09red/dosa:Os04t0602100-01%09red/dosa:Os04t0434800-01%0…	8	7
Metabolism	Carbohydrate metabolism	Starch and sucrose metabolism	KEGG PATHWAY	dosa00500	43	168	0.48754	1	Os04g0474800|Os01g0919400|Os06g0160700|Os01g0742500|Os03g0749300|Os03g0758100|Os02g0744700|Os10g0189100|Os07g0656200|Os05g0187100|Os01g0813800|Os01g0940100|Os01g0851700|Os08g0345800|Os08g0224500|Os10g0565150|Os01g0722700|Os05g0365600|Os09g0397300|Os01g0376700|Os03g0712700|Os02g0143100|Os08g0409100|Os05g0144900|Os03g0735000|Os09g0511600|Os07g0412100|Os11g0236100|Os09g0553200|Os03g0141200|Os02g0661…	dosa:Os04t0474900-01|dosa:Os08t0301500-01|dosa:Os06t0160700-01|dosa:Os01t0742500-01|dosa:Os03t0749300-01|dosa:Os03t0758100-01|dosa:Os02t0744700-01|dosa:Os10t0189100-01|dosa:Os01t0508000-01|dosa:Os05t0187100-01|dosa:Os01t0813700-01|dosa:Os01t0940100-01|dosa:Os01t0851700-01|dosa:Os08t0345800-01|dosa:Os08t0224500-01|dosa:Os03t0141200-01|dosa:Os01t0722700-01|dosa:Os05t0365600-01|dosa:Os09t0397300-01|…	http://www.genome.jp/kegg-bin/show_pathway?dosa00500/dosa:Os08t0345800-01%09red/dosa:Os08t0409100-01%09red/dosa:Os04t0624600-01%09red/dosa:Os07t0662900-01%09red/dosa:Os01t0742500-01%09red/dosa:Os07t0412100-01%09red/dosa:Os02t0661100-01%09red/dosa:Os01t0813700-01%09red/dosa:Os10t0189100-01%09red/dosa:Os05t0187100-01%09red/dosa:Os09t0469400-01%09red/dosa:Os03t0749300-01%09red/dosa:Os05t0365600-01%0…	12	31
Metabolism	Biosynthesis of other secondary metabolites	Betalain biosynthesis	KEGG PATHWAY	dosa00965	2	6	0.499733	1	Os07g0437500|Os08g0140300	dosa:Os07t0437500-01|dosa:Os08t0140300-01|	http://www.genome.jp/kegg-bin/show_pathway?dosa00965/dosa:Os08t0140300-01%09red/dosa:Os07t0437500-01%09red	1	1
Metabolism	Carbohydrate metabolism	Amino sugar and nucleotide sugar metabolism	KEGG PATHWAY	dosa00520	40	157	0.500343	1	Os11g0700900|Os01g0742500|Os04g0636100|Os08g0518900|Os10g0189100|Os11g0701500|Os12g0443600|Os01g0940100|Os06g0652400|Os06g0356800|Os08g0345800|Os03g0208900|Os08g0374800|Os04g0494100|Os01g0722700|Os04g0493400|Os03g0712700|Os01g0315800|Os06g0726200|Os04g0682300|Os03g0735000|Os11g0132600|Os11g0702100|Os05g0399300|Os09g0553200|Os04g0618200|Os11g0701100|Os06g0256500|Os05g0387200|Os07g0195400|Os10g0542…	dosa:Os11t0700900-01|dosa:Os01t0742500-01|dosa:Os04t0636100-01|dosa:Os08t0518900-01|dosa:Os10t0189100-01|dosa:Os11t0701500-01|dosa:Os12t0443600-01|dosa:Os01t0940100-01|dosa:Os06t0652400-01|dosa:Os06t0356800-01|dosa:Os08t0345800-01|dosa:Os03t0208900-01|dosa:Os08t0374800-01|dosa:Os04t0494100-02|dosa:Os01t0722700-01|dosa:Os04t0493400-01|dosa:Os03t0712700-01|dosa:Os01t0315800-01|dosa:Os06t0726200-02|…	http://www.genome.jp/kegg-bin/show_pathway?dosa00520/dosa:Os08t0345800-01%09red/dosa:Os09t0323000-01%09red/dosa:Os05t0187100-01%09red/dosa:Os03t0712700-01%09red/dosa:Os01t0742500-01%09red/dosa:Os06t0726200-02%09red/dosa:Os04t0618200-01%09red/dosa:Os07t0195400-01%09red/dosa:Os11t0701500-01%09red/dosa:Os11t0701100-01%09red/dosa:Os10t0189100-01%09red/dosa:Os10t0542900-01%09red/dosa:Os06t0652400-01%0…	28	12
Metabolism	Amino acid metabolism	Lysine degradation	KEGG PATHWAY	dosa00310	11	44	0.561383	1	Os04g0544100|Os09g0498500|Os05g0156700|Os01g0337900|Os02g0783700|Os03g0310400|Os01g0110400|Os01g0328700|Os11g0186200|Os02g0730000|Os09g0440300	dosa:Os04t0544100-01|dosa:Os09t0498500-00|dosa:Os05t0156700-01|dosa:Os01t0337900-01|dosa:Os02t0783700-01|dosa:Os03t0310400-01|dosa:Os01t0110400-01|dosa:Os01t0328700-01|dosa:Os11t0186200-01|dosa:Os06t0270900-01|dosa:Os09t0440300-01|	http://www.genome.jp/kegg-bin/show_pathway?dosa00310/dosa:Os09t0498500-00%09red/dosa:Os09t0440300-01%09red/dosa:Os02t0783700-01%09red/dosa:Os01t0110400-01%09red/dosa:Os01t0328700-01%09red/dosa:Os03t0310400-01%09red/dosa:Os04t0544100-01%09red/dosa:Os06t0270900-01%09red/dosa:Os11t0186200-01%09red/dosa:Os05t0156700-01%09red/dosa:Os01t0337900-01%09red	9	2
Metabolism	Metabolism of terpenoids and polyketides	Sesquiterpenoid and triterpenoid biosynthesis	KEGG PATHWAY	dosa00909	2	7	0.566949	1	Os03g0184550|Os06g0483200	dosa:Os03t0184550-01|dosa:Os11t0285000-01|	http://www.genome.jp/kegg-bin/show_pathway?dosa00909/dosa:Os03t0184550-01%09red/dosa:Os11t0285000-01%09red	1	1
Metabolism	Lipid metabolism	Synthesis and degradation of ketone bodies	KEGG PATHWAY	dosa00072	2	7	0.566949	1	Os01g0110400|Os01g0269000	dosa:Os01t0110400-01|dosa:Os01t0269000-01|	http://www.genome.jp/kegg-bin/show_pathway?dosa00072/dosa:Os01t0269000-01%09red/dosa:Os01t0110400-01%09red	2	0
Metabolism	Lipid metabolism	Glycerolipid metabolism	KEGG PATHWAY	dosa00561	20	81	0.569964	1	Os03g0719300|Os04g0634700|Os02g0802700|Os01g0682500|Os10g0135600|Os06g0326700|Os01g0693300|Os09g0444200|Os08g0359200|Os11g0186200|Os07g0100300|Os04g0647800|Os10g0493600|Os01g0762000|Os05g0387200|Os02g0730000|Os09g0440300|Os05g0363100|Os10g0492900|Os11g0158400	dosa:Os03t0719300-01|dosa:Os04t0634700-01|dosa:Os02t0802700-01|dosa:Os01t0682500-01|dosa:Os10t0135600-01|dosa:Os06t0326700-01|dosa:Os01t0693300-01|dosa:Os09t0444200-01|dosa:Os08t0359100-01|dosa:Os11t0186200-01|dosa:Os01t0142300-01|dosa:Os04t0647800-01|dosa:Os10t0493600-01|dosa:Os01t0762000-01|dosa:Os05t0387200-01|dosa:Os06t0270900-01|dosa:Os09t0440300-01|dosa:Os05t0363100-01|dosa:Os10t0492900-01|…	http://www.genome.jp/kegg-bin/show_pathway?dosa00561/dosa:Os10t0493600-01%09red/dosa:Os01t0762000-01%09red/dosa:Os09t0440300-01%09red/dosa:Os05t0387200-01%09red/dosa:Os11t0158400-01%09red/dosa:Os04t0634700-01%09red/dosa:Os03t0719300-01%09red/dosa:Os01t0682500-01%09red/dosa:Os04t0647800-01%09red/dosa:Os06t0326700-01%09red/dosa:Os10t0492900-01%09red/dosa:Os06t0270900-01%09red/dosa:Os02t0802700-01%0…	12	8
Genetic Information Processing	Folding, sorting and degradation	Protein export	KEGG PATHWAY	dosa03060	14	57	0.579624	1	Os01g0151200|Os01g0958100|Os02g0115900|Os05g0509500|Os01g0321300|Os09g0556000|Os11g0153600|Os01g0501700|Os03g0844700|Os05g0297900|Os01g0565900|Os11g0153700|Os04g0446300|Os03g0116000	dosa:Os01t0151200-01|dosa:Os01t0958100-01|dosa:Os02t0115900-01|dosa:Os05t0509500-01|dosa:Os01t0321300-00|dosa:Os09t0556000-01|dosa:Os11t0153600-01|dosa:Os01t0501700-01|dosa:Os03t0844700-01|dosa:Os05t0297900-01|dosa:Os01t0565900-01|dosa:Os11t0153700-01|dosa:Os04t0446300-01|dosa:Os03t0116000-00|	http://www.genome.jp/kegg-bin/show_pathway?dosa03060/dosa:Os05t0297900-01%09red/dosa:Os03t0116000-00%09red/dosa:Os01t0565900-01%09red/dosa:Os02t0115900-01%09red/dosa:Os03t0844700-01%09red/dosa:Os11t0153700-01%09red/dosa:Os01t0321300-00%09red/dosa:Os01t0501700-01%09red/dosa:Os09t0556000-01%09red/dosa:Os01t0151200-01%09red/dosa:Os04t0446300-01%09red/dosa:Os11t0153600-01%09red/dosa:Os01t0958100-01%0…	8	6
Metabolism	Metabolism of cofactors and vitamins	Biotin metabolism	KEGG PATHWAY	dosa00780	5	20	0.584481	1	Os04g0376300|Os08g0540100|Os08g0225000|Os08g0327400|Novel00817	dosa:Os04t0376300-01|dosa:Os08t0540100-01|dosa:Os08t0225000-00|dosa:Os08t0327400-01|dosa:Os07t0616200-01|	http://www.genome.jp/kegg-bin/show_pathway?dosa00780/dosa:Os07t0616200-01%09red/dosa:Os04t0376300-01%09red/dosa:Os08t0225000-00%09red/dosa:Os08t0540100-01%09red/dosa:Os08t0327400-01%09red	4	1
Metabolism	Amino acid metabolism	Histidine metabolism	KEGG PATHWAY	dosa00340	5	21	0.621799	1	Os02g0730000|Os09g0440300|Os03g0134300|Os02g0541325|Os11g0186200	dosa:Os06t0270900-01|dosa:Os09t0440300-01|dosa:Os03t0134300-01|dosa:Os02t0541325-00|dosa:Os11t0186200-01|	http://www.genome.jp/kegg-bin/show_pathway?dosa00340/dosa:Os02t0541325-00%09red/dosa:Os06t0270900-01%09red/dosa:Os03t0134300-01%09red/dosa:Os11t0186200-01%09red/dosa:Os09t0440300-01%09red	4	1
Metabolism	Carbohydrate metabolism	C5-Branched dibasic acid metabolism	KEGG PATHWAY	dosa00660	2	8	0.627366	1	Os11g0256050|Os11g0256000	dosa:Os11t0256050-00|dosa:Os11t0256000-01|	http://www.genome.jp/kegg-bin/show_pathway?dosa00660/dosa:Os11t0256050-00%09red/dosa:Os11t0256000-01%09red	2	0
Metabolism	Metabolism of cofactors and vitamins	Pantothenate and CoA biosynthesis	KEGG PATHWAY	dosa00770	7	31	0.665641	1	Os08g0559600|Os06g0207000|Os02g0736400|Os03g0231600|Os11g0256050|Os11g0256000|Os04g0559400	dosa:Os08t0559600-01|dosa:Os06t0207000-01|dosa:Os02t0736400-01|dosa:Os03t0231600-01|dosa:Os11t0256050-00|dosa:Os11t0256000-01|dosa:Os04t0559400-01|	http://www.genome.jp/kegg-bin/show_pathway?dosa00770/dosa:Os04t0559400-01%09red/dosa:Os11t0256000-01%09red/dosa:Os06t0207000-01%09red/dosa:Os08t0559600-01%09red/dosa:Os11t0256050-00%09red/dosa:Os03t0231600-01%09red/dosa:Os02t0736400-01%09red	7	0
Metabolism	Metabolism of cofactors and vitamins	Vitamin B6 metabolism	KEGG PATHWAY	dosa00750	3	14	0.694197	1	Os12g0600400|Os02g0130100|Os03g0157900	dosa:Os12t0600400-01|dosa:Os02t0130100-01|dosa:Os03t0157900-01|	http://www.genome.jp/kegg-bin/show_pathway?dosa00750/dosa:Os03t0157900-01%09red/dosa:Os02t0130100-01%09red/dosa:Os12t0600400-01%09red	2	1
Metabolism	Lipid metabolism	Fatty acid biosynthesis	KEGG PATHWAY	dosa00061	10	46	0.713725	1	Os12g0168700|Novel00817|Os06g0143400|Os01g0919900|Os08g0327400|Os04g0376300|Os04g0379900|Os08g0225000|Os03g0297400|Os01g0681200	dosa:Os12t0168700-01|dosa:Os07t0616200-01|dosa:Os06t0143400-01|dosa:Os01t0919900-01|dosa:Os08t0327400-01|dosa:Os04t0376300-01|dosa:Os04t0379900-01|dosa:Os08t0225000-00|dosa:Os03t0297400-01|dosa:Os01t0681200-01|	http://www.genome.jp/kegg-bin/show_pathway?dosa00061/dosa:Os03t0297400-01%09red/dosa:Os01t0681200-01%09red/dosa:Os01t0919900-01%09red/dosa:Os08t0225000-00%09red/dosa:Os12t0168700-01%09red/dosa:Os07t0616200-01%09red/dosa:Os04t0376300-01%09red/dosa:Os04t0379900-01%09red/dosa:Os08t0327400-01%09red/dosa:Os06t0143400-01%09red	6	4
Environmental Information Processing	Signal transduction	Phosphatidylinositol signaling system	KEGG PATHWAY	dosa04070	17	77	0.72659	1	Os02g0822500|Os04g0634700|Os01g0267900|Os01g0279300|Novel01217|Os08g0428900|Os02g0523800|Os03g0230500|Os03g0743500|Os02g0169900|Os02g0123600|Os05g0491100|Os04g0691900|Os08g0104700|Os08g0450700|Os10g0103800|Os03g0399532	dosa:Os02t0822500-01|dosa:Os04t0634700-01|dosa:Os03t0319300-01|dosa:Os01t0279300-01|dosa:Os09t0402300-01|dosa:Os08t0428900-01|dosa:Os02t0523800-01|dosa:Os03t0230500-01|dosa:Os03t0743500-01|dosa:Os02t0169900-01|dosa:Os02t0123600-01|dosa:Os05t0491100-01|dosa:Os04t0691900-01|dosa:Os08t0104700-01|dosa:Os08t0450700-01|dosa:Os10t0103800-01|dosa:Os03t0399532-00|	http://www.genome.jp/kegg-bin/show_pathway?dosa04070/dosa:Os10t0103800-01%09red/dosa:Os02t0523800-01%09red/dosa:Os04t0691900-01%09red/dosa:Os08t0104700-01%09red/dosa:Os04t0634700-01%09red/dosa:Os02t0822500-01%09red/dosa:Os08t0450700-01%09red/dosa:Os02t0169900-01%09red/dosa:Os08t0428900-01%09red/dosa:Os09t0402300-01%09red/dosa:Os02t0123600-01%09red/dosa:Os03t0743500-01%09red/dosa:Os03t0230500-01%0…	9	8
Metabolism	Glycan biosynthesis and metabolism	Glycosphingolipid biosynthesis - globo and isoglobo series	KEGG PATHWAY	dosa00603	2	10	0.728139	1	Os10g0493600|Os10g0492900	dosa:Os10t0493600-01|dosa:Os10t0492900-01|	http://www.genome.jp/kegg-bin/show_pathway?dosa00603/dosa:Os10t0492900-01%09red/dosa:Os10t0493600-01%09red	1	1
Metabolism	Biosynthesis of other secondary metabolites	Tropane, piperidine and pyridine alkaloid biosynthesis	KEGG PATHWAY	dosa00960	6	29	0.733135	1	Os04g0269600|Os11g0644800|Os01g0760600|Os06g0345200|Os06g0548000|Os07g0572100	dosa:Os04t0269600-01|dosa:Os11t0644800-00|dosa:Os01t0760600-01|dosa:Os06t0345200-01|dosa:Os06t0548000-01|dosa:Os07t0572100-01|	http://www.genome.jp/kegg-bin/show_pathway?dosa00960/dosa:Os06t0548000-01%09red/dosa:Os07t0572100-01%09red/dosa:Os11t0644800-00%09red/dosa:Os06t0345200-01%09red/dosa:Os04t0269600-01%09red/dosa:Os01t0760600-01%09red	4	2
Environmental Information Processing	Membrane transport	ABC transporters	KEGG PATHWAY	dosa02010	7	34	0.744589	1	Os01g0695700|Os01g0173900|Os04g0588500|Os07g0464600|Os01g0290800|Os05g0137200|Os01g0356400	dosa:Os01t0695700-00|dosa:Os01t0173900-01|dosa:Os01t0173900-01|dosa:Os07t0464600-01|dosa:Os01t0695700-00|dosa:Os05t0137200-01|dosa:Os01t0356400-01|	http://www.genome.jp/kegg-bin/show_pathway?dosa02010/dosa:Os01t0695700-00%09red/dosa:Os05t0137200-01%09red/dosa:Os07t0464600-01%09red/dosa:Os01t0173900-01%09red/dosa:Os01t0356400-01%09red	2	5
Genetic Information Processing	Folding, sorting and degradation	Sulfur relay system	KEGG PATHWAY	dosa04122	2	11	0.769223	1	Os02g0167100|Os12g0588900	dosa:Os02t0167100-01|dosa:Os12t0588900-01|	http://www.genome.jp/kegg-bin/show_pathway?dosa04122/dosa:Os02t0167100-01%09red/dosa:Os12t0588900-01%09red	1	1
Metabolism	Glycan biosynthesis and metabolism	Glycosphingolipid biosynthesis - ganglio series	KEGG PATHWAY	dosa00604	1	6	0.792237	1	Os05g0539400	dosa:Os05t0539400-01|	http://www.genome.jp/kegg-bin/show_pathway?dosa00604/dosa:Os05t0539400-01%09red	1	0
Metabolism	Metabolism of other amino acids	Glutathione metabolism	KEGG PATHWAY	dosa00480	24	112	0.793538	1	Os08g0549100|Os04g0434800|Os12g0235300|Os04g0602100|Os07g0694700|Os05g0116100|Os06g0111500|Os12g0263000|Os10g0530500|Os02g0553200|Os10g0525400|Os10g0528100|Os04g0448600|Os11g0588300|Os01g0949800|Os03g0163300|Os09g0538600|Os10g0529300|Os05g0129000|Os03g0283100|Os09g0467200|Os12g0434400|Os01g0654500|Os02g0600400	dosa:Os08t0549100-01|dosa:Os04t0434800-01|dosa:Os05t0129000-01|dosa:Os04t0602100-01|dosa:Os07t0694700-01|dosa:Os05t0116100-01|dosa:Os06t0111500-01|dosa:Os12t0263000-01|dosa:Os10t0530400-01|dosa:Os02t0553200-01|dosa:Os10t0525400-01|dosa:Os10t0528100-01|dosa:Os04t0448600-01|dosa:Os11t0588300-01|dosa:Os01t0949800-01|dosa:Os03t0163300-01|dosa:Os08t0549100-01|dosa:Os10t0529300-01|dosa:Os05t0129000-01|…	http://www.genome.jp/kegg-bin/show_pathway?dosa00480/dosa:Os02t0553200-01%09red/dosa:Os12t0434400-00%09red/dosa:Os07t0694700-01%09red/dosa:Os06t0111500-01%09red/dosa:Os11t0588300-01%09red/dosa:Os04t0448600-01%09red/dosa:Os05t0129000-01%09red/dosa:Os08t0549100-01%09red/dosa:Os09t0467200-01%09red/dosa:Os10t0528100-01%09red/dosa:Os05t0116100-01%09red/dosa:Os02t0600400-01%09red/dosa:Os01t0949800-01%0…	11	13
Metabolism	Metabolism of cofactors and vitamins	Ubiquinone and other terpenoid-quinone biosynthesis	KEGG PATHWAY	dosa00130	9	47	0.820381	1	Os12g0615400|Os02g0168100|Os02g0276500|Os03g0152400|Os11g0644800|Os03g0190100|Os06g0345200|Os06g0658900|Os08g0448000	dosa:Os12t0615400-01|dosa:Os02t0168100-01|dosa:Os02t0276500-01|dosa:Os03t0152400-01|dosa:Os11t0644800-00|dosa:Os03t0190100-01|dosa:Os06t0345200-01|dosa:Os06t0658900-01|dosa:Os08t0448000-01|	http://www.genome.jp/kegg-bin/show_pathway?dosa00130/dosa:Os03t0190100-01%09red/dosa:Os08t0448000-01%09red/dosa:Os03t0152400-01%09red/dosa:Os02t0276500-01%09red/dosa:Os11t0644800-00%09red/dosa:Os06t0345200-01%09red/dosa:Os06t0658900-01%09red/dosa:Os12t0615400-01%09red/dosa:Os02t0168100-01%09red	4	5
Metabolism	Glycan biosynthesis and metabolism	Other glycan degradation	KEGG PATHWAY	dosa00511	3	18	0.824429	1	Os08g0111200|Os05g0539400|Os10g0140200	dosa:Os08t0111200-01|dosa:Os05t0539400-01|dosa:Os10t0140200-01|	http://www.genome.jp/kegg-bin/show_pathway?dosa00511/dosa:Os08t0111200-01%09red/dosa:Os05t0539400-01%09red/dosa:Os10t0140200-01%09red	3	0
Metabolism	Metabolism of cofactors and vitamins	Riboflavin metabolism	KEGG PATHWAY	dosa00740	3	18	0.824429	1	Os04g0557000|Os05g0460600|Os10g0464400	dosa:Os04t0557000-01|dosa:Os05t0460600-01|dosa:Os10t0464400-01|	http://www.genome.jp/kegg-bin/show_pathway?dosa00740/dosa:Os05t0460600-01%09red/dosa:Os10t0464400-01%09red/dosa:Os04t0557000-01%09red	0	3
Human Diseases	Endocrine and metabolic disease	AGE-RAGE signaling pathway in diabetic complications	KEGG PATHWAY	dosa04933	2	13	0.835375	1	Os05g0143500|Os06g0234200	dosa:Os11t0271100-01|dosa:Os06t0234200-01|	http://www.genome.jp/kegg-bin/show_pathway?dosa04933/dosa:Os06t0234200-01%09red/dosa:Os11t0271100-01%09red	0	2
Metabolism	Lipid metabolism	Arachidonic acid metabolism	KEGG PATHWAY	dosa00590	2	14	0.861562	1	Os02g0186100|Os01g0762000	dosa:Os02t0185900-01|dosa:Os01t0762000-01|	http://www.genome.jp/kegg-bin/show_pathway?dosa00590/dosa:Os02t0185900-01%09red/dosa:Os01t0762000-01%09red	2	0
Metabolism	Biosynthesis of other secondary metabolites	Biosynthesis of secondary metabolites - unclassified	KEGG PATHWAY	dosa00999	2	14	0.861562	1	Os03g0152400|Os08g0448000	dosa:Os03t0152400-01|dosa:Os08t0448000-01|	http://www.genome.jp/kegg-bin/show_pathway?dosa00999/dosa:Os08t0448000-01%09red/dosa:Os03t0152400-01%09red	2	0
Metabolism	Metabolism of other amino acids	Phosphonate and phosphinate metabolism	KEGG PATHWAY	dosa00440	1	8	0.867408	1	Os06g0204400	dosa:Os06t0204400-01|	http://www.genome.jp/kegg-bin/show_pathway?dosa00440/dosa:Os06t0204400-01%09red	0	1
Metabolism	Metabolism of other amino acids	Taurine and hypotaurine metabolism	KEGG PATHWAY	dosa00430	3	20	0.869514	1	Os08g0465800|Os03g0236200|Os12g0623600	dosa:Os08t0465800-01|dosa:Os03t0236200-01|dosa:Os12t0623600-01|	http://www.genome.jp/kegg-bin/show_pathway?dosa00430/dosa:Os03t0236200-01%09red/dosa:Os08t0465800-01%09red/dosa:Os12t0623600-01%09red	1	2
Genetic Information Processing	Translation	Aminoacyl-tRNA biosynthesis	KEGG PATHWAY	dosa00970	11	60	0.870755	1	Os02g0121000|Os05g0182800|Os03g0586800|Os01g0743400|Os06g0245800|Os08g0538000|Os08g0295300|Os12g0540900|Os05g0558900|Os09g0378300|Os12g0443700	dosa:Os02t0121000-01|dosa:Os05t0182800-01|dosa:Os03t0586800-02|dosa:Os01t0743400-01|dosa:Os06t0245800-01|dosa:Os08t0538000-01|dosa:Os08t0295300-01|dosa:Os12t0540900-01|dosa:Os05t0558900-01|dosa:Os09t0378300-01|dosa:Os12t0443700-01|	http://www.genome.jp/kegg-bin/show_pathway?dosa00970/dosa:Os08t0295300-01%09red/dosa:Os05t0182800-01%09red/dosa:Os08t0538000-01%09red/dosa:Os06t0245800-01%09red/dosa:Os12t0540900-01%09red/dosa:Os01t0743400-01%09red/dosa:Os05t0558900-01%09red/dosa:Os03t0586800-02%09red/dosa:Os02t0121000-01%09red/dosa:Os12t0443700-01%09red/dosa:Os09t0378300-01%09red	9	2
Metabolism	Lipid metabolism	Steroid biosynthesis	KEGG PATHWAY	dosa00100	7	41	0.875033	1	Os07g0206700|Os03g0136200|Os10g0545200|Os01g0762000|Os01g0134500|Os01g0103600|Os11g0302500	dosa:Os07t0206700-01|dosa:Os03t0136200-01|dosa:Os10t0545200-01|dosa:Os01t0762000-01|dosa:Os01t0134500-01|dosa:Os01t0103600-01|dosa:Os11t0302500-01|	http://www.genome.jp/kegg-bin/show_pathway?dosa00100/dosa:Os01t0103600-01%09red/dosa:Os10t0545200-01%09red/dosa:Os01t0134500-01%09red/dosa:Os03t0136200-01%09red/dosa:Os01t0762000-01%09red/dosa:Os11t0302500-01%09red/dosa:Os07t0206700-01%09red	2	5
Cellular Processes	Transport and catabolism	Phagosome	KEGG PATHWAY	dosa04145	16	85	0.886852	1	Novel01217|Os05g0106100|Os03g0780600|Os08g0428900|Os11g0247300|Os08g0450700|Os04g0402100|Os03g0219300|Os01g0227300|Os03g0399532|Os01g0565900|Os03g0251500|Os04g0691900|Os08g0104700|Os07g0246200|Os06g0234200	dosa:Os09t0402300-01|dosa:Os05t0106100-01|dosa:Os03t0780600-01|dosa:Os08t0428900-01|dosa:Os11t0247300-01|dosa:Os08t0450700-01|dosa:Os04t0402100-01|dosa:Os03t0219300-01|dosa:Os01t0227300-01|dosa:Os03t0399532-00|dosa:Os01t0565900-01|dosa:Os03t0251500-01|dosa:Os04t0691900-01|dosa:Os08t0104700-01|dosa:Os07t0246200-01|dosa:Os06t0234200-01|	http://www.genome.jp/kegg-bin/show_pathway?dosa04145/dosa:Os03t0251500-01%09red/dosa:Os04t0691900-01%09red/dosa:Os05t0106100-01%09red/dosa:Os04t0402100-01%09red/dosa:Os08t0104700-01%09red/dosa:Os03t0219300-01%09red/dosa:Os08t0450700-01%09red/dosa:Os01t0227300-01%09red/dosa:Os06t0234200-01%09red/dosa:Os01t0565900-01%09red/dosa:Os08t0428900-01%09red/dosa:Os09t0402300-01%09red/dosa:Os07t0246200-01%0…	7	9
Metabolism	Lipid metabolism	Ether lipid metabolism	KEGG PATHWAY	dosa00565	4	27	0.895723	1	Os06g0204400|Os01g0955000|Os06g0712300|Os01g0762000	dosa:Os06t0204400-01|dosa:Os01t0955000-02|dosa:Os06t0712300-01|dosa:Os01t0762000-01|	http://www.genome.jp/kegg-bin/show_pathway?dosa00565/dosa:Os06t0712300-01%09red/dosa:Os01t0762000-01%09red/dosa:Os01t0955000-02%09red/dosa:Os06t0204400-01%09red	1	3
Metabolism	Glycan biosynthesis and metabolism	Other types of O-glycan biosynthesis	KEGG PATHWAY	dosa00514	1	10	0.915387	1	Os03g0586300	dosa:Os03t0586300-01|	http://www.genome.jp/kegg-bin/show_pathway?dosa00514/dosa:Os03t0586300-01%09red	1	0
Metabolism	Lipid metabolism	Cutin, suberine and wax biosynthesis	KEGG PATHWAY	dosa00073	4	29	0.921483	1	Os06g0254300|Os04g0511200|Os02g0621300|Novel01372	dosa:Os06t0254300-01|dosa:Os04t0511200-01|dosa:Os02t0621300-01|dosa:Os08t0298700-01|	http://www.genome.jp/kegg-bin/show_pathway?dosa00073/dosa:Os04t0511200-01%09red/dosa:Os06t0254300-01%09red/dosa:Os02t0621300-01%09red/dosa:Os08t0298700-01%09red	3	1
Metabolism	Biosynthesis of other secondary metabolites	Flavonoid biosynthesis	KEGG PATHWAY	dosa00941	6	41	0.932056	1	Os04g0630800|Os11g0530600|Os04g0630400|Os02g0611800|Os11g0116300|Os04g0500700	dosa:Os04t0630800-01|dosa:Os11t0530600-01|dosa:Os04t0630400-01|dosa:Os02t0611800-01|dosa:Os11t0116300-01|dosa:Os04t0500700-01|	http://www.genome.jp/kegg-bin/show_pathway?dosa00941/dosa:Os11t0116300-01%09red/dosa:Os02t0611800-01%09red/dosa:Os11t0530600-01%09red/dosa:Os04t0630800-01%09red/dosa:Os04t0630400-01%09red/dosa:Os04t0500700-01%09red	4	2
Metabolism	Metabolism of terpenoids and polyketides	Diterpenoid biosynthesis	KEGG PATHWAY	dosa00904	6	41	0.932056	1	Os06g0569500|Os11g0474800|Os06g0568600|Os02g0569900|Os02g0570400|Os04g0179700	dosa:Os06t0569500-01|dosa:Os11t0474800-01|dosa:Os06t0568600-01|dosa:Os02t0569900-01|dosa:Os02t0570400-01|dosa:Os04t0179700-01|	http://www.genome.jp/kegg-bin/show_pathway?dosa00904/dosa:Os06t0568600-01%09red/dosa:Os06t0569500-01%09red/dosa:Os11t0474800-01%09red/dosa:Os04t0179700-01%09red/dosa:Os02t0569900-01%09red/dosa:Os02t0570400-01%09red	6	0
Metabolism	Amino acid metabolism	Arginine and proline metabolism	KEGG PATHWAY	dosa00330	10	64	0.946958	1	Os02g0730000|Os09g0440300|Os04g0118100|Os01g0760600|Os11g0186200|Os10g0497800|Os04g0117900|Os06g0548000|Os10g0550900|Os03g0643300	dosa:Os06t0270900-01|dosa:Os09t0440300-01|dosa:Os04t0118100-01|dosa:Os01t0760600-01|dosa:Os11t0186200-01|dosa:Os10t0497800-01|dosa:Os04t0117900-01|dosa:Os06t0548000-01|dosa:Os10t0550900-01|dosa:Os03t0643300-01|	http://www.genome.jp/kegg-bin/show_pathway?dosa00330/dosa:Os04t0117900-01%09red/dosa:Os06t0548000-01%09red/dosa:Os09t0440300-01%09red/dosa:Os03t0643300-01%09red/dosa:Os10t0550900-01%09red/dosa:Os10t0497800-01%09red/dosa:Os06t0270900-01%09red/dosa:Os11t0186200-01%09red/dosa:Os04t0118100-01%09red/dosa:Os01t0760600-01%09red	10	0
Metabolism	Biosynthesis of other secondary metabolites	Stilbenoid, diarylheptanoid and gingerol biosynthesis	KEGG PATHWAY	dosa00945	2	20	0.953238	1	Os02g0611800|Os04g0500700	dosa:Os02t0611800-01|dosa:Os04t0500700-01|	http://www.genome.jp/kegg-bin/show_pathway?dosa00945/dosa:Os04t0500700-01%09red/dosa:Os02t0611800-01%09red	2	0
Environmental Information Processing	Signal transduction	MAPK signaling pathway - plant	KEGG PATHWAY	dosa04016	31	167	0.955104	1	Os09g0572000|Os02g0551100|Os03g0297600|Os06g0727200|Os05g0474800|Os04g0578000|Os04g0559800|Os05g0343400|Os05g0491100|Os01g0826400|Os03g0285800|Os08g0508700|Os02g0135200|Os05g0539800|Os12g0586100|Os06g0726200|Os01g0583100|Os09g0490200|Os03g0743500|Os05g0399300|Os03g0131200|Os02g0787300|Os02g0527600|Os10g0542900|Os01g0267900|Os03g0178100|Os06g0665800|Os07g0685700|Os07g0129300|Os01g0279300|Os07g0129…	dosa:Os09t0572000-01|dosa:Os02t0551100-01|dosa:Os03t0297600-01|dosa:Os06t0727200-01|dosa:Os05t0474800-01|dosa:Os04t0578000-01|dosa:Os04t0559800-01|dosa:Os05t0343400-01|dosa:Os05t0491100-01|dosa:Os01t0826400-01|dosa:Os03t0285800-01|dosa:Os08t0508700-01|dosa:Os02t0135200-00|dosa:Os05t0539800-01|dosa:Os12t0586100-01|dosa:Os06t0726200-02|dosa:Os01t0583100-01|dosa:Os09t0490200-01|dosa:Os03t0743500-01|…	http://www.genome.jp/kegg-bin/show_pathway?dosa04016/dosa:Os07t0129200-01%09red/dosa:Os02t0135200-00%09red/dosa:Os02t0551100-01%09red/dosa:Os06t0727200-01%09red/dosa:Os03t0178100-00%09red/dosa:Os05t0343400-01%09red/dosa:Os10t0542900-01%09red/dosa:Os02t0787300-01%09red/dosa:Os02t0527600-01%09red/dosa:Os01t0826400-01%09red/dosa:Os08t0508700-01%09red/dosa:Os06t0665800-01%09red/dosa:Os04t0578000-01%0…	22	9
Metabolism	Glycan biosynthesis and metabolism	N-Glycan biosynthesis	KEGG PATHWAY	dosa00510	5	40	0.963291	1	Os04g0675500|Os03g0821800|Os07g0209000|Os05g0301500|Os02g0595100	dosa:Os04t0675500-01|dosa:Os03t0821800-01|dosa:Os07t0209000-01|dosa:Os05t0301500-01|dosa:Os02t0595100-01|	http://www.genome.jp/kegg-bin/show_pathway?dosa00510/dosa:Os03t0821800-01%09red/dosa:Os04t0675500-01%09red/dosa:Os07t0209000-01%09red/dosa:Os05t0301500-01%09red/dosa:Os02t0595100-01%09red	4	1
Metabolism	Lipid metabolism	Glycerophospholipid metabolism	KEGG PATHWAY	dosa00564	18	109	0.967401	1	Os09g0513100|Os04g0634700|Os01g0931300|Os02g0123600|Os01g0183000|Os05g0548900|Os01g0693300|Os06g0712300|Os08g0557200|Os01g0955000|Os08g0359200|Os02g0589700|Os01g0762000|Os02g0514326|Os03g0283600|Os06g0204400|Os01g0720400|Os08g0535700	dosa:Os04t0615100-01|dosa:Os04t0634700-01|dosa:Os01t0931300-01|dosa:Os02t0123600-01|dosa:Os01t0183000-01|dosa:Os05t0548900-01|dosa:Os01t0693300-01|dosa:Os06t0712300-01|dosa:Os08t0557200-01|dosa:Os01t0955000-02|dosa:Os08t0359100-01|dosa:Os02t0589700-00|dosa:Os01t0762000-01|dosa:Os02t0514500-01|dosa:Os03t0283600-01|dosa:Os06t0204400-01|dosa:Os01t0720400-01|dosa:Os08t0535700-00|	http://www.genome.jp/kegg-bin/show_pathway?dosa00564/dosa:Os04t0615100-01%09red/dosa:Os03t0283600-01%09red/dosa:Os08t0535700-00%09red/dosa:Os02t0589700-00%09red/dosa:Os04t0634700-01%09red/dosa:Os01t0183000-01%09red/dosa:Os01t0762000-01%09red/dosa:Os01t0931300-01%09red/dosa:Os06t0712300-01%09red/dosa:Os02t0123600-01%09red/dosa:Os08t0557200-01%09red/dosa:Os08t0359100-01%09red/dosa:Os01t0693300-01%0…	9	9
Metabolism	Nucleotide metabolism	Pyrimidine metabolism	KEGG PATHWAY	dosa00240	8	60	0.975657	1	Os01g0570700|Os09g0567900|Os08g0557900|Os04g0515400|Os01g0951400|Os02g0736400|Os01g0654100|Os01g0951200	dosa:Os01t0570700-01|dosa:Os09t0567900-01|dosa:Os08t0557900-01|dosa:Os04t0515400-00|dosa:Os01t0951400-01|dosa:Os02t0736400-01|dosa:Os01t0654100-01|dosa:Os01t0951200-01|	http://www.genome.jp/kegg-bin/show_pathway?dosa00240/dosa:Os04t0515400-00%09red/dosa:Os01t0951400-01%09red/dosa:Os01t0654100-01%09red/dosa:Os01t0951200-01%09red/dosa:Os01t0570700-01%09red/dosa:Os09t0567900-01%09red/dosa:Os02t0736400-01%09red/dosa:Os08t0557900-01%09red	8	0
Genetic Information Processing	Translation	Ribosome biogenesis in eukaryotes	KEGG PATHWAY	dosa03008	13	88	0.978858	1	Os02g0114700|Os03g0350300|Os10g0564900|Os03g0352300|Os03g0350100|Os07g0162300|Os10g0456900|Os06g0195900|Os03g0151700|Os07g0110200|Os03g0352400|Os12g0609800|Os03g0833700	dosa:Os02t0114700-01|dosa:Os03t0350300-01|dosa:Os10t0564900-01|dosa:Os03t0352300-01|dosa:Os03t0350100-01|dosa:Os07t0162300-01|dosa:Os10t0456900-01|dosa:Os06t0195900-01|dosa:Os03t0151700-01|dosa:Os07t0110200-01|dosa:Os03t0352400-01|dosa:Os12t0609800-01|dosa:Os03t0833700-01|	http://www.genome.jp/kegg-bin/show_pathway?dosa03008/dosa:Os10t0456900-01%09red/dosa:Os03t0352400-01%09red/dosa:Os07t0110200-01%09red/dosa:Os03t0350300-01%09red/dosa:Os03t0352300-01%09red/dosa:Os10t0564900-01%09red/dosa:Os02t0114700-01%09red/dosa:Os03t0350100-01%09red/dosa:Os06t0195900-01%09red/dosa:Os07t0162300-01%09red/dosa:Os12t0609800-01%09red/dosa:Os03t0151700-01%09red/dosa:Os03t0833700-01%0…	13	0
Metabolism	Biosynthesis of other secondary metabolites	Phenylpropanoid biosynthesis	KEGG PATHWAY	dosa00940	42	231	0.981849	1	Os04g0474800|Os09g0127300|Os10g0512400|Os10g0109600|Os03g0749300|Os09g0400400|Os04g0688300|Os07g0656200|Os01g0813800|Os07g0677200|Os02g0626400|Os09g0419200|Os04g0500700|Os04g0688100|Os03g0152400|Os04g0518400|Os04g0688600|Os05g0365600|Os06g0547400|Os01g0962700|Os04g0651000|Os08g0448000|Os05g0427400|Os12g0111800|Os09g0511600|Os12g0199500|Os01g0591300|Os10g0109300|Os03g0235000|Os01g0897600|Os02g0611…	dosa:Os04t0474900-01|dosa:Os09t0127300-01|dosa:Os10t0512400-01|dosa:Os10t0109600-01|dosa:Os03t0749300-01|dosa:Os09t0400400-01|dosa:Os04t0688300-01|dosa:Os01t0508000-01|dosa:Os01t0813700-01|dosa:Os07t0677200-01|dosa:Os02t0626400-01|dosa:Os09t0419200-01|dosa:Os04t0500700-01|dosa:Os04t0688100-01|dosa:Os03t0152400-01|dosa:Os04t0518400-01|dosa:Os04t0688600-01|dosa:Os05t0365600-01|dosa:Os06t0547400-01|…	http://www.genome.jp/kegg-bin/show_pathway?dosa00940/dosa:Os02t0240100-01%09red/dosa:Os03t0235000-01%09red/dosa:Os08t0448000-01%09red/dosa:Os01t0963000-01%09red/dosa:Os01t0930800-01%09red/dosa:Os09t0127300-01%09red/dosa:Os01t0813700-01%09red/dosa:Os04t0688100-01%09red/dosa:Os01t0378100-01%09red/dosa:Os04t0518400-01%09red/dosa:Os02t0611800-01%09red/dosa:Os05t0365600-01%09red/dosa:Os10t0512400-01%0…	32	10
Cellular Processes	Transport and catabolism	Autophagy - other	KEGG PATHWAY	dosa04136	2	37	0.998308	1	Os04g0682000|Os12g0137500	dosa:Os04t0682000-01|dosa:Os12t0137500-01|	http://www.genome.jp/kegg-bin/show_pathway?dosa04136/dosa:Os04t0682000-01%09red/dosa:Os12t0137500-01%09red	1	1
Organismal Systems	Environmental adaptation	Plant-pathogen interaction	KEGG PATHWAY	dosa04626	28	192	0.998555	1	Os05g0474800|Os07g0161600|Os11g0171500|Os07g0409900|Os04g0514600|Os05g0343400|Os05g0491100|Os03g0844100|Os01g0826400|Os04g0647800|Os03g0130900|Os08g0500700|Os09g0474300|Os08g0538300|Os03g0743500|Os02g0787300|Os07g0681400|Os01g0267900|Os05g0585500|Os06g0716700|Os10g0389000|Os10g0539600|Os05g0380900|Os07g0129300|Os03g0331700|Os01g0279300|Os07g0129200|Os01g0955100	dosa:Os05t0474800-01|dosa:Os07t0161600-01|dosa:Os11t0171500-01|dosa:Os07t0409900-01|dosa:Os04t0514600-00|dosa:Os05t0343400-01|dosa:Os05t0491100-01|dosa:Os03t0844100-01|dosa:Os01t0826400-01|dosa:Os04t0647800-01|dosa:Os03t0130900-01|dosa:Os08t0500700-01|dosa:Os09t0474300-01|dosa:Os08t0538300-01|dosa:Os03t0743500-01|dosa:Os02t0787300-01|dosa:Os07t0681400-01|dosa:Os03t0319300-01|dosa:Os05t0585500-01|…	http://www.genome.jp/kegg-bin/show_pathway?dosa04626/dosa:Os07t0129200-01%09red/dosa:Os08t0500700-01%09red/dosa:Os11t0171500-01%09red/dosa:Os03t0331700-02%09red/dosa:Os05t0343400-01%09red/dosa:Os02t0787300-01%09red/dosa:Os06t0716700-01%09red/dosa:Os05t0585500-01%09red/dosa:Os01t0826400-01%09red/dosa:Os04t0514600-00%09red/dosa:Os03t0130900-01%09red/dosa:Os07t0129300-00%09red/dosa:Os01t0955100-01%0…	21	7
Genetic Information Processing	Folding, sorting and degradation	SNARE interactions in vesicular transport	KEGG PATHWAY	dosa04130	2	38	0.998618	1	Os07g0164300|Os06g0168500	dosa:Os07t0164300-01|dosa:Os06t0168500-01|	http://www.genome.jp/kegg-bin/show_pathway?dosa04130/dosa:Os07t0164300-01%09red/dosa:Os06t0168500-01%09red	1	1
Environmental Information Processing	Signal transduction	Plant hormone signal transduction	KEGG PATHWAY	dosa04075	39	249	0.998679	1	Os09g0572000|Os02g0551100|Os01g0194300|Os03g0297600|Os01g0904700|Os01g0808100|Os05g0230700|Os04g0442000|Os07g0182400|Os03g0180900|Os06g0335500|Os01g0743800|Os10g0362300|Os08g0508700|Os01g0718300|Os12g0586100|Os07g0129300|Os01g0583100|Os09g0490200|Os06g0697000|Os05g0563400|Os02g0766700|Os02g0787300|Os10g0392400|Os01g0178500|Os04g0653000|Os02g0527600|Os12g0139400|Os02g0557800|Os07g0685700|Os08g0109…	dosa:Os09t0572000-01|dosa:Os02t0551100-01|dosa:Os01t0194300-01|dosa:Os03t0297600-01|dosa:Os01t0904700-01|dosa:Os01t0808100-01|dosa:Os05t0230700-01|dosa:Os04t0442000-01|dosa:Os07t0182400-01|dosa:Os03t0180900-01|dosa:Os06t0335500-01|dosa:Os01t0743800-00|dosa:Os10t0362300-01|dosa:Os08t0508700-01|dosa:Os01t0718300-01|dosa:Os12t0586100-01|dosa:Os07t0129300-00|dosa:Os01t0583100-01|dosa:Os09t0490200-01|…	http://www.genome.jp/kegg-bin/show_pathway?dosa04075/dosa:Os02t0551100-01%09red/dosa:Os01t0286100-01%09red/dosa:Os06t0696600-01%09red/dosa:Os03t0318600-01%09red/dosa:Os02t0766700-01%09red/dosa:Os08t0508700-01%09red/dosa:Os02t0787300-01%09red/dosa:Os04t0442000-01%09red/dosa:Os08t0109400-01%09red/dosa:Os10t0362300-01%09red/dosa:Os02t0527600-01%09red/dosa:Os03t0717700-01%09red/dosa:Os01t0194300-01%0…	13	26
Genetic Information Processing	Replication and repair	Mismatch repair	KEGG PATHWAY	dosa03430	2	41	0.999248	1	Os07g0190600|Os02g0633400	dosa:Os07t0190600-01|dosa:Os02t0633400-01|	http://www.genome.jp/kegg-bin/show_pathway?dosa03430/dosa:Os07t0190600-01%09red/dosa:Os02t0633400-01%09red	2	0
Metabolism	Energy metabolism	Oxidative phosphorylation	KEGG PATHWAY	dosa00190	13	118	0.999466	1	Os12g0638700|Os02g0750100|Os03g0806900|Os03g0772800|Os11g0162200|Os01g0527700|Os05g0400400|Os04g0498200|Os07g0513000|Os03g0278900|Os05g0106100|Os03g0251500|Os01g0974800	dosa:Os12t0638700-01|dosa:Os02t0750100-00|dosa:Os03t0806900-01|dosa:Os03t0772800-01|dosa:Os11t0162200-01|dosa:Os01t0527700-01|dosa:Os05t0400400-01|dosa:Os04t0498200-01|dosa:Os07t0513000-01|dosa:Os03t0278900-01|dosa:Os05t0106100-01|dosa:Os03t0251500-01|dosa:Os01t0974800-01|	http://www.genome.jp/kegg-bin/show_pathway?dosa00190/dosa:Os01t0974800-01%09red/dosa:Os03t0251500-01%09red/dosa:Os11t0162200-01%09red/dosa:Os03t0806900-01%09red/dosa:Os03t0772800-01%09red/dosa:Os03t0278900-01%09red/dosa:Os07t0513000-01%09red/dosa:Os05t0400400-01%09red/dosa:Os01t0527700-01%09red/dosa:Os12t0638700-01%09red/dosa:Os05t0106100-01%09red/dosa:Os02t0750100-00%09red/dosa:Os04t0498200-01%0…	8	5
Genetic Information Processing	Folding, sorting and degradation	Protein processing in endoplasmic reticulum	KEGG PATHWAY	dosa04141	29	210	0.999614	1	Os06g0634600|Os01g0840100|Os02g0758000|Os12g0244100|Os06g0253100|Os01g0135900|Os11g0199200|Os05g0156500|Os05g0303000|Os03g0787300|Os05g0301500|Os04g0675500|Os03g0266900|Os04g0402100|Os08g0500700|Os09g0474300|Os01g0565900|Os02g0115900|Os07g0517100|Os03g0822700|Os02g0100100|Os05g0460000|Os07g0209000|Os03g0733800|Os06g0716700|Os09g0451500|Os04g0432500|Os03g0648400|Os07g0246200	dosa:Os06t0634600-01|dosa:Os01t0840100-01|dosa:Os02t0758000-01|dosa:Os12t0244100-01|dosa:Os06t0253100-01|dosa:Os01t0135900-01|dosa:Os11t0199200-01|dosa:Os05t0156500-01|dosa:Os05t0303000-01|dosa:Os03t0787300-01|dosa:Os05t0301500-01|dosa:Os04t0675500-01|dosa:Os03t0266900-02|dosa:Os04t0402100-01|dosa:Os08t0500700-01|dosa:Os09t0474300-01|dosa:Os01t0565900-01|dosa:Os02t0115900-01|dosa:Os07t0517100-01|…	http://www.genome.jp/kegg-bin/show_pathway?dosa04141/dosa:Os07t0209000-01%09red/dosa:Os03t0733800-00%09red/dosa:Os05t0156500-01%09red/dosa:Os06t0634600-01%09red/dosa:Os03t0822700-01%09red/dosa:Os02t0758000-01%09red/dosa:Os07t0517100-01%09red/dosa:Os05t0460000-01%09red/dosa:Os03t0266900-02%09red/dosa:Os06t0716700-01%09red/dosa:Os08t0500700-01%09red/dosa:Os05t0301500-01%09red/dosa:Os07t0246200-01%0…	17	12
Metabolism	Carbohydrate metabolism	Pentose and glucuronate interconversions	KEGG PATHWAY	dosa00040	6	80	0.999817	1	Os01g0311800|Os09g0505700|Os09g0553200|Os05g0542800|Os12g0443600|Os03g0169100	dosa:Os01t0311800-01|dosa:Os09t0505700-01|dosa:Os09t0553200-01|dosa:Os05t0542800-01|dosa:Os12t0443600-01|dosa:Os03t0169100-01|	http://www.genome.jp/kegg-bin/show_pathway?dosa00040/dosa:Os12t0443600-01%09red/dosa:Os05t0542800-01%09red/dosa:Os01t0311800-01%09red/dosa:Os09t0505700-01%09red/dosa:Os03t0169100-01%09red/dosa:Os09t0553200-01%09red	4	2
Genetic Information Processing	Replication and repair	DNA replication	KEGG PATHWAY	dosa03030	3	57	0.999822	1	Os07g0190600|Os02g0633400|Os04g0637400	dosa:Os07t0190600-01|dosa:Os02t0633400-01|dosa:Os04t0637400-01|	http://www.genome.jp/kegg-bin/show_pathway?dosa03030/dosa:Os07t0190600-01%09red/dosa:Os04t0637400-01%09red/dosa:Os02t0633400-01%09red	3	0
Metabolism	Lipid metabolism	Fatty acid elongation	KEGG PATHWAY	dosa00062	1	38	0.999844	1	Os01g0150000	dosa:Os01t0150000-01|	http://www.genome.jp/kegg-bin/show_pathway?dosa00062/dosa:Os01t0150000-01%09red	0	1
Genetic Information Processing	Transcription	RNA polymerase	KEGG PATHWAY	dosa03020	1	40	0.999901	1	Os06g0612200	dosa:Os06t0612200-01|	http://www.genome.jp/kegg-bin/show_pathway?dosa03020/dosa:Os06t0612200-01%09red	1	0
Genetic Information Processing	Replication and repair	Base excision repair	KEGG PATHWAY	dosa03410	1	42	0.999937	1	Os04g0637400	dosa:Os04t0637400-01|	http://www.genome.jp/kegg-bin/show_pathway?dosa03410/dosa:Os04t0637400-01%09red	1	0
Genetic Information Processing	Translation	RNA transport	KEGG PATHWAY	dosa03013	18	167	0.999959	1	Os03g0178000|Os02g0146600|Os11g0100200|Os04g0376500|Os03g0172000|Os01g0918300|Os03g0765400|Os05g0104800|Os03g0262400|Os10g0467600|Os11g0132700|Os12g0165900|Os09g0363600|Os11g0643700|Os07g0222300|Os02g0741500|Os07g0681000|Os06g0701100	dosa:Os03t0178000-01|dosa:Os02t0146600-01|dosa:Os11t0100200-00|dosa:Os04t0376500-01|dosa:Os03t0172000-01|dosa:Os01t0918300-01|dosa:Os03t0765400-01|dosa:Os05t0104800-01|dosa:Os03t0262400-01|dosa:Os10t0467600-01|dosa:Os11t0132700-01|dosa:Os12t0165900-01|dosa:Os09t0363600-01|dosa:Os11t0643700-01|dosa:Os07t0222300-01|dosa:Os02t0741500-01|dosa:Os07t0681000-01|dosa:Os06t0701100-02|	http://www.genome.jp/kegg-bin/show_pathway?dosa03013/dosa:Os03t0262400-01%09red/dosa:Os06t0701100-02%09red/dosa:Os03t0172000-01%09red/dosa:Os07t0681000-01%09red/dosa:Os04t0376500-01%09red/dosa:Os05t0104800-01%09red/dosa:Os01t0918300-01%09red/dosa:Os07t0222300-01%09red/dosa:Os11t0132700-01%09red/dosa:Os02t0146600-01%09red/dosa:Os11t0643700-01%09red/dosa:Os09t0363600-01%09red/dosa:Os03t0178000-01%0…	15	3
Genetic Information Processing	Folding, sorting and degradation	RNA degradation	KEGG PATHWAY	dosa03018	8	108	0.999982	1	Os05g0594900|Os10g0167300|Os07g0168000|Os06g0136600|Os05g0524400|Os03g0157800|Os09g0375000|Os10g0405600	dosa:Os05t0594900-01|dosa:Os10t0167300-01|dosa:Os07t0168000-01|dosa:Os06t0136600-01|dosa:Os05t0524400-01|dosa:Os03t0157800-01|dosa:Os09t0375000-01|dosa:Os10t0405600-01|	http://www.genome.jp/kegg-bin/show_pathway?dosa03018/dosa:Os06t0136600-01%09red/dosa:Os10t0167300-01%09red/dosa:Os03t0157800-01%09red/dosa:Os07t0168000-01%09red/dosa:Os05t0524400-01%09red/dosa:Os05t0594900-01%09red/dosa:Os10t0405600-01%09red/dosa:Os09t0375000-01%09red	5	3
Genetic Information Processing	Replication and repair	Nucleotide excision repair	KEGG PATHWAY	dosa03420	3	69	0.999983	1	Os07g0190600|Os02g0633400|Os04g0637400	dosa:Os07t0190600-01|dosa:Os02t0633400-01|dosa:Os04t0637400-01|	http://www.genome.jp/kegg-bin/show_pathway?dosa03420/dosa:Os07t0190600-01%09red/dosa:Os04t0637400-01%09red/dosa:Os02t0633400-01%09red	3	0
Genetic Information Processing	Replication and repair	Homologous recombination	KEGG PATHWAY	dosa03440	3	69	0.999983	1	Os07g0190600|Os02g0633400|Os04g0637400	dosa:Os07t0190600-01|dosa:Os02t0633400-01|dosa:Os04t0637400-01|	http://www.genome.jp/kegg-bin/show_pathway?dosa03440/dosa:Os07t0190600-01%09red/dosa:Os04t0637400-01%09red/dosa:Os02t0633400-01%09red	3	0
Genetic Information Processing	Folding, sorting and degradation	Proteasome	KEGG PATHWAY	dosa03050	2	66	0.999996	1	Os08g0548900|Os03g0387100	dosa:Os08t0548900-01|dosa:Os03t0387100-01|	http://www.genome.jp/kegg-bin/show_pathway?dosa03050/dosa:Os08t0548900-01%09red/dosa:Os03t0387100-01%09red	2	0
Genetic Information Processing	Transcription	Spliceosome	KEGG PATHWAY	dosa03040	19	195	0.999998	1	Os05g0594900|Os08g0559400|Os11g0100200|Os02g0177500|Os01g0840100|Os12g0244100|Os05g0460000|Os01g0316600|Os10g0321700|Os02g0147300|Os07g0608700|Os05g0303000|Os10g0457000|Os09g0491756|Os08g0486200|Os02g0610600|Os07g0623300|Os05g0427300|Os12g0502200	dosa:Os05t0594900-01|dosa:Os08t0559400-01|dosa:Os11t0100200-00|dosa:Os02t0177500-01|dosa:Os01t0840100-01|dosa:Os12t0244100-01|dosa:Os05t0460000-01|dosa:Os05t0364600-01|dosa:Os10t0321700-01|dosa:Os02t0478900-00|dosa:Os07t0608700-01|dosa:Os05t0303000-01|dosa:Os10t0457000-01|dosa:Os09t0491756-01|dosa:Os08t0486200-01|dosa:Os02t0610600-01|dosa:Os07t0623300-01|dosa:Os05t0427300-03|dosa:Os12t0502200-01|	http://www.genome.jp/kegg-bin/show_pathway?dosa03040/dosa:Os02t0478900-00%09red/dosa:Os08t0559400-01%09red/dosa:Os07t0608700-01%09red/dosa:Os08t0486200-01%09red/dosa:Os05t0427300-03%09red/dosa:Os02t0610600-01%09red/dosa:Os05t0460000-01%09red/dosa:Os09t0491756-01%09red/dosa:Os02t0177500-01%09red/dosa:Os10t0457000-01%09red/dosa:Os05t0364600-01%09red/dosa:Os05t0594900-01%09red/dosa:Os10t0321700-01%0…	12	7
Genetic Information Processing	Translation	mRNA surveillance pathway	KEGG PATHWAY	dosa03015	6	110	0.999999	1	Os11g0100200|Os07g0274800|Os03g0702800|Os02g0617600|Os01g0178400|Os04g0683100	dosa:Os11t0100200-00|dosa:Os07t0274800-01|dosa:Os03t0702800-01|dosa:Os02t0617600-01|dosa:Os01t0178400-01|dosa:Os04t0683100-01|	http://www.genome.jp/kegg-bin/show_pathway?dosa03015/dosa:Os01t0178400-01%09red/dosa:Os07t0274800-01%09red/dosa:Os03t0702800-01%09red/dosa:Os04t0683100-01%09red/dosa:Os02t0617600-01%09red/dosa:Os11t0100200-00%09red	4	2
Cellular Processes	Transport and catabolism	Endocytosis	KEGG PATHWAY	dosa04144	11	156	1	1	Os03g0241900|Os02g0822500|Os05g0102900|Os01g0840100|Os12g0244100|Os05g0460000|Os01g0141100|Os01g0227300|Os05g0303000|Os11g0629200|Os12g0121400	dosa:Os03t0241900-02|dosa:Os02t0822500-01|dosa:Os05t0102900-01|dosa:Os01t0840100-01|dosa:Os12t0244100-01|dosa:Os05t0460000-01|dosa:Os02t0159900-01|dosa:Os01t0227300-01|dosa:Os05t0303000-01|dosa:Os11t0629200-01|dosa:Os12t0121400-00|	http://www.genome.jp/kegg-bin/show_pathway?dosa04144/dosa:Os12t0244100-01%09red/dosa:Os05t0102900-01%09red/dosa:Os05t0460000-01%09red/dosa:Os01t0227300-01%09red/dosa:Os02t0822500-01%09red/dosa:Os12t0121400-00%09red/dosa:Os03t0241900-02%09red/dosa:Os02t0159900-01%09red/dosa:Os05t0303000-01%09red/dosa:Os11t0629200-01%09red/dosa:Os01t0840100-01%09red	5	6
Genetic Information Processing	Folding, sorting and degradation	Ubiquitin mediated proteolysis	KEGG PATHWAY	dosa04120	5	125	1	1	Os01g0104600|Os09g0321900|Os01g0719100|Os03g0356414|Os02g0771100	dosa:Os01t0104600-01|dosa:Os09t0321900-01|dosa:Os01t0719100-01|dosa:Os03t0356414-01|dosa:Os02t0771100-01|	http://www.genome.jp/kegg-bin/show_pathway?dosa04120/dosa:Os01t0104600-01%09red/dosa:Os03t0356414-01%09red/dosa:Os01t0719100-01%09red/dosa:Os09t0321900-01%09red/dosa:Os02t0771100-01%09red	2	3
