# Supplementary material for: Comprehensive Transcriptomic Analysis of the Molecular Mechanisms Conferring Resistance to Rice Blast in the Elite Restorer Line Fuhui2165
Source: Int J Mol Sci. 2025 Oct 19;26(20):10164. doi: 10.3390/ijms262010164 (PMC12564515; doi:10.3390/ijms262010164)
Supplement: Supplementary file 1 [file ijms-26-10164-s001.zip › Table S13.xlsx]

## Sheet: 附表13  SHMO_24vsSHMO_0_all._add_
Table S13. Summary of KEGG pathway enrichment for differentially expressed genes (DEGs) in SH527 under Magnaporthe oryzae infection.
kegg_level_term1	kegg_level_term2	Term	Database	ID	Input number	Background number	P-Value	Corrected P-Value	Input	KEGG_ID/KO	Hyperlink	up	down
Genetic Information Processing	Translation	Ribosome	KEGG PATHWAY	dosa03010	167	316	4.7085e-08	6.02688e-06	Os03g0315800|Os02g0814700|Os08g0505300|Os01g0924000|Os05g0388500|Os09g0568800|Os02g0815000|Os04g0349500|Os07g0109500|Os10g0170200|Os02g0229000|Os02g0821200|Os11g0482000|Os05g0556900|Os12g0150100|Os08g0530200|Os01g0191100|Os10g0564300|Os03g0141000|Os01g0140500|Os01g0805000|Os02g0489400|Os05g0477300|Os12g0508300|Os01g0348700|Os05g0243300|Os03g0402400|Os12g0124200|Os12g0567700|Os02g0175600|Os10g0411…	dosa:Os03t0315800-01|dosa:Os02t0814700-01|dosa:Os08t0505300-00|dosa:Os01t0924000-01|dosa:Os05t0388500-01|dosa:Os09t0568800-01|dosa:Os02t0815000-00|dosa:Os04t0349500-01|dosa:Os07t0109500-01|dosa:Os10t0170200-01|dosa:Os02t0229000-01|dosa:Os02t0821200-01|dosa:Os11t0482000-01|dosa:Os05t0555800-00|dosa:Os12t0150100-01|dosa:Os08t0530200-01|dosa:Os01t0191100-01|dosa:Os10t0564300-01|dosa:Os10t0465800-00|…	http://www.genome.jp/kegg-bin/show_pathway?dosa03010/dosa:Os11t0153800-01%09red/dosa:Os04t0501000-00%09red/dosa:Os03t0408300-00%09red/dosa:Os02t0489400-01%09red/dosa:Os08t0116500-01%09red/dosa:Os10t0411700-01%09red/dosa:Os10t0170200-01%09red/dosa:Os09t0452700-00%09red/dosa:Os01t0924800-00%09red/dosa:Os08t0530200-01%09red/dosa:Os10t0411800-01%09red/dosa:Os09t0502000-01%09red/dosa:Os05t0388500-01%0…	135	32
Metabolism	Global and overview maps	Carbon metabolism	KEGG PATHWAY	dosa01200	145	273	2.89002e-07	1.84961e-05	Os03g0189400|Os06g0677400|Os04g0479200|Os06g0103500|Os05g0405000|Os03g0672300|Os09g0252100|Os08g0431300|Os04g0119400|Os02g0601300|Os06g0727200|Os02g0127700|Os05g0402700|Os04g0650800|Os05g0438600|Os05g0186300|Os06g0564700|Os08g0478800|Os03g0645100|Os06g0486800|Os05g0156700|Os04g0543900|Os01g0188400|Os03g0781400|Os09g0375000|Os09g0509200|Os08g0434300|Os04g0234600|Os03g0131200|Os01g0276100|Os06g0486…	dosa:Os03t0189400-01|dosa:Os06t0677400-01|dosa:Os04t0479200-01|dosa:Os06t0103500-01|dosa:Os05t0405000-01|dosa:Os03t0672300-01|dosa:Os09t0252100-01|dosa:Os08t0431300-01|dosa:Os04t0119400-01|dosa:Os02t0601300-01|dosa:Os06t0727200-01|dosa:Os03t0100040-01|dosa:Os05t0402700-01|dosa:Os04t0650800-01|dosa:Os05t0438600-01|dosa:Os05t0186300-01|dosa:Os06t0564700-01|dosa:Os08t0478800-01|dosa:Os03t0645100-01|…	http://www.genome.jp/kegg-bin/show_pathway?dosa01200/dosa:Os04t0490800-01%09red/dosa:Os04t0623500-01%09red/dosa:Os12t0632700-01%09red/dosa:Os08t0120600-01%09red/dosa:Os02t0698000-01%09red/dosa:Os12t0625000-01%09red/dosa:Os01t0866400-01%09red/dosa:Os01t0796400-01%09red/dosa:Os01t0276700-01%09red/dosa:Os04t0650800-01%09red/dosa:Os12t0182200-01%09red/dosa:Os01t0159400-01%09red/dosa:Os08t0154300-01%0…	88	57
Metabolism	Carbohydrate metabolism	Glyoxylate and dicarboxylate metabolism	KEGG PATHWAY	dosa00630	48	76	0.000157947	0.00673908	Os01g0682500|Os01g0574600|Os06g0727200|Os01g0337900|Os01g0711400|Os09g0252100|Os02g0115700|Os03g0223400|Os06g0611900|Os04g0490800|Os04g0486950|Os02g0101500|Os12g0274700|Os07g0152900|Os04g0659100|Os02g0232400|Os01g0110400|Os07g0658400|Os11g0538900|Os06g0486800|Os02g0194100|Os03g0738400|Os11g0455800|Os07g0108300|Os07g0630800|Os06g0486900|Os05g0156700|Os02g0525900|Os04g0623800|Os01g0649100|Os12g0291…	dosa:Os01t0682500-01|dosa:Os01t0574600-01|dosa:Os06t0727200-01|dosa:Os01t0337900-01|dosa:Os01t0711400-01|dosa:Os09t0252100-01|dosa:Os02t0115700-01|dosa:Os03t0223400-01|dosa:Os06t0611900-01|dosa:Os04t0490800-01|dosa:Os04t0486950-01|dosa:Os02t0101500-01|dosa:Os12t0274700-01|dosa:Os07t0152900-01|dosa:Os04t0659100-01|dosa:Os02t0232400-01|dosa:Os01t0110400-01|dosa:Os07t0658400-01|dosa:Os11t0538900-01|…	http://www.genome.jp/kegg-bin/show_pathway?dosa00630/dosa:Os04t0490800-01%09red/dosa:Os01t0711400-01%09red/dosa:Os01t0682500-01%09red/dosa:Os04t0623500-01%09red/dosa:Os06t0727200-01%09red/dosa:Os01t0110400-01%09red/dosa:Os10t0516100-01%09red/dosa:Os11t0538900-01%09red/dosa:Os12t0632700-01%09red/dosa:Os12t0291100-01%09red/dosa:Os03t0773800-01%09red/dosa:Os04t0659100-01%09red/dosa:Os08t0502700-01%0…	21	27
Metabolism	Energy metabolism	Photosynthesis - antenna proteins	KEGG PATHWAY	dosa00196	15	15	0.00166802	0.0533768	Os09g0346500|Os03g0592500|Os07g0577600|Os01g0720500|Os09g0296800|Os02g0197600|Os11g0242800|Os07g0558400|Os08g0435900|Os07g0562700|Os02g0764500|Os09g0439500|Os01g0600900|Os04g0457000|Os06g0320500	dosa:Os09t0346500-04|dosa:Os03t0592500-01|dosa:Os07t0577600-01|dosa:Os01t0720500-01|dosa:Os09t0296800-01|dosa:Os02t0197600-01|dosa:Os11t0242800-01|dosa:Os07t0558400-01|dosa:Os08t0435900-01|dosa:Os07t0562700-01|dosa:Os02t0764500-01|dosa:Os09t0439500-01|dosa:Os01t0600900-02|dosa:Os04t0457000-01|dosa:Os06t0320500-01|	http://www.genome.jp/kegg-bin/show_pathway?dosa00196/dosa:Os11t0242800-01%09red/dosa:Os07t0562700-01%09red/dosa:Os09t0439500-01%09red/dosa:Os07t0558400-01%09red/dosa:Os09t0346500-04%09red/dosa:Os01t0600900-02%09red/dosa:Os09t0296800-01%09red/dosa:Os02t0764500-01%09red/dosa:Os04t0457000-01%09red/dosa:Os01t0720500-01%09red/dosa:Os03t0592500-01%09red/dosa:Os07t0577600-01%09red/dosa:Os08t0435900-01%0…	0	15
Metabolism	Global and overview maps	Biosynthesis of amino acids	KEGG PATHWAY	dosa01230	107	244	0.00249599	0.057739	Os04g0479200|Os11g0538900|Os03g0279400|Os02g0601300|Os11g0256000|Os02g0127700|Os05g0402700|Os04g0650800|Os06g0564700|Os03g0672300|Os09g0255400|Os03g0781400|Os08g0135900|Os09g0375000|Os03g0760700|Os09g0294000|Os01g0276100|Os10g0571200|Os06g0225800|Os01g0978100|Os11g0142500|Os03g0254800|Os09g0539100|Os10g0405600|Os01g0191700|Os03g0223400|Os12g0145700|Os06g0617800|Os04g0559400|Os02g0440000|Os08g0320…	dosa:Os04t0479200-01|dosa:Os11t0538900-01|dosa:Os03t0279400-01|dosa:Os02t0601300-01|dosa:Os11t0256000-01|dosa:Os03t0100040-01|dosa:Os05t0402700-01|dosa:Os04t0650800-01|dosa:Os06t0564700-01|dosa:Os03t0672300-01|dosa:Os09t0255400-01|dosa:Os03t0781400-01|dosa:Os08t0135900-01|dosa:Os09t0375000-01|dosa:Os03t0760700-01|dosa:Os09t0294000-01|dosa:Os01t0276100-01|dosa:Os10t0571200-01|dosa:Os06t0225800-01|…	http://www.genome.jp/kegg-bin/show_pathway?dosa01230/dosa:Os08t0120600-01%09red/dosa:Os01t0276700-01%09red/dosa:Os04t0650800-01%09red/dosa:Os03t0264400-01%09red/dosa:Os03t0279400-01%09red/dosa:Os10t0571200-01%09red/dosa:Os01t0874900-01%09red/dosa:Os05t0496200-01%09red/dosa:Os11t0256050-00%09red/dosa:Os05t0555600-01%09red/dosa:Os03t0254800-01%09red/dosa:Os03t0713000-00%09red/dosa:Os10t0405600-01%0…	77	30
Metabolism	Carbohydrate metabolism	Pentose phosphate pathway	KEGG PATHWAY	dosa00030	34	57	0.00270652	0.057739	Os01g0191700|Os06g0664200|Os06g0326400|Os05g0194900|Os10g0189100|Os06g0133800|Os01g0665400|Os08g0440800|Os07g0176900|Os02g0127700|Os05g0402700|Os05g0438600|Os06g0617800|Os08g0478800|Os03g0169100|Os01g0866400|Os03g0712700|Os03g0267300|Os08g0154300|Os03g0781400|Os05g0524400|Os12g0169600|Os01g0118000|Os08g0345700|Os06g0111500|Os11g0171300|Os06g0608700|Os09g0465600|Os03g0416500|Os09g0505700|Os02g0714…	dosa:Os01t0191700-01|dosa:Os06t0664200-01|dosa:Os06t0326400-01|dosa:Os05t0194900-01|dosa:Os10t0189100-01|dosa:Os06t0133800-01|dosa:Os01t0665400-01|dosa:Os08t0440800-01|dosa:Os07t0176900-01|dosa:Os03t0100040-01|dosa:Os05t0402700-01|dosa:Os05t0438600-01|dosa:Os06t0617800-01|dosa:Os08t0478800-01|dosa:Os03t0169100-01|dosa:Os01t0866400-01|dosa:Os03t0712700-01|dosa:Os03t0267300-01|dosa:Os08t0154300-01|…	http://www.genome.jp/kegg-bin/show_pathway?dosa00030/dosa:Os03t0712700-01%09red/dosa:Os03t0781400-01%09red/dosa:Os08t0478800-01%09red/dosa:Os02t0600400-01%09red/dosa:Os06t0111500-01%09red/dosa:Os03t0267300-01%09red/dosa:Os10t0189100-01%09red/dosa:Os08t0120600-01%09red/dosa:Os06t0664200-01%09red/dosa:Os09t0465600-01%09red/dosa:Os01t0866400-01%09red/dosa:Os09t0505700-01%09red/dosa:Os06t0326400-01%0…	17	17
Metabolism	Carbohydrate metabolism	Propanoate metabolism	KEGG PATHWAY	dosa00640	21	31	0.00601982	0.0902382	Os06g0677400|Os07g0577700|Os01g0314100|Os07g0170100|Os06g0594100|Os05g0156700|Os01g0337900|Os06g0103500|Os02g0525900|Os11g0605500|Os03g0310400|Os01g0110400|Os01g0752200|Os07g0188800|Os06g0354500|Os10g0363300|Os09g0252100|Os02g0621700|Os01g0159400|Os05g0163700|Os12g0183100	dosa:Os06t0677400-01|dosa:Os07t0577700-01|dosa:Os01t0314100-01|dosa:Os07t0170100-01|dosa:Os06t0594100-01|dosa:Os05t0156700-01|dosa:Os01t0337900-01|dosa:Os06t0103500-01|dosa:Os02t0525900-01|dosa:Os11t0605500-01|dosa:Os03t0310400-01|dosa:Os01t0110400-01|dosa:Os01t0752200-01|dosa:Os07t0188800-01|dosa:Os06t0354500-01|dosa:Os10t0363300-01|dosa:Os09t0252100-01|dosa:Os02t0621700-01|dosa:Os01t0159400-01|…	http://www.genome.jp/kegg-bin/show_pathway?dosa00640/dosa:Os09t0252100-01%09red/dosa:Os05t0156700-01%09red/dosa:Os02t0525900-01%09red/dosa:Os10t0363300-01%09red/dosa:Os01t0314100-01%09red/dosa:Os06t0677400-01%09red/dosa:Os11t0605500-01%09red/dosa:Os07t0577700-01%09red/dosa:Os03t0310400-01%09red/dosa:Os07t0170100-01%09red/dosa:Os06t0103500-01%09red/dosa:Os06t0354500-01%09red/dosa:Os01t0752200-01%0…	20	1
Metabolism	Carbohydrate metabolism	Glycolysis / Gluconeogenesis	KEGG PATHWAY	dosa00010	67	145	0.00603587	0.0902382	Os02g0601300|Os01g0742500|Os05g0156700|Os01g0337900|Os01g0276700|Os06g0326400|Os03g0248600|Os10g0189100|Os08g0431300|Os01g0817700|Os04g0119400|Os12g0145700|Os01g0940100|Os10g0159800|Os08g0440800|Os11g0210300|Os05g0402700|Os06g0270900|Os05g0438600|Os07g0181000|Os04g0603000|Os01g0722700|Os08g0478800|Os03g0645100|Os01g0191700|Os04g0458300|Os03g0672300|Os03g0712700|Os03g0267300|Os08g0126300|Os05g0522…	dosa:Os02t0601300-01|dosa:Os01t0742500-01|dosa:Os05t0156700-01|dosa:Os01t0337900-01|dosa:Os01t0276700-01|dosa:Os06t0326400-01|dosa:Os03t0248600-01|dosa:Os10t0189100-01|dosa:Os08t0431300-01|dosa:Os01t0817700-01|dosa:Os04t0119400-01|dosa:Os12t0145700-01|dosa:Os01t0940100-01|dosa:Os10t0159800-01|dosa:Os08t0440800-01|dosa:Os11t0210300-01|dosa:Os05t0402700-01|dosa:Os06t0270900-01|dosa:Os05t0438600-01|…	http://www.genome.jp/kegg-bin/show_pathway?dosa00010/dosa:Os01t0817700-01%09red/dosa:Os03t0672300-01%09red/dosa:Os08t0440800-01%09red/dosa:Os02t0815500-01%09red/dosa:Os06t0136600-01%09red/dosa:Os10t0167300-01%09red/dosa:Os01t0118000-01%09red/dosa:Os01t0742500-01%09red/dosa:Os08t0478800-01%09red/dosa:Os04t0458600-01%09red/dosa:Os09t0509200-01%09red/dosa:Os02t0601300-01%09red/dosa:Os11t0186200-01%0…	45	22
Metabolism	Energy metabolism	Carbon fixation in photosynthetic organisms	KEGG PATHWAY	dosa00710	42	81	0.00634487	0.0902382	Os05g0405000|Os01g0760600|Os06g0133800|Os03g0129300|Os02g0601300|Os12g0274700|Os07g0176900|Os05g0402700|Os01g0866400|Os05g0438600|Os03g0773800|Os03g0169100|Os07g0108300|Os07g0630800|Os03g0267300|Os08g0126300|Os08g0562100|Os01g0649100|Os01g0188400|Os03g0781400|Os12g0291100|Os10g0390500|Os12g0169600|Os08g0434300|Os04g0234600|Os06g0664200|Os05g0186300|Os12g0291400|Os09g0535000|Os11g0171300|Os06g0608…	dosa:Os05t0405000-01|dosa:Os01t0760600-01|dosa:Os06t0133800-01|dosa:Os03t0129300-01|dosa:Os02t0601300-01|dosa:Os12t0274700-01|dosa:Os07t0176900-01|dosa:Os05t0402700-01|dosa:Os01t0866400-01|dosa:Os05t0438600-01|dosa:Os03t0773800-01|dosa:Os03t0169100-01|dosa:Os07t0108300-01|dosa:Os07t0630800-01|dosa:Os03t0267300-01|dosa:Os08t0126300-01|dosa:Os08t0562100-01|dosa:Os01t0649100-01|dosa:Os01t0188400-01|…	http://www.genome.jp/kegg-bin/show_pathway?dosa00710/dosa:Os02t0601300-01%09red/dosa:Os03t0781400-01%09red/dosa:Os07t0630800-01%09red/dosa:Os12t0632700-01%09red/dosa:Os12t0291100-01%09red/dosa:Os01t0147900-01%09red/dosa:Os03t0267300-01%09red/dosa:Os08t0434300-01%09red/dosa:Os08t0120600-01%09red/dosa:Os02t0698000-01%09red/dosa:Os01t0866400-01%09red/dosa:Os01t0723400-01%09red/dosa:Os09t0505700-01%0…	16	26
Metabolism	Energy metabolism	Photosynthesis	KEGG PATHWAY	dosa00195	30	55	0.011633	0.141954	Os08g0104600|Os08g0200300|Os07g0147900|Os03g0685000|Os05g0443500|Os07g0544800|Os12g0420400|Os08g0560900|Os04g0414700|Novel01048|Os08g0347500|Os02g0750100|Os01g0869800|Os07g0556200|Os03g0333400|Os03g0778100|Os07g0141400|Os01g0773700|Os07g0513000|Os03g0278900|Os07g0148900|Os06g0101600|Os12g0189400|Os09g0481200|Os01g0501800|Os07g0105600|Os05g0560000|Os07g0147550|Os01g0938100|Os07g0435300	dosa:Os08t0104600-02|dosa:Os08t0200300-02|dosa:Os07t0147900-01|dosa:Os03t0685000-01|dosa:Os05t0443500-01|dosa:Os07t0544800-01|dosa:Os12t0420400-01|dosa:Os08t0560900-01|dosa:Os04t0414700-01|dosa:Os12t0189400-01|dosa:Os08t0347500-00|dosa:Os02t0750100-00|dosa:Os01t0869800-01|dosa:Os07t0556200-01|dosa:Os03t0333400-01|dosa:Os03t0778100-01|dosa:Os07t0141400-01|dosa:Os01t0773700-02|dosa:Os07t0513000-01|…	http://www.genome.jp/kegg-bin/show_pathway?dosa00195/dosa:Os08t0104600-02%09red/dosa:Os12t0420400-01%09red/dosa:Os02t0750100-00%09red/dosa:Os07t0544800-01%09red/dosa:Os05t0443500-01%09red/dosa:Os07t0147550-00%09red/dosa:Os01t0773700-02%09red/dosa:Os03t0778100-01%09red/dosa:Os05t0560000-01%09red/dosa:Os04t0414700-01%09red/dosa:Os07t0435300-01%09red/dosa:Os01t0938100-01%09red/dosa:Os12t0189400-01%0…	3	27
Metabolism	Amino acid metabolism	Valine, leucine and isoleucine degradation	KEGG PATHWAY	dosa00280	27	48	0.0121992	0.141954	Os06g0677400|Os03g0171900|Os05g0125500|Os01g0337900|Os09g0252100|Os03g0310400|Os01g0752200|Os02g0654100|Os02g0730000|Os10g0457600|Os06g0270900|Os06g0594100|Os12g0183100|Os01g0110400|Os10g0549500|Os01g0314100|Os04g0559400|Os05g0156700|Os07g0170100|Os01g0269000|Os11g0186200|Os03g0231600|Os07g0188800|Os12g0605800|Os08g0424200|Os09g0440300|Os07g0675000	dosa:Os06t0677400-01|dosa:Os03t0171900-01|dosa:Os05t0125500-01|dosa:Os01t0337900-01|dosa:Os09t0252100-01|dosa:Os03t0310400-01|dosa:Os01t0752200-01|dosa:Os02t0654100-01|dosa:Os06t0270900-01|dosa:Os10t0457600-01|dosa:Os06t0270900-01|dosa:Os06t0594100-01|dosa:Os12t0183100-01|dosa:Os01t0110400-01|dosa:Os10t0549500-00|dosa:Os01t0314100-01|dosa:Os04t0559400-01|dosa:Os05t0156700-01|dosa:Os07t0170100-01|…	http://www.genome.jp/kegg-bin/show_pathway?dosa00280/dosa:Os01t0314100-01%09red/dosa:Os01t0110400-01%09red/dosa:Os03t0171900-01%09red/dosa:Os05t0125500-01%09red/dosa:Os12t0183100-01%09red/dosa:Os09t0440300-01%09red/dosa:Os06t0677400-01%09red/dosa:Os08t0424200-01%09red/dosa:Os03t0310400-01%09red/dosa:Os10t0549500-00%09red/dosa:Os01t0752200-01%09red/dosa:Os07t0188800-01%09red/dosa:Os04t0559400-01%0…	26	1
Metabolism	Metabolism of cofactors and vitamins	Porphyrin and chlorophyll metabolism	KEGG PATHWAY	dosa00860	24	44	0.022416	0.239104	Os02g0744900|Os10g0496900|Os01g0279100|Os04g0320100|Os03g0146400|Os08g0496000|Os09g0297000|Os10g0369000|Os03g0351200|Os04g0692600|Os04g0678700|Os04g0610800|Os01g0631200|Os03g0186100|Os03g0337600|Os05g0349700|Os09g0532000|Os03g0563300|Os06g0132400|Os01g0286600|Os03g0811100|Os01g0527700|Os10g0567400|Os10g0389200	dosa:Os02t0744900-01|dosa:Os04t0678700-01|dosa:Os01t0279100-01|dosa:Os04t0320100-01|dosa:Os03t0146400-01|dosa:Os08t0496000-01|dosa:Os09t0297000-01|dosa:Os10t0369000-01|dosa:Os03t0351200-00|dosa:Os04t0692600-01|dosa:Os04t0678700-01|dosa:Os04t0610800-01|dosa:Os01t0631200-01|dosa:Os03t0186100-01|dosa:Os03t0337600-01|dosa:Os05t0349700-01|dosa:Os09t0532000-01|dosa:Os03t0563300-01|dosa:Os06t0132400-01|…	http://www.genome.jp/kegg-bin/show_pathway?dosa00860/dosa:Os03t0811100-01%09red/dosa:Os08t0496000-01%09red/dosa:Os10t0369000-01%09red/dosa:Os09t0297000-01%09red/dosa:Os03t0186100-01%09red/dosa:Os02t0744900-01%09red/dosa:Os05t0349700-01%09red/dosa:Os03t0351200-00%09red/dosa:Os03t0146400-01%09red/dosa:Os01t0279100-01%09red/dosa:Os03t0337600-01%09red/dosa:Os01t0286600-01%09red/dosa:Os03t0563300-01%0…	7	17
Metabolism	Carbohydrate metabolism	Citrate cycle (TCA cycle)	KEGG PATHWAY	dosa00020	29	57	0.0246893	0.243095	Os04g0479200|Os01g0337900|Os08g0431300|Os04g0119400|Os03g0645100|Os07g0695800|Os02g0232400|Os09g0509200|Os12g0182200|Os01g0300200|Os12g0566300|Os07g0630800|Os07g0134800|Os05g0156700|Os07g0577700|Os01g0649100|Os06g0105400|Os08g0434300|Os11g0538900|Os02g0621700|Os01g0276100|Os02g0194100|Os03g0337900|Os03g0136900|Os12g0632700|Os03g0773800|Os03g0255500|Os08g0191150|Os01g0654500	dosa:Os04t0479200-01|dosa:Os01t0337900-01|dosa:Os08t0431300-01|dosa:Os04t0119400-01|dosa:Os03t0645100-01|dosa:Os07t0695800-01|dosa:Os02t0232400-01|dosa:Os09t0509200-01|dosa:Os12t0182200-01|dosa:Os01t0300200-01|dosa:Os12t0566300-01|dosa:Os07t0630800-01|dosa:Os07t0134800-01|dosa:Os05t0156700-01|dosa:Os07t0577700-01|dosa:Os01t0649100-01|dosa:Os06t0105400-01|dosa:Os08t0434300-01|dosa:Os11t0538900-01|…	http://www.genome.jp/kegg-bin/show_pathway?dosa00020/dosa:Os11t0538900-01%09red/dosa:Os07t0630800-01%09red/dosa:Os12t0632700-01%09red/dosa:Os07t0134800-01%09red/dosa:Os08t0434300-01%09red/dosa:Os02t0194100-01%09red/dosa:Os07t0695800-01%09red/dosa:Os12t0566300-01%09red/dosa:Os02t0621700-01%09red/dosa:Os07t0577700-01%09red/dosa:Os04t0119400-01%09red/dosa:Os12t0182200-01%09red/dosa:Os01t0649100-01%0…	27	2
Metabolism	Carbohydrate metabolism	Pyruvate metabolism	KEGG PATHWAY	dosa00620	39	85	0.032777	0.286337	Os05g0405000|Os04g0486950|Os01g0337900|Os09g0252100|Os08g0431300|Os04g0119400|Os10g0363300|Os12g0145700|Os12g0138900|Os03g0645100|Os02g0730000|Os06g0270900|Os12g0182200|Os07g0181000|Os09g0509200|Os02g0280400|Os03g0672300|Os03g0773800|Os09g0516600|Os01g0188400|Os07g0630800|Os08g0562100|Os05g0156700|Os02g0525900|Os01g0649100|Os06g0105400|Os11g0186200|Os08g0434300|Os01g0110400|Os01g0276700|Os05g0186…	dosa:Os05t0405000-01|dosa:Os04t0486950-01|dosa:Os01t0337900-01|dosa:Os09t0252100-01|dosa:Os08t0431300-01|dosa:Os04t0119400-01|dosa:Os10t0363300-01|dosa:Os12t0145700-01|dosa:Os12t0138900-01|dosa:Os03t0645100-01|dosa:Os06t0270900-01|dosa:Os06t0270900-01|dosa:Os12t0182200-01|dosa:Os07t0181000-01|dosa:Os09t0509200-01|dosa:Os05t0230900-01|dosa:Os03t0672300-01|dosa:Os03t0773800-01|dosa:Os09t0516600-01|…	http://www.genome.jp/kegg-bin/show_pathway?dosa00620/dosa:Os03t0672300-01%09red/dosa:Os01t0110400-01%09red/dosa:Os07t0630800-01%09red/dosa:Os12t0632700-01%09red/dosa:Os09t0509200-01%09red/dosa:Os11t0186200-01%09red/dosa:Os09t0516600-01%09red/dosa:Os08t0434300-01%09red/dosa:Os10t0363300-01%09red/dosa:Os09t0440300-01%09red/dosa:Os01t0188400-01%09red/dosa:Os01t0276700-01%09red/dosa:Os07t0181000-01%0…	31	8
Metabolism	Amino acid metabolism	Glycine, serine and threonine metabolism	KEGG PATHWAY	dosa00260	34	72	0.0335551	0.286337	Os09g0498500|Os01g0682500|Os01g0337900|Os01g0711400|Os08g0502700|Os06g0611900|Os01g0817700|Os07g0572100|Os02g0101500|Os01g0874900|Os04g0650800|Os02g0831800|Os03g0171900|Os03g0738400|Os11g0455800|Os07g0108300|Os03g0157900|Os05g0156700|Os08g0424500|Os04g0269600|Os06g0655100|Os08g0135900|Os03g0760700|Os06g0338200|Os09g0294000|Os07g0182100|Os10g0516100|Os06g0632200|Os08g0342400|Os09g0440300|Os08g0447…	dosa:Os09t0498500-00|dosa:Os01t0682500-01|dosa:Os01t0337900-01|dosa:Os01t0711400-01|dosa:Os08t0502700-01|dosa:Os06t0611900-01|dosa:Os01t0817700-01|dosa:Os07t0572100-01|dosa:Os02t0101500-01|dosa:Os01t0874900-01|dosa:Os04t0650800-01|dosa:Os02t0831800-01|dosa:Os03t0171900-01|dosa:Os03t0738400-01|dosa:Os11t0455800-01|dosa:Os07t0108300-01|dosa:Os03t0157900-01|dosa:Os05t0156700-01|dosa:Os08t0424500-01|…	http://www.genome.jp/kegg-bin/show_pathway?dosa00260/dosa:Os01t0711400-01%09red/dosa:Os01t0682500-01%09red/dosa:Os01t0817700-01%09red/dosa:Os10t0516100-01%09red/dosa:Os09t0294000-01%09red/dosa:Os03t0157900-01%09red/dosa:Os08t0502700-01%09red/dosa:Os04t0269600-01%09red/dosa:Os03t0850400-01%09red/dosa:Os08t0424500-01%09red/dosa:Os07t0108300-01%09red/dosa:Os09t0440300-01%09red/dosa:Os06t0655100-00%0…	17	17
Metabolism	Metabolism of other amino acids	beta-Alanine metabolism	KEGG PATHWAY	dosa00410	24	49	0.0509992	0.405005	Os06g0677400|Os08g0465800|Os06g0103500|Os03g0310400|Os01g0752200|Os07g0572100|Os02g0730000|Os07g0485100|Os06g0270900|Os06g0594100|Os02g0736400|Os03g0236200|Os05g0163700|Os04g0269600|Os11g0186200|Os07g0188800|Os06g0528600|Os11g0605500|Os03g0720300|Os04g0671200|Os01g0159400|Os09g0440300|Os06g0354500|Os06g0338200	dosa:Os06t0677400-01|dosa:Os08t0465800-01|dosa:Os06t0103500-01|dosa:Os03t0310400-01|dosa:Os01t0752200-01|dosa:Os07t0572100-01|dosa:Os06t0270900-01|dosa:Os07t0485100-01|dosa:Os06t0270900-01|dosa:Os06t0594100-01|dosa:Os02t0736400-01|dosa:Os03t0236200-01|dosa:Os05t0163700-01|dosa:Os04t0269600-01|dosa:Os11t0186200-01|dosa:Os07t0188800-01|dosa:Os06t0528600-01|dosa:Os11t0605500-01|dosa:Os03t0720300-01|…	http://www.genome.jp/kegg-bin/show_pathway?dosa00410/dosa:Os07t0485100-01%09red/dosa:Os11t0186200-01%09red/dosa:Os04t0269600-01%09red/dosa:Os09t0440300-01%09red/dosa:Os07t0572100-01%09red/dosa:Os06t0677400-01%09red/dosa:Os03t0310400-01%09red/dosa:Os01t0159400-01%09red/dosa:Os02t0736400-01%09red/dosa:Os07t0188800-01%09red/dosa:Os05t0163700-01%09red/dosa:Os06t0528600-01%09red/dosa:Os01t0752200-01%0…	19	5
Metabolism	Lipid metabolism	Fatty acid degradation	KEGG PATHWAY	dosa00071	25	52	0.0541105	0.405005	Os03g0189400|Os06g0103500|Os09g0252100|Os03g0310400|Os10g0159800|Os02g0730000|Os12g0168700|Os11g0210300|Os10g0457600|Os06g0270900|Os05g0529200|Os01g0110400|Os02g0637700|Os05g0163700|Os01g0655800|Os02g0815500|Os11g0186200|Os02g0274100|Os11g0605500|Os01g0159400|Os09g0440300|Os06g0158000|Os06g0354500|Os07g0675000|Os01g0681200	dosa:Os03t0189400-01|dosa:Os06t0103500-01|dosa:Os09t0252100-01|dosa:Os03t0310400-01|dosa:Os10t0159800-01|dosa:Os06t0270900-01|dosa:Os12t0168700-01|dosa:Os11t0210300-01|dosa:Os10t0457600-01|dosa:Os06t0270900-01|dosa:Os05t0529200-01|dosa:Os01t0110400-01|dosa:Os02t0637700-01|dosa:Os05t0163700-01|dosa:Os01t0655800-01|dosa:Os02t0815500-01|dosa:Os11t0186200-01|dosa:Os02t0274100-01|dosa:Os11t0605500-01|…	http://www.genome.jp/kegg-bin/show_pathway?dosa00071/dosa:Os02t0815500-01%09red/dosa:Os01t0110400-01%09red/dosa:Os11t0186200-01%09red/dosa:Os02t0637700-01%09red/dosa:Os09t0440300-01%09red/dosa:Os01t0681200-01%09red/dosa:Os10t0159800-01%09red/dosa:Os03t0310400-01%09red/dosa:Os01t0159400-01%09red/dosa:Os12t0168700-01%09red/dosa:Os05t0163700-01%09red/dosa:Os01t0655800-01%09red/dosa:Os02t0274100-01%0…	22	3
Metabolism	Carbohydrate metabolism	Butanoate metabolism	KEGG PATHWAY	dosa00650	15	27	0.0569539	0.405005	Os03g0720300|Os04g0614600|Os01g0574600|Os01g0110400|Os09g0252100|Os01g0796400|Os08g0465800|Os01g0269000|Os03g0310400|Os02g0562700|Os11g0256050|Os02g0608600|Os02g0112900|Os11g0256000|Os03g0236200	dosa:Os03t0720300-01|dosa:Os04t0614600-01|dosa:Os01t0574600-01|dosa:Os01t0110400-01|dosa:Os09t0252100-01|dosa:Os01t0796400-01|dosa:Os08t0465800-01|dosa:Os01t0269000-01|dosa:Os03t0310400-01|dosa:Os02t0562700-01|dosa:Os11t0256050-00|dosa:Os02t0608600-01|dosa:Os02t0112900-00|dosa:Os11t0256000-01|dosa:Os03t0236200-01|	http://www.genome.jp/kegg-bin/show_pathway?dosa00650/dosa:Os11t0256000-01%09red/dosa:Os02t0608600-01%09red/dosa:Os01t0110400-01%09red/dosa:Os02t0112900-00%09red/dosa:Os03t0310400-01%09red/dosa:Os09t0252100-01%09red/dosa:Os02t0562700-01%09red/dosa:Os11t0256050-00%09red/dosa:Os01t0574600-01%09red/dosa:Os01t0269000-01%09red/dosa:Os04t0614600-01%09red/dosa:Os03t0236200-01%09red/dosa:Os01t0796400-01%0…	11	4
Metabolism	Amino acid metabolism	Phenylalanine, tyrosine and tryptophan biosynthesis	KEGG PATHWAY	dosa00400	23	49	0.0738424	0.497464	Os04g0406600|Os01g0760600|Os06g0133900|Os01g0764400|Os09g0255400|Os02g0749300|Os08g0320400|Os01g0871300|Os02g0266000|Os04g0463500|Os08g0135900|Os03g0126000|Os03g0389700|Os07g0182100|Os06g0632200|Os07g0622200|Os08g0484500|Os06g0345200|Os06g0225800|Os03g0264400|Os01g0375200|Os03g0254800|Os09g0539100	dosa:Os04t0406600-01|dosa:Os01t0760600-01|dosa:Os06t0133900-01|dosa:Os01t0764400-01|dosa:Os09t0255400-01|dosa:Os02t0749300-01|dosa:Os08t0320400-01|dosa:Os01t0871300-01|dosa:Os02t0266000-01|dosa:Os04t0463500-01|dosa:Os08t0135900-01|dosa:Os03t0126000-01|dosa:Os03t0389700-01|dosa:Os07t0182100-01|dosa:Os06t0632200-01|dosa:Os07t0622200-01|dosa:Os08t0484500-01|dosa:Os06t0345200-01|dosa:Os06t0225800-01|…	http://www.genome.jp/kegg-bin/show_pathway?dosa00400/dosa:Os01t0871300-01%09red/dosa:Os03t0254800-01%09red/dosa:Os09t0255400-01%09red/dosa:Os08t0484500-01%09red/dosa:Os08t0135900-01%09red/dosa:Os04t0463500-01%09red/dosa:Os02t0266000-01%09red/dosa:Os04t0406600-01%09red/dosa:Os03t0264400-01%09red/dosa:Os01t0764400-01%09red/dosa:Os06t0225800-01%09red/dosa:Os03t0389700-01%09red/dosa:Os01t0375200-01%0…	22	1
Metabolism	Global and overview maps	2-Oxocarboxylic acid metabolism	KEGG PATHWAY	dosa01210	26	58	0.0839302	0.537154	Os04g0479200|Os11g0538900|Os01g0760600|Os03g0850400|Os03g0279400|Os12g0138900|Os11g0256000|Os02g0232400|Os08g0559600|Os10g0549500|Os07g0108300|Os04g0559400|Os10g0390500|Os02g0125100|Os03g0760700|Os11g0256050|Os03g0617900|Os01g0276100|Os02g0194100|Os03g0231600|Os07g0585600|Os03g0136900|Os02g0608600|Os08g0191150|Os11g0142500|Os01g0654500	dosa:Os04t0479200-01|dosa:Os11t0538900-01|dosa:Os01t0760600-01|dosa:Os03t0850400-01|dosa:Os03t0279400-01|dosa:Os12t0138900-01|dosa:Os11t0256000-01|dosa:Os02t0232400-01|dosa:Os08t0559600-01|dosa:Os10t0549500-00|dosa:Os07t0108300-01|dosa:Os04t0559400-01|dosa:Os03t0183600-00|dosa:Os02t0125100-01|dosa:Os03t0760700-01|dosa:Os11t0256050-00|dosa:Os03t0617900-01|dosa:Os01t0276100-01|dosa:Os02t0194100-01|…	http://www.genome.jp/kegg-bin/show_pathway?dosa01210/dosa:Os11t0538900-01%09red/dosa:Os11t0142500-00%09red/dosa:Os03t0850400-01%09red/dosa:Os03t0279400-01%09red/dosa:Os02t0194100-01%09red/dosa:Os07t0108300-01%09red/dosa:Os11t0256000-01%09red/dosa:Os10t0549500-00%09red/dosa:Os02t0608600-01%09red/dosa:Os03t0760700-01%09red/dosa:Os03t0617900-01%09red/dosa:Os02t0125100-01%09red/dosa:Os04t0559400-01%0…	22	4
Metabolism	Amino acid metabolism	Alanine, aspartate and glutamate metabolism	KEGG PATHWAY	dosa00250	23	51	0.095805	0.556761	Os05g0555600|Os08g0465800|Os01g0760600|Os03g0223400|Os03g0720300|Os03g0313600|Os04g0543900|Os03g0305500|Os04g0650700|Os07g0108300|Os03g0171900|Os03g0794500|Os04g0614600|Os12g0235800|Os04g0659100|Os10g0390500|Os08g0502700|Os03g0291500|Os02g0112900|Os03g0174500|Os03g0236200|Os02g0134400|Os12g0131100	dosa:Os05t0555600-01|dosa:Os08t0465800-01|dosa:Os01t0760600-01|dosa:Os03t0223400-01|dosa:Os03t0720300-01|dosa:Os03t0313600-01|dosa:Os02t0650900-01|dosa:Os03t0305500-01|dosa:Os04t0650700-01|dosa:Os07t0108300-01|dosa:Os03t0171900-01|dosa:Os03t0794500-01|dosa:Os04t0614600-01|dosa:Os12t0235800-01|dosa:Os04t0659100-01|dosa:Os03t0183600-00|dosa:Os08t0502700-01|dosa:Os03t0291500-01|dosa:Os02t0112900-00|…	http://www.genome.jp/kegg-bin/show_pathway?dosa00250/dosa:Os04t0614600-01%09red/dosa:Os02t0650900-01%09red/dosa:Os03t0171900-01%09red/dosa:Os04t0659100-01%09red/dosa:Os08t0502700-01%09red/dosa:Os04t0650700-01%09red/dosa:Os07t0108300-01%09red/dosa:Os03t0794500-01%09red/dosa:Os12t0131100-01%09red/dosa:Os03t0223400-01%09red/dosa:Os03t0305500-01%09red/dosa:Os02t0112900-00%09red/dosa:Os03t0236200-01%0…	16	7
Metabolism	Amino acid metabolism	Valine, leucine and isoleucine biosynthesis	KEGG PATHWAY	dosa00290	11	20	0.0989968	0.556761	Os03g0231600|Os02g0125100|Os08g0559600|Os11g0256050|Os02g0608600|Os11g0142500|Os03g0713000|Os12g0138900|Os11g0256000|Os04g0559400|Os10g0549500	dosa:Os03t0231600-01|dosa:Os02t0125100-01|dosa:Os08t0559600-01|dosa:Os11t0256050-00|dosa:Os02t0608600-01|dosa:Os11t0142500-00|dosa:Os03t0713000-00|dosa:Os12t0138900-01|dosa:Os11t0256000-01|dosa:Os04t0559400-01|dosa:Os10t0549500-00|	http://www.genome.jp/kegg-bin/show_pathway?dosa00290/dosa:Os02t0125100-01%09red/dosa:Os10t0549500-00%09red/dosa:Os04t0559400-01%09red/dosa:Os11t0256000-01%09red/dosa:Os12t0138900-01%09red/dosa:Os08t0559600-01%09red/dosa:Os11t0142500-00%09red/dosa:Os02t0608600-01%09red/dosa:Os11t0256050-00%09red/dosa:Os03t0231600-01%09red/dosa:Os03t0713000-00%09red	9	2
Metabolism	Carbohydrate metabolism	Fructose and mannose metabolism	KEGG PATHWAY	dosa00051	29	68	0.10301	0.556761	Os01g0191700|Os01g0742500|Os05g0164100|Os06g0326400|Os06g0652400|Os01g0894300|Os05g0187100|Os01g0940100|Os05g0402700|Os05g0438600|Os01g0722700|Os03g0267300|Os05g0522500|Os01g0866400|Os05g0524400|Os12g0169600|Os03g0208900|Os01g0118000|Os08g0345700|Os06g0664200|Os11g0171300|Os09g0535000|Os03g0828300|Os06g0608700|Os05g0194900|Os03g0115100|Os02g0714200|Os08g0120600|Os10g0405600	dosa:Os01t0191700-01|dosa:Os01t0742500-01|dosa:Os05t0164100-01|dosa:Os06t0326400-01|dosa:Os06t0652400-01|dosa:Os01t0894300-01|dosa:Os05t0187100-01|dosa:Os01t0940100-01|dosa:Os05t0402700-01|dosa:Os05t0438600-01|dosa:Os01t0722700-01|dosa:Os03t0267300-01|dosa:Os05t0522500-01|dosa:Os01t0866400-01|dosa:Os05t0524400-01|dosa:Os12t0169600-01|dosa:Os03t0208900-01|dosa:Os01t0118000-01|dosa:Os08t0345700-01|…	http://www.genome.jp/kegg-bin/show_pathway?dosa00051/dosa:Os05t0187100-01%09red/dosa:Os01t0742500-01%09red/dosa:Os03t0828500-01%09red/dosa:Os01t0147900-01%09red/dosa:Os03t0267300-01%09red/dosa:Os08t0120600-01%09red/dosa:Os06t0652400-01%09red/dosa:Os03t0208900-01%09red/dosa:Os01t0866400-01%09red/dosa:Os06t0326400-01%09red/dosa:Os01t0191700-01%09red/dosa:Os01t0940100-01%09red/dosa:Os05t0438600-01%0…	17	12
Metabolism	Global and overview maps	Biosynthesis of secondary metabolites	KEGG PATHWAY	dosa01110	407	1211	0.107187	0.556761	Os03g0189400|Os03g0672300|Os04g0624600|Os02g0730000|Os05g0580000|Os02g0127700|Os03g0133900|Os08g0478800|Os03g0563300|Os03g0186100|Os03g0781400|Os10g0109300|Os03g0760700|Os09g0294000|Os09g0509200|Os10g0571200|Os07g0677500|Os10g0389200|Os10g0405600|Os02g0600400|Os01g0191700|Os05g0522500|Os03g0279400|Os01g0742500|Os03g0749300|Os04g0623500|Os08g0496000|Os09g0361500|Os06g0617800|Os03g0735000|Os01g0631…	dosa:Os03t0189400-01|dosa:Os03t0672300-01|dosa:Os04t0624600-01|dosa:Os06t0270900-01|dosa:Os05t0580000-01|dosa:Os03t0100040-01|dosa:Os03t0133900-01|dosa:Os08t0478800-01|dosa:Os03t0563300-01|dosa:Os03t0186100-01|dosa:Os03t0781400-01|dosa:Os10t0109300-01|dosa:Os03t0760700-01|dosa:Os09t0294000-01|dosa:Os09t0509200-01|dosa:Os10t0571200-01|dosa:Os07t0677500-00|dosa:Os10t0389200-01|dosa:Os10t0405600-01|…	http://www.genome.jp/kegg-bin/show_pathway?dosa01110/dosa:Os09t0361500-01%09red/dosa:Os04t0224900-01%09red/dosa:Os06t0569500-01%09red/dosa:Os10t0533500-00%09red/dosa:Os06t0658900-01%09red/dosa:Os04t0532400-01%09red/dosa:Os09t0469400-01%09red/dosa:Os04t0518100-01%09red/dosa:Os10t0159800-01%09red/dosa:Os01t0159400-01%09red/dosa:Os04t0119400-01%09red/dosa:Os03t0819600-01%09red/dosa:Os09t0555500-01%0…	234	173
Metabolism	Lipid metabolism	Linoleic acid metabolism	KEGG PATHWAY	dosa00591	10	18	0.108742	0.556761	Os08g0508800|Os02g0194700|Os12g0559200|Os04g0447100|Os03g0700400|Os03g0700700|Os01g0762000|Os03g0738600|Os05g0304600|Os08g0509100	dosa:Os08t0508800-01|dosa:Os02t0194700-01|dosa:Os12t0559200-01|dosa:Os04t0447100-01|dosa:Os03t0738600-01|dosa:Os03t0700700-01|dosa:Os01t0762000-01|dosa:Os03t0738600-01|dosa:Os05t0304600-01|dosa:Os08t0509100-01|	http://www.genome.jp/kegg-bin/show_pathway?dosa00591/dosa:Os01t0762000-01%09red/dosa:Os03t0700700-01%09red/dosa:Os05t0304600-01%09red/dosa:Os02t0194700-01%09red/dosa:Os12t0559200-01%09red/dosa:Os04t0447100-01%09red/dosa:Os08t0508800-01%09red/dosa:Os03t0738600-01%09red/dosa:Os08t0509100-01%09red	7	3
Metabolism	Metabolism of terpenoids and polyketides	Terpenoid backbone biosynthesis	KEGG PATHWAY	dosa00900	23	53	0.121598	0.598637	Os02g0744900|Os01g0695300|Os09g0252100|Os05g0582300|Os05g0408900|Os07g0546000|Os01g0887100|Os02g0197700|Os01g0110400|Os12g0271700|Os08g0193100|Os01g0642000|Os11g0105800|Os07g0580900|Os05g0582350|Os03g0253100|Os03g0184550|Os06g0678200|Os02g0680600|Os01g0703400|Os03g0197000|Os01g0106900|Os03g0731900	dosa:Os02t0744900-01|dosa:Os01t0695300-01|dosa:Os09t0252100-01|dosa:Os05t0582300-01|dosa:Os07t0190000-01|dosa:Os07t0546000-01|dosa:Os01t0887100-01|dosa:Os02t0197700-01|dosa:Os01t0110400-01|dosa:Os05t0582300-01|dosa:Os06t0678200-01|dosa:Os01t0642000-01|dosa:Os11t0105800-01|dosa:Os07t0580900-01|dosa:Os05t0582300-01|dosa:Os03t0253100-01|dosa:Os03t0184550-01|dosa:Os06t0678200-01|dosa:Os02t0680600-01|…	http://www.genome.jp/kegg-bin/show_pathway?dosa00900/dosa:Os07t0190000-01%09red/dosa:Os02t0197700-01%09red/dosa:Os01t0887100-01%09red/dosa:Os02t0680600-01%09red/dosa:Os01t0642000-01%09red/dosa:Os02t0744900-01%09red/dosa:Os01t0110400-01%09red/dosa:Os03t0253100-01%09red/dosa:Os09t0252100-01%09red/dosa:Os11t0105800-01%09red/dosa:Os01t0106900-01%09red/dosa:Os03t0731900-01%09red/dosa:Os03t0184550-01%0…	6	17
Metabolism	Lipid metabolism	Sphingolipid metabolism	KEGG PATHWAY	dosa00600	13	27	0.137623	0.652436	Os02g0806900|Os08g0111200|Os05g0539400|Os01g0928800|Os01g0100900|Os03g0252800|Os10g0189600|Os02g0701900|Os02g0656200|Os01g0952600|Os06g0226950|Os10g0492900|Os11g0516000	dosa:Os02t0806900-01|dosa:Os08t0111200-01|dosa:Os05t0539400-01|dosa:Os01t0928800-01|dosa:Os01t0100900-01|dosa:Os03t0252800-01|dosa:Os10t0189600-01|dosa:Os02t0701900-01|dosa:Os02t0656200-01|dosa:Os01t0952600-01|dosa:Os06t0226950-01|dosa:Os10t0492900-01|dosa:Os11t0516000-01|	http://www.genome.jp/kegg-bin/show_pathway?dosa00600/dosa:Os08t0111200-01%09red/dosa:Os01t0928800-01%09red/dosa:Os02t0701900-01%09red/dosa:Os11t0516000-01%09red/dosa:Os01t0100900-01%09red/dosa:Os05t0539400-01%09red/dosa:Os10t0492900-01%09red/dosa:Os02t0656200-01%09red/dosa:Os01t0952600-01%09red/dosa:Os06t0226950-01%09red/dosa:Os10t0189600-01%09red/dosa:Os03t0252800-01%09red/dosa:Os02t0806900-01%0…	12	1
Metabolism	Metabolism of terpenoids and polyketides	Carotenoid biosynthesis	KEGG PATHWAY	dosa00906	15	33	0.151511	0.691027	Os12g0626400|Os10g0533500|Os01g0581300|Os12g0405200|Os07g0281800|Os04g0578400|Os04g0379700|Os07g0204900|Os02g0704000|Os11g0572700|Os09g0555500|Os06g0729000|Os10g0546600|Os02g0190600|Os04g0448900	dosa:Os12t0626400-01|dosa:Os10t0533500-00|dosa:Os01t0581300-01|dosa:Os12t0405200-01|dosa:Os07t0281800-01|dosa:Os04t0578400-01|dosa:Os04t0379700-01|dosa:Os07t0204900-01|dosa:Os02t0704000-01|dosa:Os11t0572700-00|dosa:Os09t0555500-01|dosa:Os06t0729000-01|dosa:Os10t0546600-01|dosa:Os02t0190600-00|dosa:Os04t0448900-00|	http://www.genome.jp/kegg-bin/show_pathway?dosa00906/dosa:Os04t0379700-01%09red/dosa:Os11t0572700-00%09red/dosa:Os09t0555500-01%09red/dosa:Os12t0405200-01%09red/dosa:Os10t0546600-01%09red/dosa:Os06t0729000-01%09red/dosa:Os12t0626400-01%09red/dosa:Os07t0204900-01%09red/dosa:Os10t0533500-00%09red/dosa:Os01t0581300-01%09red/dosa:Os04t0578400-01%09red/dosa:Os07t0281800-01%09red/dosa:Os02t0704000-01%0…	2	13
Metabolism	Global and overview maps	Fatty acid metabolism	KEGG PATHWAY	dosa01212	31	78	0.156561	0.691027	Os06g0103500|Os01g0150000|Os09g0252100|Os03g0310400|Os07g0561500|Os04g0445700|Os12g0168700|Os10g0457600|Os01g0110400|Os08g0327400|Os04g0376300|Os04g0379900|Os08g0225000|Os04g0643300|Os05g0163700|Os03g0297400|Os01g0655800|Os06g0143400|Os02g0274100|Os10g0363300|Os01g0150200|Os11g0605500|Os02g0716500|Os05g0460800|Os01g0919900|Os01g0159400|Os06g0158000|Os06g0354500|Os07g0675000|Os01g0681200|Os06g0596…	dosa:Os06t0103500-01|dosa:Os01t0150000-01|dosa:Os09t0252100-01|dosa:Os03t0310400-01|dosa:Os07t0561500-01|dosa:Os04t0445700-01|dosa:Os12t0168700-01|dosa:Os10t0457600-01|dosa:Os01t0110400-01|dosa:Os08t0327400-01|dosa:Os04t0376300-01|dosa:Os04t0379900-01|dosa:Os08t0225000-00|dosa:Os04t0643300-01|dosa:Os05t0163700-01|dosa:Os03t0297400-01|dosa:Os01t0655800-01|dosa:Os06t0143400-01|dosa:Os02t0274100-01|…	http://www.genome.jp/kegg-bin/show_pathway?dosa01212/dosa:Os06t0158000-01%09red/dosa:Os01t0110400-01%09red/dosa:Os01t0919900-01%09red/dosa:Os04t0376300-01%09red/dosa:Os01t0655800-01%09red/dosa:Os01t0681200-01%09red/dosa:Os03t0310400-01%09red/dosa:Os11t0605500-01%09red/dosa:Os02t0716500-01%09red/dosa:Os01t0150200-01%09red/dosa:Os01t0159400-01%09red/dosa:Os05t0460800-01%09red/dosa:Os04t0379900-01%0…	23	8
Metabolism	Lipid metabolism	alpha-Linolenic acid metabolism	KEGG PATHWAY	dosa00592	22	53	0.164312	0.691365	Os06g0103500|Os12g0559200|Os04g0447100|Os09g0513100|Os11g0210300|Os10g0457600|Os08g0508800|Os05g0304600|Os02g0194700|Os01g0762000|Os05g0163700|Os08g0509100|Os03g0766900|Os03g0132000|Os12g0448900|Os02g0274100|Os11g0605500|Os01g0159400|Os02g0218700|Os06g0354500|Os08g0459600|Os03g0225900	dosa:Os06t0103500-01|dosa:Os12t0559200-01|dosa:Os04t0447100-01|dosa:Os04t0615100-01|dosa:Os11t0210300-01|dosa:Os10t0457600-01|dosa:Os08t0508800-01|dosa:Os05t0304600-01|dosa:Os02t0194700-01|dosa:Os01t0762000-01|dosa:Os05t0163700-01|dosa:Os08t0509100-01|dosa:Os03t0767000-01|dosa:Os03t0132000-01|dosa:Os12t0448900-01|dosa:Os02t0274100-01|dosa:Os11t0605500-01|dosa:Os01t0159400-01|dosa:Os02t0218700-01|…	http://www.genome.jp/kegg-bin/show_pathway?dosa00592/dosa:Os01t0762000-01%09red/dosa:Os03t0132000-01%09red/dosa:Os03t0225900-01%09red/dosa:Os12t0559200-01%09red/dosa:Os02t0218700-01%09red/dosa:Os08t0459600-01%09red/dosa:Os04t0615100-01%09red/dosa:Os02t0194700-01%09red/dosa:Os02t0274100-01%09red/dosa:Os01t0159400-01%09red/dosa:Os08t0508800-01%09red/dosa:Os11t0210300-01%09red/dosa:Os08t0509100-01%0…	19	3
Metabolism	Carbohydrate metabolism	Galactose metabolism	KEGG PATHWAY	dosa00052	23	56	0.16744	0.691365	Os01g0191700|Os06g0701200|Os01g0742500|Os10g0189100|Os05g0187100|Os04g0458600|Os08g0374800|Os01g0722700|Os04g0458300|Os03g0712700|Os01g0952600|Os10g0492900|Os05g0522500|Os01g0940100|Os07g0209100|Os09g0553200|Os06g0172800|Os07g0687900|Os05g0539400|Os05g0194900|Os05g0524400|Os09g0323000|Os10g0405600	dosa:Os01t0191700-01|dosa:Os06t0701200-01|dosa:Os01t0742500-01|dosa:Os10t0189100-01|dosa:Os05t0187100-01|dosa:Os04t0458600-01|dosa:Os08t0374800-01|dosa:Os01t0722700-01|dosa:Os04t0458300-01|dosa:Os03t0712700-01|dosa:Os01t0952600-01|dosa:Os10t0492900-01|dosa:Os05t0522500-01|dosa:Os01t0940100-01|dosa:Os07t0209100-01|dosa:Os09t0553200-01|dosa:Os06t0172800-00|dosa:Os07t0687900-01|dosa:Os05t0539400-01|…	http://www.genome.jp/kegg-bin/show_pathway?dosa00052/dosa:Os03t0712700-01%09red/dosa:Os09t0323000-01%09red/dosa:Os05t0187100-01%09red/dosa:Os01t0742500-01%09red/dosa:Os06t0172800-00%09red/dosa:Os10t0189100-01%09red/dosa:Os07t0687900-01%09red/dosa:Os08t0374800-01%09red/dosa:Os01t0191700-01%09red/dosa:Os01t0940100-01%09red/dosa:Os05t0539400-01%09red/dosa:Os05t0194900-01%09red/dosa:Os04t0458300-01%0…	15	8
Metabolism	Nucleotide metabolism	Purine metabolism	KEGG PATHWAY	dosa00230	37	101	0.235776	0.930791	Os03g0672300|Os01g0276700|Os09g0467100|Os03g0202001|Os10g0189100|Os03g0313600|Os08g0457600|Os04g0671100|Os12g0145700|Os12g0548300|Os06g0665500|Os02g0127700|Os08g0288200|Os05g0349200|Os07g0181000|Os06g0617800|Os08g0326600|Os12g0236400|Os11g0440200|Os04g0504000|Os03g0340900|Os03g0831500|Os03g0130400|Os07g0693500|Os03g0712700|Os03g0174500|Os03g0780500|Os03g0743900|Os10g0571200|Os12g0123500|Os12g0597…	dosa:Os03t0672300-01|dosa:Os01t0276700-01|dosa:Os09t0467100-01|dosa:Os03t0202001-01|dosa:Os10t0189100-01|dosa:Os03t0313600-01|dosa:Os08t0457600-01|dosa:Os04t0671100-01|dosa:Os12t0145700-01|dosa:Os12t0548300-01|dosa:Os06t0665500-01|dosa:Os03t0100040-01|dosa:Os08t0288200-01|dosa:Os05t0349200-01|dosa:Os07t0181000-01|dosa:Os06t0617800-01|dosa:Os08t0326600-01|dosa:Os12t0236400-01|dosa:Os11t0440200-00|…	http://www.genome.jp/kegg-bin/show_pathway?dosa00230/dosa:Os03t0831500-01%09red/dosa:Os03t0780500-01%09red/dosa:Os12t0123500-01%09red/dosa:Os03t0712700-01%09red/dosa:Os08t0326600-01%09red/dosa:Os03t0672300-01%09red/dosa:Os08t0457600-01%09red/dosa:Os10t0189100-01%09red/dosa:Os03t0202001-01%09red/dosa:Os04t0111200-01%09red/dosa:Os04t0671100-01%09red/dosa:Os09t0467100-01%09red/dosa:Os01t0276700-01%0…	22	15
Metabolism	Metabolism of cofactors and vitamins	Thiamine metabolism	KEGG PATHWAY	dosa00730	9	20	0.23997	0.930791	Os08g0288200|Os07g0529600|Os01g0931400|Os04g0381600|Os04g0671100|Os05g0408900|Os03g0130400|Os12g0236400|Os05g0367400	dosa:Os08t0288200-01|dosa:Os07t0529600-01|dosa:Os05t0367400-01|dosa:Os04t0381600-00|dosa:Os04t0671100-01|dosa:Os07t0190000-01|dosa:Os03t0130400-01|dosa:Os12t0236400-01|dosa:Os05t0367400-01|	http://www.genome.jp/kegg-bin/show_pathway?dosa00730/dosa:Os07t0190000-01%09red/dosa:Os08t0288200-01%09red/dosa:Os07t0529600-01%09red/dosa:Os04t0671100-01%09red/dosa:Os12t0236400-01%09red/dosa:Os03t0130400-01%09red/dosa:Os05t0367400-01%09red/dosa:Os04t0381600-00%09red	6	3
Metabolism	Glycan biosynthesis and metabolism	N-Glycan biosynthesis	KEGG PATHWAY	dosa00510	16	40	0.247309	0.931046	Os02g0798100|Os04g0675500|Os04g0477500|Os05g0301500|Os07g0661100|Os04g0693000|Os03g0216600|Os06g0245700|Os03g0821800|Os04g0397000|Os05g0519900|Os02g0688500|Os01g0209000|Os07g0209000|Os01g0911200|Os01g0921200	dosa:Os02t0798100-00|dosa:Os04t0675500-01|dosa:Os04t0477500-01|dosa:Os05t0301500-01|dosa:Os07t0661100-01|dosa:Os04t0693000-01|dosa:Os03t0216600-01|dosa:Os06t0245700-00|dosa:Os03t0821800-01|dosa:Os04t0397000-01|dosa:Os05t0519900-01|dosa:Os02t0688500-01|dosa:Os01t0209000-01|dosa:Os07t0209000-01|dosa:Os01t0911200-01|dosa:Os01t0921200-01|	http://www.genome.jp/kegg-bin/show_pathway?dosa00510/dosa:Os04t0397000-01%09red/dosa:Os07t0209000-01%09red/dosa:Os04t0675500-01%09red/dosa:Os01t0911200-01%09red/dosa:Os02t0798100-00%09red/dosa:Os05t0519900-01%09red/dosa:Os01t0921200-01%09red/dosa:Os05t0301500-01%09red/dosa:Os06t0245700-00%09red/dosa:Os02t0688500-01%09red/dosa:Os07t0661100-01%09red/dosa:Os03t0821800-01%09red/dosa:Os01t0209000-01%0…	15	1
Cellular Processes	Transport and catabolism	Peroxisome	KEGG PATHWAY	dosa04146	32	88	0.266617	0.975056	Os01g0730800|Os07g0152900|Os09g0498500|Os06g0727200|Os03g0583800|Os08g0561700|Os02g0115700|Os08g0502700|Os04g0623500|Os12g0168700|Os03g0265300|Os10g0457600|Os06g0103500|Os05g0163700|Os07g0665200|Os01g0655800|Novel01372|Os01g0269000|Os09g0315000|Os03g0131200|Os02g0225000|Os03g0219200|Os06g0115400|Os11g0605500|Os03g0786100|Os08g0566900|Os01g0159400|Os09g0508900|Os06g0158000|Os06g0354500|Os01g068120…	dosa:Os01t0730800-01|dosa:Os07t0152900-01|dosa:Os09t0498500-00|dosa:Os06t0727200-01|dosa:Os03t0583800-01|dosa:Os08t0561700-01|dosa:Os02t0115700-01|dosa:Os08t0502700-01|dosa:Os04t0623500-01|dosa:Os12t0168700-01|dosa:Os03t0265300-01|dosa:Os10t0457600-01|dosa:Os06t0103500-01|dosa:Os05t0163700-01|dosa:Os07t0665200-01|dosa:Os01t0655800-01|dosa:Os08t0298700-01|dosa:Os01t0269000-01|dosa:Os09t0315000-01|…	http://www.genome.jp/kegg-bin/show_pathway?dosa04146/dosa:Os04t0623500-01%09red/dosa:Os06t0727200-01%09red/dosa:Os08t0566900-01%09red/dosa:Os01t0730800-01%09red/dosa:Os01t0269000-01%09red/dosa:Os08t0502700-01%09red/dosa:Os01t0655800-01%09red/dosa:Os01t0681200-01%09red/dosa:Os08t0298700-01%09red/dosa:Os08t0561700-01%09red/dosa:Os01t0159400-01%09red/dosa:Os03t0583800-01%09red/dosa:Os12t0168700-01%0…	19	13
Metabolism	Biosynthesis of other secondary metabolites	Monobactam biosynthesis	KEGG PATHWAY	dosa00261	6	13	0.290527	1	Os03g0760700|Os08g0342400|Os03g0850400|Os04g0111200|Os09g0294000|Os03g0743900	dosa:Os03t0760700-01|dosa:Os09t0294000-01|dosa:Os03t0850400-01|dosa:Os04t0111200-01|dosa:Os09t0294000-01|dosa:Os03t0743900-01|	http://www.genome.jp/kegg-bin/show_pathway?dosa00261/dosa:Os03t0850400-01%09red/dosa:Os03t0743900-01%09red/dosa:Os04t0111200-01%09red/dosa:Os03t0760700-01%09red/dosa:Os09t0294000-01%09red	2	4
Genetic Information Processing	Translation	Aminoacyl-tRNA biosynthesis	KEGG PATHWAY	dosa00970	22	60	0.303262	1	Os05g0182800|Os08g0320000|Os01g0743400|Os06g0245800|Os05g0150900|Os08g0538000|Os05g0558900|Os10g0369000|Os12g0443700|Os12g0540900|Os11g0544800|Os07g0485400|Os09g0556500|Os10g0400800|Os03g0586800|Os09g0503400|Os01g0120300|Os06g0645400|Os03g0694900|Os07g0165000|Os08g0295300|Os09g0378300	dosa:Os05t0182800-01|dosa:Os08t0150800-01|dosa:Os01t0743400-01|dosa:Os06t0245800-01|dosa:Os05t0150900-01|dosa:Os08t0538000-01|dosa:Os05t0558900-01|dosa:Os10t0369000-01|dosa:Os12t0443700-01|dosa:Os12t0540900-01|dosa:Os11t0544800-01|dosa:Os07t0485400-01|dosa:Os09t0556500-01|dosa:Os10t0400800-01|dosa:Os03t0586800-02|dosa:Os09t0503400-01|dosa:Os01t0120300-00|dosa:Os06t0645400-01|dosa:Os03t0694900-01|…	http://www.genome.jp/kegg-bin/show_pathway?dosa00970/dosa:Os03t0586800-02%09red/dosa:Os09t0556500-01%09red/dosa:Os11t0544800-01%09red/dosa:Os12t0540900-01%09red/dosa:Os10t0369000-01%09red/dosa:Os01t0120300-00%09red/dosa:Os07t0165000-01%09red/dosa:Os08t0295300-01%09red/dosa:Os06t0645400-01%09red/dosa:Os05t0182800-01%09red/dosa:Os06t0245800-01%09red/dosa:Os01t0743400-01%09red/dosa:Os12t0443700-01%0…	15	7
Metabolism	Metabolism of terpenoids and polyketides	Limonene and pinene degradation	KEGG PATHWAY	dosa00903	4	8	0.316758	1	Os03g0310400|Os02g0730000|Os06g0270900|Os11g0186200	dosa:Os03t0310400-01|dosa:Os06t0270900-01|dosa:Os06t0270900-01|dosa:Os11t0186200-01|	http://www.genome.jp/kegg-bin/show_pathway?dosa00903/dosa:Os06t0270900-01%09red/dosa:Os11t0186200-01%09red/dosa:Os03t0310400-01%09red	4	0
Metabolism	Carbohydrate metabolism	C5-Branched dibasic acid metabolism	KEGG PATHWAY	dosa00660	4	8	0.316758	1	Os11g0256050|Os11g0256000|Os02g0608600|Os02g0125100	dosa:Os11t0256050-00|dosa:Os11t0256000-01|dosa:Os02t0608600-01|dosa:Os02t0125100-01|	http://www.genome.jp/kegg-bin/show_pathway?dosa00660/dosa:Os02t0125100-01%09red/dosa:Os02t0608600-01%09red/dosa:Os11t0256050-00%09red/dosa:Os11t0256000-01%09red	2	2
Metabolism	Amino acid metabolism	Tyrosine metabolism	KEGG PATHWAY	dosa00350	17	46	0.325734	1	Os03g0189400|Os01g0871300|Os01g0760600|Os02g0168100|Os04g0269600|Os11g0210300|Os08g0140300|Os07g0572100|Os06g0699500|Os02g0815500|Os06g0103300|Os06g0345200|Os03g0829000|Os10g0159800|Os06g0338200|Os02g0637700|Os12g0210200	dosa:Os03t0189400-01|dosa:Os01t0871300-01|dosa:Os01t0760600-01|dosa:Os02t0168100-01|dosa:Os04t0269600-01|dosa:Os11t0210300-01|dosa:Os08t0140300-01|dosa:Os07t0572100-01|dosa:Os06t0699500-01|dosa:Os02t0815500-01|dosa:Os06t0103300-01|dosa:Os06t0345200-01|dosa:Os03t0829000-01|dosa:Os10t0159800-01|dosa:Os06t0338200-01|dosa:Os02t0637700-01|dosa:Os12t0210200-01|	http://www.genome.jp/kegg-bin/show_pathway?dosa00350/dosa:Os02t0637700-01%09red/dosa:Os06t0103300-01%09red/dosa:Os01t0760600-01%09red/dosa:Os02t0815500-01%09red/dosa:Os07t0572100-01%09red/dosa:Os03t0829000-01%09red/dosa:Os06t0699500-01%09red/dosa:Os12t0210200-01%09red/dosa:Os10t0159800-01%09red/dosa:Os01t0871300-01%09red/dosa:Os06t0345200-01%09red/dosa:Os04t0269600-01%09red/dosa:Os06t0338200-01%0…	11	6
Metabolism	Amino acid metabolism	Lysine biosynthesis	KEGG PATHWAY	dosa00300	5	12	0.383241	1	Os08g0342400|Os03g0760700|Os03g0850400|Os09g0294000|Os02g0440000	dosa:Os09t0294000-01|dosa:Os03t0760700-01|dosa:Os03t0850400-01|dosa:Os09t0294000-01|dosa:Os02t0440000-01|	http://www.genome.jp/kegg-bin/show_pathway?dosa00300/dosa:Os03t0850400-01%09red/dosa:Os02t0440000-01%09red/dosa:Os03t0760700-01%09red/dosa:Os09t0294000-01%09red	3	2
Metabolism	Lipid metabolism	Biosynthesis of unsaturated fatty acids	KEGG PATHWAY	dosa01040	12	33	0.385081	1	Os10g0457600|Os05g0460800|Os01g0919900|Os06g0103500|Os01g0150000|Os02g0716500|Os11g0605500|Os04g0379900|Os06g0354500|Os01g0150200|Os01g0159400|Os05g0163700	dosa:Os10t0457600-01|dosa:Os05t0460800-01|dosa:Os01t0919900-01|dosa:Os06t0103500-01|dosa:Os01t0150000-01|dosa:Os02t0716500-01|dosa:Os11t0605500-01|dosa:Os04t0379900-01|dosa:Os06t0354500-01|dosa:Os01t0150200-01|dosa:Os01t0159400-01|dosa:Os05t0163700-01|	http://www.genome.jp/kegg-bin/show_pathway?dosa01040/dosa:Os10t0457600-01%09red/dosa:Os06t0103500-01%09red/dosa:Os01t0150000-01%09red/dosa:Os01t0919900-01%09red/dosa:Os11t0605500-01%09red/dosa:Os02t0716500-01%09red/dosa:Os06t0354500-01%09red/dosa:Os01t0150200-01%09red/dosa:Os01t0159400-01%09red/dosa:Os05t0460800-01%09red/dosa:Os04t0379900-01%09red/dosa:Os05t0163700-01%09red	8	4
Metabolism	Lipid metabolism	Fatty acid biosynthesis	KEGG PATHWAY	dosa00061	16	46	0.408253	1	Os12g0168700|Os04g0379900|Os06g0143400|Os01g0919900|Os01g0655800|Os04g0643300|Os08g0327400|Os04g0376300|Os07g0561500|Os08g0225000|Os03g0297400|Os06g0158000|Os10g0363300|Os01g0681200|Os06g0596300|Os04g0445700	dosa:Os12t0168700-01|dosa:Os04t0379900-01|dosa:Os06t0143400-01|dosa:Os01t0919900-01|dosa:Os01t0655800-01|dosa:Os04t0643300-01|dosa:Os08t0327400-01|dosa:Os04t0376300-01|dosa:Os07t0561500-01|dosa:Os08t0225000-00|dosa:Os03t0297400-01|dosa:Os06t0158000-01|dosa:Os10t0363300-01|dosa:Os01t0681200-01|dosa:Os06t0596300-01|dosa:Os04t0445700-01|	http://www.genome.jp/kegg-bin/show_pathway?dosa00061/dosa:Os01t0655800-01%09red/dosa:Os06t0158000-01%09red/dosa:Os03t0297400-01%09red/dosa:Os10t0363300-01%09red/dosa:Os04t0643300-01%09red/dosa:Os01t0919900-01%09red/dosa:Os01t0681200-01%09red/dosa:Os04t0445700-01%09red/dosa:Os06t0596300-01%09red/dosa:Os08t0225000-00%09red/dosa:Os12t0168700-01%09red/dosa:Os07t0561500-01%09red/dosa:Os04t0376300-01%0…	11	5
Metabolism	Energy metabolism	Sulfur metabolism	KEGG PATHWAY	dosa00920	14	40	0.412896	1	Os02g0167100|Os08g0530400|Os03g0743900|Os07g0509800|Os03g0202001|Os05g0533500|Os05g0503300|Os07g0558300|Os01g0978100|Os12g0625000|Os04g0111200|Os06g0564700|Os03g0133900|Os06g0564500	dosa:Os02t0167100-01|dosa:Os08t0530400-01|dosa:Os03t0743900-01|dosa:Os07t0509800-01|dosa:Os03t0202001-01|dosa:Os05t0533500-01|dosa:Os05t0503300-02|dosa:Os07t0558300-01|dosa:Os01t0978100-01|dosa:Os12t0625000-01|dosa:Os04t0111200-01|dosa:Os06t0564700-01|dosa:Os03t0133900-01|dosa:Os06t0564500-01|	http://www.genome.jp/kegg-bin/show_pathway?dosa00920/dosa:Os03t0202001-01%09red/dosa:Os02t0167100-01%09red/dosa:Os03t0743900-01%09red/dosa:Os06t0564500-01%09red/dosa:Os04t0111200-01%09red/dosa:Os01t0978100-01%09red/dosa:Os07t0509800-01%09red/dosa:Os06t0564700-01%09red/dosa:Os12t0625000-01%09red/dosa:Os05t0503300-02%09red/dosa:Os07t0558300-01%09red/dosa:Os05t0533500-01%09red/dosa:Os03t0133900-01%0…	1	13
Metabolism	Carbohydrate metabolism	Starch and sucrose metabolism	KEGG PATHWAY	dosa00500	55	168	0.41657	1	Os04g0474800|Os05g0144900|Os01g0919400|Os06g0160700|Os01g0742500|Os03g0749300|Os03g0758100|Os02g0744700|Os10g0189100|Os07g0656200|Os01g0894300|Os05g0366600|Os01g0940100|Os09g0369400|Os05g0517200|Os05g0580000|Os10g0437600|Os05g0365600|Os10g0565150|Os04g0474500|Os01g0722700|Os08g0478800|Os03g0703000|Os09g0397300|Os01g0376700|Os03g0712700|Os02g0143100|Os08g0409100|Os05g0522500|Os03g0735000|Os03g0329…	dosa:Os04t0474900-01|dosa:Os01t0376700-01|dosa:Os08t0301500-01|dosa:Os06t0160700-01|dosa:Os01t0742500-01|dosa:Os03t0749300-01|dosa:Os03t0758100-01|dosa:Os02t0744700-01|dosa:Os10t0189100-01|dosa:Os01t0508000-01|dosa:Os01t0894300-01|dosa:Os05t0366600-01|dosa:Os01t0940100-01|dosa:Os09t0369400-01|dosa:Os05t0517200-01|dosa:Os05t0580000-01|dosa:Os10t0437600-00|dosa:Os05t0365600-01|dosa:Os03t0141200-01|…	http://www.genome.jp/kegg-bin/show_pathway?dosa00500/dosa:Os08t0345800-01%09red/dosa:Os08t0409100-01%09red/dosa:Os04t0624600-01%09red/dosa:Os03t0712700-01%09red/dosa:Os06t0194900-01%09red/dosa:Os01t0742500-01%09red/dosa:Os05t0449600-01%09red/dosa:Os08t0478800-01%09red/dosa:Os07t0412100-01%09red/dosa:Os04t0674800-01%09red/dosa:Os02t0661100-01%09red/dosa:Os03t0329500-01%09red/dosa:Os10t0437600-00%0…	20	35
Metabolism	Metabolism of other amino acids	Cyanoamino acid metabolism	KEGG PATHWAY	dosa00460	19	56	0.427322	1	Os04g0474800|Os01g0874900|Os04g0474500|Os01g0508000|Os03g0703000|Os03g0749300|Os01g0151400|Os02g0635200|Os01g0930800|Os05g0449600|Os05g0365600|Os04g0650700|Os01g0897600|Os05g0366600|Os03g0738400|Os11g0455800|Os07g0656200|Os04g0474900|Os09g0511600	dosa:Os04t0474900-01|dosa:Os01t0874900-01|dosa:Os04t0474500-01|dosa:Os01t0508000-01|dosa:Os03t0703000-01|dosa:Os03t0749300-01|dosa:Os01t0151500-00|dosa:Os02t0635200-01|dosa:Os01t0930800-01|dosa:Os05t0449600-01|dosa:Os05t0365600-01|dosa:Os04t0650700-01|dosa:Os01t0897600-01|dosa:Os05t0366600-01|dosa:Os03t0738400-01|dosa:Os11t0455800-01|dosa:Os01t0508000-01|dosa:Os04t0474900-01|dosa:Os09t0511600-01|	http://www.genome.jp/kegg-bin/show_pathway?dosa00460/dosa:Os03t0738400-01%09red/dosa:Os04t0474500-01%09red/dosa:Os05t0365600-01%09red/dosa:Os05t0366600-01%09red/dosa:Os05t0449600-01%09red/dosa:Os01t0897600-01%09red/dosa:Os01t0874900-01%09red/dosa:Os02t0635200-01%09red/dosa:Os04t0474900-01%09red/dosa:Os03t0703000-01%09red/dosa:Os09t0511600-01%09red/dosa:Os11t0455800-01%09red/dosa:Os01t0930800-01%0…	7	12
Metabolism	Amino acid metabolism	Cysteine and methionine metabolism	KEGG PATHWAY	dosa00270	39	119	0.436297	1	Os03g0171900|Os01g0760600|Os04g0578000|Os03g0850400|Os04g0669900|Os04g0650800|Os03g0133900|Os08g0447000|Os06g0564700|Os01g0178000|Os03g0773800|Os10g0549500|Os05g0149400|Os07g0630800|Os03g0157900|Os12g0263000|Os04g0559400|Os10g0419500|Os11g0642800|Os01g0649100|Os06g0655100|Os05g0533500|Os03g0760700|Os08g0434300|Os06g0528600|Os09g0294000|Os10g0517500|Os01g0293000|Os06g0564500|Os02g0167100|Os03g0231…	dosa:Os03t0171900-01|dosa:Os01t0760600-01|dosa:Os04t0578000-01|dosa:Os03t0850400-01|dosa:Os04t0669900-00|dosa:Os04t0650800-01|dosa:Os03t0133900-01|dosa:Os08t0447000-01|dosa:Os06t0564700-01|dosa:Os01t0178000-01|dosa:Os03t0773800-01|dosa:Os10t0549500-00|dosa:Os05t0149400-01|dosa:Os07t0630800-01|dosa:Os03t0157900-01|dosa:Os12t0263000-01|dosa:Os04t0559400-01|dosa:Os10t0419500-01|dosa:Os11t0642800-01|…	http://www.genome.jp/kegg-bin/show_pathway?dosa00270/dosa:Os01t0293000-01%09red/dosa:Os12t0632700-01%09red/dosa:Os09t0294000-01%09red/dosa:Os03t0157900-01%09red/dosa:Os03t0850400-01%09red/dosa:Os04t0559400-01%09red/dosa:Os08t0434300-01%09red/dosa:Os02t0167100-01%09red/dosa:Os11t0642800-01%09red/dosa:Os01t0978100-01%09red/dosa:Os10t0419400-01%09red/dosa:Os10t0549500-00%09red/dosa:Os12t0625000-01%0…	22	17
Metabolism	Amino acid metabolism	Phenylalanine metabolism	KEGG PATHWAY	dosa00360	16	47	0.436344	1	Os04g0518100|Os05g0427400|Os01g0760600|Os04g0269600|Os02g0168100|Os02g0626100|Os01g0871300|Os01g0796400|Os08g0140300|Os06g0699500|Os04g0518400|Os03g0310400|Os06g0345200|Os04g0117900|Os07g0572100|Os06g0338200	dosa:Os04t0518100-01|dosa:Os05t0427400-00|dosa:Os01t0760600-01|dosa:Os04t0269600-01|dosa:Os02t0168100-01|dosa:Os02t0626100-01|dosa:Os01t0871300-01|dosa:Os01t0796400-01|dosa:Os08t0140300-01|dosa:Os06t0699500-01|dosa:Os04t0518400-01|dosa:Os03t0310400-01|dosa:Os06t0345200-01|dosa:Os04t0117900-01|dosa:Os07t0572100-01|dosa:Os06t0338200-01|	http://www.genome.jp/kegg-bin/show_pathway?dosa00360/dosa:Os02t0626100-01%09red/dosa:Os04t0117900-01%09red/dosa:Os01t0760600-01%09red/dosa:Os07t0572100-01%09red/dosa:Os04t0518400-01%09red/dosa:Os04t0518100-01%09red/dosa:Os01t0871300-01%09red/dosa:Os03t0310400-01%09red/dosa:Os01t0796400-01%09red/dosa:Os05t0427400-00%09red/dosa:Os06t0345200-01%09red/dosa:Os04t0269600-01%09red/dosa:Os06t0338200-01%0…	10	6
Metabolism	Metabolism of cofactors and vitamins	Ubiquinone and other terpenoid-quinone biosynthesis	KEGG PATHWAY	dosa00130	16	47	0.436344	1	Os12g0615400|Os08g0448000|Os02g0168100|Os02g0276500|Os03g0152400|Os05g0320700|Os03g0190100|Os09g0361500|Os06g0345200|Os06g0658900|Os06g0214900|Os02g0467600|Os01g0662700|Os02g0581500|Os01g0976600|Os02g0701600	dosa:Os12t0615400-01|dosa:Os08t0448000-01|dosa:Os02t0168100-01|dosa:Os02t0276500-01|dosa:Os03t0152400-01|dosa:Os05t0320700-02|dosa:Os03t0190100-01|dosa:Os09t0361500-01|dosa:Os06t0345200-01|dosa:Os06t0658900-01|dosa:Os06t0214900-01|dosa:Os02t0467600-01|dosa:Os01t0662700-01|dosa:Os02t0581500-01|dosa:Os01t0976600-01|dosa:Os02t0701600-01|	http://www.genome.jp/kegg-bin/show_pathway?dosa00130/dosa:Os08t0448000-01%09red/dosa:Os02t0581500-01%09red/dosa:Os02t0276500-01%09red/dosa:Os03t0152400-01%09red/dosa:Os02t0701600-01%09red/dosa:Os01t0976600-01%09red/dosa:Os06t0658900-01%09red/dosa:Os09t0361500-01%09red/dosa:Os02t0467600-01%09red/dosa:Os01t0662700-01%09red/dosa:Os06t0214900-01%09red/dosa:Os06t0345200-01%09red/dosa:Os03t0190100-01%0…	6	10
Metabolism	Metabolism of terpenoids and polyketides	Sesquiterpenoid and triterpenoid biosynthesis	KEGG PATHWAY	dosa00909	3	7	0.440524	1	Os03g0805100|Os03g0184550|Os06g0483200	dosa:Os03t0805100-01|dosa:Os03t0184550-01|dosa:Os11t0285000-01|	http://www.genome.jp/kegg-bin/show_pathway?dosa00909/dosa:Os03t0805100-01%09red/dosa:Os03t0184550-01%09red/dosa:Os11t0285000-01%09red	1	2
Metabolism	Lipid metabolism	Synthesis and degradation of ketone bodies	KEGG PATHWAY	dosa00072	3	7	0.440524	1	Os01g0110400|Os09g0252100|Os01g0269000	dosa:Os01t0110400-01|dosa:Os09t0252100-01|dosa:Os01t0269000-01|	http://www.genome.jp/kegg-bin/show_pathway?dosa00072/dosa:Os09t0252100-01%09red/dosa:Os01t0269000-01%09red/dosa:Os01t0110400-01%09red	3	0
Genetic Information Processing	Translation	Ribosome biogenesis in eukaryotes	KEGG PATHWAY	dosa03008	29	88	0.444061	1	Os10g0456900|Os06g0644600|Os03g0300300|Os01g0649000|Os12g0609800|Os05g0519500|Os03g0241200|Os03g0350300|Os04g0592700|Os02g0103900|Os06g0158600|Os03g0350100|Os06g0274200|Os07g0162300|Os03g0151700|Os07g0110200|Os12g0170700|Os02g0728700|Os03g0833700|Os02g0114700|Novel00814|Os03g0352300|Os01g0375000|Os07g0224900|Os07g0636000|Os08g0155000|Os04g0548300|Os12g0166500|Os03g0343300	dosa:Os10t0456900-01|dosa:Os06t0644600-01|dosa:Os03t0300300-01|dosa:Os01t0649000-01|dosa:Os12t0609800-01|dosa:Os05t0519500-01|dosa:Os03t0241200-00|dosa:Os03t0350300-01|dosa:Os04t0592700-01|dosa:Os02t0103900-01|dosa:Os06t0158600-01|dosa:Os03t0350100-01|dosa:Os06t0274200-01|dosa:Os07t0162300-01|dosa:Os03t0151700-01|dosa:Os07t0110200-01|dosa:Os12t0170700-01|dosa:Os02t0728700-01|dosa:Os03t0833700-01|…	http://www.genome.jp/kegg-bin/show_pathway?dosa03008/dosa:Os02t0103900-01%09red/dosa:Os01t0649000-01%09red/dosa:Os06t0274200-01%09red/dosa:Os07t0110200-01%09red/dosa:Os12t0609800-01%09red/dosa:Os03t0833700-01%09red/dosa:Os10t0456900-01%09red/dosa:Os04t0548300-01%09red/dosa:Os12t0166500-01%09red/dosa:Os03t0300300-01%09red/dosa:Os07t0224900-02%09red/dosa:Os02t0728700-01%09red/dosa:Os06t0158600-01%0…	28	1
Metabolism	Amino acid metabolism	Arginine biosynthesis	KEGG PATHWAY	dosa00220	12	35	0.450486	1	Os03g0794500|Os03g0305500|Os04g0543900|Os04g0659100|Os01g0760600|Os10g0390500|Os07g0585600|Os03g0223400|Os03g0279400|Os03g0617900|Os07g0108300|Os12g0235800	dosa:Os03t0794500-01|dosa:Os03t0305500-01|dosa:Os02t0650900-01|dosa:Os04t0659100-01|dosa:Os01t0760600-01|dosa:Os03t0183600-00|dosa:Os07t0585600-01|dosa:Os03t0223400-01|dosa:Os03t0279400-01|dosa:Os03t0617900-01|dosa:Os07t0108300-01|dosa:Os12t0235800-01|	http://www.genome.jp/kegg-bin/show_pathway?dosa00220/dosa:Os03t0794500-01%09red/dosa:Os03t0279400-01%09red/dosa:Os03t0223400-01%09red/dosa:Os03t0183600-00%09red/dosa:Os07t0585600-01%09red/dosa:Os02t0650900-01%09red/dosa:Os07t0108300-01%09red/dosa:Os03t0305500-01%09red/dosa:Os04t0659100-01%09red/dosa:Os01t0760600-01%09red/dosa:Os12t0235800-01%09red/dosa:Os03t0617900-01%09red	9	3
Genetic Information Processing	Folding, sorting and degradation	Protein export	KEGG PATHWAY	dosa03060	19	57	0.453007	1	Os01g0565900|Os01g0958100|Os02g0115900|Os05g0509500|Os09g0347550|Os01g0321300|Os06g0342100|Os09g0556000|Os11g0153600|Os01g0501700|Os01g0772800|Os03g0844700|Os05g0297900|Os09g0453400|Os11g0153700|Os01g0151200|Os03g0116000|Os04g0446300|Os08g0254500	dosa:Os01t0565900-01|dosa:Os01t0958100-01|dosa:Os02t0115900-01|dosa:Os05t0509500-01|dosa:Os09t0347700-01|dosa:Os01t0321300-00|dosa:Os06t0342100-01|dosa:Os09t0556000-01|dosa:Os11t0153600-01|dosa:Os01t0501700-01|dosa:Os01t0772800-01|dosa:Os03t0844700-01|dosa:Os05t0297900-01|dosa:Os09t0453400-01|dosa:Os11t0153700-01|dosa:Os01t0151200-01|dosa:Os03t0116000-00|dosa:Os04t0446300-01|dosa:Os08t0254500-01|	http://www.genome.jp/kegg-bin/show_pathway?dosa03060/dosa:Os05t0297900-01%09red/dosa:Os01t0772800-01%09red/dosa:Os03t0844700-01%09red/dosa:Os02t0115900-01%09red/dosa:Os03t0116000-00%09red/dosa:Os11t0153700-01%09red/dosa:Os08t0254500-01%09red/dosa:Os01t0321300-00%09red/dosa:Os01t0565900-01%09red/dosa:Os09t0556000-01%09red/dosa:Os06t0342100-01%09red/dosa:Os01t0501700-01%09red/dosa:Os09t0347700-01%0…	12	7
Metabolism	Carbohydrate metabolism	Amino sugar and nucleotide sugar metabolism	KEGG PATHWAY	dosa00520	50	157	0.489787	1	Os07g0674100|Os06g0701200|Os01g0742500|Os04g0636100|Os08g0518900|Os01g0940100|Os11g0701500|Os01g0894300|Os12g0443600|Os06g0652400|Os06g0356800|Os05g0580000|Os11g0700900|Os08g0345800|Os03g0208900|Os08g0374800|Os04g0494100|Os09g0323000|Os01g0722700|Os08g0478800|Os04g0493400|Os03g0278000|Os04g0613700|Os06g0702500|Os03g0712700|Os11g0592300|Os04g0660400|Os01g0315800|Os06g0726200|Os05g0522500|Os03g0735…	dosa:Os07t0674100-01|dosa:Os06t0701200-01|dosa:Os01t0742500-01|dosa:Os04t0636100-01|dosa:Os08t0518900-01|dosa:Os01t0940100-01|dosa:Os11t0701500-01|dosa:Os01t0894300-01|dosa:Os12t0443600-01|dosa:Os06t0652400-01|dosa:Os06t0356800-01|dosa:Os05t0580000-01|dosa:Os11t0700900-01|dosa:Os08t0345800-01|dosa:Os03t0208900-01|dosa:Os08t0374800-01|dosa:Os04t0494100-02|dosa:Os09t0323000-01|dosa:Os01t0722700-01|…	http://www.genome.jp/kegg-bin/show_pathway?dosa00520/dosa:Os08t0345800-01%09red/dosa:Os09t0323000-01%09red/dosa:Os05t0187100-01%09red/dosa:Os03t0712700-01%09red/dosa:Os11t0592300-01%09red/dosa:Os01t0660200-01%09red/dosa:Os06t0726200-02%09red/dosa:Os08t0478800-01%09red/dosa:Os04t0618200-01%09red/dosa:Os07t0195400-01%09red/dosa:Os04t0660400-01%09red/dosa:Os11t0701500-01%09red/dosa:Os10t0189100-01%0…	35	15
Metabolism	Metabolism of cofactors and vitamins	One carbon pool by folate	KEGG PATHWAY	dosa00670	6	18	0.527053	1	Os04g0623800|Os01g0874900|Os03g0815200|Os03g0738400|Os11g0455800|Os03g0102100	dosa:Os04t0623800-01|dosa:Os01t0874900-01|dosa:Os03t0815200-01|dosa:Os03t0738400-01|dosa:Os11t0455800-01|dosa:Os03t0102100-01|	http://www.genome.jp/kegg-bin/show_pathway?dosa00670/dosa:Os03t0738400-01%09red/dosa:Os03t0815200-01%09red/dosa:Os01t0874900-01%09red/dosa:Os04t0623800-01%09red/dosa:Os03t0102100-01%09red/dosa:Os11t0455800-01%09red	1	5
Metabolism	Metabolism of cofactors and vitamins	Pantothenate and CoA biosynthesis	KEGG PATHWAY	dosa00770	10	31	0.529594	1	Os03g0231600|Os07g0485100|Os02g0736400|Os06g0207000|Os08g0559600|Os11g0256050|Os02g0608600|Os11g0256000|Os04g0559400|Os10g0549500	dosa:Os03t0231600-01|dosa:Os07t0485100-01|dosa:Os02t0736400-01|dosa:Os06t0207000-01|dosa:Os08t0559600-01|dosa:Os11t0256050-00|dosa:Os02t0608600-01|dosa:Os11t0256000-01|dosa:Os04t0559400-01|dosa:Os10t0549500-00|	http://www.genome.jp/kegg-bin/show_pathway?dosa00770/dosa:Os07t0485100-01%09red/dosa:Os04t0559400-01%09red/dosa:Os11t0256000-01%09red/dosa:Os06t0207000-01%09red/dosa:Os08t0559600-01%09red/dosa:Os10t0549500-00%09red/dosa:Os02t0608600-01%09red/dosa:Os11t0256050-00%09red/dosa:Os03t0231600-01%09red/dosa:Os02t0736400-01%09red	9	1
Metabolism	Lipid metabolism	Glycerolipid metabolism	KEGG PATHWAY	dosa00561	25	81	0.566015	1	Os02g0802700|Os04g0634700|Os01g0682500|Os01g0142300|Os09g0444200|Os02g0730000|Os11g0158400|Os05g0196800|Os10g0577900|Os06g0270900|Os04g0647800|Os08g0359200|Os01g0762000|Os05g0462400|Os02g0539100|Os11g0186200|Os07g0100300|Os05g0387200|Os10g0135600|Os01g0783200|Os01g0693300|Os09g0440300|Os10g0492900|Os06g0326700|Os05g0363100	dosa:Os02t0802700-01|dosa:Os04t0634700-01|dosa:Os01t0682500-01|dosa:Os01t0142300-01|dosa:Os09t0444200-01|dosa:Os06t0270900-01|dosa:Os11t0158400-01|dosa:Os05t0196800-00|dosa:Os10t0577900-01|dosa:Os06t0270900-01|dosa:Os04t0647800-01|dosa:Os08t0359100-01|dosa:Os01t0762000-01|dosa:Os05t0462400-01|dosa:Os02t0539100-01|dosa:Os11t0186200-01|dosa:Os01t0142300-01|dosa:Os05t0387200-01|dosa:Os10t0135600-01|…	http://www.genome.jp/kegg-bin/show_pathway?dosa00561/dosa:Os11t0158400-01%09red/dosa:Os04t0634700-01%09red/dosa:Os01t0762000-01%09red/dosa:Os06t0326700-01%09red/dosa:Os02t0802700-01%09red/dosa:Os11t0186200-01%09red/dosa:Os05t0196800-00%09red/dosa:Os09t0440300-01%09red/dosa:Os01t0783200-01%09red/dosa:Os05t0387200-01%09red/dosa:Os04t0647800-01%09red/dosa:Os10t0135600-01%09red/dosa:Os01t0142300-01%0…	13	12
Organismal Systems	Environmental adaptation	Circadian rhythm - plant	KEGG PATHWAY	dosa04712	13	42	0.568914	1	Os02g0618200|Os11g0157600|Os07g0695100|Os02g0203000|Os02g0771100|Os11g0547000|Os09g0532400|Os08g0157600|Os01g0286100|Os01g0566100|Os01g0182600|Os06g0552900|Os03g0284100	dosa:Os02t0618200-01|dosa:Os11t0157600-01|dosa:Os07t0695100-01|dosa:Os02t0203000-00|dosa:Os02t0771100-01|dosa:Os11t0547000-01|dosa:Os09t0532400-01|dosa:Os08t0157600-01|dosa:Os01t0286100-01|dosa:Os06t0142600-01|dosa:Os01t0182600-01|dosa:Os06t0552900-00|dosa:Os03t0284100-01|	http://www.genome.jp/kegg-bin/show_pathway?dosa04712/dosa:Os02t0203000-00%09red/dosa:Os03t0284100-01%09red/dosa:Os01t0182600-01%09red/dosa:Os01t0286100-01%09red/dosa:Os06t0142600-01%09red/dosa:Os02t0618200-01%09red/dosa:Os09t0532400-01%09red/dosa:Os11t0547000-01%09red/dosa:Os11t0157600-01%09red/dosa:Os02t0771100-01%09red/dosa:Os06t0552900-00%09red/dosa:Os08t0157600-01%09red/dosa:Os07t0695100-01%0…	5	8
Metabolism	Biosynthesis of other secondary metabolites	Tropane, piperidine and pyridine alkaloid biosynthesis	KEGG PATHWAY	dosa00960	9	29	0.573758	1	Os01g0871300|Os03g0268900|Os04g0269600|Os11g0438700|Os01g0760600|Os03g0269000|Os06g0345200|Os07g0572100|Os06g0338200	dosa:Os01t0871300-01|dosa:Os03t0268900-01|dosa:Os04t0269600-01|dosa:Os11t0438700-01|dosa:Os01t0760600-01|dosa:Os03t0269000-01|dosa:Os06t0345200-01|dosa:Os07t0572100-01|dosa:Os06t0338200-01|	http://www.genome.jp/kegg-bin/show_pathway?dosa00960/dosa:Os03t0268900-01%09red/dosa:Os07t0572100-01%09red/dosa:Os01t0871300-01%09red/dosa:Os06t0345200-01%09red/dosa:Os04t0269600-01%09red/dosa:Os06t0338200-01%09red/dosa:Os01t0760600-01%09red/dosa:Os11t0438700-01%09red/dosa:Os03t0269000-01%09red	3	6
Metabolism	Metabolism of terpenoids and polyketides	Monoterpenoid biosynthesis	KEGG PATHWAY	dosa00902	3	9	0.573909	1	Os04g0531750|Os10g0430200|Os04g0532400	dosa:Os04t0531750-00|dosa:Os10t0430200-01|dosa:Os04t0532400-01|	http://www.genome.jp/kegg-bin/show_pathway?dosa00902/dosa:Os10t0430200-01%09red/dosa:Os04t0531750-00%09red/dosa:Os04t0532400-01%09red	0	3
Metabolism	Energy metabolism	Nitrogen metabolism	KEGG PATHWAY	dosa00910	11	36	0.586627	1	Os05g0555600|Os08g0470200|Os04g0543900|Os04g0659100|Os03g0794500|Os01g0639900|Os07g0658400|Os03g0223400|Os02g0533300|Os08g0468100|Os04g0412500	dosa:Os05t0555600-01|dosa:Os08t0470200-01|dosa:Os02t0650900-01|dosa:Os04t0659100-01|dosa:Os03t0794500-01|dosa:Os01t0639900-01|dosa:Os07t0658400-01|dosa:Os03t0223400-01|dosa:Os02t0533300-01|dosa:Os08t0468100-01|dosa:Os04t0412500-01|	http://www.genome.jp/kegg-bin/show_pathway?dosa00910/dosa:Os03t0794500-01%09red/dosa:Os07t0658400-01%09red/dosa:Os04t0412500-01%09red/dosa:Os03t0223400-01%09red/dosa:Os01t0639900-01%09red/dosa:Os08t0470200-01%09red/dosa:Os02t0533300-01%09red/dosa:Os02t0650900-01%09red/dosa:Os04t0659100-01%09red/dosa:Os05t0555600-01%09red/dosa:Os08t0468100-01%09red	3	8
Metabolism	Glycan biosynthesis and metabolism	Glycosaminoglycan degradation	KEGG PATHWAY	dosa00531	4	13	0.606313	1	Os06g0179000|Os01g0931100|Os05g0539400|Os12g0578400	dosa:Os06t0179000-01|dosa:Os05t0155700-01|dosa:Os05t0539400-01|dosa:Os12t0578400-01|	http://www.genome.jp/kegg-bin/show_pathway?dosa00531/dosa:Os12t0578400-01%09red/dosa:Os06t0179000-01%09red/dosa:Os05t0155700-01%09red/dosa:Os05t0539400-01%09red	2	2
Metabolism	Amino acid metabolism	Tryptophan metabolism	KEGG PATHWAY	dosa00380	18	60	0.609554	1	Os05g0156700|Os05g0481000|Os04g0128900|Os01g0337900|Os01g0169800|Os09g0252100|Os02g0115700|Os11g0186200|Os03g0310400|Os09g0440300|Os01g0178000|Os01g0110400|Os04g0117900|Os03g0131200|Os08g0140300|Os02g0730000|Os06g0270900|Os06g0727200	dosa:Os05t0156700-01|dosa:Os05t0481000-01|dosa:Os04t0128900-01|dosa:Os01t0337900-01|dosa:Os05t0169300-01|dosa:Os09t0252100-01|dosa:Os02t0115700-01|dosa:Os11t0186200-01|dosa:Os03t0310400-01|dosa:Os09t0440300-01|dosa:Os01t0178000-01|dosa:Os01t0110400-01|dosa:Os04t0117900-01|dosa:Os03t0131200-01|dosa:Os08t0140300-01|dosa:Os06t0270900-01|dosa:Os06t0270900-01|dosa:Os06t0727200-01|	http://www.genome.jp/kegg-bin/show_pathway?dosa00380/dosa:Os09t0440300-01%09red/dosa:Os03t0131200-01%09red/dosa:Os06t0727200-01%09red/dosa:Os01t0110400-01%09red/dosa:Os04t0128900-01%09red/dosa:Os03t0310400-01%09red/dosa:Os05t0169300-01%09red/dosa:Os09t0252100-01%09red/dosa:Os06t0270900-01%09red/dosa:Os11t0186200-01%09red/dosa:Os02t0115700-01%09red/dosa:Os04t0117900-01%09red/dosa:Os08t0140300-01%0…	14	4
Metabolism	Nucleotide metabolism	Pyrimidine metabolism	KEGG PATHWAY	dosa00240	18	60	0.609554	1	Os02g0273000|Os07g0485100|Os07g0624700|Os12g0123500|Os08g0530000|Os02g0736400|Os05g0455700|Os03g0113100|Os04g0515400|Os08g0557900|Os02g0778400|Os09g0567900|Os01g0654100|Os01g0951200|Os01g0951400|Os11g0440200|Os12g0548300|Os06g0109600	dosa:Os02t0273000-01|dosa:Os07t0485100-01|dosa:Os07t0624700-01|dosa:Os12t0123500-01|dosa:Os08t0530000-01|dosa:Os02t0736400-01|dosa:Os05t0455700-01|dosa:Os03t0113100-01|dosa:Os04t0515400-00|dosa:Os08t0557900-01|dosa:Os02t0778400-01|dosa:Os09t0567900-01|dosa:Os01t0654100-01|dosa:Os01t0951200-01|dosa:Os01t0951400-01|dosa:Os11t0440200-00|dosa:Os12t0548300-01|dosa:Os06t0109600-01|	http://www.genome.jp/kegg-bin/show_pathway?dosa00240/dosa:Os07t0485100-01%09red/dosa:Os01t0951400-01%09red/dosa:Os05t0455700-01%09red/dosa:Os03t0113100-01%09red/dosa:Os04t0515400-00%09red/dosa:Os11t0440200-00%09red/dosa:Os09t0567900-01%09red/dosa:Os08t0530000-01%09red/dosa:Os01t0654100-01%09red/dosa:Os01t0951200-01%09red/dosa:Os06t0109600-01%09red/dosa:Os08t0557900-01%09red/dosa:Os02t0736400-01%0…	13	5
Metabolism	Metabolism of cofactors and vitamins	Biotin metabolism	KEGG PATHWAY	dosa00780	6	20	0.613321	1	Os08g0540100|Os08g0327400|Os04g0376300|Os07g0561500|Os08g0225000|Os04g0445700	dosa:Os08t0540100-01|dosa:Os08t0327400-01|dosa:Os04t0376300-01|dosa:Os07t0561500-01|dosa:Os08t0225000-00|dosa:Os04t0445700-01|	http://www.genome.jp/kegg-bin/show_pathway?dosa00780/dosa:Os04t0445700-01%09red/dosa:Os08t0327400-01%09red/dosa:Os07t0561500-01%09red/dosa:Os04t0376300-01%09red/dosa:Os08t0225000-00%09red/dosa:Os08t0540100-01%09red	4	2
Metabolism	Carbohydrate metabolism	Ascorbate and aldarate metabolism	KEGG PATHWAY	dosa00053	17	57	0.617162	1	Os09g0538600|Os06g0701200|Os07g0694700|Os08g0549100|Os05g0116100|Os02g0707100|Os11g0186200|Os09g0440300|Os04g0434800|Os12g0443600|Os06g0561000|Os02g0553200|Os04g0602100|Os02g0730000|Os08g0557600|Os08g0114300|Os06g0270900	dosa:Os08t0549100-01|dosa:Os06t0701200-01|dosa:Os07t0694700-01|dosa:Os08t0549100-01|dosa:Os05t0116100-01|dosa:Os02t0707100-01|dosa:Os11t0186200-01|dosa:Os09t0440300-01|dosa:Os04t0434800-01|dosa:Os12t0443600-01|dosa:Os06t0561000-01|dosa:Os02t0553200-01|dosa:Os04t0602100-01|dosa:Os06t0270900-01|dosa:Os08t0557600-01|dosa:Os08t0114300-01|dosa:Os06t0270900-01|	http://www.genome.jp/kegg-bin/show_pathway?dosa00053/dosa:Os09t0440300-01%09red/dosa:Os02t0553200-01%09red/dosa:Os06t0701200-01%09red/dosa:Os08t0114300-01%09red/dosa:Os06t0561000-01%09red/dosa:Os12t0443600-01%09red/dosa:Os02t0707100-01%09red/dosa:Os08t0557600-01%09red/dosa:Os08t0549100-01%09red/dosa:Os07t0694700-01%09red/dosa:Os11t0186200-01%09red/dosa:Os04t0602100-01%09red/dosa:Os04t0434800-01%0…	11	6
Metabolism	Amino acid metabolism	Lysine degradation	KEGG PATHWAY	dosa00310	13	44	0.625942	1	Os05g0156700|Os09g0498500|Os02g0730000|Os06g0270900|Os04g0544100|Os01g0110400|Os09g0252100|Os02g0783700|Os11g0602200|Os03g0310400|Os09g0440300|Os11g0186200|Os01g0337900	dosa:Os05t0156700-01|dosa:Os09t0498500-00|dosa:Os06t0270900-01|dosa:Os06t0270900-01|dosa:Os04t0544100-01|dosa:Os01t0110400-01|dosa:Os09t0252100-01|dosa:Os02t0783700-01|dosa:Os11t0602200-01|dosa:Os03t0310400-01|dosa:Os09t0440300-01|dosa:Os11t0186200-01|dosa:Os01t0337900-01|	http://www.genome.jp/kegg-bin/show_pathway?dosa00310/dosa:Os09t0440300-01%09red/dosa:Os09t0498500-00%09red/dosa:Os02t0783700-01%09red/dosa:Os01t0110400-01%09red/dosa:Os03t0310400-01%09red/dosa:Os04t0544100-01%09red/dosa:Os09t0252100-01%09red/dosa:Os06t0270900-01%09red/dosa:Os11t0186200-01%09red/dosa:Os11t0602200-01%09red/dosa:Os05t0156700-01%09red/dosa:Os01t0337900-01%09red	12	1
Metabolism	Metabolism of cofactors and vitamins	Nicotinate and nicotinamide metabolism	KEGG PATHWAY	dosa00760	5	17	0.631733	1	Os02g0134400|Os07g0167100|Os12g0290150|Os08g0557900|Os09g0567900	dosa:Os02t0134400-01|dosa:Os07t0167100-01|dosa:Os12t0290150-00|dosa:Os08t0557900-01|dosa:Os09t0567900-01|	http://www.genome.jp/kegg-bin/show_pathway?dosa00760/dosa:Os02t0134400-01%09red/dosa:Os12t0290150-00%09red/dosa:Os08t0557900-01%09red/dosa:Os07t0167100-01%09red/dosa:Os09t0567900-01%09red	4	1
Metabolism	Metabolism of cofactors and vitamins	Folate biosynthesis	KEGG PATHWAY	dosa00790	7	24	0.635761	1	Os05g0244700|Os03g0111100|Os10g0503200|Os01g0238500|Os05g0517500|Os08g0556200|Os06g0699700	dosa:Os05t0244700-01|dosa:Os03t0111100-01|dosa:Os10t0503200-01|dosa:Os01t0238500-01|dosa:Os05t0517500-01|dosa:Os08t0556200-01|dosa:Os06t0699700-01|	http://www.genome.jp/kegg-bin/show_pathway?dosa00790/dosa:Os10t0503200-01%09red/dosa:Os01t0238500-01%09red/dosa:Os08t0556200-01%09red/dosa:Os05t0517500-01%09red/dosa:Os05t0244700-01%09red/dosa:Os03t0111100-01%09red/dosa:Os06t0699700-01%09red	2	5
Metabolism	Amino acid metabolism	Histidine metabolism	KEGG PATHWAY	dosa00340	6	21	0.652963	1	Os03g0134300|Os02g0541325|Os11g0186200|Os09g0440300|Os02g0730000|Os06g0270900	dosa:Os03t0134300-01|dosa:Os02t0541325-00|dosa:Os11t0186200-01|dosa:Os09t0440300-01|dosa:Os06t0270900-01|dosa:Os06t0270900-01|	http://www.genome.jp/kegg-bin/show_pathway?dosa00340/dosa:Os02t0541325-00%09red/dosa:Os09t0440300-01%09red/dosa:Os03t0134300-01%09red/dosa:Os11t0186200-01%09red/dosa:Os06t0270900-01%09red	5	1
Metabolism	Metabolism of cofactors and vitamins	Vitamin B6 metabolism	KEGG PATHWAY	dosa00750	4	14	0.654828	1	Os12g0600400|Os03g0157900|Os10g0517400|Os10g0100700	dosa:Os12t0600400-01|dosa:Os03t0157900-01|dosa:Os10t0517400-01|dosa:Os10t0100700-01|	http://www.genome.jp/kegg-bin/show_pathway?dosa00750/dosa:Os10t0100700-01%09red/dosa:Os03t0157900-01%09red/dosa:Os12t0600400-01%09red/dosa:Os10t0517400-01%09red	2	2
Metabolism	Biosynthesis of other secondary metabolites	Biosynthesis of secondary metabolites - unclassified	KEGG PATHWAY	dosa00999	4	14	0.654828	1	Os02g0467600|Os03g0152400|Os08g0448000|Os05g0320700	dosa:Os02t0467600-01|dosa:Os03t0152400-01|dosa:Os08t0448000-01|dosa:Os05t0320700-02|	http://www.genome.jp/kegg-bin/show_pathway?dosa00999/dosa:Os08t0448000-01%09red/dosa:Os05t0320700-02%09red/dosa:Os03t0152400-01%09red/dosa:Os02t0467600-01%09red	4	0
Metabolism	Lipid metabolism	Arachidonic acid metabolism	KEGG PATHWAY	dosa00590	4	14	0.654828	1	Os04g0244400|Os06g0185900|Os03g0358100|Os01g0762000	dosa:Os04t0244400-01|dosa:Os06t0185900-01|dosa:Os03t0358100-01|dosa:Os01t0762000-01|	http://www.genome.jp/kegg-bin/show_pathway?dosa00590/dosa:Os04t0244400-01%09red/dosa:Os01t0762000-01%09red/dosa:Os06t0185900-01%09red/dosa:Os03t0358100-01%09red	3	1
Metabolism	Global and overview maps	Metabolic pathways	KEGG PATHWAY	dosa01100	716	2318	0.665064	1	Os03g0189400|Os03g0672300|Os03g0617900|Os04g0624600|Os06g0142700|Os02g0730000|Os05g0580000|Os04g0445700|Os03g0592500|Os02g0127700|Os10g0577900|Os01g0639900|Os08g0557600|Os08g0478800|Os03g0358100|Os04g0379900|Os06g0702500|Os02g0704000|Os07g0687900|Os04g0504000|Os09g0346500|Os06g0259000|Os04g0614600|Os02g0553200|Os07g0209100|Os03g0781400|Os10g0109300|Os03g0760700|Os04g0618200|Os07g0562700|Os08g0193…	dosa:Os03t0189400-01|dosa:Os03t0672300-01|dosa:Os03t0617900-01|dosa:Os04t0624600-01|dosa:Os06t0142700-01|dosa:Os06t0270900-01|dosa:Os05t0580000-01|dosa:Os04t0445700-01|dosa:Os03t0592500-01|dosa:Os03t0100040-01|dosa:Os10t0577900-01|dosa:Os01t0639900-01|dosa:Os08t0557600-01|dosa:Os08t0478800-01|dosa:Os03t0358100-01|dosa:Os04t0379900-01|dosa:Os06t0702500-01|dosa:Os02t0704000-01|dosa:Os07t0687900-01|…	http://www.genome.jp/kegg-bin/show_pathway?dosa01100/dosa:Os09t0323000-01%09red/dosa:Os09t0361500-01%09red/dosa:Os05t0182800-01%09red/dosa:Os02t0554300-01%09red/dosa:Os02t0802700-01%09red/dosa:Os10t0533500-00%09red/dosa:Os06t0658900-01%09red/dosa:Os01t0151500-00%09red/dosa:Os06t0652400-01%09red/dosa:Os09t0469400-01%09red/dosa:Os07t0468100-01%09red/dosa:Os03t0599800-01%09red/dosa:Os04t0518100-01%0…	412	304
Metabolism	Glycan biosynthesis and metabolism	Other glycan degradation	KEGG PATHWAY	dosa00511	5	18	0.673581	1	Os01g0952600|Os08g0111200|Os10g0339600|Os05g0346500|Os05g0539400	dosa:Os01t0952600-01|dosa:Os08t0111200-01|dosa:Os10t0339600-01|dosa:Os05t0346500-01|dosa:Os05t0539400-01|	http://www.genome.jp/kegg-bin/show_pathway?dosa00511/dosa:Os08t0111200-01%09red/dosa:Os01t0952600-01%09red/dosa:Os05t0539400-01%09red/dosa:Os05t0346500-01%09red/dosa:Os10t0339600-01%09red	4	1
Metabolism	Biosynthesis of other secondary metabolites	Isoquinoline alkaloid biosynthesis	KEGG PATHWAY	dosa00950	7	26	0.704669	1	Os01g0871300|Os01g0760600|Os04g0269600|Os08g0140300|Os06g0345200|Os07g0572100|Os06g0338200	dosa:Os01t0871300-01|dosa:Os01t0760600-01|dosa:Os04t0269600-01|dosa:Os08t0140300-01|dosa:Os06t0345200-01|dosa:Os07t0572100-01|dosa:Os06t0338200-01|	http://www.genome.jp/kegg-bin/show_pathway?dosa00950/dosa:Os07t0572100-01%09red/dosa:Os01t0871300-01%09red/dosa:Os06t0345200-01%09red/dosa:Os04t0269600-01%09red/dosa:Os06t0338200-01%09red/dosa:Os08t0140300-01%09red/dosa:Os01t0760600-01%09red	4	3
Metabolism	Metabolism of other amino acids	Glutathione metabolism	KEGG PATHWAY	dosa00480	32	112	0.710546	1	Os01g0933900|Os10g0530500|Os08g0549100|Os12g0123200|Os04g0434800|Os04g0602100|Os07g0468100|Os06g0185900|Os07g0694700|Os04g0448600|Os05g0116100|Os03g0358100|Os02g0813500|Os06g0111500|Os12g0263000|Os11g0642800|Os02g0553200|Os10g0530400|Os10g0525400|Os10g0528100|Os06g0528600|Os01g0151400|Os11g0588300|Os02g0465900|Os03g0163300|Os09g0538600|Os10g0529300|Os03g0283100|Os09g0467200|Os12g0434400|Os01g0654…	dosa:Os01t0933900-01|dosa:Os10t0530400-01|dosa:Os08t0549100-01|dosa:Os12t0123200-01|dosa:Os04t0434800-01|dosa:Os04t0602100-01|dosa:Os07t0468100-01|dosa:Os06t0185900-01|dosa:Os07t0694700-01|dosa:Os04t0448600-01|dosa:Os05t0116100-01|dosa:Os03t0358100-01|dosa:Os02t0813500-01|dosa:Os06t0111500-01|dosa:Os12t0263000-01|dosa:Os11t0642800-01|dosa:Os02t0553200-01|dosa:Os10t0530400-01|dosa:Os10t0525400-01|…	http://www.genome.jp/kegg-bin/show_pathway?dosa00480/dosa:Os02t0553200-01%09red/dosa:Os12t0434400-00%09red/dosa:Os07t0694700-01%09red/dosa:Os06t0111500-01%09red/dosa:Os04t0448600-01%09red/dosa:Os11t0588300-01%09red/dosa:Os01t0151500-00%09red/dosa:Os11t0642800-01%09red/dosa:Os08t0549100-01%09red/dosa:Os12t0123200-01%09red/dosa:Os09t0467200-01%09red/dosa:Os01t0933900-01%09red/dosa:Os10t0528100-01%0…	15	17
Metabolism	Lipid metabolism	Steroid biosynthesis	KEGG PATHWAY	dosa00100	11	41	0.72786	1	Os02g0465400|Os11g0525200|Os03g0405000|Os03g0805100|Os07g0206700|Os10g0545200|Os01g0762000|Os01g0134500|Os01g0103600|Os11g0302500|Os11g0707600	dosa:Os02t0465400-01|dosa:Os11t0525200-01|dosa:Os03t0405000-01|dosa:Os03t0805100-01|dosa:Os07t0206700-01|dosa:Os10t0545200-01|dosa:Os01t0762000-01|dosa:Os01t0134500-01|dosa:Os01t0103600-01|dosa:Os11t0302500-01|dosa:Os11t0707600-01|	http://www.genome.jp/kegg-bin/show_pathway?dosa00100/dosa:Os01t0103600-01%09red/dosa:Os03t0805100-01%09red/dosa:Os02t0465400-01%09red/dosa:Os01t0134500-01%09red/dosa:Os03t0405000-01%09red/dosa:Os01t0762000-01%09red/dosa:Os11t0302500-01%09red/dosa:Os11t0525200-01%09red/dosa:Os11t0707600-01%09red/dosa:Os10t0545200-01%09red/dosa:Os07t0206700-01%09red	4	7
Metabolism	Metabolism of other amino acids	Phosphonate and phosphinate metabolism	KEGG PATHWAY	dosa00440	2	8	0.729859	1	Os10g0578900|Os06g0204400	dosa:Os10t0578900-01|dosa:Os06t0204400-01|	http://www.genome.jp/kegg-bin/show_pathway?dosa00440/dosa:Os10t0578900-01%09red/dosa:Os06t0204400-01%09red	1	1
Metabolism	Metabolism of other amino acids	Taurine and hypotaurine metabolism	KEGG PATHWAY	dosa00430	5	20	0.747361	1	Os03g0720300|Os12g0623600|Os08g0465800|Os03g0236200|Os01g0151400	dosa:Os03t0720300-01|dosa:Os12t0623600-01|dosa:Os08t0465800-01|dosa:Os03t0236200-01|dosa:Os01t0151500-00|	http://www.genome.jp/kegg-bin/show_pathway?dosa00430/dosa:Os03t0236200-01%09red/dosa:Os08t0465800-01%09red/dosa:Os01t0151500-00%09red/dosa:Os03t0720300-01%09red/dosa:Os12t0623600-01%09red	2	3
Metabolism	Metabolism of other amino acids	Selenocompound metabolism	KEGG PATHWAY	dosa00450	5	20	0.747361	1	Os04g0111200|Os10g0517500|Os02g0713400|Os03g0743900|Os07g0657900	dosa:Os04t0111200-01|dosa:Os10t0517500-02|dosa:Os02t0713400-01|dosa:Os03t0743900-01|dosa:Os07t0657900-01|	http://www.genome.jp/kegg-bin/show_pathway?dosa00450/dosa:Os03t0743900-01%09red/dosa:Os07t0657900-01%09red/dosa:Os04t0111200-01%09red/dosa:Os02t0713400-01%09red/dosa:Os10t0517500-02%09red	2	3
Metabolism	Carbohydrate metabolism	Inositol phosphate metabolism	KEGG PATHWAY	dosa00562	18	67	0.758775	1	Os02g0822500|Novel01217|Os11g0209700|Os06g0195600|Os09g0535000|Os03g0818100|Os06g0259000|Os02g0523800|Os06g0561000|Os07g0188800|Os03g0230500|Os02g0169900|Os03g0192700|Os02g0123600|Os04g0691900|Os08g0104700|Os08g0450700|Os02g0554300	dosa:Os02t0822500-01|dosa:Os09t0402300-01|dosa:Os03t0711200-01|dosa:Os06t0195600-01|dosa:Os01t0147900-01|dosa:Os03t0818100-01|dosa:Os06t0259000-01|dosa:Os02t0523800-01|dosa:Os06t0561000-01|dosa:Os07t0188800-01|dosa:Os03t0230500-01|dosa:Os02t0169900-01|dosa:Os03t0192700-01|dosa:Os02t0123600-01|dosa:Os04t0691900-01|dosa:Os08t0104700-01|dosa:Os08t0450700-01|dosa:Os02t0554300-01|	http://www.genome.jp/kegg-bin/show_pathway?dosa00562/dosa:Os02t0523800-01%09red/dosa:Os02t0554300-01%09red/dosa:Os04t0691900-01%09red/dosa:Os03t0711200-01%09red/dosa:Os08t0104700-01%09red/dosa:Os06t0561000-01%09red/dosa:Os08t0450700-01%09red/dosa:Os03t0818100-01%09red/dosa:Os02t0169900-01%09red/dosa:Os06t0259000-01%09red/dosa:Os02t0822500-01%09red/dosa:Os09t0402300-01%09red/dosa:Os02t0123600-01%0…	12	6
Metabolism	Metabolism of terpenoids and polyketides	Diterpenoid biosynthesis	KEGG PATHWAY	dosa00904	10	41	0.809144	1	Os06g0569500|Os06g0570100|Os11g0474800|Os02g0571100|Os06g0568600|Os06g0110000|Os02g0569900|Os02g0570400|Os04g0179700|Os12g0491800	dosa:Os06t0569500-01|dosa:Os06t0570100-01|dosa:Os11t0474800-01|dosa:Os02t0571100-01|dosa:Os06t0568600-01|dosa:Os06t0110000-01|dosa:Os02t0569900-01|dosa:Os02t0570400-01|dosa:Os04t0179700-01|dosa:Os12t0491800-01|	http://www.genome.jp/kegg-bin/show_pathway?dosa00904/dosa:Os12t0491800-01%09red/dosa:Os06t0568600-01%09red/dosa:Os06t0570100-01%09red/dosa:Os02t0571100-01%09red/dosa:Os06t0569500-01%09red/dosa:Os11t0474800-01%09red/dosa:Os04t0179700-01%09red/dosa:Os02t0569900-01%09red/dosa:Os02t0570400-01%09red/dosa:Os06t0110000-01%09red	8	2
Metabolism	Biosynthesis of other secondary metabolites	Flavone and flavonol biosynthesis	KEGG PATHWAY	dosa00944	1	6	0.851969	1	Os10g0317900	dosa:Os10t0317900-01|	http://www.genome.jp/kegg-bin/show_pathway?dosa00944/dosa:Os10t0317900-01%09red	0	1
Metabolism	Biosynthesis of other secondary metabolites	Betalain biosynthesis	KEGG PATHWAY	dosa00965	1	6	0.851969	1	Os08g0140300	dosa:Os08t0140300-01|	http://www.genome.jp/kegg-bin/show_pathway?dosa00965/dosa:Os08t0140300-01%09red	1	0
Metabolism	Glycan biosynthesis and metabolism	Glycosphingolipid biosynthesis - ganglio series	KEGG PATHWAY	dosa00604	1	6	0.851969	1	Os05g0539400	dosa:Os05t0539400-01|	http://www.genome.jp/kegg-bin/show_pathway?dosa00604/dosa:Os05t0539400-01%09red	1	0
Genetic Information Processing	Folding, sorting and degradation	Sulfur relay system	KEGG PATHWAY	dosa04122	2	11	0.853806	1	Os02g0167100|Os12g0588900	dosa:Os02t0167100-01|dosa:Os12t0588900-01|	http://www.genome.jp/kegg-bin/show_pathway?dosa04122/dosa:Os02t0167100-01%09red/dosa:Os12t0588900-01%09red	1	1
Metabolism	Biosynthesis of other secondary metabolites	Stilbenoid, diarylheptanoid and gingerol biosynthesis	KEGG PATHWAY	dosa00945	4	20	0.859567	1	Os02g0467600|Os02g0611800|Os05g0320700|Os04g0500700	dosa:Os02t0467600-01|dosa:Os02t0611800-01|dosa:Os05t0320700-02|dosa:Os04t0500700-01|	http://www.genome.jp/kegg-bin/show_pathway?dosa00945/dosa:Os05t0320700-02%09red/dosa:Os04t0500700-01%09red/dosa:Os02t0467600-01%09red/dosa:Os02t0611800-01%09red	4	0
Cellular Processes	Transport and catabolism	Phagosome	KEGG PATHWAY	dosa04145	21	85	0.865466	1	Os01g0805900|Novel01217|Os01g0895600|Os04g0137500|Os05g0106100|Os06g0259000|Os03g0780600|Os09g0347550|Os11g0247300|Os08g0450700|Os04g0402100|Os05g0507300|Os03g0219300|Os08g0254500|Os01g0565900|Os04g0601700|Os03g0251500|Os04g0691900|Os08g0104700|Os07g0246200|Os06g0234200	dosa:Os01t0805900-01|dosa:Os09t0402300-01|dosa:Os01t0895600-01|dosa:Os04t0137500-00|dosa:Os05t0106100-01|dosa:Os06t0259000-01|dosa:Os03t0780600-01|dosa:Os09t0347700-01|dosa:Os11t0247300-01|dosa:Os08t0450700-01|dosa:Os04t0402100-01|dosa:Os05t0507300-01|dosa:Os03t0219300-01|dosa:Os08t0254500-01|dosa:Os01t0565900-01|dosa:Os04t0601700-01|dosa:Os03t0251500-01|dosa:Os04t0691900-01|dosa:Os08t0104700-01|…	http://www.genome.jp/kegg-bin/show_pathway?dosa04145/dosa:Os03t0251500-01%09red/dosa:Os01t0805900-01%09red/dosa:Os05t0507300-01%09red/dosa:Os01t0895600-01%09red/dosa:Os05t0106100-01%09red/dosa:Os04t0402100-01%09red/dosa:Os08t0104700-01%09red/dosa:Os04t0137500-00%09red/dosa:Os03t0219300-01%09red/dosa:Os04t0601700-01%09red/dosa:Os08t0254500-01%09red/dosa:Os06t0234200-01%09red/dosa:Os01t0565900-01%0…	14	7
Metabolism	Biosynthesis of other secondary metabolites	Flavonoid biosynthesis	KEGG PATHWAY	dosa00941	9	41	0.875831	1	Os04g0630800|Os12g0240900|Os04g0630400|Os10g0317900|Os05g0320700|Os02g0467600|Os03g0819600|Os02g0611800|Os04g0500700	dosa:Os04t0630800-01|dosa:Os12t0240900-00|dosa:Os04t0630400-01|dosa:Os10t0317900-01|dosa:Os05t0320700-02|dosa:Os02t0467600-01|dosa:Os03t0819600-01|dosa:Os02t0611800-01|dosa:Os04t0500700-01|	http://www.genome.jp/kegg-bin/show_pathway?dosa00941/dosa:Os04t0500700-01%09red/dosa:Os02t0611800-01%09red/dosa:Os10t0317900-01%09red/dosa:Os04t0630800-01%09red/dosa:Os04t0630400-01%09red/dosa:Os02t0467600-01%09red/dosa:Os03t0819600-01%09red/dosa:Os05t0320700-02%09red/dosa:Os12t0240900-00%09red	6	3
Environmental Information Processing	Membrane transport	ABC transporters	KEGG PATHWAY	dosa02010	7	34	0.889933	1	Os01g0723800|Os01g0695700|Os01g0173900|Os07g0464600|Os03g0280000|Os01g0290800|Novel00059	dosa:Os01t0723800-01|dosa:Os01t0695700-00|dosa:Os01t0173900-01|dosa:Os07t0464600-01|dosa:Os03t0280000-01|dosa:Os01t0695700-00|dosa:Os01t0695700-00|	http://www.genome.jp/kegg-bin/show_pathway?dosa02010/dosa:Os01t0695700-00%09red/dosa:Os01t0173900-01%09red/dosa:Os07t0464600-01%09red/dosa:Os03t0280000-01%09red/dosa:Os01t0723800-01%09red	4	3
Genetic Information Processing	Translation	RNA transport	KEGG PATHWAY	dosa03013	43	167	0.895237	1	Os05g0256000|Os11g0100200|Os03g0172000|Os01g0918300|Os07g0124500|Os01g0200500|Os05g0592600|Os03g0177400|Os03g0347200|Os10g0569200|Os07g0681000|Os12g0607100|Os02g0146600|Os03g0349000|Os01g0120800|Os05g0566500|Os12g0176800|Os03g0765400|Os10g0467600|Os12g0503200|Os02g0812400|Os12g0100100|Os09g0279500|Os03g0177900|Os11g0132700|Os03g0225500|Os05g0105900|Os02g0684300|Os09g0482680|Os11g0643700|Os07g0222…	dosa:Os05t0256000-01|dosa:Os11t0100200-00|dosa:Os03t0172000-01|dosa:Os01t0918300-01|dosa:Os07t0124500-01|dosa:Os01t0200500-01|dosa:Os05t0592600-01|dosa:Os03t0178000-01|dosa:Os03t0347200-01|dosa:Os10t0569200-01|dosa:Os07t0681000-01|dosa:Os12t0607100-01|dosa:Os02t0146600-01|dosa:Os03t0349000-01|dosa:Os01t0120800-01|dosa:Os05t0566500-01|dosa:Os12t0176800-01|dosa:Os03t0765400-01|dosa:Os10t0467600-01|…	http://www.genome.jp/kegg-bin/show_pathway?dosa03013/dosa:Os03t0347200-01%09red/dosa:Os01t0200500-01%09red/dosa:Os09t0453500-01%09red/dosa:Os02t0812400-01%09red/dosa:Os05t0104800-01%09red/dosa:Os03t0566800-01%09red/dosa:Os03t0765400-01%09red/dosa:Os05t0543200-01%09red/dosa:Os05t0105900-01%09red/dosa:Os10t0569200-01%09red/dosa:Os11t0100200-00%09red/dosa:Os06t0305200-01%09red/dosa:Os05t0592600-01%0…	38	5
Environmental Information Processing	Signal transduction	Phosphatidylinositol signaling system	KEGG PATHWAY	dosa04070	18	77	0.897212	1	Os02g0822500|Os03g0743500|Os01g0267900|Os01g0279300|Os01g0783200|Os06g0259000|Os04g0634700|Os02g0123600|Os02g0523800|Os02g0554300|Os03g0230500|Os02g0169900|Os11g0209700|Os05g0491100|Os04g0691900|Os08g0104700|Os08g0450700|Novel01217	dosa:Os02t0822500-01|dosa:Os03t0743500-01|dosa:Os03t0319300-01|dosa:Os01t0279300-01|dosa:Os01t0783200-01|dosa:Os06t0259000-01|dosa:Os04t0634700-01|dosa:Os02t0123600-01|dosa:Os02t0523800-01|dosa:Os02t0554300-01|dosa:Os03t0230500-01|dosa:Os02t0169900-01|dosa:Os03t0711200-01|dosa:Os05t0491100-01|dosa:Os04t0691900-01|dosa:Os08t0104700-01|dosa:Os08t0450700-01|dosa:Os09t0402300-01|	http://www.genome.jp/kegg-bin/show_pathway?dosa04070/dosa:Os02t0523800-01%09red/dosa:Os01t0783200-01%09red/dosa:Os04t0691900-01%09red/dosa:Os03t0711200-01%09red/dosa:Os08t0104700-01%09red/dosa:Os04t0634700-01%09red/dosa:Os08t0450700-01%09red/dosa:Os02t0169900-01%09red/dosa:Os06t0259000-01%09red/dosa:Os02t0822500-01%09red/dosa:Os09t0402300-01%09red/dosa:Os02t0123600-01%09red/dosa:Os03t0743500-01%0…	13	5
Metabolism	Lipid metabolism	Ether lipid metabolism	KEGG PATHWAY	dosa00565	5	27	0.909603	1	Os06g0204400|Os01g0762000|Os06g0712300|Os10g0524400|Os06g0604400	dosa:Os06t0204400-01|dosa:Os01t0762000-01|dosa:Os06t0712300-01|dosa:Os10t0524400-01|dosa:Os06t0604400-01|	http://www.genome.jp/kegg-bin/show_pathway?dosa00565/dosa:Os06t0712300-01%09red/dosa:Os06t0604400-01%09red/dosa:Os01t0762000-01%09red/dosa:Os10t0524400-01%09red/dosa:Os06t0204400-01%09red	2	3
Metabolism	Lipid metabolism	Glycerophospholipid metabolism	KEGG PATHWAY	dosa00564	25	109	0.939799	1	Os04g0634700|Os01g0931300|Os06g0204400|Os09g0513100|Os10g0577900|Os05g0548900|Os04g0224900|Os01g0959800|Os08g0359200|Os02g0123600|Os01g0789100|Os05g0462400|Os10g0578900|Os01g0183000|Os01g0762000|Os06g0712300|Os10g0524400|Os02g0589700|Os06g0604400|Os02g0514326|Os08g0535700|Os01g0783200|Os03g0283600|Os01g0693300|Os08g0557200	dosa:Os04t0634700-01|dosa:Os01t0931300-01|dosa:Os06t0204400-01|dosa:Os04t0615100-01|dosa:Os10t0577900-01|dosa:Os05t0548900-01|dosa:Os04t0224900-01|dosa:Os01t0959800-01|dosa:Os08t0359100-01|dosa:Os02t0123600-01|dosa:Os01t0789100-01|dosa:Os05t0462400-01|dosa:Os10t0578900-01|dosa:Os01t0183000-01|dosa:Os01t0762000-01|dosa:Os06t0712300-01|dosa:Os10t0524400-01|dosa:Os02t0589700-00|dosa:Os06t0604400-01|…	http://www.genome.jp/kegg-bin/show_pathway?dosa00564/dosa:Os04t0224900-01%09red/dosa:Os01t0789100-01%09red/dosa:Os01t0762000-01%09red/dosa:Os02t0123600-01%09red/dosa:Os01t0959800-01%09red/dosa:Os01t0783200-01%09red/dosa:Os01t0183000-01%09red/dosa:Os01t0931300-01%09red/dosa:Os04t0634700-01%09red/dosa:Os06t0204400-01%09red/dosa:Os04t0615100-01%09red/dosa:Os06t0604400-01%09red/dosa:Os10t0524400-01%0…	15	10
Metabolism	Glycan biosynthesis and metabolism	Other types of O-glycan biosynthesis	KEGG PATHWAY	dosa00514	1	10	0.950333	1	Os03g0586300	dosa:Os03t0586300-01|	http://www.genome.jp/kegg-bin/show_pathway?dosa00514/dosa:Os03t0586300-01%09red	1	0
Metabolism	Glycan biosynthesis and metabolism	Glycosphingolipid biosynthesis - globo and isoglobo series	KEGG PATHWAY	dosa00603	1	10	0.950333	1	Os10g0492900	dosa:Os10t0492900-01|	http://www.genome.jp/kegg-bin/show_pathway?dosa00603/dosa:Os10t0492900-01%09red	0	1
Environmental Information Processing	Signal transduction	MAPK signaling pathway - plant	KEGG PATHWAY	dosa04016	40	167	0.951161	1	Os09g0572000|Os02g0551100|Os03g0297600|Os06g0727200|Os05g0474800|Os02g0115700|Os03g0390200|Os04g0578000|Os01g0382400|Os04g0559800|Os02g0255500|Os12g0548300|Os01g0734466|Os05g0343400|Os03g0743500|Os01g0826400|Os06g0191300|Os03g0285800|Os01g0382000|Os02g0135200|Os05g0539800|Os12g0586100|Os06g0726200|Os02g0666300|Os01g0583100|Os09g0438000|Os05g0491100|Os06g0708000|Os03g0131200|Os02g0787300|Os10g0542…	dosa:Os09t0572000-01|dosa:Os02t0551100-01|dosa:Os03t0297600-01|dosa:Os06t0727200-01|dosa:Os05t0474800-01|dosa:Os02t0115700-01|dosa:Os03t0390200-01|dosa:Os04t0578000-01|dosa:Os01t0382400-01|dosa:Os04t0559800-01|dosa:Os02t0255500-01|dosa:Os12t0548300-01|dosa:Os01t0734466-01|dosa:Os05t0343400-01|dosa:Os03t0743500-01|dosa:Os01t0826400-01|dosa:Os06t0191300-01|dosa:Os03t0285800-01|dosa:Os01t0382000-01|…	http://www.genome.jp/kegg-bin/show_pathway?dosa04016/dosa:Os07t0129200-01%09red/dosa:Os02t0551100-01%09red/dosa:Os01t0382000-01%09red/dosa:Os06t0727200-01%09red/dosa:Os03t0178100-00%09red/dosa:Os06t0708000-01%09red/dosa:Os05t0343400-01%09red/dosa:Os01t0382400-01%09red/dosa:Os10t0542900-01%09red/dosa:Os02t0787300-01%09red/dosa:Os05t0213500-01%09red/dosa:Os02t0666300-01%09red/dosa:Os03t0285800-01%0…	26	14
Genetic Information Processing	Folding, sorting and degradation	Protein processing in endoplasmic reticulum	KEGG PATHWAY	dosa04141	50	210	0.969975	1	Os01g0895600|Os02g0664200|Os10g0442532|Os05g0301500|Os05g0519900|Os03g0259300|Os11g0610700|Os06g0253100|Os01g0135900|Os12g0514500|Os11g0199200|Os05g0507300|Os04g0432500|Os08g0254500|Os06g0634600|Os03g0266300|Os04g0675500|Os07g0517100|Os12g0430000|Os01g0102700|Os01g0840100|Os08g0487800|Os04g0402100|Os04g0397000|Os02g0664100|Os09g0474300|Os01g0565900|Os03g0216600|Os02g0115900|Os11g0482100|Os09g0347…	dosa:Os01t0895600-01|dosa:Os02t0664200-01|dosa:Os03t0151800-02|dosa:Os05t0301500-01|dosa:Os05t0519900-01|dosa:Os03t0259300-01|dosa:Os11t0610700-01|dosa:Os06t0253100-01|dosa:Os01t0135900-01|dosa:Os12t0514500-01|dosa:Os11t0199200-01|dosa:Os05t0507300-01|dosa:Os04t0432500-01|dosa:Os08t0254500-01|dosa:Os06t0634600-01|dosa:Os03t0266300-01|dosa:Os04t0675500-01|dosa:Os07t0517100-01|dosa:Os12t0430000-00|…	http://www.genome.jp/kegg-bin/show_pathway?dosa04141/dosa:Os03t0276500-01%09red/dosa:Os07t0209000-01%09red/dosa:Os03t0733800-00%09red/dosa:Os01t0895600-01%09red/dosa:Os01t0911200-01%09red/dosa:Os05t0156500-01%09red/dosa:Os06t0634600-01%09red/dosa:Os05t0156300-01%09red/dosa:Os07t0517100-01%09red/dosa:Os05t0460000-01%09red/dosa:Os02t0664100-00%09red/dosa:Os06t0716700-01%09red/dosa:Os05t0507300-01%0…	42	8
Metabolism	Metabolism of terpenoids and polyketides	Brassinosteroid biosynthesis	KEGG PATHWAY	dosa00905	1	13	0.978109	1	Os01g0388000	dosa:Os01t0388000-01|	http://www.genome.jp/kegg-bin/show_pathway?dosa00905/dosa:Os01t0388000-01%09red	0	1
Human Diseases	Endocrine and metabolic disease	AGE-RAGE signaling pathway in diabetic complications	KEGG PATHWAY	dosa04933	1	13	0.978109	1	Os06g0234200	dosa:Os06t0234200-01|	http://www.genome.jp/kegg-bin/show_pathway?dosa04933/dosa:Os06t0234200-01%09red	0	1
Metabolism	Amino acid metabolism	Arginine and proline metabolism	KEGG PATHWAY	dosa00330	11	64	0.982349	1	Os02g0730000|Os06g0270900|Os04g0117900|Os01g0760600|Os11g0186200|Os10g0497800|Os09g0440300|Os04g0671200|Os06g0528600|Os10g0550900|Os03g0643300	dosa:Os06t0270900-01|dosa:Os06t0270900-01|dosa:Os04t0117900-01|dosa:Os01t0760600-01|dosa:Os11t0186200-01|dosa:Os10t0497800-01|dosa:Os09t0440300-01|dosa:Os04t0671200-01|dosa:Os06t0528600-01|dosa:Os10t0550900-01|dosa:Os03t0643300-01|	http://www.genome.jp/kegg-bin/show_pathway?dosa00330/dosa:Os09t0440300-01%09red/dosa:Os06t0528600-01%09red/dosa:Os04t0671200-01%09red/dosa:Os04t0117900-01%09red/dosa:Os03t0643300-01%09red/dosa:Os10t0550900-01%09red/dosa:Os10t0497800-01%09red/dosa:Os06t0270900-01%09red/dosa:Os11t0186200-01%09red/dosa:Os01t0760600-01%09red	10	1
Genetic Information Processing	Replication and repair	Base excision repair	KEGG PATHWAY	dosa03410	6	42	0.984226	1	Os01g0799500|Os08g0489300|Novel01331|Os08g0175300|Os10g0489200|Os04g0637400	dosa:Os01t0799500-01|dosa:Os08t0489300-01|dosa:Os11t0186400-00|dosa:Os08t0175300-01|dosa:Os10t0489200-01|dosa:Os04t0637400-01|	http://www.genome.jp/kegg-bin/show_pathway?dosa03410/dosa:Os04t0637400-01%09red/dosa:Os08t0489300-01%09red/dosa:Os10t0489200-01%09red/dosa:Os08t0175300-01%09red/dosa:Os01t0799500-01%09red/dosa:Os11t0186400-00%09red	4	2
Metabolism	Lipid metabolism	Fatty acid elongation	KEGG PATHWAY	dosa00062	5	38	0.986613	1	Os01g0150000|Os01g0150200|Os06g0598800|Os05g0460800|Os03g0382100	dosa:Os01t0150000-01|dosa:Os01t0150200-01|dosa:Os06t0598800-01|dosa:Os05t0460800-01|dosa:Os03t0382100-01|	http://www.genome.jp/kegg-bin/show_pathway?dosa00062/dosa:Os01t0150200-01%09red/dosa:Os01t0150000-01%09red/dosa:Os06t0598800-01%09red/dosa:Os03t0382100-01%09red/dosa:Os05t0460800-01%09red	2	3
Organismal Systems	Environmental adaptation	Plant-pathogen interaction	KEGG PATHWAY	dosa04626	42	192	0.988746	1	Os08g0499300|Os05g0474800|Os12g0169800|Os12g0514500|Os02g0126400|Os01g0382400|Os11g0171500|Os07g0409900|Os12g0169950|Os01g0734466|Os05g0343400|Os03g0743500|Os01g0279300|Os03g0844100|Os01g0826400|Os04g0647800|Os03g0133400|Os06g0191300|Os03g0130900|Os08g0487800|Os01g0382000|Os09g0474300|Os07g0129300|Os08g0538300|Os09g0438000|Os05g0491100|Os09g0482100|Os06g0187950|Os02g0787300|Os07g0681400|Os01g0267…	dosa:Os08t0499300-01|dosa:Os05t0474800-01|dosa:Os12t0169800-00|dosa:Os12t0514500-01|dosa:Os02t0126400-01|dosa:Os01t0382400-01|dosa:Os11t0171500-01|dosa:Os07t0409900-01|dosa:Os12t0169800-00|dosa:Os01t0734466-01|dosa:Os05t0343400-01|dosa:Os03t0743500-01|dosa:Os01t0279300-01|dosa:Os03t0844100-01|dosa:Os01t0826400-01|dosa:Os04t0647800-01|dosa:Os03t0133400-01|dosa:Os06t0191300-01|dosa:Os03t0130900-01|…	http://www.genome.jp/kegg-bin/show_pathway?dosa04626/dosa:Os07t0129200-01%09red/dosa:Os02t0789100-01%09red/dosa:Os06t0527100-01%09red/dosa:Os01t0382000-01%09red/dosa:Os11t0171500-01%09red/dosa:Os02t0126400-01%09red/dosa:Os03t0331700-02%09red/dosa:Os05t0343400-01%09red/dosa:Os01t0382400-01%09red/dosa:Os02t0787300-01%09red/dosa:Os06t0716700-01%09red/dosa:Os05t0585500-01%09red/dosa:Os01t0826400-01%0…	34	8
Metabolism	Lipid metabolism	Cutin, suberine and wax biosynthesis	KEGG PATHWAY	dosa00073	3	29	0.99039	1	Os06g0254300|Os06g0254700|Novel01372	dosa:Os06t0254300-01|dosa:Os06t0254700-01|dosa:Os08t0298700-01|	http://www.genome.jp/kegg-bin/show_pathway?dosa00073/dosa:Os06t0254700-01%09red/dosa:Os06t0254300-01%09red/dosa:Os08t0298700-01%09red	1	2
Genetic Information Processing	Transcription	RNA polymerase	KEGG PATHWAY	dosa03020	5	40	0.990803	1	Os10g0495600|Os04g0487300|Os06g0612200|Os06g0697400|Os04g0492300	dosa:Os10t0495600-01|dosa:Os04t0487300-01|dosa:Os06t0612200-01|dosa:Os06t0697400-01|dosa:Os04t0492300-01|	http://www.genome.jp/kegg-bin/show_pathway?dosa03020/dosa:Os06t0697400-01%09red/dosa:Os06t0612200-01%09red/dosa:Os04t0487300-01%09red/dosa:Os10t0495600-01%09red/dosa:Os04t0492300-01%09red	5	0
Environmental Information Processing	Signal transduction	Plant hormone signal transduction	KEGG PATHWAY	dosa04075	56	249	0.99204	1	Os09g0572000|Os02g0551100|Os01g0194300|Os05g0449500|Os01g0904700|Os01g0808100|Os05g0230700|Os04g0442000|Os03g0390200|Os01g0382400|Os02g0255500|Os01g0675700|Os11g0143300|Os07g0182400|Os08g0428400|Os08g0557700|Os07g0687700|Os04g0442300|Os10g0392400|Os06g0335500|Os01g0743800|Os04g0537100|Os10g0362300|Os01g0382000|Os01g0718300|Os12g0586100|Os07g0129300|Os01g0583100|Os12g0601300|Os03g0782500|Os05g0407…	dosa:Os09t0572000-01|dosa:Os02t0551100-01|dosa:Os01t0194300-01|dosa:Os05t0449500-01|dosa:Os01t0904700-01|dosa:Os01t0808100-01|dosa:Os05t0230700-01|dosa:Os04t0442000-01|dosa:Os03t0390200-01|dosa:Os01t0382400-01|dosa:Os02t0255500-01|dosa:Os01t0675700-01|dosa:Os11t0143300-01|dosa:Os07t0182400-01|dosa:Os08t0428400-01|dosa:Os08t0557700-01|dosa:Os07t0687700-01|dosa:Os04t0442300-01|dosa:Os10t0392400-01|…	http://www.genome.jp/kegg-bin/show_pathway?dosa04075/dosa:Os01t0382000-01%09red/dosa:Os01t0675700-01%09red/dosa:Os02t0551100-01%09red/dosa:Os01t0286100-01%09red/dosa:Os06t0696600-01%09red/dosa:Os12t0601300-01%09red/dosa:Os03t0318600-01%09red/dosa:Os02t0766700-01%09red/dosa:Os11t0143300-01%09red/dosa:Os03t0132800-01%09red/dosa:Os01t0382400-01%09red/dosa:Os05t0449500-01%09red/dosa:Os02t0787300-01%0…	19	37
Metabolism	Metabolism of cofactors and vitamins	Riboflavin metabolism	KEGG PATHWAY	dosa00740	1	18	0.994415	1	Os04g0557000	dosa:Os04t0557000-01|	http://www.genome.jp/kegg-bin/show_pathway?dosa00740/dosa:Os04t0557000-01%09red	0	1
Genetic Information Processing	Folding, sorting and degradation	RNA degradation	KEGG PATHWAY	dosa03018	19	108	0.995178	1	Os01g0191700|Os10g0167300|Os10g0437200|Os09g0279500|Os07g0168000|Os09g0375000|Os03g0266200|Os06g0136600|Os04g0492900|Os03g0248600|Os05g0194900|Os03g0157800|Os02g0722800|Os11g0660400|Os08g0177700|Os05g0524400|Os12g0279000|Os10g0405600|Os03g0748800	dosa:Os01t0191700-01|dosa:Os10t0167300-01|dosa:Os10t0437200-01|dosa:Os09t0279500-01|dosa:Os07t0168000-01|dosa:Os09t0375000-01|dosa:Os03t0266200-01|dosa:Os06t0136600-01|dosa:Os04t0492900-01|dosa:Os03t0248600-01|dosa:Os05t0194900-01|dosa:Os03t0157800-01|dosa:Os02t0722800-01|dosa:Os11t0660300-01|dosa:Os08t0177700-01|dosa:Os05t0524400-01|dosa:Os12t0279000-01|dosa:Os10t0405600-01|dosa:Os03t0748800-01|	http://www.genome.jp/kegg-bin/show_pathway?dosa03018/dosa:Os09t0375000-01%09red/dosa:Os05t0194900-01%09red/dosa:Os01t0191700-01%09red/dosa:Os04t0492900-01%09red/dosa:Os10t0167300-01%09red/dosa:Os08t0177700-01%09red/dosa:Os10t0437200-01%09red/dosa:Os03t0157800-01%09red/dosa:Os03t0248600-01%09red/dosa:Os03t0748800-01%09red/dosa:Os09t0279500-01%09red/dosa:Os02t0722800-01%09red/dosa:Os05t0524400-01%0…	13	6
Metabolism	Biosynthesis of other secondary metabolites	Phenylpropanoid biosynthesis	KEGG PATHWAY	dosa00940	48	231	0.997444	1	Os04g0474800|Os09g0127300|Os10g0512400|Os05g0427400|Os03g0703000|Os03g0749300|Os09g0400400|Os04g0688300|Os07g0656200|Os05g0366600|Os10g0109600|Os07g0677200|Os09g0419200|Os04g0500700|Os04g0688100|Os04g0474500|Os03g0152400|Os04g0518400|Os04g0688600|Os05g0365600|Os06g0547400|Os01g0962700|Os04g0651000|Os08g0448000|Os07g0677100|Os12g0111800|Os09g0511600|Os01g0326300|Os10g0109300|Os05g0320700|Os05g0449…	dosa:Os04t0474900-01|dosa:Os09t0127300-01|dosa:Os10t0512400-01|dosa:Os05t0427400-00|dosa:Os03t0703000-01|dosa:Os03t0749300-01|dosa:Os09t0400400-01|dosa:Os04t0688300-01|dosa:Os01t0508000-01|dosa:Os05t0366600-01|dosa:Os10t0109600-01|dosa:Os07t0677200-01|dosa:Os09t0419200-01|dosa:Os04t0500700-01|dosa:Os04t0688100-01|dosa:Os04t0474500-01|dosa:Os03t0152400-01|dosa:Os04t0518400-01|dosa:Os04t0688600-01|…	http://www.genome.jp/kegg-bin/show_pathway?dosa00940/dosa:Os05t0135500-01%09red/dosa:Os07t0677400-00%09red/dosa:Os02t0240100-01%09red/dosa:Os03t0235000-01%09red/dosa:Os08t0448000-01%09red/dosa:Os01t0963000-01%09red/dosa:Os01t0930800-01%09red/dosa:Os04t0688100-01%09red/dosa:Os07t0677100-01%09red/dosa:Os09t0127300-01%09red/dosa:Os04t0518400-01%09red/dosa:Os04t0500700-01%09red/dosa:Os03t0749300-01%0…	34	14
Metabolism	Energy metabolism	Oxidative phosphorylation	KEGG PATHWAY	dosa00190	20	118	0.997724	1	Os02g0768600|Os04g0498200|Os02g0750100|Os07g0513000|Os03g0806900|Os07g0134800|Os04g0656100|Os11g0162200|Os01g0527700|Os05g0400400|Os12g0638700|Os06g0142700|Os03g0278900|Os02g0704900|Os05g0106100|Os04g0601700|Os03g0251500|Os04g0137500|Os08g0496000|Os01g0974800	dosa:Os02t0768600-01|dosa:Os04t0498200-01|dosa:Os02t0750100-00|dosa:Os07t0513000-01|dosa:Os03t0806900-01|dosa:Os07t0134800-01|dosa:Os04t0656100-01|dosa:Os11t0162200-01|dosa:Os01t0527700-01|dosa:Os05t0400400-01|dosa:Os12t0638700-01|dosa:Os06t0142700-01|dosa:Os03t0278900-01|dosa:Os02t0704900-01|dosa:Os05t0106100-01|dosa:Os04t0601700-01|dosa:Os03t0251500-01|dosa:Os04t0137500-00|dosa:Os08t0496000-01|…	http://www.genome.jp/kegg-bin/show_pathway?dosa00190/dosa:Os01t0974800-01%09red/dosa:Os03t0251500-01%09red/dosa:Os11t0162200-01%09red/dosa:Os03t0806900-01%09red/dosa:Os04t0137500-00%09red/dosa:Os02t0704900-01%09red/dosa:Os12t0638700-01%09red/dosa:Os07t0513000-01%09red/dosa:Os08t0496000-01%09red/dosa:Os05t0400400-01%09red/dosa:Os01t0527700-01%09red/dosa:Os05t0106100-01%09red/dosa:Os07t0134800-01%0…	13	7
Metabolism	Metabolism of terpenoids and polyketides	Zeatin biosynthesis	KEGG PATHWAY	dosa00908	2	29	0.997741	1	Os04g0556500|Os04g0556400	dosa:Os04t0556500-01|dosa:Os04t0556400-01|	http://www.genome.jp/kegg-bin/show_pathway?dosa00908/dosa:Os04t0556500-01%09red/dosa:Os04t0556400-01%09red	2	0
Genetic Information Processing	Folding, sorting and degradation	SNARE interactions in vesicular transport	KEGG PATHWAY	dosa04130	3	38	0.998704	1	Os03g0187700|Os03g0787000|Os06g0168500	dosa:Os03t0187700-01|dosa:Os03t0787000-01|dosa:Os06t0168500-01|	http://www.genome.jp/kegg-bin/show_pathway?dosa04130/dosa:Os06t0168500-01%09red/dosa:Os03t0787000-01%09red/dosa:Os03t0187700-01%09red	2	1
Metabolism	Glycan biosynthesis and metabolism	Glycosylphosphatidylinositol (GPI)-anchor biosynthesis	KEGG PATHWAY	dosa00563	1	25	0.999175	1	Os09g0266400	dosa:Os09t0266400-01|	http://www.genome.jp/kegg-bin/show_pathway?dosa00563/dosa:Os09t0266400-01%09red	1	0
Genetic Information Processing	Replication and repair	Mismatch repair	KEGG PATHWAY	dosa03430	3	41	0.999349	1	Novel01331|Os10g0489200|Os02g0633400	dosa:Os11t0186400-00|dosa:Os10t0489200-01|dosa:Os02t0633400-01|	http://www.genome.jp/kegg-bin/show_pathway?dosa03430/dosa:Os02t0633400-01%09red/dosa:Os10t0489200-01%09red/dosa:Os11t0186400-00%09red	3	0
Genetic Information Processing	Translation	mRNA surveillance pathway	KEGG PATHWAY	dosa03015	16	110	0.999453	1	Os06g0563250|Os03g0566800|Os11g0100200|Os07g0274800|Os01g0814000|Os12g0100100|Os10g0470900|Os03g0702800|Os02g0617600|Os08g0305300|Os05g0105900|Os03g0347200|Os01g0178400|Os04g0683100|Os03g0852900|Os09g0279500	dosa:Os02t0224200-01|dosa:Os03t0566800-01|dosa:Os11t0100200-00|dosa:Os07t0274800-01|dosa:Os01t0814000-01|dosa:Os12t0100100-01|dosa:Os10t0470900-01|dosa:Os03t0702800-01|dosa:Os02t0617600-01|dosa:Os08t0305300-01|dosa:Os05t0105900-01|dosa:Os03t0347200-01|dosa:Os01t0178400-01|dosa:Os04t0683100-01|dosa:Os03t0852900-01|dosa:Os09t0279500-01|	http://www.genome.jp/kegg-bin/show_pathway?dosa03015/dosa:Os01t0178400-01%09red/dosa:Os07t0274800-01%09red/dosa:Os12t0100100-01%09red/dosa:Os03t0566800-01%09red/dosa:Os03t0852900-01%09red/dosa:Os02t0224200-01%09red/dosa:Os03t0702800-01%09red/dosa:Os10t0470900-01%09red/dosa:Os04t0683100-01%09red/dosa:Os02t0617600-01%09red/dosa:Os09t0279500-01%09red/dosa:Os03t0347200-01%09red/dosa:Os05t0105900-01%0…	11	5
Genetic Information Processing	Folding, sorting and degradation	Proteasome	KEGG PATHWAY	dosa03050	7	66	0.999518	1	Os06g0301300|Os03g0387100|Os07g0435100|Os05g0490800|Os08g0548900|Os02g0205300|Os04g0608500	dosa:Os06t0301300-00|dosa:Os03t0387100-01|dosa:Os07t0435100-01|dosa:Os05t0490800-01|dosa:Os08t0548900-01|dosa:Os02t0205300-01|dosa:Os08t0224700-01|	http://www.genome.jp/kegg-bin/show_pathway?dosa03050/dosa:Os02t0205300-01%09red/dosa:Os03t0387100-01%09red/dosa:Os07t0435100-01%09red/dosa:Os08t0548900-01%09red/dosa:Os08t0224700-01%09red/dosa:Os06t0301300-00%09red/dosa:Os05t0490800-01%09red	7	0
Cellular Processes	Transport and catabolism	Autophagy - other	KEGG PATHWAY	dosa04136	2	37	0.999687	1	Os06g0267600|Os12g0137500	dosa:Os06t0267600-01|dosa:Os12t0137500-01|	http://www.genome.jp/kegg-bin/show_pathway?dosa04136/dosa:Os06t0267600-01%09red/dosa:Os12t0137500-01%09red	2	0
Genetic Information Processing	Replication and repair	DNA replication	KEGG PATHWAY	dosa03030	5	57	0.999701	1	Novel01331|Os04g0637400|Os08g0175300|Os10g0489200|Os02g0633400	dosa:Os11t0186400-00|dosa:Os04t0637400-01|dosa:Os08t0175300-01|dosa:Os10t0489200-01|dosa:Os02t0633400-01|	http://www.genome.jp/kegg-bin/show_pathway?dosa03030/dosa:Os08t0175300-01%09red/dosa:Os02t0633400-01%09red/dosa:Os04t0637400-01%09red/dosa:Os10t0489200-01%09red/dosa:Os11t0186400-00%09red	5	0
Genetic Information Processing	Replication and repair	Nucleotide excision repair	KEGG PATHWAY	dosa03420	7	69	0.999732	1	Os06g0264300|Novel01331|Os03g0100400|Os08g0175300|Os10g0489200|Os02g0633400|Os04g0637400	dosa:Os06t0264300-01|dosa:Os11t0186400-00|dosa:Os03t0100400-01|dosa:Os08t0175300-01|dosa:Os10t0489200-01|dosa:Os02t0633400-01|dosa:Os04t0637400-01|	http://www.genome.jp/kegg-bin/show_pathway?dosa03420/dosa:Os03t0100400-01%09red/dosa:Os08t0175300-01%09red/dosa:Os06t0264300-01%09red/dosa:Os10t0489200-01%09red/dosa:Os04t0637400-01%09red/dosa:Os02t0633400-01%09red/dosa:Os11t0186400-00%09red	7	0
Genetic Information Processing	Replication and repair	Homologous recombination	KEGG PATHWAY	dosa03440	7	69	0.999732	1	Os01g0106700|Os07g0434500|Novel01331|Os02g0780800|Os08g0175300|Os02g0633400|Os04g0637400	dosa:Os01t0106700-00|dosa:Os06t0255700-01|dosa:Os11t0186400-00|dosa:Os02t0780800-01|dosa:Os08t0175300-01|dosa:Os02t0633400-01|dosa:Os04t0637400-01|	http://www.genome.jp/kegg-bin/show_pathway?dosa03440/dosa:Os04t0637400-01%09red/dosa:Os01t0106700-00%09red/dosa:Os06t0255700-01%09red/dosa:Os08t0175300-01%09red/dosa:Os02t0633400-01%09red/dosa:Os02t0780800-01%09red/dosa:Os11t0186400-00%09red	5	2
Metabolism	Carbohydrate metabolism	Pentose and glucuronate interconversions	KEGG PATHWAY	dosa00040	8	80	0.999908	1	Os01g0311800|Os06g0701200|Os09g0505700|Os09g0553200|Os05g0542800|Os12g0443600|Os03g0169100|Os07g0409200	dosa:Os01t0311800-01|dosa:Os06t0701200-01|dosa:Os09t0505700-01|dosa:Os09t0553200-01|dosa:Os05t0542800-01|dosa:Os12t0443600-01|dosa:Os03t0169100-01|dosa:Os07t0409200-01|	http://www.genome.jp/kegg-bin/show_pathway?dosa00040/dosa:Os06t0701200-01%09red/dosa:Os05t0542800-01%09red/dosa:Os12t0443600-01%09red/dosa:Os09t0505700-01%09red/dosa:Os09t0553200-01%09red/dosa:Os03t0169100-01%09red/dosa:Os07t0409200-01%09red/dosa:Os01t0311800-01%09red	5	3
Cellular Processes	Transport and catabolism	Endocytosis	KEGG PATHWAY	dosa04144	23	156	0.99993	1	Os01g0840100|Os02g0632500|Os05g0102900|Os11g0104900|Os06g0247800|Os01g0813400|Os01g0661500|Os02g0822500|Os05g0460000|Os02g0326600|Os12g0207300|Os02g0690700|Os10g0524400|Os06g0604400|Os06g0717100|Os03g0241900|Os02g0193800|Os03g0276500|Os03g0112101|Os11g0629200|Os03g0666100|Os12g0121400|Os01g0338200	dosa:Os01t0840100-01|dosa:Os02t0632500-01|dosa:Os05t0102900-01|dosa:Os11t0104900-00|dosa:Os06t0247800-01|dosa:Os01t0813400-01|dosa:Os01t0661500-01|dosa:Os02t0822500-01|dosa:Os05t0460000-01|dosa:Os02t0326600-01|dosa:Os12t0207300-01|dosa:Os02t0690700-01|dosa:Os10t0524400-01|dosa:Os06t0604400-01|dosa:Os06t0717100-01|dosa:Os03t0241900-02|dosa:Os02t0193800-01|dosa:Os03t0276500-01|dosa:Os03t0112101-00|…	http://www.genome.jp/kegg-bin/show_pathway?dosa04144/dosa:Os03t0276500-01%09red/dosa:Os02t0690700-01%09red/dosa:Os06t0604400-01%09red/dosa:Os05t0460000-01%09red/dosa:Os03t0666100-00%09red/dosa:Os01t0661500-01%09red/dosa:Os02t0632500-01%09red/dosa:Os02t0822500-01%09red/dosa:Os03t0241900-02%09red/dosa:Os01t0338200-01%09red/dosa:Os10t0524400-01%09red/dosa:Os06t0247800-01%09red/dosa:Os02t0326600-01%0…	16	7
Genetic Information Processing	Transcription	Basal transcription factors	KEGG PATHWAY	dosa03022	1	45	0.999997	1	Os02g0654400	dosa:Os02t0654400-01|	http://www.genome.jp/kegg-bin/show_pathway?dosa03022/dosa:Os02t0654400-01%09red	1	0
Genetic Information Processing	Transcription	Spliceosome	KEGG PATHWAY	dosa03040	27	195	0.999997	1	Os11g0100200|Os02g0177500|Os01g0840100|Os04g0636900|Os10g0466300|Os08g0559400|Os12g0100100|Os03g0347200|Os10g0321700|Os03g0387000|Os03g0241200|Os08g0177700|Os08g0486200|Os07g0608700|Os01g0316600|Os03g0836200|Os05g0460000|Os02g0266100|Os05g0163250|Os04g0646100|Os11g0495400|Os05g0427300|Os03g0276500|Os03g0566800|Os12g0502200|Os09g0491756|Os08g0151400	dosa:Os11t0100200-00|dosa:Os02t0177500-01|dosa:Os01t0840100-01|dosa:Os04t0636900-01|dosa:Os10t0466300-01|dosa:Os08t0559400-01|dosa:Os12t0100100-01|dosa:Os03t0347200-01|dosa:Os10t0321700-01|dosa:Os03t0387000-01|dosa:Os03t0241200-00|dosa:Os08t0177700-01|dosa:Os08t0486200-01|dosa:Os07t0608700-01|dosa:Os05t0364600-01|dosa:Os03t0836200-01|dosa:Os05t0460000-01|dosa:Os02t0266100-02|dosa:Os05t0163250-01|…	http://www.genome.jp/kegg-bin/show_pathway?dosa03040/dosa:Os03t0347200-01%09red/dosa:Os03t0276500-01%09red/dosa:Os04t0636900-01%09red/dosa:Os03t0566800-01%09red/dosa:Os05t0460000-01%09red/dosa:Os10t0466300-01%09red/dosa:Os12t0502200-01%09red/dosa:Os11t0100200-00%09red/dosa:Os08t0559400-01%09red/dosa:Os08t0177700-01%09red/dosa:Os05t0163250-01%09red/dosa:Os09t0491756-01%09red/dosa:Os05t0427300-03%0…	22	5
Genetic Information Processing	Folding, sorting and degradation	Ubiquitin mediated proteolysis	KEGG PATHWAY	dosa04120	10	125	1	1	Os10g0466300|Os01g0369000|Os05g0463900|Os03g0356414|Os05g0196400|Os02g0771100|Os01g0232500|Os01g0125900|Os09g0321900|Os01g0719100	dosa:Os10t0466300-01|dosa:Os01t0369000-01|dosa:Os05t0463900-01|dosa:Os03t0356414-01|dosa:Os06t0193000-01|dosa:Os02t0771100-01|dosa:Os01t0232500-01|dosa:Os01t0125900-01|dosa:Os09t0321900-01|dosa:Os01t0719100-01|	http://www.genome.jp/kegg-bin/show_pathway?dosa04120/dosa:Os01t0719100-01%09red/dosa:Os06t0193000-01%09red/dosa:Os10t0466300-01%09red/dosa:Os03t0356414-01%09red/dosa:Os09t0321900-01%09red/dosa:Os01t0232500-01%09red/dosa:Os05t0463900-01%09red/dosa:Os01t0125900-01%09red/dosa:Os02t0771100-01%09red/dosa:Os01t0369000-01%09red	7	3
