# Supplementary material for: Comprehensive Transcriptomic Analysis of the Molecular Mechanisms Conferring Resistance to Rice Blast in the Elite Restorer Line Fuhui2165
Source: Int J Mol Sci. 2025 Oct 19;26(20):10164. doi: 10.3390/ijms262010164 (PMC12564515; doi:10.3390/ijms262010164)
Supplement: Supplementary file 1 [file ijms-26-10164-s001.zip › Table S14.xlsx]

## Sheet: Sheet1
Table S14. List of the unique co-expressed differentially expressed genes (DEGs) in FH2165 and HHSM.
Gene_id	Gene description	Regulation
Os01g0108500	Protein of unknown function DUF3778 domain containing protein.	down
Os01g0192300	Similar to I-box binding factor (Fragment); Hypothetical conserved gene.	down
Os01g0202500	Similar to B-box zinc finger family protein.	up
Os01g0307624	Conserved hypothetical protein.	up
Os01g0810300	Similar to Calmodulin-like protein.	down
Os01g0836900	Conserved hypothetical protein.	up
Os01g0846300	Similar to Protein phosphatase 2C.	down
Os01g0920300	Methyltransferase small domain containing protein.	down
Os01g0936800	PapD-like domain containing protein; Similar to VAP27-2.	down
Os02g0116500	Similar to Protochlorophyllide reductase homologue.	down
Os02g0566300	Conserved hypothetical protein; Retrotransposon gag protein domain containing protein; Peptidase aspartic, catalytic domain containing protein. (Os02t0566300-03)	up
Os02g0635000	Similar to Nitrilase 1.	up
Os02g0644600	Pentatricopeptide repeat domain containing protein.	up
Os02g0644650	-	up
Os02g0675800	Cyclin-like F-box domain containing protein.	down
Os02g0782600	Synaptojanin, N-terminal domain containing protein; Similar to SAC domain protein 1 (FIG4-like protein AtFIG4).	down
Os02g0806000	Acyl-CoA N-acyltransferase domain containing protein; Similar to N-acetyltransferase.	down
Os03g0103800	Conserved hypothetical protein.	up
Os03g0146000	Similar to RAB1X.	down
Os03g0183200	Similar to AP2 domain containing protein, expressed.	up
Os03g0184000	Similar to Phytoene desaturase (Fragment).	down
Os03g0307100	Peptidase S9A, oligopeptidase, N-terminal beta-propeller domain containing protein.	down
Os03g0796600	Protein of unknown function DUF506, plant family protein; Non-protein coding transcript.	down
Os03g0805500	Similar to AAE18 (ACYL-ACTIVATING ENZYME 18); catalytic/ ligase.	down
Os03g0819900	Similar to RAB8C.	up
Os03g0835150	Conserved hypothetical protein.	down
Os03g0854100	Similar to ARF GAP-like zinc finger-containing protein ZIGA2 (Fragment); Similar to predicted protein.	up
Os04g0346000	2OG-Fe(II) oxygenase domain containing protein.	up
Os04g0387300	Similar to OSIGBa0075F02.1 protein.	up
Os04g0419900	Similar to H0525E10.7 protein.	up
Os04g0463600	Myb/SANT-like domain domain containing protein.	down
Os04g0507000	Similar to DNA mismatch repair protein.	down
Os04g0527400	BRO1 domain containing protein.	down
Os04g0623300	Polyamine oxidase, Seed germination; Similar to H0215F08.3 protein.	down
Os04g0661600	Similar to H0112G12.13 protein.	up
Os04g0684900	Component of the CCR4-NOTcomplex, Deadenylase, Deadenylation (poly(A) tail shortening), Development and stress response.	up
Os05g0102000	SAM dependent carboxyl methyltransferase family protein.	down
Os05g0157200	UspA domain containing protein.	up
Os05g0363200	UDP-glucuronic acid decarboxylase.	up
Os05g0419600	Conserved hypothetical protein.	up
Os05g0428700	Similar to Potassium channel protein ZMK2.	down
Os05g0495250	-	up
Os05g0495900	Similar to Beta-1,3-glucanase precursor (Fragment).	down
Os05g0503000	Similar to Secretory carrier membrane protein.	down
Os05g0537400	Similar to Protein phosphatase 2C.	down
Os06g0129900	Similar to Cytochrome P450 CYPD; Similar to cytochrome P450.	down
Os06g0142500	Similar to Wall-associated kinase 3.	down
Os06g0155600	ATPase, AAA-type, core domain containing protein.	down
Os06g0166400	Similar to TINY-like protein (AP2 domain containing protein RAP2.10).	up
Os06g0275800	Amino acid transporter, transmembrane domain containing protein.	down
Os06g0524400	Protein of unknown function DUF231, plant domain containing protein.	down
Os06g0587900	Hypothetical conserved gene.	down
Os06g0663600	Endonuclease V family protein.	up
Os06g0703800	Activator of Hsp90 ATPase, N-terminal domain containing protein.	up
Os07g0148800	Conserved hypothetical protein.	down
Os07g0281000	Nucleotide-binding, alpha-beta plait domain containing protein.	up
Os07g0438700	Hypothetical conserved gene.	up
Os07g0445600	Conserved hypothetical protein.	down
Os07g0617800	Similar to Alanine aminotransferase.	up
Os07g0669600	Conserved hypothetical protein.	up
Os08g0148600	Similar to Endoribonuclease Dicer homolog 3a.	up
Os08g0191700	Glyoxalase I, Abiotic stress response ;Glyoxalase I, Splicing variant, Stress tolerance; Similar to Lactoylglutathione.	down
Os08g0296900	Tetratricopeptide-like helical domain containing protein; Hypothetical gene; Similar to Heat shock protein 70.	down
Os08g0526400	Defence response, Rin4 domain containing protein.	up
Os08g0549000	-	up
Os08g0556900	Similar to Cysteine proteinase (EC 3.4.22.-); Similar to Vignain.	down
Os09g0442600	Similar to Plastid (P)ppGpp synthase.	up
Os09g0455300	Similar to INDEHISCENT protein.	down
Os09g0553600	Similar to NADC homolog.	up
Os10g0456800	CHY zinc finger protein, Transcriptional co-activator of DST, Drought and salt tolerance, Stomatal aperture control; Similar to CHY zinc finger family protein, expressed.	up
Os10g0536400	Similar to Oxidoreductase, 2OG-Fe oxygenase family protein, expressed.	up
Os10g0560000	Protein of unknown function DUF828, plant family protein; Similar to predicted protein.	down
Os10g0577800	Poly(ADP-ribose) polymerase, catalytic region domain containing protein.	up
Os11g0108800	Similar to Protein kinase domain containing protein, expressed.	down
Os11g0125900	Similar to GDA1/CD39 family protein, expressed.	down
Os11g0139900	Mitochondrial glycoprotein domain containing protein.	up
Os11g0165700	Mannose-binding lectin domain containing protein.	down
Os11g0432900	Peptidase S10, serine carboxypeptidase family protein; Similar to Serine carboxypeptidase.	down
Os11g0455500	Similar to Adenosylhomocysteinase.	up
Os11g0625900	Protein kinase, core domain containing protein.	up
Os11g0637501	Similar to membrane protein.	up
Os11g0659400	Hypothetical conserved gene.	up
Os12g0231000	TGF-beta receptor, type I/II extracellular region family protein.	down
Os12g0485500	Similar to HesB/YadR/YfhF family protein.	up
Os12g0515600	Similar to Guanylate kinase (EC 2.7.4.8).	up
Os12g0560300	Similar to NTGB2 (Fragment).	up

## Sheet: Sheet2
gene_id
Novel00244
Novel00352
Os01g0108500
Os01g0192300
Os01g0202500
Os01g0307624
Os01g0810300
Os01g0836900
Os01g0846300
Os01g0920300
Os01g0936800
Os02g0116500
Os02g0566300
Os02g0635000
Os02g0644600
Os02g0644650
Os02g0675800
Os02g0782600
Os02g0806000
Os03g0103800
Os03g0146000
Os03g0183200
Os03g0184000
Os03g0307100
Os03g0796600
Os03g0805500
Os03g0819900
Os03g0835150
Os03g0854100
Os04g0346000
Os04g0387300
Os04g0419900
Os04g0463600
Os04g0507000
Os04g0527400
Os04g0623300
Os04g0661600
Os04g0684900
Os05g0102000
Os05g0157200
Os05g0363200
Os05g0419600
Os05g0428700
Os05g0495250
Os05g0495900
Os05g0503000
Os05g0537400
Os06g0129900
Os06g0142500
Os06g0155600
Os06g0166400
Os06g0275800
Os06g0524400
Os06g0587900
Os06g0663600
Os06g0703800
Os07g0148800
Os07g0281000
Os07g0438700
Os07g0445600
Os07g0617800
Os07g0669600
Os08g0148600
Os08g0191700
Os08g0296900
Os08g0526400
Os08g0549000
Os08g0556900
Os09g0442600
Os09g0455300
Os09g0553600
Os10g0456800
Os10g0536400
Os10g0560000
Os10g0577800
Os11g0108800
Os11g0125900
Os11g0139900
Os11g0165700
Os11g0432900
Os11g0455500
Os11g0625900
Os11g0637501
Os11g0659400
Os12g0231000
Os12g0485500
Os12g0515600
Os12g0560300
