# Supplementary material for: Comprehensive Transcriptomic Analysis of the Molecular Mechanisms Conferring Resistance to Rice Blast in the Elite Restorer Line Fuhui2165
Source: Int J Mol Sci. 2025 Oct 19;26(20):10164. doi: 10.3390/ijms262010164 (PMC12564515; doi:10.3390/ijms262010164)
Supplement: Supplementary file 1 [file ijms-26-10164-s001.zip › Table S2.xlsx]

## Sheet: Table S2
Table S2. Detailed information of differentially expressed genes (DEGs) in the comparison between FHMO_24 and FHMO_0 groups.
Gene_id	readcount_FHMO_24	readcount_FHMO_0	log2FoldChange	pval	padj	chromosome	start	end	length	Gene name	Gene description
Os01g0869800	0	365.230745592352	-10.642	1.8668e-54	1.036e-52	1	37697024	37699582	1064	PSBS1	22-kDa Photosystem II protein, Photoprotection (Os01t0869800-01)
Os06g0141200	0	63.7472906079045	-10.124	1.4674e-11	1.7569e-10	6	2162738	2165150	890	zinc finger protein 1, stress repressive zinc finger protein 3	Similar to RNA-binding protein EWS. (Os06t0141200-01)
Os04g0607500	0	92.9885851056597	-9.6687	3.7668e-17	6.5121e-16	4	30724493	30727084	1931	HIGH-AFFINITY K+ TRANSPORTER 4	Ion transporter , Na+ transport (Os04t0607500-01);Similar to Cation transporter HKT4. (Os04t0607500-02)
Os02g0642200	0	40.2147087019019	-9.4593	1.9625e-08	1.7727e-07	2	25789355	25791213	907	REMORIN 1.4	Similar to Remorin. (Os02t0642200-01)
Os06g0552900	0	73.7058225735174	-9.3334	1.7948e-14	2.6503e-13	6	20971660	20974252	879	FLOWERING TIME LIKE GENE 12	Similar to SP3D. (Os06t0552900-00)
Os03g0197100	0	69.1388525001153	-9.2411	8.2007e-14	1.151e-12	3	5098241	5100592	2253		Similar to Sugar transporter protein. (Os03t0197100-01)
Os03g0843800	0	93.4960262249266	-9.0915	1.8758e-18	3.5051e-17	3	35467632	35469813	1011	HARMLESS TO OZONE LAYER 1	Methyl chloride transferase. (Os03t0843800-00)
Os07g0243150	0	59.3071808143191	-9.0198	2.366e-12	2.9858e-11	7	7982657	7983155	499		Hypothetical conserved gene. (Os07t0243150-01)
Os03g0782200	0	88.675335591891	-9.0152	9.8809e-18	1.7716e-16	3	32423241	32424487	1247		Hypothetical protein. (Os03t0782200-01)
Os10g0554200	0	87.0895820941819	-8.9891	1.7151e-17	3.0166e-16	10	21757771	21762202	2073	nitrate transporter 1.1B	TGF-beta receptor, type I/II extracellular region family protein. (Os10t0554200-01);Nitrate transporter, Nitrate uptake, Nitrate transport (Os10t0554200-02)
Os05g0217700	1.25680487483771	609.627074659273	-8.922	3.4436e-113	4.3329e-111	5	7249980	7251356	1088	BURP domain-containing protein 7	BURP domain containing protein. (Os05t0217700-01)
Os11g0242800	10.4543314588773	4428.69236840188	-8.7266	0	0	11	7659701	7662180	1185	light-harvesting protein ASCAB9-A, PSII CP26, PSII Lhcb5	Similar to ASCAB9-A (ASCAB9-B) (Fragment). (Os11t0242800-01)
Os08g0247600	0	329.329286404219	-8.6857	1.1249e-63	7.0352e-62	8	9001801	9005304	3277		Leucine-rich repeat, N-terminal domain containing protein. (Os08t0247600-01)
Os11g0165700	0	18.5850309931503	-8.3457	4.594e-05	0.00026919	11	3173825	3175505	543		Mannose-binding lectin domain containing protein. (Os11t0165700-00)
Os06g0152550	0	18.4581707133335	-8.3359	4.8344e-05	0.0002818	6	2713853	2716174	2322		Conserved hypothetical protein. (Os06t0152550-01)
Os04g0459500	6.28402437418857	2022.72373153778	-8.3304	0	0	4	22937162	22939010	1171		Similar to H0219H12.1 protein. (Os04t0459500-01);Similar to GADPH (383 AA) (Fragment). (Os04t0459500-02)
Os05g0589700	0	16.8724172156245	-8.2063	9.2192e-05	0.00051454	5	29359930	29364139	3653	RECEPTOR-LIKE CYTOPLASMIC KINASE 191	Similar to cDNA, clone: J090072P03, full insert sequence. (Os05t0589700-01)
Os04g0429600	0	151.915185080529	-8.0549	3.1303e-32	9.8467e-31	4	21288252	21293643	2379	CELLULOSE SYNTHASE LIKE H3	Putative cellulose synthase-like protein H3. (Os04t0429600-00)
Os05g0401100	0	159.780522429166	-7.9902	5.2766e-34	1.7642e-32	5	19507539	19508996	1197		Protein of unknown function DUF477 family protein. (Os05t0401100-01);Protein of unknown function DUF477 family protein. (Os05t0401100-02)
Os10g0560400	0	28.2898423991297	-7.9519	2.9883e-07	2.3871e-06	10	22069784	22072449	1258	CCT domain-containing gene 35, CCT (CO, CO-LIKE and TOC1) domain protein 35, CCT domain protein 35, CCT MOTIF FAMILY (CMF) gene 11	Similar to CONSTANS-like protein CO9 (Fragment). (Os10t0560400-01)
Os01g0281100	0	41.4833115000692	-7.9192	5.1607e-10	5.4596e-09	1	10008075	10011595	1650		Conserved hypothetical protein. (Os01t0281100-01)
Os01g0720500	2.74211972691865	650.920095739618	-7.891	4.0081e-134	6.0447e-132	1	30030998	30032054	596		Similar to Type I chlorophyll a/b-binding protein b (Fragment). (Os01t0720500-01);Non-protein coding transcript. (Os01t0720500-02)
Os12g0291400	0	13.3837595206645	-7.8721	0.00040473	0.0020122	12	11277247	11278306	943	RuBisCO small subunit 5, Ribulose-1, 5-Bisphosphate Carboxylase/Oxygenase Small Subunit 5	Similar to Petunia ribulose 1,5-bisphosphate carboxylase small subunit mRNA (clone pSSU 51), partial cds. (Fragment). (Os12t0291400-01)
Os07g0558400	14.2818735777013	3207.40845460627	-7.8111	0	0	7	22316343	22317935	1221	light-harvesting protein CP29	Similar to Chlorophyll a/b-binding protein CP29 precursor. (Os07t0558400-01)
Os03g0684700	0	135.740499403896	-7.7549	1.0381e-29	3.0489e-28	3	27300727	27302989	1149		HPP family protein. (Os03t0684700-01)
Os10g0530500	0	36.7894811468503	-7.7459	3.7307e-09	3.6609e-08	10	20622453	20623389	844	TAU GLUTATHIONE S-TRANSFERASE 13	Similar to Glutathione-S-transferase Cla47. (Os10t0530500-01)
Os01g0555100	0	12.1151567224973	-7.7284	0.00070988	0.0033575	1	20935789	20937436	931	stress repressive zinc finger protein 3	Similar to TATA-binding protein associated factor 2N (RNA-binding protein 56) (TAFII68) (TAF(II)68). (Os01t0555100-01)
Os08g0139700	0	23.9131627454527	-7.7094	1.9319e-06	1.3823e-05	8	2210027	2213892	2121	Terpene synthase 29, beta-caryophyllene synthetase	Similar to terpene synthase 6. (Os08t0139700-01)
Os01g0249200	0	11.9248663027722	-7.7056	0.00077329	0.0036307	1	8203832	8206969	1039	GERMIN-LIKE PROTEIN 1-1	Similar to Nectarin 1 precursor (EC 1.15.1.1) (Superoxide dismutase [Mn]). (Os01t0249200-01)
Os06g0107100	0	23.7228723257276	-7.6979	2.0989e-06	1.4942e-05	6	454843	457220	1510		Protein of unknown function DUF819 family protein. (Os06t0107100-01);Similar to predicted protein. (Os06t0107100-02)
Os06g0229066	0	11.8614361628638	-7.6979	0.00079573	0.0037221	6	6702956	6704431	1476		Similar to ATP-dependent zinc metalloprotease FTSH 6, chloroplastic. (Os06t0229066-00)
Os06g0179000	0	82.4591818808715	-7.6879	8.9413e-19	1.7037e-17	6	3924758	3927818	1937		Glycoside hydrolase family 79, N-terminal protein. (Os06t0179000-01)
Os05g0217800	0	57.0871259175264	-7.6428	1.6441e-13	2.2628e-12	5	7255510	7257163	1259	BURP domain-containing protein 2	BURP domain containing protein. (Os05t0217800-01);Similar to BURP domain-containing protein 2. (Os05t0217800-02)
Os06g0351500	0	11.1637046238718	-7.6104	0.0010928	0.0049557	6	14281547	14290711	1206	GDSL ESTERASE/LIPASE PROTEIN 83	Lipase, GDSL domain containing protein. (Os06t0351500-01)
Os01g0191200	0	155.023261936038	-7.5987	4.2619e-34	1.4295e-32	1	4872158	4873806	1212		Similar to Acid phosphatase. (Os01t0191200-01);Similar to Acid phosphatase. (Os01t0191200-02)
Os07g0143000	0	183.313104335168	-7.5604	4.0496e-40	1.6278e-38	7	2197573	2201392	1540		Aldo/keto reductase family protein. (Os07t0143000-01)
Os02g0704000	0	150.900302841995	-7.5598	2.4934e-33	8.182e-32	2	29026099	29028176	2078	9-CIS-EPOXYCAROTENOID DIOXYGENASE 1	Carotenoid oxygenase family protein. (Os02t0704000-01)
Os11g0621400	0	31.0807685550977	-7.5027	4.4736e-08	3.8987e-07	11	24226400	24227678	594		Conserved hypothetical protein. (Os11t0621400-01)
Os03g0595300	0	92.7348645460262	-7.4948	3.2893e-21	6.9875e-20	3	22150420	22151574	724		Conserved hypothetical protein. (Os03t0595300-01)
Os07g0240600	0	19.9804940711342	-7.4502	1.1076e-05	7.1433e-05	7	7815442	7832249	1785	endosperm-specific gene 102	UDP-glucuronosyl/UDP-glucosyltransferase family protein. (Os07t0240600-01)
Os01g0294700	0	29.558445197297	-7.4302	8.8207e-08	7.4757e-07	1	10748692	10750233	1331	peroxidase, class III peroxidase 11	Haem peroxidase, plant/fungal/bacterial family protein. (Os01t0294700-01)
Os02g0764500	0	87.977604052899	-7.4188	2.6361e-20	5.4054e-19	2	32199542	32201608	723		Similar to Lhca5 protein. (Os02t0764500-01);Similar to chlorophyll a-b binding protein 4. (Os02t0764500-02)
Os04g0612500	3.37052216433751	575.184508689033	-7.4149	2.9502e-123	4.1002e-121	4	31061682	31062694	641		Similar to 36.4 kDa proline-rich protein. (Os04t0612500-01);Similar to Prolin rich protein. (Os04t0612500-02)
Os03g0592500	26.9070498203892	4492.75680970933	-7.3835	0	0	3	22000043	22001240	890	LHCB, LHCP II, Lhcb2	Similar to Photosystem II type II chlorophyll a/b binding protein (Fragment). (Os03t0592500-01);Similar to Chloroplast chlorophyll a-b binding protein (Fragment). (Os03t0592500-02)
Os08g0435900	20.223132986025	3337.69396197804	-7.3667	0	0	8	21171278	21172654	830	chlorophyll a/b binding protein, light-harvesting chlorophyll a/b binding protein, cab gene from Norin 8	Similar to LHC I type IV chlorophyll binding protein (Fragment). (Os08t0435900-01);Similar to LHC I type IV chlorophyll binding protein (Fragment). (Os08t0435900-03);Non-protein coding transcript. (Os08t0435900-04)
Os01g0975900	2.2279722781214	366.245627830886	-7.3609	1.7855e-79	1.5066e-77	1	43115747	43117221	1246	TONOPLAST INTRINSIC PROTEIN 1;2	Similar to Tonoplast membrane integral protein ZmTIP1-2. (Os01t0975900-01);Similar to Tonoplast membrane integral protein ZmTIP1-2. (Os01t0975900-02)
Os10g0529300	0	18.5216008532419	-7.3408	2.1588e-05	0.00013333	10	20589767	20590845	996	TAU GLUTATHIONE S-TRANSFERASE 18	Similar to Tau class GST protein 3. (Os10t0529300-01)
Os01g0823600	0	129.01690457361	-7.3337	3.4875e-29	1.0022e-27	1	35175501	35176458	711		Conserved hypothetical protein. (Os01t0823600-01)
Os02g0629200	0	27.1480998807792	-7.3075	2.6256e-07	2.1084e-06	2	25162876	25166544	914	PLASMA MEMBRANE INTRINSIC PROTEIN 2;2	Similar to cDNA clone:001-039-E03, full insert sequence. (Os02t0629200-01);Similar to HvPIP2;1 protein. (Os02t0629200-02)
Os04g0295400	0	27.0846697408709	-7.3041	2.7028e-07	2.1696e-06	4	12989808	12996145	3484		Hypothetical conserved gene. (Os04t0295400-01);Mannose-binding lectin domain containing protein. (Os04t0295400-02)
Os07g0562700	8.8547616181748	1336.34618758938	-7.2376	4.814e-287	1.5995e-284	7	22487434	22488617	1002		Similar to Type III chlorophyll a/b-binding protein (Fragment). (Os07t0562700-01);Similar to Type III chlorophyll a/b-binding protein (Fragment). (Os07t0562700-02)
Os02g0759900	0	58.9900301147773	-7.2047	2.6455e-14	3.8584e-13	2	31999250	32001236	989		Similar to threonine endopeptidase. (Os02t0759900-01)
Os12g0292400	3.25626717571589	477.311802810429	-7.1956	4.2462e-104	4.7027e-102	12	11320409	11322505	1994	nuclear encoded small subunit of ribulose-1, 5-bisphosphate carboxylase/oxygenase, RuBisCO small subunit 4, Ribulose-1, 5-Bisphosphate Carboxylase/Oxygenase Small Subunit 4	Similar to Petunia ribulose 1,5-bisphosphate carboxylase small subunit mRNA (clone pSSU 51), partial cds. (Fragment). (Os12t0292400-01)
Novel01496	0	16.618696655991	-7.1844	5.251e-05	0.00030408	8	9171958	9174472	2416	-	-
Os02g0208500	0	16.3015459564492	-7.1566	6.1028e-05	0.00035045	2	6078179	6079111	673	CADMIUM TOLERANT 4	Conserved hypothetical protein. (Os02t0208500-01)
Os11g0128932	0	96.3503825208029	-7.1349	1.8014e-22	4.0621e-21	11	1334583	1336176	1248		Hypothetical gene. (Os11t0128932-00)
Os01g0695700	2.62786473829704	351.846986071688	-7.0649	7.9507e-78	6.5025e-76	1	28768976	28780102	3819	MULTIDRUG RESISTANCE 9	Similar to MDR-like ABC transporter. (Os01t0695700-00)
Os04g0657300	1.77095232363496	226.065018633405	-6.9961	7.6177e-51	3.9605e-49	4	33524754	33525163	410		Conserved hypothetical protein. (Os04t0657300-00)
Os08g0179000	0	14.4620718991067	-6.9839	0.00014793	0.00079655	8	4630538	4638873	4055		Protein kinase, catalytic domain domain containing protein. (Os08t0179000-01)
Os10g0516100	0	91.466261747859	-6.9444	1.264e-21	2.7231e-20	10	19894753	19896794	787	glycine decarboxylase H, H protein of glycine cleavage system	H subunit of glycine decarboxylase complex (GDC), Photorespiration (Os10t0516100-01);Similar to Glycine cleavage system H protein, mitochondrial precursor. (Os10t0516100-02)
Os10g0536500	0	20.5513653303095	-6.9059	5.8286e-06	3.9012e-05	10	20893685	20895216	774		Peptidase S10, serine carboxypeptidase, active site domain containing protein. (Os10t0536500-01)
Os04g0691900	0	40.9758703808023	-6.9014	1.546e-10	1.7131e-09	4	35413301	35418842	4470		Chaperonin Cpn60/TCP-1 family protein. (Os04t0691900-01)
Os04g0116600	0	20.2342146307677	-6.8834	6.7983e-06	4.5119e-05	4	984543	987069	1811		Glucose/ribitol dehydrogenase family protein. (Os04t0116600-01)
Os03g0786400	0	32.6030919128984	-6.8347	1.0734e-08	1.005e-07	3	32645695	32646908	1214	DROUGHT AND SALT TOLERANCE, zinc finger transcription factor DST	C2H2 zinc finger transcription factor, Drought and salt tolerance, Stomatal aperture control (Os03t0786400-01)
Os01g0938100	0	95.4623605620858	-6.7996	1.201e-22	2.7342e-21	1	41187052	41188691	719	PHOTOSYSTEM II SUBUNIT	Photosystem II protein Psb28, class 1 domain containing protein. (Os01t0938100-01)
Os06g0678500	0	69.9000141790156	-6.7975	5.2614e-17	9.0298e-16	6	28203891	28204265	375		Hypothetical conserved gene. (Os06t0678500-00)
Os08g0104600	9.48316405559366	1052.62317177928	-6.7944	4.6012e-232	1.3045e-229	8	241783	242628	846	Ferredoxin I, ferredoxin, ferredoxin 1, anti-disease protein 1	Ferredoxin I, chloroplast precursor (Anti-disease protein 1). (Os08t0104600-02)
Os06g0705100	1.1425498862161	122.03958918369	-6.7389	1.4356e-28	4.038e-27	6	29789098	29790631	1063		Similar to Thylakoid lumenal 13.3 kDa protein (P16.5) (Fragment). (Os06t0705100-01);Similar to Thylakoid lumenal 13.3 kDa protein (P16.5) (Fragment). (Os06t0705100-02);Similar to Thylakoid lumenal 13.3 kDa protein (P16.5) (Fragment). (Os06t0705100-03)
Os04g0541700	0	53.9790490620166	-6.7141	1.6069e-13	2.2145e-12	4	27124166	27125512	1069	HOMEOBOX GENE 22	Similar to Homeobox-leucine zipper protein HOX22. (Os04t0541700-01);Homeodomain-leucine zipper (HD-Zip) protein, Transcription factor, ABA-mediated drought and salt tolerance (Os04t0541700-02)
Os11g0543500	0	23.3422914862775	-6.6745	1.2002e-06	8.8062e-06	11	19956772	19963299	1644		Similar to H0502B11.6 protein. (Os11t0543500-01)
Os10g0465700	0	22.4542695275604	-6.6186	1.8657e-06	1.3367e-05	10	17180759	17183189	2167	beta-amylase 1	Similar to Beta-amylase PCT-BMYI (EC 3.2.1.2). (Os10t0465700-01)
Os02g0705100	1.1425498862161	109.797572181376	-6.5864	5.1667e-26	1.335e-24	2	29099105	29101290	1539	NYC3-LIKE 1	Alpha/beta hydrolase fold-1 domain containing protein. (Os02t0705100-01)
Os03g0332100	0	16.3015459564492	-6.5716	4.7927e-05	0.00027991	3	12235398	12249872	1763	P-450 714B2	Similar to Cytochrome P450 CYP714B3. (Os03t0332100-00)
Novel01346	0	10.8466	-6.5688	0.00091184	0.0042151	7	3264013	3266641	1426	-	-
Os02g0823100	0	48.7143474496225	-6.566	2.0854e-12	2.6443e-11	2	35349673	35351221	1316	PLASMA MEMBRANE INTRINSIC PROTEIN 1;3	Similar to Plasma membrane intrinsic protein (Plasma membrane integral protein ZmPIP1-5). (Os02t0823100-01)
Os07g0658700	0	10.7831237844217	-6.5604	0.00094243	0.0043443	7	27752803	27757305	3125		Phosphatidylinositol-4-phosphate 5-kinase family protein. (Os07t0658700-01)
Os11g0172400	0	32.2859412133566	-6.5575	1.0475e-08	9.8211e-08	11	3557604	3557873	270		Similar to Protein kinase domain containing protein. (Os11t0172400-00)
Os08g0409100	1.19967738052691	112.271347637802	-6.5482	1.3529e-26	3.5474e-25	8	19578772	19582453	1777	TREHALOSE-6-PHOSPHATE PHOSHPHATASE 6	Trehalose-6-phosphate phosphatase. (Os08t0409100-01)
Os08g0556900	0	15.920965116999	-6.5376	5.8177e-05	0.00033498	8	27875142	27876577	1393	Cys protease, cysteine protease, senescence-associated gene 12-2	Similar to Cysteine proteinase (EC 3.4.22.-). (Os08t0556900-01);Similar to Vignain. (Os08t0556900-02)
Os04g0127200	0	26.4503683417872	-6.533	2.1949e-07	1.7753e-06	4	1705451	1710275	2820	Subtilisin 37, SUBTILISIN 37	Hypothetical conserved gene. (Os04t0127200-01);Similar to Subtilase. (Os04t0127200-02)
Os04g0409200	2.05658979518899	185.977170211319	-6.4987	5.2027e-43	2.2395e-41	4	20240211	20243460	1170	STARCH BRANCHING ENZYME 4	Similar to H0321H01.10 protein. (Os04t0409200-00)
Os04g0282400	1.19967738052691	108.08495840385	-6.4934	1.046e-25	2.6701e-24	4	12062977	12063828	852		Similar to FPF1 protein-like (RAA1). (Os04t0282400-01)
Os06g0320500	29.5920420529971	2645.35398487826	-6.4821	0	0	6	12452708	12454049	1048		Similar to Light-harvesting complex I (Fragment). (Os06t0320500-01)
Os09g0533900	0	30.256176736289	-6.4639	2.8855e-08	2.5737e-07	9	20976449	20980651	2109	glycoside hydrolase OsGH9B5	Similar to CEL5=CELLULASE 5 (Fragment). (Os09t0533900-01);Similar to CEL5=CELLULASE 5 (Fragment). (Os09t0533900-02)
Os01g0717400	0	14.9695130183736	-6.4487	9.4835e-05	0.00052832	1	29874486	29877459	1805		EGF-like, alliinase domain containing protein. (Os01t0717400-01)
Os02g0129800	1.77095232363496	152.930067319062	-6.4322	9.6706e-36	3.4046e-34	2	1558563	1559143	581		Conserved hypothetical protein. (Os02t0129800-01)
Os12g0498500	0	73.5789622937007	-6.424	4.8401e-18	8.8421e-17	12	18918241	18920690	948		Similar to DnaJ domain containing protein, expressed. (Os12t0498500-01)
Os05g0548900	0	41.9273224794277	-6.3898	6.239e-11	7.1557e-10	5	27229414	27233659	2042	Phosphoethanolamine N-Methyltransferase 2	Similar to Phosphoethanolamine methyltransferase. (Os05t0548900-01)
Os04g0507100	0	23.786302465636	-6.3798	8.4354e-07	6.3316e-06	4	25340375	25341989	1282		Conserved hypothetical protein. (Os04t0507100-01);Similar to cDNA clone:J013060A10, full insert sequence. (Os04t0507100-02)
Os10g0555900	0	28.2898423991297	-6.3669	7.7909e-08	6.64e-07	10	21847828	21849722	1171	BETA-EXPANSIN 3	Similar to Beta-expansin. (Os10t0555900-01);Beta-expansin precursor. (Os10t0555900-02)
Os10g0140700	0	14.0180609197481	-6.3539	0.00015556	0.00083528	10	2507002	2508368	1361		Hypothetical conserved gene. (Os10t0140700-00)
Os02g0815300	0	54.8670710207337	-6.3226	7.154e-14	1.0081e-12	2	34925371	34926093	723		Hypothetical protein. (Os02t0815300-01)
Os04g0457000	0	72.6909403349836	-6.3134	6.9153e-18	1.2504e-16	4	22835913	22837163	1141	light-harvesting protein CP24, PSII CP24	Similar to Chlorophyll a/b-binding protein CP24, photosystem II (Fragment). (Os04t0457000-01)
Os11g0267000	0	71.7394882363582	-6.2944	1.1147e-17	1.9936e-16	11	9177329	9178565	1151	Genome uncoupled 4, magnesium chelatase (Mg-chelatase) activating factor, magnesium chelatase accessory protein GUN4, magnesium-chelatase accessory protein GUN4	Regulator of the Magnesium-chelatase subunit ChlH activity, Activation of the ChlH subunit of magnesium chelatase, Chlorophyll synthesis (Os11t0267000-02);GUN4-like domain containing protein. (Os11t0267000-03)
Os10g0509401	0	35.8380290482249	-6.2931	1.4374e-09	1.4688e-08	10	19568799	19569328	530		Conserved hypothetical protein. (Os10t0509401-00)
Os08g0323400	0	26.7040889014207	-6.2837	1.7511e-07	1.4355e-06	8	14157905	14158861	957	IRON-SULFUR CLUSTER PROTEIN 42	Similar to Rubredoxin (Rd). (Os08t0323400-01)
Os10g0496900	9.76880152714769	759.639355542551	-6.281	7.2496e-171	1.3764e-168	10	18900290	18904022	2354	FADED GREEN LEAF	Similar to Protochlorophyllide reductase B, chloroplastic. (Os10t0496900-01);NADPH: protochlorophyllide oxidoreductase, Chlorophyll synthesis (Os10t0496900-02)
Os06g0697000	0	39.8975580023601	-6.278	1.7057e-10	1.8778e-09	6	29156457	29157883	909	XYLOGLUCAN ENDOTRANSGLUCOSYDASE/HYDROLASE 10	Similar to Xyloglucan endo-transglucosylase/hydrolase 1. (Os06t0697000-01);Similar to Xyloglucan endo-transglucosylase/hydrolase 1. (Os06t0697000-02)
Os03g0348200	0	38.5020949243761	-6.2669	3.5247e-10	3.7873e-09	3	13063312	13070842	1674	terpene synthase 10	Terpene synthase-like domain containing protein. (Os03t0348200-00)
Os03g0129300	40.7319034436041	3126.59845636301	-6.2623	0	0	3	1662306	1665491	1278	glyceraldehyde-3-phosphate dehydrogenase, chloroplastic glyceraldehyde-3-phosphate dehydrogenase B, chloroplastic GAPDH B subunit	Similar to Glyceraldehyde-3-phosphate dehydrogenase (EC 1.2.1.13) (Fragment). (Os03t0129300-01);Similar to cDNA clone:J013118G18, full insert sequence. (Os03t0129300-02)
Os03g0158300	0	17.316428194983	-6.2437	2.5731e-05	0.00015691	3	3120322	3123758	1341		Glycoside hydrolase-type carbohydrate-binding domain containing protein. (Os03t0158300-01)
Os01g0761000	3.37052216433751	254.101140472901	-6.2363	1.7924e-58	1.0442e-56	1	32014488	32016245	739		Conserved hypothetical protein. (Os01t0761000-01)
Os04g0391900	0	17.0627076353496	-6.2224	2.9394e-05	0.00017738	4	19283338	19286824	977		Similar to OSIGBa0145N07.5 protein. (Os04t0391900-01);Similar to OSIGBa0145N07.5 protein. (Os04t0391900-02)
Os09g0537700	7.7693392262695	576.009100507841	-6.2122	3.3097e-130	4.8204e-128	9	21155963	21157945	1072	RIBONUCLEASE 4	S-like ribonuclease, Salinity tolerance, Abiotic stress response, Regulation of photomorphogenesis (Os09t0537700-02)
Os02g0760000	0	25.3720559633451	-6.2099	3.48e-07	2.7581e-06	2	32001621	32004050	1043	DnaJ domain protein C22	Similar to chaperone protein dnaJ. (Os02t0760000-00)
Os08g0553800	1.88520731225657	138.912006399314	-6.2033	8.9506e-33	2.8881e-31	8	27695184	27700281	1914		NAD(P)-binding domain containing protein. (Os08t0553800-01);NAD(P)-binding domain containing protein. (Os08t0553800-02);NAD(P)-binding domain containing protein. (Os08t0553800-03);NAD(P)-binding domain containing protein. (Os08t0553800-05)
Os01g0138500	0	32.349371353265	-6.1453	8.6052e-09	8.1289e-08	1	2059309	2062226	1430		Protein of unknown function DUF789 family protein. (Os01t0138500-01)
Os08g0162600	4.85583701641844	339.160958090015	-6.1261	1.5054e-77	1.2172e-75	8	3694305	3696637	744	Rubredoxin-type Fe(Cys)4 protein family protein	Rubredoxin-type Fe(Cys)4 protein family protein. (Os08t0162600-01);Rubredoxin-type Fe(Cys)4 protein family protein. (Os08t0162600-02);Similar to predicted protein. (Os08t0162600-03)
Os09g0433800	0	31.651639814273	-6.1139	1.2354e-08	1.1491e-07	9	15927027	15928052	915		Similar to Senescence-associated protein SAG102. (Os09t0433800-01)
Os01g0600900	39.0752061085907	2701.99709981643	-6.1116	0	0	1	23607363	23608541	914	CHLOROPHYLL A/B BINDING PROTEIN 2R	Chlorophyll a-b binding protein 2, chloroplast precursor (LHCII type I CAB-2) (LHCP). (Os01t0600900-02);Similar to Chlorophyll a-b binding protein 2, chloroplastic. (Os01t0600900-03)
Os07g0695100	1.77095232363496	121.341857644698	-6.0984	7.0681e-29	2.0147e-27	7	29616705	29629215	2018	Heading date 2	Pseudo response regulator, Heading date, long-day repression (Os07t0695100-01);Similar to Two-component response regulator-like PRR37. (Os07t0695100-02)
Os06g0701600	0	39.1363963234598	-6.0982	2.4058e-10	2.6208e-09	6	29534805	29536553	1557	HIGH-AFFINITY K+ TRANSPORTER 9	Monovalent cation transporter, Na+ and K+ transport (Os06t0701600-01)
Os06g0152800	0	23.2788613463691	-6.0857	1.037e-06	7.6886e-06	6	2724137	2726538	1481		Conserved hypothetical protein. (Os06t0152800-01)
Os01g0378100	0	11.4808553234136	-6.0659	0.0006024	0.0028948	1	15672663	15675607	2945		Plant peroxidase domain containing protein. (Os01t0378100-01)
Os07g0162100	0	26.577228621604	-6.0544	1.7918e-07	1.4677e-06	7	3316476	3318170	844		3-oxo-5-alpha-steroid 4-dehydrogenase, C-terminal domain containing protein. (Os07t0162100-00)
Os12g0438600	3.99892460175636	265.074554677048	-6.0506	4.7015e-61	2.8483e-59	12	14487420	14491026	2681	CYSTATHIONINE B-SYNTHASE DOMAIN CONTAINING CHLORIDE CHANNEL PROTEIN 7	Similar to chloride channel protein. (Os12t0438600-01)
Os07g0509800	4.62732703917522	306.240715477575	-6.0483	2.987e-70	2.1678e-68	7	19409979	19413299	2144	adenosine 5'-phosphosulfate reductase-like protein 1	Similar to adenosine 5'-phosphosulfate reductase 2. (Os07t0509800-01)
Os11g0127800	3.08488469278348	203.991329945294	-6.0471	2.1196e-47	1.0244e-45	11	1280059	1281690	1015		Similar to FHA domain containing protein, expressed. (Os11t0127800-01);Similar to FHA domain containing protein, expressed. (Os11t0127800-02)
Os06g0694500	1.59956984070254	104.97688154834	-6.0362	3.2379e-25	8.1144e-24	6	28993796	28995022	908	IRON-SULFUR CLUSTER PROTEIN 13	Similar to Nitrogen fixation like protein. (Os06t0694500-01)
Os03g0729000	2.74211972691865	178.619273981949	-6.0255	9.9543e-42	4.1586e-40	3	29784695	29787012	1981	EGY3	Similar to Peptidase, M50 family. (Os03t0729000-01)
Os08g0566600	2.2279722781214	145.128160110334	-6.0255	3.1595e-34	1.0647e-32	8	28377834	28378783	760	PROTON GRADIENT REGULATION 5	Similar to PGR5. (Os08t0566600-01)
ENSRNA049471102	11.139861390607	721.010400338358	-6.0162	8.1815e-163	1.4744e-160	2	28719357	28721167	1811	SSU_rRNA_eukarya	Eukaryotic small subunit ribosomal RNA
Os07g0693800	0	14.7157924587401	-6.009	0.00010251	0.00056796	7	29531284	29534119	1610	OMEGA-3 FATTY ACID DESATURASE 8	Omega-3 fatty acid desaturase, Acclimation to low-temperature stress, Defense response (Os07t0693800-01);Similar to Plastid omega-3 fatty acid desaturase (Fragment). (Os07t0693800-02)
Os01g0179600	0	32.8568124725319	-5.9979	6.4507e-09	6.1566e-08	1	4153077	4154674	1598		UDP-glucuronosyl/UDP-glucosyltransferase family protein. (Os01t0179600-01)
Os05g0102000	0	54.6767806010086	-5.9956	6.993e-14	9.8673e-13	5	116433	118268	1836	JASMONIC ACID CARBOXYL METHYLTRANSFERASE 1	SAM dependent carboxyl methyltransferase family protein. (Os05t0102000-01)
Os07g0558300	0	25.1818	-5.9766	3.7381e-07	2.9506e-06	7	22309439	22313563	1523		Inositol monophosphatase family protein. (Os07t0558300-01)
Os02g0257400	0	17.8872994541583	-5.9686	1.8435e-05	0.00011526	2	8876190	8876441	252	-	-
Os08g0545700	0	35.4574482087747	-5.9558	1.6363e-09	1.6625e-08	8	27329441	27331356	1242		Similar to TraB protein-related. (Os08t0545700-01)
Os05g0304600	0	56.7065450780762	-5.9551	2.4191e-14	3.542e-13	5	13734777	13740470	2641	LIPOXYGENASE 7	Similar to Lipoxygenase (Fragment). (Os05t0304600-01);Similar to Lipoxygenase. (Os05t0304600-02)
Os06g0294000	0	24.8011847041698	-5.9547	4.5734e-07	3.5649e-06	6	10806442	10809643	3122		Conserved hypothetical protein. (Os06t0294000-01)
Os06g0593800	0	24.7377545642614	-5.951	4.73e-07	3.6804e-06	6	23333368	23335030	1663		UDP-glucuronosyl/UDP-glucosyltransferase family protein. (Os06t0593800-01)
Os02g0744900	9.71167403283688	598.970811154669	-5.9466	1.2673e-135	1.9249e-133	2	31246225	31248801	1828	LIGHT-INDUCED YELLOW LEAF 1	Similar to Geranylgeranyl reductase (Fragment). (Os02t0744900-01)
Os09g0491820	1.25680487483771	77.2579104083857	-5.9419	5.5104e-19	1.0604e-17	9	19011720	19014197	1360		NAD(P)-binding domain containing protein. (Os09t0491820-01);Similar to dihydroflavonol-4-reductase. (Os09t0491820-02)
Os08g0434100	0	27.7824012798628	-5.9258	9.4e-08	7.9477e-07	8	21050708	21052845	1177	RIBONUCLEASE 3	Similar to S-like ribonuclease (RNase PD2) (Fragment). (Os08t0434100-01)
Novel00520	0	17.316428194983	-5.9218	2.5063e-05	0.00015323	12	1301996	1303393	1292	-	-
Os12g0271700	0	48.2069063303556	-5.9135	2.0443e-12	2.5953e-11	12	9915351	9922691	1178	SPS3	Similar to prenyl transferase. (Os12t0271700-01);Similar to Solanesyl diphosphate synthase 1. (Os12t0271700-02)
Os12g0199000	0	30.7636178555559	-5.9029	1.9431e-08	1.7575e-07	12	5132646	5135246	1194		Similar to Jasmonate-induced protein. (Os12t0199000-00)
Os04g0412500	1.31393236914852	77.9556419473777	-5.8907	3.8433e-19	7.4499e-18	4	20388100	20390005	1199	ALPHA-CARBONIC ANHYDRASE 2	Similar to OSIGBa0134P10.2 protein. (Os04t0412500-01)
Os03g0827700	6.11264189125615	361.42493719785	-5.8858	1.3359e-82	1.1787e-80	3	34765940	34772284	2229	RNA helicase 3	Similar to ATP-dependent RNA helicase. (Os03t0827700-01);Similar to cDNA clone:J013043E01, full insert sequence. (Os03t0827700-02)
Os02g0258800	0	29.4950150573886	-5.8824	3.8017e-08	3.335e-07	2	8973633	8977322	653		Conserved hypothetical protein. (Os02t0258800-01)
Os07g0630800	1.37105986345932	80.809998243254	-5.8812	8.7477e-20	1.7417e-18	7	26153825	26156006	1563		Similar to Nodule-enhanced malate dehydrogenase. (Os07t0630800-01);Similar to Nodule-enhanced malate dehydrogenase. (Os07t0630800-02);Similar to Nodule-enhanced malate dehydrogenase. (Os07t0630800-03);Similar to Nodule-enhanced malate dehydrogenase. (Os07t0630800-04)
Os02g0652600	0	23.3422914862775	-5.8672	9.954e-07	7.3957e-06	2	26317499	26320413	1002		Ribosomal protein L19 family protein. (Os02t0652600-02)
Os02g0588600	0	13.2568992408478	-5.8583	0.00022689	0.0011796	2	22692610	22694029	977		Conserved hypothetical protein. (Os02t0588600-01)
Os01g0882500	0	36.0917496078584	-5.8438	1.1769e-09	1.2089e-08	1	38306570	38307754	873		Similar to NADH dehydrogenase I subunit N. (Os01t0882500-00)
Os04g0623800	12.910813714242	737.248516154899	-5.8355	2.0035e-166	3.7046e-164	4	31700976	31703589	1211	aminomethyltransferase	Similar to Aminomethyltransferase, mitochondrial precursor (EC 2.1.2.10) (Glycine cleavage system T protein) (GCVT). (Os04t0623800-01);Similar to H0215F08.10 protein. (Os04t0623800-02)
Os09g0541000	0	45.0988294748459	-5.8173	1.0486e-11	1.2684e-10	9	21310132	21311479	1156	PLASMA MEMBRANE INTRINSIC PROTEIN 2;7	Similar to Aquaporin 2. (Os09t0541000-01);Similar to Plasma membrane intrinsic protein (Aquaporin). (Os09t0541000-02)
Os04g0201800	0	48.270336470264	-5.8158	1.9976e-12	2.539e-11	4	6912953	6925360	1209		Similar to H0512B01.7 protein. (Os04t0201800-00)
Os05g0113400	2.28509977243221	127.938592195167	-5.8071	2.2907e-30	6.8896e-29	5	716295	718798	2402	actin depolymerizing factor 7	Similar to Actin-depolymerizing factor 2 (ADF 2). (Os05t0113400-01)
Os04g0423400	0	53.8521887821999	-5.7931	1.0892e-13	1.5138e-12	4	20934960	20936052	1050	Abiotic Stress Responsive 2, ABA-, stress and ripening-induced protein 4	Similar to OSIGBa0076I14.3 protein. (Os04t0423400-01);Similar to OSIGBa0076I14.3 protein. (Os04t0423400-02)
Os02g0750100	2.05658979518899	112.778788757069	-5.7771	5.8632e-27	1.5546e-25	2	31527409	31527711	303		Similar to ATP synthase. (Os02t0750100-00)
Os01g0302000	0	21.8833982683851	-5.7741	2.1831e-06	1.5511e-05	1	11118689	11119272	460		Hypothetical conserved gene. (Os01t0302000-00)
Os10g0205700	0	34.3157056904242	-5.771	3.0265e-09	2.9933e-08	10	7529345	7530484	1030		Pollen Ole e 1 allergen/extensin domain containing protein. (Os10t0205700-01)
Os07g0412100	29.1921495928214	1589.8130266632	-5.7671	0	0	7	12916883	12924202	2165	GRANULE BOUND STARCH SYNTHASE II	Similar to Granule-bound starch synthase Ib, chloroplast precursor (EC 2.4.1.21) (Fragment). (Os07t0412100-01);Granule-bound starch synthase 2, Starch biosynthesis (Os07t0412100-02)
Os06g0694400	5.36998446521569	282.961854131206	-5.7195	5.4515e-65	3.5128e-63	6	28988077	28990325	1487		Conserved hypothetical protein. (Os06t0694400-01);Conserved hypothetical protein. (Os06t0694400-02)
Os02g0160500	5.02721949935086	263.298510759613	-5.7108	1.3565e-60	8.1484e-59	2	3271379	3272038	660		Hypothetical conserved gene. (Os02t0160500-01)
Os05g0215000	0	26.0063573624287	-5.7008	2.4658e-07	1.9876e-06	5	7134027	7135550	1336	BURP domain-containing protein 1	BURP domain containing protein. (Os05t0215000-04)
Os10g0350800	0	14.8426527385569	-5.6994	9.6836e-05	0.0005389	10	10653202	10654972	853		Similar to predicted protein. (Os10t0350800-01)
Os04g0414700	25.7644999341731	1327.52939814212	-5.6872	1.4976e-297	5.1363e-295	4	20496054	20497009	645		Photosystem I PsaO domain containing protein. (Os04t0414700-01)
Os10g0394100	2.45648225536462	125.274526319016	-5.6724	1.0061e-29	2.963e-28	10	13149002	13154101	1984		Metallophosphoesterase domain containing protein. (Os10t0394100-01)
Os01g0180300	0	26.0063573624287	-5.6605	2.4874e-07	2.0043e-06	1	4208556	4213302	2062		Lipoprotein, type 6 family protein. (Os01t0180300-01);Hypothetical conserved gene. (Os01t0180300-02)
Os01g0106400	0	11.544285463322	-5.6588	0.00058832	0.0028335	1	327128	328450	1206		Similar to Isoflavone reductase homolog IRL (EC 1.3.1.-). (Os01t0106400-01)
Os06g0316300	4.51307205055361	227.650772131114	-5.6566	1.3621e-52	7.3144e-51	6	12212221	12213070	704		Glycine rich family protein. (Os06t0316300-00)
Os09g0538000	0	39.8341278624518	-5.6382	1.7343e-10	1.9049e-09	9	21165219	21167647	873	RIBONUCLEASE 5	Ribonuclease T2 family protein. (Os09t0538000-01);RNase S-like protein. (Os09t0538000-04);Non-protein coding transcript. (Os09t0538000-05)
Os02g0554100	0	14.0814910596565	-5.6235	0.00014785	0.00079632	2	20913876	20919054	1691		Similar to UVB-resistance protein UVR8. (Os02t0554100-01)
Os11g0242400	7.65508423764789	376.140729656591	-5.6187	1.2296e-85	1.1126e-83	11	7639863	7642949	1092		Similar to Rieske. (Os11t0242400-01)
Os01g0286600	0	16.5552665160827	-5.5939	3.9013e-05	0.00023121	1	10291889	10295449	1926	Proporphyrinogen oxidase, protoporphyrinogen oxidase 1	Similar to Plastidal protoporphyrinogen oxidase. (Os01t0286600-01)
Os02g0104500	0	13.7643403601147	-5.5906	0.00017655	0.00093713	2	219736	221602	1867		MYB-like domain containing protein. (Os02t0104500-01)
Novel00832	0	41.102730660619	-5.5839	9.1448e-11	1.0338e-09	3	24701104	24704826	2310	-	-
Os02g0744700	4.68445453348602	221.751769119636	-5.5649	3.4918e-51	1.8288e-49	2	31233292	31238210	2126	SOLUBLE STARCH SYNTHASE IIB	Similar to Starch synthase isoform zSTSII-2 (EC 2.4.1.21). (Os02t0744700-01);Similar to Soluble starch synthase 2-2, chloroplastic/amyloplastic. (Os02t0744700-02)
Os05g0430400	0	35.1402975092329	-5.5643	2.0899e-09	2.1052e-08	5	21126879	21129643	1420		GTP1/OBG domain containing protein. (Os05t0430400-01)
Os07g0691300	0	24.2937435849029	-5.5623	6.3286e-07	4.839e-06	7	29404417	29405293	877		Wound-induced protein, Wun1, subgroup domain containing protein. (Os07t0691300-01)
Os02g0257300	3.88466961313475	182.107931676909	-5.5509	2.4628e-42	1.0391e-40	2	8873101	8875996	1398	SULFURTRANSFERASE 12	Rhodanese-like domain containing protein. (Os02t0257300-00)
Novel00858	0	37.4872126858423	-5.5506	6.1528e-10	6.4674e-09	4	1190848	1193768	1322	-	-
Os02g0581100	1.94233480656738	90.9588206285921	-5.5493	5.608e-22	1.2345e-20	2	22390373	22390985	613		Similar to photosystem II 5 kD protein. (Os02t0581100-01)
Os08g0269700	0	18.711891272967	-5.5482	1.2388e-05	7.9341e-05	8	10294239	10295050	663		Conserved hypothetical protein. (Os08t0269700-01)
Os11g0683500	4.51307205055361	211.158935754939	-5.5481	8.3558e-49	4.1807e-47	11	27648703	27655229	2912	BETA-GLUCOSIDASE 36	Hypothetical conserved gene. (Os11t0683500-01);Glycoside hydrolase, family 1 protein. (Os11t0683500-02)
Os03g0773700	1.1425498862161	53.344747662933	-5.545	1.5908e-13	2.1938e-12	3	32079178	32082438	3029	RECEPTOR-LIKE CYTOPLASMIC KINASE 117	Similar to Receptor-like protein kinase 2. (Os03t0773700-01)
Os02g0255801	1.48531485208093	69.3291429198404	-5.5446	4.0119e-17	6.9246e-16	2	8813629	8814915	1233	-	-
Os04g0557000	0	26.577228621604	-5.5399	1.9056e-07	1.5537e-06	4	27868084	27870370	1496		Similar to Genetic modifier. (Os04t0557000-01)
Os11g0210600	0	28.7338533784883	-5.5149	6.1719e-08	5.3069e-07	11	5755644	5758642	1297	Alcohol dehydrogenase 3, alcohol dehydrogenase-3	Similar to Alcohol dehydrogenase (Fragment). (Os11t0210600-01)
Os07g0548300	0	33.6179741514322	-5.5004	4.7803e-09	4.6331e-08	7	21753822	21757186	2623		Hypothetical conserved gene. (Os07t0548300-01)
Os03g0267300	8.56912414662078	385.84554106257	-5.4927	1.549e-87	1.4198e-85	3	8841311	8843028	1448	chloroplastic fructose 1, 6-bisphosphatase, chloroplastic FruP2ase, fructose-1, 6-bisphosphatase plastidic isoform, Plastidic Fructose-1, 6-Bisphosphatase	Similar to Fructose-1,6-bisphosphatase, chloroplast precursor (EC 3.1.3.11) (D- fructose-1,6-bisphosphate 1-phosphohydrolase) (FBPase). (Os03t0267300-01);Similar to Chloroplast fructose-1,6-bisphosphatase. (Os03t0267300-02)
Os08g0508700	0	35.8380290482249	-5.4857	1.5071e-09	1.537e-08	8	25211518	25214721	2432	ETHYLENE INSENSITIVE-LIKE GENE 4	Similar to EIL3. (Os08t0508700-01)
Os04g0678700	3.65615963589153	163.396040403942	-5.4819	4.2727e-38	1.6341e-36	4	34663055	34664559	1384	NADPH: protochlorophyllide oxidoreductase A, Protochlorophyllide oxidoreductase A	Similar to Protochlorophyllide reductase (EC 1.3.1.33) (PCR) (NADPH- protochlorophyllide oxidoreductase) (POR) (Fragment). (Os04t0678700-01)
Os01g0151700	0	40.7855799610772	-5.4797	1.1429e-10	1.2819e-09	1	2800516	2803701	1428		Similar to Short-chain dehydrogenase Tic32. (Os01t0151700-01)
Os01g0825500	1.19967738052691	52.8373065436661	-5.4608	2.2079e-13	3.0019e-12	1	35303468	35305739	1658		Nodulin-like domain containing protein. (Os01t0825500-01);Similar to nodulin-like protein. (Os01t0825500-02)
Os01g0692300	2.11371728949979	93.052015245568	-5.4602	2.1444e-22	4.8253e-21	1	28573135	28575675	2326		Protein of unknown function DUF827, plant domain containing protein. (Os01t0692300-01)
Os12g0274700	19.9946230087818	876.731393813389	-5.4545	3.5823e-196	8.0183e-194	12	10080505	10081588	905	RUBISCO SMALL SUBUNIT	Similar to Petunia ribulose 1,5-bisphosphate carboxylase small subunit mRNA (clone pSSU 51), partial cds. (Fragment). (Os12t0274700-01);Similar to Petunia ribulose 1,5-bisphosphate carboxylase small subunit mRNA (clone pSSU 51), partial cds. (Fragment). (Os12t0274700-02)
Os04g0422000	0	32.4128014931733	-5.4477	9.2342e-09	8.6961e-08	4	20873336	20876370	1505		PAP fibrillin family protein. (Os04t0422000-01);PAP fibrillin family protein. (Os04t0422000-02);Similar to H0525E10.12 protein. (Os04t0422000-03)
Os03g0799700	0	22.3274092477437	-5.4405	1.8702e-06	1.3395e-05	3	33334437	33338509	1911		GTP1/OBG subdomain containing protein. (Os03t0799700-01)
Os03g0850700	0	22.2005489679269	-5.4323	2.0065e-06	1.4313e-05	3	35810027	35814626	1145		Similar to Phosphatidylinositol phosphatidylcholine transfer protein sec14 cytosolic-like protein. (Os03t0850700-01);Similar to Phosphatidylinositol phosphatidylcholine transfer protein sec14 cytosolic-like protein. (Os03t0850700-02)
Os01g0511600	1.1425498862161	49.2852187087978	-5.4308	1.428e-12	1.8336e-11	1	18013678	18017027	1568		Similar to lrgB-like family protein. (Os01t0511600-01);Similar to lrgB-like family protein. (Os01t0511600-02)
Os03g0323200	75.8653124447493	3251.36554156276	-5.4215	0	0	3	11712280	11719587	2632	magnesium chelatase subunit ChlH, magnesium chelatase porphyrin-binding subunit, Magnesium chelatase (MgCh) H subuint	Similar to Magnesium-chelatase subunit H family protein, expressed. (Os03t0323200-01);Similar to Magnesium-chelatase subunit H family protein, expressed. (Os03t0323200-02);Similar to Magnesium-chelatase subunit H family protein, expressed. (Os03t0323200-03);Similar to Magnesium-chelatase subunit H family protein, expressed. (Os03t0323200-04)
Os08g0485900	0	29.1144342179385	-5.4084	5.3111e-08	4.592e-07	8	24023544	24027173	1446		Haloacid dehalogenase-like hydrolase domain containing protein. (Os08t0485900-01)
Os03g0103200	1.25680487483771	53.344747662933	-5.4075	1.781e-13	2.445e-12	3	211082	211817	736	hybrid proline- or glycine-rich protein 4	Similar to Physical impedance induced protein. (Os03t0103200-01)
Os08g0114100	9.42603656128285	398.150988204792	-5.4005	5.2198e-90	4.8683e-88	8	751421	753191	1202		Conserved hypothetical protein. (Os08t0114100-01)
Os05g0475700	1.48531485208093	62.6689782294623	-5.3989	1.454e-15	2.2953e-14	5	23386856	23388968	2020	MAJOR FACILITATOR SUPERFAMILY 3	Nodulin-like domain containing protein. (Os05t0475700-01);Similar to nodulin-like protein. (Os05t0475700-02)
Os08g0247700	0	16.8724172156245	-5.3989	3.4577e-05	0.00020624	8	9016956	9020228	2970		Protein kinase, catalytic domain domain containing protein. (Os08t0247700-00)
Os05g0594500	0	28.6069930986716	-5.383	7.0253e-08	6.0213e-07	5	29595609	29601356	3397		Invasin/intimin cell-adhesion domain containing protein. (Os05t0594500-01);Hypothetical conserved gene. (Os05t0594500-02)
Os03g0563300	4.28456207331039	178.682704121858	-5.3821	2.2841e-41	9.4678e-40	3	20248326	20250000	1481	Magnesium-chelatase subunit chlI, magnesium chelatase subunit ChlI, MgCh I subuint	Similar to Mg-chelatase subunit (Fragment). (Os03t0563300-01)
Os01g0866400	14.8531485208093	617.428981868002	-5.3774	2.15e-138	3.313e-136	1	37519585	37522414	1375	MOC2	Similar to Fructose-1,6-bisphosphatase (EC 3.1.3.11) (Fragment). (Os01t0866400-01)
Os07g0475000	0	25.879497082612	-5.364	2.9706e-07	2.3757e-06	7	17136166	17144612	863		Conserved hypothetical protein. (Os07t0475000-01)
Os08g0192100	0	23.4057216261858	-5.3565	1.0964e-06	8.0896e-06	8	5391860	5392486	627		Hypothetical conserved gene. (Os08t0192100-00)
Os05g0568800	1.37105986345932	56.135673818901	-5.3556	4.4434e-14	6.3929e-13	5	28310925	28311933	1009		Protein of unknown function DUF1645 family protein. (Os05t0568800-01)
Os03g0228200	1.1425498862161	46.7480131124633	-5.3546	5.6882e-12	7.016e-11	3	6776463	6778596	1315		Conserved hypothetical protein. (Os03t0228200-01)
Os01g0205300	0	28.0361218394963	-5.3539	9.6307e-08	8.133e-07	1	5768175	5769203	626		Similar to rho termination factor, N-terminal domain containing protein. (Os01t0205300-00)
Os03g0195475	0	27.8458314197712	-5.3441	1.07e-07	8.997e-07	3	4954410	4959369	2287		Hypothetical protein. (Os03t0195475-00)
Os06g0264800	13.767726128904	552.286228182114	-5.3261	9.2663e-124	1.3049e-121	6	8751332	8752603	529		Similar to Threonine endopeptidase. (Os06t0264800-01);Non-protein coding transcript. (Os06t0264800-04)
Os05g0409500	0	20.0439242110426	-5.3251	6.5707e-06	4.369e-05	5	19997585	19999679	1680	USUALLY MULTIPLE ACIDS MOVE IN AND OUT TRANSPORTER 9	Similar to MtN21 protein. (Os05t0409500-00)
Os02g0745100	0	25.1818	-5.3245	4.3761e-07	3.4199e-06	2	31266328	31269935	1408	LOW SILICON RICE 1	Aquaporin NIP III subfamily protein, Aquaporin, Silicon influx transporter, Arsenic species (As) uptake, Arsenite efflux, Selenite (Se) uptake, Water transport (Os02t0745100-01)
Os12g0609500	0	11.4174251835053	-5.3209	0.00067044	0.0031915	12	25738156	25741105	1149		Glucose/ribitol dehydrogenase family protein. (Os12t0609500-01)
Os03g0826200	3.71328713020234	148.109376686027	-5.3178	1.6772e-34	5.6882e-33	3	34707024	34707736	583		Conserved hypothetical protein. (Os03t0826200-01)
Os03g0109800	0	15.920965116999	-5.3152	5.9166e-05	0.00034059	3	571092	573992	1473		Hypothetical conserved gene. (Os03t0109800-01)
Os07g0464600	1.37105986345932	54.5499203211919	-5.3142	1.0552e-13	1.4704e-12	7	16375059	16387446	2792	ABC TRANSPORTER B FAMILY MEMBER 26	ABC transporter-like domain containing protein. (Os07t0464600-01)
Os04g0632600	0	27.1480998807792	-5.3075	1.5756e-07	1.2991e-06	4	32193782	32196947	2612		Bulb-type lectin domain domain containing protein. (Os04t0632600-00)
Os06g0493600	0	33.935124850974	-5.3075	4.5617e-09	4.4354e-08	6	17130109	17134973	2880	PHOSPHATE TRANSPORTER 1;3	Phosphate (Pi) transporter, Pi homeostasis (Os06t0493600-01)
Os01g0618100	0	26.8943793211458	-5.2939	1.8141e-07	1.4844e-06	1	24579647	24582075	1325		Similar to IN2-2 protein. (Os01t0618100-01)
Os03g0244000	2.91350220985106	113.920531275419	-5.2891	6.8176e-27	1.8031e-25	3	7615918	7618902	1049		Heat shock protein DnaJ, cysteine-rich region domain containing protein. (Os03t0244000-01);Heat shock protein DnaJ, cysteine-rich region domain containing protein. (Os03t0244000-02)
Os10g0148400	0	17.8238693142499	-5.2854	2.1698e-05	0.00013397	10	2912901	2914656	1662		Similar to POT family protein. (Os10t0148400-00)
Os05g0317900	0	19.2827625321422	-5.2692	1.008e-05	6.5508e-05	5	14725926	14735830	3037	RECEPTOR-LIKE CYTOPLASMIC KINASE 183	Similar to Resistance protein candidate (Fragment). (Os05t0317900-01)
Os06g0554600	0	10.9099840642384	-5.2553	0.00089951	0.0041618	6	21090109	21091328	1220		Conserved hypothetical protein. (Os06t0554600-00)
Os04g0650700	0	25.9429272225203	-5.242	3.0826e-07	2.4578e-06	4	33161539	33164512	1677	ASPARAGINASE 2	Similar to OSIGBa0113E10.3 protein. (Os04t0650700-01);Similar to OSIGBa0113E10.3 protein. (Os04t0650700-02);Similar to OSIGBa0113E10.3 protein. (Os04t0650700-03);Similar to OSIGBa0113E10.3 protein. (Os04t0650700-04)
Os05g0232200	2.91350220985106	108.275248823575	-5.2158	1.4664e-25	3.7255e-24	5	8014406	8017467	1560		Conserved hypothetical protein. (Os05t0232200-01)
Os03g0333400	4.4559445562428	165.108654181468	-5.2115	4.3305e-38	1.6532e-36	3	12320931	12321796	866		Similar to photosystem II 11 kD protein. (Os03t0333400-01)
Os09g0530000	12.4537937597555	454.857533282869	-5.1908	1.1861e-101	1.2803e-99	9	20751729	20754647	1109	SULFURTRANSFERASE 4	Rhodanese-like domain containing protein. (Os09t0530000-01);Rhodanese-like domain containing protein. (Os09t0530000-02)
Os04g0423600	47.2444377950359	1713.62865976433	-5.1808	0	0	4	20941052	20948918	2442	SET protein 18	SET domain containing protein. (Os04t0423600-01);Similar to OSIGBa0076I14.5 protein. (Os04t0423600-02);Similar to OSIGBa0076I14.4 protein. (Os04t0423600-03)
Os01g0108500	1.59956984070254	57.7848574565184	-5.1749	2.4191e-14	3.542e-13	1	460177	461371	1195		Protein of unknown function DUF3778 domain containing protein. (Os01t0108500-00)
Os06g0564500	2.97062970416187	107.133506305225	-5.1725	2.9551e-25	7.419e-24	6	21700599	21703282	1252		Cysteine synthase (EC 4.2.99.8). (Os06t0564500-01)
Os01g0279100	62.9544987305073	2265.5977372469	-5.1694	0	0	1	9874379	9876678	1151	PHARBITIS NIL LEUCINE ZIPPER	Subunit of magnesium-protoporphyrin IX monomethyl ester cyclase (EC:1.14.13.81), Core component of FLU-YGL8-LCAA-POR complex, Chlorophyll biosynthesis, Chloroplast development (Os01t0279100-01);Similar to Magnesium-protoporphyrin ix monomethyl ester cyclase (Fragment). (Os01t0279100-02)
Os08g0468100	0	14.3352	-5.1638	0.00014631	0.00078882	8	23033230	23038585	2491	Rubisco activase, nitrate reductase apoenzyme 1, nitrate reductase 1, Nitrate reductase [NADH]1	Similar to Nitrate reductase. (Os08t0468100-01);Similar to Nitrate reductase. (Os08t0468100-02);Similar to Nitrate reductase. (Os08t0468100-03)
Os05g0496200	76.2652049049249	2725.84683242198	-5.1595	0	0	5	24378361	24381743	1437	PHOSPHOGLYCERATE KINASE 3	Similar to 3-phosphoglycerate kinase (Fragment). (Os05t0496200-01);Similar to phosphoglycerate kinase. (Os05t0496200-02);Similar to phosphoglycerate kinase. (Os05t0496200-03)
Os01g0101200	1.1425498862161	40.7855799610772	-5.1577	1.5135e-10	1.6806e-09	1	62060	65537	2159		2,3-diketo-5-methylthio-1-phosphopentane phosphatase domain containing protein. (Os01t0101200-01);2,3-diketo-5-methylthio-1-phosphopentane phosphatase domain containing protein. (Os01t0101200-02)
Os01g0719700	2.11371728949979	75.4184363510432	-5.1571	3.0861e-18	5.7115e-17	1	30011021	30011903	603	IRON-SULFUR CLUSTER PROTEIN 36	Similar to HCF101 (HIGH-CHLOROPHYLL-FLUORESCENCE 101); ATP binding. (Os01t0719700-00)
Os02g0666200	8.16923168644514	289.622018821584	-5.1478	2.8906e-65	1.874e-63	2	27044341	27047381	1170	PLASMA MEMBRANE INTRINSIC PROTEIN 1A	Aquaporin. (Os02t0666200-01);Aquaporin. (Os02t0666200-02)
Os02g0589700	0	14.0814910596565	-5.138	0.00016932	0.0009026	2	22757091	22758212	978		Lecithin:cholesterol/phospholipid:diacylglycerol acyltransferase domain containing protein. (Os02t0589700-00)
Os05g0579600	0	17.5067186147081	-5.1298	2.7596e-05	0.00016742	5	28845110	28846124	682		Homeodomain-like containing protein. (Os05t0579600-01)
Os07g0116600	0	19.9170639312259	-5.1237	7.786e-06	5.1274e-05	7	909597	911056	1368		Similar to HLS1 (HOOKLESS 1); N-acetyltransferase. (Os07t0116600-00)
Os07g0614250	0	21.8833982683851	-5.122	2.7822e-06	1.9513e-05	7	25298420	25305354	2265		Hypothetical protein. (Os07t0614250-00)
Os04g0624600	14.2818735777013	493.423058347153	-5.1106	1.2277e-109	1.4833e-107	4	31751600	31759420	3032	SOLUBLE STARCH SYNTHASE IIIB	Starch synthase, Starch biosynthesis (Os04t0624600-01);Similar to H0215F08.14 protein. (Os04t0624600-02)
Os03g0232400	2.79924722122945	96.4138126607112	-5.1061	8.1908e-23	1.8789e-21	3	7018347	7019179	710		Phytosulfokine family protein. (Os03t0232400-00)
Os09g0426500	0	16.9992774954412	-5.0874	3.6881e-05	0.00021944	9	15464740	15468833	1425	USUALLY MULTIPLE ACIDS MOVE IN AND OUT TRANSPORTER 14	Similar to Integral membrane protein DUF6 containing protein. (Os09t0426500-01)
Os03g0371300	0	27.0846697408709	-5.0817	1.9148e-07	1.5606e-06	3	14567492	14571380	627	P-450 72A1	Similar to Cytochrome P450 CYP709E4. (Os03t0371300-00)
Os02g0698000	37.8755287280638	1281.98655768792	-5.081	3.8423e-281	1.2379e-278	2	28701864	28704291	1557	Phosphoribulokinase, PRKase	Similar to Phosphoribulokinase, chloroplast precursor (EC 2.7.1.19) (Phosphopentokinase) (PRKase) (PRK). (Os02t0698000-01);Similar to Phosphoribulokinase, chloroplast precursor (EC 2.7.1.19) (Phosphopentokinase) (PRKase) (PRK). (Os02t0698000-02);Similar to Phosphoribulokinase, chloroplast precursor (EC 2.7.1.19) (Phosphopentokinase) (PRKase) (PRK). (Os02t0698000-03)
Os10g0213700	0	13.5106198004812	-5.0783	0.00023552	0.00122	10	8000579	8001288	710		Similar to P-166-4_1 (Fragment). (Os10t0213700-01)
Os08g0465800	6.11264189125615	204.879351904011	-5.0668	1.7384e-46	8.089e-45	8	22878735	22882730	1853	GLUTAMATE DECARBOXYLASE 1	Similar to Glutamate decarboxylase. (Os08t0465800-01);Similar to Glutamate decarboxylase. (Os08t0465800-02)
Os12g0170300	0	21.0588064495764	-5.0666	4.4399e-06	3.0299e-05	12	3573479	3577071	1408		Similar to Sodium Bile acid symporter family protein, expressed. (Os12t0170300-01)
Os12g0291100	52.1574023057651	1746.73919279649	-5.0656	0	0	12	11262587	11263636	531	RuBisCO small subunit 3, Ribulose-1, 5-Bisphosphate Carboxylase/Oxygenase Small Subunit 3	Similar to Petunia ribulose 1,5-bisphosphate carboxylase small subunit mRNA (clone pSSU 51), partial cds. (Fragment). (Os12t0291100-01);Similar to Ribulose bisphosphate carboxylase small chain. (Os12t0291100-02);Non-protein coding transcript. (Os12t0291100-03)
Os04g0605500	13.6534711402824	457.077588179661	-5.0651	1.9535e-101	2.098e-99	4	30572141	30584308	3070	CA2+-ATPASE 11	P-type IIB Ca(2+) ATPase, Stress tolerance (Os04t0605500-01);Similar to Calcium-transporting ATPase 8, plasma membrane-type (EC 3.6.3.8) (Ca(2+)-ATPase isoform 8). (Os04t0605500-02);Similar to P-type ATPase (Fragment). (Os04t0605500-03)
Os09g0275400	1.25680487483771	41.9273224794277	-5.0601	9.4953e-11	1.0723e-09	9	5643489	5645523	1717		Cytochrome P450 family protein. (Os09t0275400-01)
Os11g0644600	1.77095232363496	58.9900301147773	-5.0579	1.5962e-14	2.3621e-13	11	25589890	25591645	1756		Conserved hypothetical protein. (Os11t0644600-00)
Os01g0278900	0	28.4167026789465	-5.0514	9.8749e-08	8.3327e-07	1	9859354	9860677	624		Similar to 50S ribosomal protein L40. (Os01t0278900-01)
Os03g0118600	0	16.9992774954412	-5.0471	3.7702e-05	0.00022394	3	1004328	1007269	1442		Similar to Dihydrodipicolinate reductase-like protein. (Os03t0118600-01);Similar to dihydrodipicolinate reductase. (Os03t0118600-02)
Os04g0439400	0	11.2905649036886	-5.0418	0.000785	0.00368	4	21864503	21867815	1288		Similar to H0525C06.6 protein. (Os04t0439400-01)
Os02g0822100	1.77095232363496	58.2288684358769	-5.0391	2.433e-14	3.5582e-13	2	35286788	35290705	2166	silicon efflux transporter 3, Si efflux transporter 3	Divalent ion symporter domain containing protein. (Os02t0822100-01);Similar to arsenite transport subunit B. (Os02t0822100-02)
Os01g0862200	0	28.162982119313	-5.0385	1.1391e-07	9.5513e-07	1	37315305	37316250	790		Conserved hypothetical protein. (Os01t0862200-01);Conserved hypothetical protein. (Os01t0862200-02)
Os03g0685000	1.59956984070254	52.0761448647657	-5.0249	5.6787e-13	7.5377e-12	3	27309857	27312902	976	HEADING DATE DELAY AND YELLOWISH LEAF 1	Similar to Ferredoxin. (Os03t0685000-01)
Os02g0192700	1.02829489759449	33.3642535917988	-5.02	7.9964e-09	7.5707e-08	2	5166998	5167991	994	peroxiredoxin IIE2	Similar to Thioredoxin peroxidase. (Os02t0192700-02)
Os04g0639300	2.62786473829704	84.996387477206	-5.0154	3.3906e-20	6.8994e-19	4	32483088	32484417	600		Conserved hypothetical protein. (Os04t0639300-01)
Os09g0478300	4.62732703917522	148.680247945202	-5.0059	4.3924e-34	1.4709e-32	9	18316004	18322383	3343	CELLULOSE SYNTHASE LIKE E6	Similar to Cellulose synthase-like protein E6. (Os09t0478300-01)
Os06g0101600	67.2390608038177	2155.03900338662	-5.0023	0	0	6	149486	150187	702	PETE	Plastocyanin, chloroplast precursor. (Os06t0101600-01)
Os02g0834700	1.19967738052691	38.2483743647427	-4.9947	6.7781e-10	7.1036e-09	2	35923906	35929717	1319		Similar to Cell division inhibitor. (Os02t0834700-01);Similar to cDNA clone:J013124G04, full insert sequence. (Os02t0834700-02)
Os02g0206700	0	25.4354861032534	-4.9911	4.8573e-07	3.7738e-06	2	5978219	5979957	1739		UDP-glucuronosyl/UDP-glucosyltransferase family protein. (Os02t0206700-01)
Os08g0411200	2.11371728949979	66.982227743231	-4.9859	3.2354e-16	5.3331e-15	8	19672758	19676628	1573		Methyltransferase type 11 domain containing protein. (Os08t0411200-01)
Os03g0371350	0	19.7902036514092	-4.977	9.1501e-06	5.9758e-05	3	14571477	14572023	447	P-450 72A1	Similar to Cytochrome P450 family protein, expressed. (Os03t0371350-00)
Os02g0731600	7.31231927178306	229.236525628823	-4.9704	1.7305e-51	9.1307e-50	2	30472233	30473053	523		Similar to Threonine endopeptidase. (Os02t0731600-01)
Os03g0744700	13.0821961971744	408.363240730039	-4.9642	3.037e-90	2.8575e-88	3	30593512	30596056	1142		Conserved hypothetical protein. (Os03t0744700-01)
Os02g0805800	5.25572947659408	163.966911663117	-4.9634	2.6123e-37	9.6945e-36	2	34372417	34378347	2062		Aminoglycoside phosphotransferase domain containing protein. (Os02t0805800-01);Similar to cDNA clone:J013094E21, full insert sequence. (Os02t0805800-02)
Os05g0582300	2.51360974967543	78.1459323671028	-4.9583	1.2518e-18	2.3578e-17	5	28984653	28987389	1191	sucrose phosphate synthase 2	Similar to prenyl transferase. (Os05t0582300-01)
Os04g0612301	1.54244234639174	47.7628953509971	-4.9526	5.7317e-12	7.0656e-11	4	31051207	31051503	297		Hypothetical protein. (Os04t0612301-00)
Os01g0663051	0	15.3500938578238	-4.9402	9.5378e-05	0.00053121	1	27062505	27064276	726		Similar to SANT/MYB protein. (Os01t0663051-00)
Os03g0284100	7.14093678885065	216.994508626509	-4.9254	1.1042e-48	5.4732e-47	3	9759666	9768689	2176	PSEUDO-RESPONSE REGULATOR 73	Similar to Two-component response regulator-like PRR73. (Os03t0284100-01);Similar to Two-component response regulator-like PRR73. (Os03t0284100-02);Similar to Two-component response regulator-like PRR73. (Os03t0284100-03);Non-protein coding transcript. (Os03t0284100-04)
Os01g0498200	21.3085553779303	646.733706505666	-4.9237	2.2242e-141	3.4777e-139	1	17155310	17157677	1118		Conserved hypothetical protein. (Os01t0498200-01)
Os07g0102100	1.02829489759449	31.0173384151893	-4.9147	2.9966e-08	2.6672e-07	7	122255	127934	3034	HIGH-AFFINITY POTASSIUM(K+) TRANSPORTER 22	Similar to Potassium transporter 22. (Os07t0102100-01);Similar to Potassium transporter 1 (OsHAK1). Splice isoform 2. (Os07t0102100-02)
Os01g0974200	11.5968813450935	346.899435158835	-4.9027	1.3014e-76	1.0443e-74	1	43047164	43047861	497	METALLOTHIONEIN I-2B	RicMT (Metallothionein-like protein). (Os01t0974200-01);RicMT (Metallothionein-like protein). (Os01t0974200-02);Conserved hypothetical protein. (Os01t0974200-03)
Os02g0750200	1.54244234639174	46.1137117133797	-4.9019	1.441e-11	1.7283e-10	2	31527788	31528529	742	-	-
Os04g0403500	7.31231927178306	217.945960725134	-4.8975	8.6115e-49	4.2986e-47	4	20015782	20019593	1299		NAD(P)-binding domain containing protein. (Os04t0403500-01);NAD(P)-binding domain containing protein. (Os04t0403500-02)
Os04g0668800	3.65615963589153	108.592399523117	-4.8925	3.7554e-25	9.329e-24	4	34119501	34122972	865		Putative thiol-disulphide oxidoreductase DCC family protein. (Os04t0668800-01)
Os02g0197600	110.313191514165	3268.49167933802	-4.8889	0	0	2	5468648	5470490	1127		Chlorophyll a/b-binding protein type III (Fragment). (Os02t0197600-01);Similar to Chlorophyll a-b binding protein 8. (Os02t0197600-02);Chlorophyll a/b-binding protein type III (Fragment). (Os02t0197600-03)
Os02g0729400	7.59795674333709	224.986706254962	-4.8881	2.8255e-50	1.4548e-48	2	30361908	30363528	1153	SULFURTRANSFERASE 11	Similar to Extracellular calcium sensing receptor. (Os02t0729400-01)
Os05g0408900	10.854223919053	320.956507936315	-4.886	6.1918e-71	4.5245e-69	5	19957171	19963120	1928	1-DEOXY-D-XYLULOSE 5-PHOSPHATE SYNTHASE 1	Similar to 1-deoxy-D-xylulose-5-phosphate synthase. (Os05t0408900-01);Similar to 1-deoxy-D-xylulose-5-phosphate synthase. (Os05t0408900-02);Similar to 1-D-deoxyxylulose 5-phosphate synthase. (Os05t0408900-03);Similar to 1-D-deoxyxylulose 5-phosphate synthase. (Os05t0408900-04)
Os04g0201500	0	16.8724172156245	-4.8843	4.4555e-05	0.00026179	4	6913287	6914107	821		Similar to amino acid permease. (Os04t0201500-00)
Os10g0524600	0	11.7980060229555	-4.8828	0.00064106	0.0030605	10	20389644	20392184	2541	Subtilisin 61, SUBTILISIN 61	Peptidase S8, subtilisin-related domain containing protein. (Os10t0524600-01)
Os03g0284500	1.65669733501335	48.6509173097142	-4.8761	4.2027e-12	5.2201e-11	3	9783786	9788821	1708		HAD-superfamily subfamily IIA hydrolase, CECR5 protein. (Os03t0284500-01);Similar to cat eye syndrome critical region protein 5. (Os03t0284500-02)
Os02g0475400	2.45648225536462	71.9932087959916	-4.8732	3.4738e-17	6.0203e-16	2	16265406	16268832	1974	BASS3	Bile acid:sodium symporter family protein. (Os02t0475400-01)
Os06g0165500	0	21.6296777087517	-4.8642	3.8612e-06	2.6537e-05	6	3305304	3307872	2569	RECEPTOR-LIKE CYTOPLASMIC KINASE 198	Similar to OSIGBa0147J19.7 protein. (Os06t0165500-00)
Os07g0469100	5.08434699366166	148.045946546118	-4.8638	1.2904e-33	4.2674e-32	7	16743570	16745394	745		Similar to Thylakoid membrane phosphoprotein 14 kDa, chloroplast precursor. (Os07t0469100-01);Similar to Thylakoid membrane phosphoprotein 14 kDa, chloroplast precursor. (Os07t0469100-02)
Os07g0148900	55.699306953035	1614.8045017871	-4.8576	0	0	7	2546465	2547298	599	PHOTOSYSTEM I SUBUNIT	Photosystem I protein-like protein. (Os07t0148900-01)
Os12g0124000	8.45486915799917	244.269468787105	-4.8525	2.7639e-54	1.5226e-52	12	1156635	1158438	970		Similar to FHA domain containing protein, expressed. (Os12t0124000-01);Similar to FHA domain containing protein, expressed. (Os12t0124000-02);Similar to FHA domain containing protein, expressed. (Os12t0124000-03);Similar to FHA domain containing protein, expressed. (Os12t0124000-04);Similar to FHA domain containing protein, expressed. (Os12t0124000-05)
Os01g0221700	0	13.1934691009394	-4.8514	0.00031164	0.0015818	1	6663533	6666725	1008		Similar to GDT1-like protein 1, chloroplastic. (Os01t0221700-00)
Os11g0125900	0	14.8426527385569	-4.8514	0.00013123	0.00071462	11	1175912	1179106	1700		Similar to GDA1/CD39 family protein, expressed. (Os11t0125900-00)
Os04g0490800	73.9229776381819	2126.93945140722	-4.8466	0	0	4	24527988	24530505	1374	4-nitrophenylphosphatase 1	Haloacid dehalogenase-like hydrolase domain containing protein. (Os04t0490800-01)
Os07g0448800	8.79763	252.451956835283	-4.8427	5.3217e-56	2.9937e-54	7	15406442	15409748	752	PLASMA MEMBRANE INTRINSIC PROTEIN 2A	Aquaporin. (Os07t0448800-01);Non-protein coding transcript. (Os07t0448800-02)
Os07g0491900	0	14.7157924587401	-4.839	0.00014131	0.00076383	7	18331928	18333468	1044		Similar to CTF2A (Fragment). (Os07t0491900-00)
Os07g0111700	0	13.0031786812143	-4.8305	0.00034849	0.0017544	7	664618	667101	1591		Flavin monooxygenase FMO domain containing protein. (Os07t0111700-01);Similar to cDNA clone:J023132I08, full insert sequence. (Os07t0111700-02);Similar to cDNA clone:J023132I08, full insert sequence. (Os07t0111700-03)
Os11g0432400	3.37052216433751	95.5892208419025	-4.8258	3.1758e-22	7.0712e-21	11	13941561	13945493	1297		Similar to 2-oxoglutarate/malate translocator. (Os11t0432400-01);Similar to 2-oxoglutarate/malate translocator. (Os11t0432400-02)
Os12g0263000	2.45648225536462	69.5194333395655	-4.8228	1.3782e-16	2.3131e-15	12	9263755	9266580	1364		Similar to Glutathione synthase. (Os12t0263000-01)
Os02g0255700	7.48370175471548	211.032075475123	-4.8176	5.1776e-47	2.4521e-45	2	8810104	8820960	1788	FLO2-LIKE1	Conserved hypothetical protein. (Os02t0255700-01);Hypothetical conserved gene. (Os02t0255700-02)
Os10g0430200	3.42764965864831	96.0332318212611	-4.8082	2.7303e-22	6.105e-21	10	15303901	15309302	1455	CINNAMYL ALCOHOL DEHYDROGENASE 3	Similar to Sinapyl alcohol dehydrogenase. (Os10t0430200-01);Similar to Sinapyl alcohol dehydrogenase. (Os10t0430200-02);Similar to Sinapyl alcohol dehydrogenase. (Os10t0430200-03)
Os06g0664200	0	15.920965116999	-4.8006	7.7388e-05	0.00043766	6	27428890	27431107	870		Inositol monophosphatase/Fructose-1,6-bisphosphatase domain containing protein. (Os06t0664200-01);Hypothetical gene. (Os06t0664200-02)
Novel00968	0	19.0290419725088	-4.7948	1.561e-05	9.8353e-05	4	8300864	8304035	3091	-	-
Os08g0560900	53.6998446521569	1485.47044651395	-4.7899	0	0	8	28083386	28084239	692	PHOTOSYSTEM I SUBUNIT	Similar to Photosystem I reaction center subunit II, chloroplast precursor (Photosystem I 20 kDa subunit) (PSI-D). (Os08t0560900-01);Similar to Photosystem I reaction center subunit II, chloroplast precursor (Photosystem I 20 kDa subunit) (PSI-D). (Os08t0560900-02);Similar to Photosystem I reaction center subunit II, chloroplastic. (Os08t0560900-03)
Os01g0508000	1.65669733501335	45.479410314296	-4.7788	2.4921e-11	2.9424e-10	1	17756115	17764819	1472	BETA-GLUCOSIDASE 1	Similar to Beta-glucosidase. (Os01t0508000-01);Similar to Beta-mannosidase 2. (Os01t0508000-02)
Os02g0725000	0	10.9099840642384	-4.7699	0.0010852	0.0049255	2	30135368	30138655	2178		Similar to Protein kinase G11A (EC 2.7.1.-) (Fragment). (Os02t0725000-01)
Os08g0254500	0	21.6931	-4.7615	4.1102e-06	2.8184e-05	8	9405688	9414700	1802	SECY	Similar to Preprotein translocase secY subunit, chloroplast precursor (CpSecY). (Os08t0254500-01);Similar to Preprotein translocase secY subunit, chloroplast precursor (CpSecY). (Os08t0254500-02);Similar to Preprotein translocase subunit secY, chloroplastic. (Os08t0254500-03)
Os12g0169600	21.5370653551736	584.19158855602	-4.7615	2.8968e-126	4.1621e-124	12	3542861	3544916	1546		Similar to Fructose-bisphosphate aldolase. (Os12t0169600-01)
Os01g0305900	0	15.4769541376405	-4.7598	0.00010025	0.00055659	1	11350507	11356863	1297		Similar to R2R3 Myb transcription factor MYB-IF35. (Os01t0305900-01)
Os07g0178800	0	13.5106198004812	-4.756	0.00027919	0.0014258	7	4145912	4146853	847		Similar to Low molecular mass early light-inducible protein HV90, chloroplast precursor (ELIP). (Os07t0178800-01)
Os03g0110900	7.08380929453984	191.305301963622	-4.7552	1.4567e-42	6.1829e-41	3	636744	639366	1270		Dimeric alpha-beta barrel domain containing protein. (Os03t0110900-01)
Os08g0345800	1.19967738052691	32.2859412133566	-4.7502	1.9542e-08	1.7661e-07	8	15666336	15672583	1140	ADP-GLUCOSE PYROPHOSPHORYLASE SMALL SUBUNIT 2	Similar to Glucose-1-phosphate adenylyltransferase small subunit, chloroplast precursor (EC 2.7.7.27) (ADP-glucose synthase) (ADP-glucose pyrophosphorylase) (AGPASE B) (Alpha-D-glucose-1-phosphate adenyl transferase). (Os08t0345800-01);Similar to Glucose-1-phosphate adenylyltransferase. (Os08t0345800-02);Similar to Isoform 2 of Glucose-1-phosphate adenylyltransferase small subunit, chloroplastic/…
Os02g0556800	5.36998446521569	144.366998431433	-4.7487	1.5981e-32	5.0949e-31	2	21060083	21061555	1058		Similar to proline-rich family protein. (Os02t0556800-01)
Os03g0758100	2.05658979518899	54.9939313005504	-4.7409	2.3616e-13	3.2007e-12	3	31332033	31337809	3049	Starch phosphorylase 1, plastidial starch phosphorylase1, plastidial starch phosphorylase 1, Plastidic a-1, 4-glucan phosphorylase 2	Similar to Phosphorylase (Fragment). (Os03t0758100-01)
Os06g0696600	1.31393236914852	34.9500070895078	-4.7333	5.2615e-09	5.0694e-08	6	29144888	29146522	1101	XYLOGLUCAN ENDOTRANSGLUCOSYDASE/HYDROLASE 12	Similar to Xyloglucan endo-transglycosylase homolog. (Os06t0696600-01)
Os01g0912700	14.2818735777013	377.726	-4.7251	4.6562e-82	4.0578e-80	1	39777762	39779892	1048		Similar to T23K8.14 protein. (Os01t0912700-01)
Os03g0765900	9.19752658403963	241.668833050862	-4.7156	4.0583e-53	2.1847e-51	3	31725194	31725857	581		PetM of cytochrome b6/f complex subunit 7 domain containing protein. (Os03t0765900-01)
Os11g0167800	65.7537459517368	1727.51986040426	-4.7155	0	0	11	3278451	3279419	850	ABSCISIC ACID-STRESS-RIPENING-INDUCIBLE 5 PROTEIN	Similar to Anth (Pollen-specific desiccation-associated LLA23 protein). (Os11t0167800-01)
Os03g0816500	0	11.9882964426805	-4.7132	0.00063455	0.0030329	3	34234446	34238406	2725		Hypothetical conserved gene. (Os03t0816500-01)
Os05g0519700	1.54244234639174	40.2147087019019	-4.7044	3.9831e-10	4.2605e-09	5	25803609	25807160	2249	HEAT SHOCK PROTEIN 101	Heat shock protein, Long-term acquired thermotolerance (Os05t0519700-01);Heat shock protein 101. (Os05t0519700-02);Similar to Heat shock protein 101. (Os05t0519700-03)
Os04g0234600	94.5460030843826	2453.47781165547	-4.6977	0	0	4	9075141	9077888	1533		Similar to Sedoheptulose-1,7-bisphosphatase. (Os04t0234600-01);Similar to Sedoheptulose-1,7-bisphosphatase. (Os04t0234600-02);Similar to Sedoheptulose-1,7-bisphosphatase. (Os04t0234600-03)
Os04g0652400	3.19913968140509	81.5711599221544	-4.6723	5.8708e-19	1.1277e-17	4	33215040	33220582	1817	LOW PHYTIC ACID	Ortholog of the sulfate transporter family group 3 , Grain metabolism (Os04t0652400-01);Similar to OSIGBa0113E10.13 protein. (Os04t0652400-02)
Os01g0556650	0	15.9843952569074	-4.6688	8.2638e-05	0.00046525	1	21039083	21040738	1656		Hypothetical protein. (Os01t0556650-00)
Os07g0100800	2.68499223260784	68.1874004014899	-4.6665	4.2996e-16	7.0329e-15	7	48787	53212	1590	proline transporter 3	Similar to Amino acid permease. (Os07t0100800-01)
Os02g0135900	1.0854223919053	27.5286807202294	-4.6646	2.4031e-07	1.9393e-06	2	1909010	1912796	943		Similar to 5'-AMP-activated protein kinase beta-1 subunit-related. (Os02t0135900-01);Similar to predicted protein. (Os02t0135900-02)
Os05g0480000	2.62786473829704	66.6016469037808	-4.6636	9.467e-16	1.5102e-14	5	23598187	23602596	2464	STN8 kinase	Serine/threonine protein kinase, Photosystem II (PSII) repair, Phosphorylation of PSII core protein (Os05t0480000-01);Similar to STN8 (Os05t0480000-02)
Os05g0202800	2.28509977243221	57.9117177363351	-4.6635	6.8278e-14	9.647e-13	5	6393899	6396069	667	METALLOTHIONEIN 3B	Similar to Metallothionein-like protein 3B. (Os05t0202800-00)
Os01g0878300	0	24.4206038647196	-4.6522	1.163e-06	8.5453e-06	1	38112112	38117971	2649		Protein kinase, core domain containing protein. (Os01t0878300-01);Hypothetical conserved gene. (Os01t0878300-02)
Os09g0455300	0	11.4808553234136	-4.6508	0.00085811	0.0039867	9	17132211	17133470	1260	basic helix-loop-helix protein 120	Similar to INDEHISCENT protein. (Os09t0455300-01)
Os05g0563600	0	12.5591677018558	-4.6507	0.00048969	0.0023949	5	28051758	28052859	1102	FASCICLIN-LIKE ARABINOGALACTAN PROTEIN 6	FAS1 domain domain containing protein. (Os05t0563600-01)
Os01g0894700	1.48531485208093	37.1700619863005	-4.6453	2.0208e-09	2.0395e-08	1	38900613	38902714	869		Trigger factor, ribosome-binding, bacterial domain containing protein. (Os01t0894700-01)
Os02g0593500	7.25519177747226	181.473630277826	-4.6446	4.5933e-40	1.8394e-38	2	22971895	22975181	2043	PHOSPHATE TRANSPORTER 14	Phosphate transporter family protein. (Os02t0593500-01);Similar to Phosphate transporter 2-1. (Os02t0593500-02)
Os04g0304250	1.77095232363496	44.2742376560371	-4.6439	6.0042e-11	6.9013e-10	4	13653621	13653978	358		Hypothetical protein. (Os04t0304250-00)
Os02g0744000	1.54244234639174	38.5020949243761	-4.6416	1.0507e-09	1.0846e-08	2	31202228	31203685	930		Similar to NDF6 (NDH DEPENDENT FLOW 6). (Os02t0744000-01)
Os03g0170500	0	12.4323074220391	-4.636	0.00052796	0.0025673	3	3776809	3777621	813		Similar to Putativ eribonuclease P. (Os03t0170500-00)
Os06g0338200	0	18.3947405734252	-4.6305	2.4978e-05	0.00015276	6	13476487	13485051	2328	DIAMINE OXIDASE 1	Copper amine oxidase family protein. (Os06t0338200-01)
Os02g0589000	2.11371728949979	52.2664352844908	-4.628	1.2109e-12	1.5634e-11	2	22722799	22733189	1365		Lecithin:cholesterol acyltransferase family protein. (Os02t0589000-01)
Os04g0445200	5.82700441970213	143.73269703235	-4.6245	5.0178e-32	1.5691e-30	4	22203158	22203891	650		RmlC-like jelly roll fold domain containing protein. (Os04t0445200-01)
Os03g0343900	15.0245310037418	368.909693707037	-4.6179	2.2279e-79	1.8725e-77	3	12812218	12812882	665	PHOTOSYSTEM II SUBUNIT	Photosystem II PsbX domain containing protein. (Os03t0343900-01)
Os03g0279950	0	11.1002744839635	-4.6022	0.0010772	0.0048932	3	9555529	9557358	997	Oxygen-evolving complex protein PsbP	Similar to Kinase binding protein (Fragment). (Os03t0279950-01)
Os04g0430200	0	11.1002744839635	-4.6022	0.0010772	0.0048932	4	21332222	21335533	1024		PLC-like phosphodiesterase, TIM beta/alpha-barrel domain domain containing protein. (Os04t0430200-01);Similar to phospholipase C. (Os04t0430200-02)
Os02g0129900	2.11371728949979	51.251553045957	-4.5997	2.1466e-12	2.7187e-11	2	1560757	1563229	1206		Similar to hydrolase, acting on ester bonds. (Os02t0129900-01)
Os05g0332300	3.08488469278348	74.5938445322345	-4.5958	2.3939e-17	4.1792e-16	5	15556085	15560404	1719	CALCINEURIN B-LIKE PROTEIN-INTERACTING PROTEIN KINASE 18	Similar to CBL-interacting protein kinase 2. (Os05t0332300-01);Similar to cDNA clone:J033034P20, full insert sequence. (Os05t0332300-02)
Os12g0616600	0	12.3688772821307	-4.5884	0.00056298	0.0027208	12	26180130	26184989	1317	Deg protease 15, DEG PROTEASE 15	Similar to protease Do-like 5. (Os12t0616600-01)
Os06g0142500	14.7960210264985	354.003610828572	-4.5805	5.8636e-76	4.6524e-74	6	2230033	2233000	2298	RECEPTOR-LIKE CYTOPLASMIC KINASE 195	Similar to Wall-associated kinase 3. (Os06t0142500-00)
Os01g0769700	1.37105986345932	32.7299521927151	-4.5772	2.0592e-08	1.8569e-07	1	32461878	32465053	2457	DWARF AND RUNTISH SPIKELET2	Receptor-like kinase, Control of reproductive growth and development, Repression of cell death (Os01t0769700-01);Similar to predicted protein. (Os01t0769700-02)
Os08g0359000	10.7970964247422	256.765206349052	-4.5717	1.5079e-55	8.4379e-54	8	16506139	16510281	1271		Similar to APE1. (Os08t0359000-01)
Os07g0489300	0	13.5740499403896	-4.5705	0.00030673	0.0015589	7	18124677	18126388	1553		UDP-glucuronosyl/UDP-glucosyltransferase family protein. (Os07t0489300-01)
Os03g0128800	2.85637471554026	67.8068195620397	-4.5692	7.2117e-16	1.16e-14	3	1630177	1631745	1270		Conserved hypothetical protein. (Os03t0128800-01);Similar to predicted protein. (Os03t0128800-03)
Os01g0805000	0	12.1785868624056	-4.566	0.00063048	0.0030154	1	34133841	34135636	682		50S ribosomal protein L34. (Os01t0805000-01)
Os12g0438400	15.8814434184038	374.174395319431	-4.5583	5.4045e-80	4.5969e-78	12	14453237	14456471	2082		Hypothetical conserved gene. (Os12t0438400-01);Conserved hypothetical protein. (Os12t0438400-02)
Os06g0336200	12.7394312313096	298.755958968388	-4.5516	3.3674e-64	2.1185e-62	6	13407319	13408715	1143	TONOPLAST INTRINSIC PROTEIN 2;2	Delta-tonoplast intrinsic protein. (Os06t0336200-01);Similar to cDNA clone:001-035-G09, full insert sequence. (Os06t0336200-02)
Os06g0597900	9.59741904421527	224.923276115054	-4.5506	8.9561e-49	4.4601e-47	6	23559708	23563028	1385		SOUL haem-binding protein domain containing protein. (Os06t0597900-01)
Os01g0635200	1.77095232363496	41.2295909404357	-4.5411	3.3699e-10	3.6338e-09	1	25462003	25463635	512		Homeodomain-like containing protein. (Os01t0635200-01)
Os01g0719800	2.97062970416187	69.0119922202986	-4.538	4.4929e-16	7.3378e-15	1	30010144	30015371	1984		Hypothetical protein. (Os01t0719800-01)
Os03g0781400	0	17.2529980550746	-4.538	4.8609e-05	0.00028319	3	32394938	32397257	1312		Ribose 5-phosphate isomerase family protein. (Os03t0781400-01);Similar to ribose-5-phosphate isomerase. (Os03t0781400-02)
Os09g0532700	14.6246385435661	338.780377250565	-4.5339	2.0484e-72	1.5446e-70	9	20897691	20903515	2507		Rossmann-like alpha/beta/alpha sandwich fold domain containing protein. (Os09t0532700-01)
Os07g0489200	0	11.544285463322	-4.5291	0.00089619	0.0041491	7	18113479	18115173	1695		UDP-glucuronosyl/UDP-glucosyltransferase family protein. (Os07t0489200-01)
Os03g0736600	3.54190464726992	81.3808695024293	-4.5221	1.1993e-18	2.2629e-17	3	30197329	30198770	1194		Similar to ATP synthase. (Os03t0736600-01)
Os12g0420200	99.1733301235578	2276.38086103132	-4.5206	0	0	12	13103675	13106278	1476	LIGHT-GREEN LEAVES 1	Chloroplast stem-loop-binding protein of 41 kDa b, Chlorophyll biosynthesis and photosynthesis (Os12t0420200-01)
Os04g0531750	5.88413191401293	134.40846646582	-4.5137	1.0102e-29	2.9712e-28	4	26583060	26584951	996		Similar to OSIGBa0125M19.13 protein. (Os04t0531750-00)
Os03g0778100	47.8728402324547	1091.75956810274	-4.5113	1.8599e-228	5.1363e-226	3	32273066	32274174	984	PHOTOSYSTEM I SUBUNIT	Similar to Photosystem-1 F subunit. (Os03t0778100-01);Similar to Photosystem-1 F subunit. (Os03t0778100-02);Similar to Photosystem-1 F subunit. (Os03t0778100-03)
Os05g0311500	3.77041462451314	85.6941190161979	-4.5064	1.6052e-19	3.1517e-18	5	14245044	14246369	1222		Protein of unknown function DUF567 family protein. (Os05t0311500-01)
Os08g0382400	7.7693392262695	175.638057406256	-4.4987	2.9451e-38	1.1345e-36	8	18020081	18023911	746	CYCLOPHILIN 38	Peptidyl-prolyl cis-trans isomerase, cyclophilin-type domain containing protein. (Os08t0382400-01);Similar to Peptidyl-prolyl cis-trans isomerase (Fragment). (Os08t0382400-02);Similar to Peptidyl-prolyl cis-trans isomerase (Fragment). (Os08t0382400-03)
Novel01058	1.1425498862161	25.8160669427036	-4.4979	7.1258e-07	5.4039e-06	5	14137153	14150777	1694	-	-
Os10g0513200	2.2279722781214	50.3001009473316	-4.4968	4.5148e-12	5.598e-11	10	19778055	19785158	2295	NOD26 LIKE INTRINSIC PROTEIN 3;1	Boric acid channel, Regulation of boron distribution (Os10t0513200-01)
Os03g0785200	3.25626717571589	73.2618115941589	-4.4918	6.8779e-17	1.1728e-15	3	32590198	32591451	1254		Mitochodrial transcription termination factor-related family protein. (Os03t0785200-01)
Os04g0534600	0	20.4879351904011	-4.4864	1.0157e-05	6.597e-05	4	26720079	26721025	947	PEROXIN 11-4	Peroxisomal protein, Response to salt and low nitrogen stresses (Os04t0534600-01)
Os01g0919700	4.05605209606717	90.1342288097833	-4.4739	2.2204e-20	4.5662e-19	1	40133109	40138135	1598		Alpha/beta hydrolase fold-1 domain containing protein. (Os01t0919700-01)
Os06g0715200	0	16.4284062362659	-4.4674	7.8802e-05	0.00044507	6	30362750	30363592	843		Conserved hypothetical protein. (Os06t0715200-01)
Os03g0425000	0	15.1598034380987	-4.4669	0.00014919	0.00080253	3	17738066	17741587	2193	ALBINO LEAF 1	Similar to predicted protein. (Os03t0425000-01);RAP domain domain containing protein. (Os03t0425000-02);Similar to predicted protein. (Os03t0425000-03)
Os07g0171100	32.7911817344022	719.995518099824	-4.4566	2.0646e-150	3.3772e-148	7	3759965	3761968	1255		Tetratricopeptide-like helical domain containing protein. (Os07t0171100-01);Similar to predicted protein. (Os07t0171100-02)
Os02g0503100	0	18.6484611330586	-4.4438	2.6642e-05	0.000162	2	17805404	17808857	1737		Similar to flavonoid 3-monooxygenase. (Os02t0503100-00)
Os01g0221600	2.34222726674301	50.9344023464152	-4.4427	3.8811e-12	4.829e-11	1	6659237	6662320	1575		Malate transporter, aliminium toerance domain containing protein. (Os01t0221600-00)
Os11g0140700	1.48531485208093	32.2225110734482	-4.4392	3.3916e-08	3e-07	11	1879339	1883768	2665		Similar to Saccharopine dehydrogenase family protein, expressed. (Os11t0140700-01);Similar to Saccharopine dehydrogenase family protein, expressed. (Os11t0140700-02)
Os01g0873200	0	12.3688772821307	-4.4364	0.00062773	0.0030043	1	37866333	37868311	1979		Similar to Amidophosphoribosyltransferase, chloroplast precursor (EC 2.4.2.14) (Glutamine phosphoribosylpyrophosphate amidotransferase) (ATASE) (GPAT) (Fragment). (Os01t0873200-01)
Os03g0149300	1.99946230087818	43.2593554175033	-4.4353	1.6132e-10	1.7828e-09	3	2748162	2753327	1454		Protein of unknown function DUF6, transmembrane domain containing protein. (Os03t0149300-01)
Os05g0460000	5.94125940832374	127.621441495626	-4.425	4.9879e-28	1.3703e-26	5	22599462	22602556	2295	CYTOSOLIC HEAT SHOCK PROTEIN 70-1	Similar to 70 kDa heat shock cognate protein 1. (Os05t0460000-01)
Os08g0171700	1.1425498862161	24.484034004628	-4.4215	1.5363e-06	1.1149e-05	8	4206406	4207866	757		Conserved hypothetical protein. (Os08t0171700-01)
Os12g0538700	3.08488469278348	66.0942057845139	-4.4212	2.8579e-15	4.4165e-14	12	21480112	21481099	988	GLUTAREDOXIN 29	Similar to AT.I.24-1 protein (Fragment). (Os12t0538700-01)
Os01g0238500	49.3010275902249	1054.14549513708	-4.4183	2.8529e-218	6.8164e-216	1	7665423	7668089	1484		Similar to Branched-chain-amino-acid aminotransferase-like protein 3, chloroplast precursor. (Os01t0238500-01);Similar to Branched-chain-amino-acid aminotransferase-like protein 3, chloroplast precursor. (Os01t0238500-02)
Os03g0844900	8.8547616181748	187.626353848937	-4.4053	2.5639e-40	1.0385e-38	3	35520662	35523897	1657		Nucleic acid-binding, OB-fold-like domain containing protein. (Os03t0844900-01)
Os03g0746700	1.02829489759449	21.5028174289349	-4.3862	6.9757e-06	4.6224e-05	3	30694418	30695954	1537		Conserved hypothetical protein. (Os03t0746700-01)
Os06g0206900	0	14.2717814793816	-4.3798	0.00025215	0.0012979	6	5409030	5409864	835		Conserved hypothetical protein. (Os06t0206900-01)
Os01g0639900	304.089652216416	6305.20962745088	-4.374	0	0	1	25696671	25705077	1165	BETA-CARBONIC ANHYDRASE 1	beta-carbonic anhydrase (EC:4.2.1.1), Carbon assimilation, CO<sub>2</sub>-mediated stomatal pore response (Os01t0639900-01)
Os01g0919900	0	17.7604391743415	-4.3734	4.4785e-05	0.000263	1	40146818	40150808	1378	fatty-acid desaturase OsSSI2	Similar to Acyl-[acyl-carrier-protein] desaturase, chloroplast precursor (EC 1.14.19.2) (Stearoyl-ACP desaturase) (Delta(9) stearoyl-acyl carrier protein desaturase). (Os01t0919900-01);Similar to Acyl-desaturase. (Os01t0919900-02)
Os05g0390100	9.8830565157693	204.435340924653	-4.3705	1.3719e-43	5.9905e-42	5	18892000	18900658	2533		Dynamin family protein. (Os05t0390100-01)
Os05g0582350	2.51360974967543	51.5052736055905	-4.3569	3.8431e-12	4.7846e-11	5	28987092	28987648	557		Hypothetical protein. (Os05t0582350-00)
Os01g0585300	9.59741904421527	195.999132316841	-4.3521	9.1193e-42	3.8172e-40	1	22754546	22755398	754		Protein of unknown function DUF1118 family protein. (Os01t0585300-01)
Os08g0562100	13.6534711402824	277.697152518812	-4.3462	2.1599e-58	1.2549e-56	8	28141176	28144882	1611		Similar to Sorghum chloroplast CM3 malate dehydrogenase (NADP) (Fragment). (Os08t0562100-01);Similar to Sorghum chloroplast CM3 malate dehydrogenase (NADP) (Fragment). (Os08t0562100-02)
Os07g0175300	1.02829489759449	20.7416557500346	-4.3342	1.086e-05	7.0211e-05	7	3957966	3960638	2673		Conserved hypothetical protein. (Os07t0175300-01)
Os04g0602100	16.1099533956471	324.698886190908	-4.3331	7.5022e-68	5.1964e-66	4	30385512	30388334	1167		Plant ascorbate peroxidase domain containing protein. (Os04t0602100-01);Similar to B0403H10-OSIGBa0105A11.15 protein. (Os04t0602100-02)
Os01g0343500	0	12.5591677018558	-4.3209	0.00062565	0.002995	1	13582038	13584915	1537		Similar to TPR repeat. (Os01t0343500-01)
Os07g0425000	1.1425498862161	22.7714202271022	-4.3169	4.1403e-06	2.8364e-05	7	13776950	13778155	1206		Biopterin transport-related protein BT1 family protein. (Os07t0425000-01)
Os05g0178300	3.77041462451314	75.1012856515014	-4.316	6.2155e-17	1.0633e-15	5	4665325	4667853	549	CADMIUM TOLERANT 5	Similar to Cadmium tolerant 1. (Os05t0178300-01)
Os08g0432500	3.48477715295912	68.7582716606651	-4.3024	1.3192e-15	2.0872e-14	8	20945056	20947979	926		Ribosomal protein L7/L12, C-terminal/adaptor protein ClpS-like domain containing protein. (Os08t0432500-01)
Os07g0602900	0	18.014159733975	-4.3007	4.3019e-05	0.00025333	7	24633587	24636319	1351		Protein of unknown function DUF1675 domain containing protein. (Os07t0602900-01);Similar to UPF0737 protein 1. (Os07t0602900-02)
Os09g0240200	2.2279722781214	43.893656816587	-4.3002	1.7123e-10	1.8827e-09	9	3048085	3064471	1362	CONSTANS-like gene B, B-box-containing protein 27, CCT domain-containing gene 31, CCT (CO, CO-LIKE and TOC1) domain protein 31, CCT domain protein 31	Zinc finger, B-box domain containing protein. (Os09t0240200-01)
Os03g0246500	1.25680487483771	24.7377545642614	-4.2989	1.6428e-06	1.1874e-05	3	7740991	7749358	1567		Protein of unknown function DUF869, plant family protein. (Os03t0246500-01);Non-protein coding transcript. (Os03t0246500-02);Non-protein coding transcript. (Os03t0246500-03)
Os09g0114500	16.7383558330659	327.870393186327	-4.2919	3.9841e-68	2.7686e-66	9	1158082	1167873	2491	BRITTLE CULM 12	Kinesin-4 protein with transcription regulation activity, Cell cycle and wall modification, Cell elongation by regulating GA biosynthesis pathway (Os09t0114500-01);Similar to Kinesin-like protein. (Os09t0114500-02);Similar to FRA1 (FRAGILE FIBER 1); microtubule motor. (Os09t0114500-03);Hypothetical protein. (Os09t0114500-04)
Os01g0292200	6.45540685712098	126.225978417642	-4.2894	2.7695e-27	7.4545e-26	1	10622951	10627532	1027	CALCINEURIN B-LIKE PROTEIN-INTERACTING PROTEIN KINASE 1	Serine/threonine protein kinase domain containing protein. (Os01t0292200-01);Similar to CBL-interacting protein kinase 1. (Os01t0292200-02);Similar to CBL-interacting protein kinase 1. (Os01t0292200-03)
Os02g0194700	56.4419643790755	1101.97182062798	-4.2872	3.0161e-224	8.01679999999999e-222	2	5276686	5282626	2704	LIPOXYGENASE 1	Similar to Lipoxygenase 2.3, chloroplast precursor (EC 1.13.11.12) (LOX2:Hv:3). (Os02t0194700-01);Similar to Lipoxygenase. (Os02t0194700-02)
Os09g0361500	1.88520731225657	36.7894811468503	-4.2865	5.2161e-09	5.0348e-08	9	11810070	11815321	2171	isochorismate synthase 1	Isochorismate synthase domain containing protein. (Os09t0361500-01)
Os01g0757900	0	15.6038144174572	-4.2861	0.00014276	0.00077108	1	31836076	31839761	1840		Haloacid dehalogenase/epoxide hydrolase domain containing protein. (Os01t0757900-01)
Os07g0196200	1.31393236914852	25.6257765229785	-4.2856	1.0944e-06	8.0777e-06	7	5216029	5217014	986		Protein of unknown function DUF3252 domain containing protein. (Os07t0196200-01)
Os02g0285800	79.749982057884	1547.75884390396	-4.2786	0	0	2	10739451	10747067	2057		Similar to GTP-binding protein typA (Tyrosine phosphorylated protein A). (Os02t0285800-01);Similar to predicted protein. (Os02t0285800-02)
Os02g0588500	0	16.618696655991	-4.2775	8.7554e-05	0.00049033	2	22687278	22692268	1841		Hypothetical conserved gene. (Os02t0588500-01);PLC-like phosphodiesterase, TIM beta/alpha-barrel domain domain containing protein. (Os02t0588500-02)
Os07g0142900	85.634113971897	1659.77647098213	-4.2767	0	0	7	2193809	2196930	1345		Aldo/keto reductase family protein. (Os07t0142900-01)
Os02g0184300	37.818401233753	731.159222723696	-4.273	3.5089e-149	5.6957e-147	2	4694037	4699309	2451		Hypothetical protein. (Os02t0184300-00)
Os03g0293100	2.68499223260784	51.8858544450407	-4.2724	4.2439e-12	5.2682e-11	3	10208963	10210224	963		Conserved hypothetical protein. (Os03t0293100-01)
Os06g0326400	12.4537937597555	239.448778154069	-4.2651	4.6194e-50	2.3727e-48	6	12794383	12800188	2305	pyrophosphate-fructose-6-phosphatephosphotransferase alpha subunit 2, PFP-alpha subunit 2	Phosphofructokinase domain containing protein. (Os06t0326400-01)
Os02g0766700	5.19860198228327	99.3950292364043	-4.257	9.7387e-22	2.1067e-20	2	32276662	32281580	1827	b-ZIP TRANSCRIPTION FACTOR 23	bZIP transcription factor, Regulation of ABA signaling and biosynthesis, Drought resistance (Os02t0766700-01)
Os01g0730800	3.42764965864831	65.1427536858885	-4.2483	9.1521e-15	1.3705e-13	1	30488192	30490382	802		Mpv17/PMP22 family protein. (Os01t0730800-01);Similar to peroxisomal membrane protein 2. (Os01t0730800-02)
Os04g0439300	0	14.0814910596565	-4.245	0.00031506	0.001597	4	21856942	21858679	1099		Similar to H0525C06.6 protein. (Os04t0439300-01)
Os03g0386000	2.91350220985106	55.1842217202755	-4.2434	9.9614e-13	1.2956e-11	3	15329520	15334903	2326	SALT RESPONSIVE WD40 PROTEIN 5	Similar to Salt-responsive WD40 protein 5. (Os03t0386000-01);WD40 subfamily protein, Salt stress (Os03t0386000-02)
Os11g0151700	1.0854223919053	20.5513653303095	-4.2429	1.3516e-05	8.6099e-05	11	2423636	2426379	1768	PURPLE ACID PHOSPHATASE 21B	Purple acid phosphatase (EC:3.1.3.2), Improvement in phosphate acquisition and utilization (Os11t0151700-01)
Os02g0697500	1.1425498862161	21.6296777087517	-4.2427	8.0362e-06	5.2807e-05	2	28681631	28683888	920		Similar to Selenium-binding protein-like. (Os02t0697500-01);Hypothetical conserved gene. (Os02t0697500-02)
Os02g0694800	0	18.3313104335168	-4.2384	3.9821e-05	0.00023554	2	28548351	28551798	1565		Similar to ATP binding / protein kinase. (Os02t0694800-01)
Os10g0181600	21.0229179063763	396.565234707083	-4.2375	2.1295e-81	1.8333e-79	10	5592943	5595558	1244		Methyltransferase type 11 domain containing protein. (Os10t0181600-01);Similar to CMV 1a interacting protein 1. (Os10t0181600-02)
Os01g0924000	5.31285697090488	100.156190915305	-4.2366	7.8202e-22	1.6968e-20	1	40453863	40455608	1202	RPL27	Similar to Chloroplast 50S ribosomal protein L27 (Fragment). (Os01t0924000-01);Similar to 50S ribosomal protein L27, chloroplastic. (Os01t0924000-02)
Os05g0395000	2.68499223260784	50.6172516468734	-4.2366	8.716e-12	1.0597e-10	5	19222117	19224327	2161		Virulence factor, pectin lyase fold family protein. (Os05t0395000-01);Virulence factor, pectin lyase fold family protein. (Os05t0395000-03)
Os10g0573700	17.880905719282	335.672300395055	-4.2306	4.056e-69	2.8749e-67	10	22774959	22777294	1214		Similar to Mitochondrial carnitine/acylcarnitine carrier-like protein (A BOUT DE SOUFFLE) (Carnitine/acylcarnitine translocase-like protein) (CAC-like protein). (Os10t0573700-01);Similar to Mitochondrial carnitine/acylcarnitine carrier-like protein (A BOUT DE SOUFFLE) (Carnitine/acylcarnitine translocase-like protein) (CAC-like protein). (Os10t0573700-02)
Os04g0448900	35.1334090011452	658.404852248804	-4.2281	1.09e-133	1.6322e-131	4	22369763	22376615	2244	ZEAXANTHIN EPOXIDASE 1	Similar to Zeaxanthin epoxidase. (Os04t0448900-00)
Os04g0657500	9.19752658403963	171.705388731938	-4.2225	3.5059e-36	1.2488e-34	4	33530289	33533734	1792		Lipase, class 3 family protein. (Os04t0657500-01)
Os12g0189400	43.1312582046579	804.357604177947	-4.221	1.0201e-162	1.8229e-160	12	4506779	4507716	656		Similar to Photosystem I reaction centre subunit N, chloroplast precursor (PSI- N). (Os12t0189400-01)
Os11g0147800	1.88520731225657	35.1402975092329	-4.2203	1.3395e-08	1.2389e-07	11	2204302	2207780	960		Similar to Wali7 protein (Fragment). (Os11t0147800-01);Similar to Wali7 protein (Fragment). (Os11t0147800-02)
Os01g0363300	1.37105986345932	25.4989162431618	-4.2171	1.3108e-06	9.5785e-06	1	14793093	14797054	908		Uncharacterised protein family UPF0497, trans-membrane plant subgroup domain containing protein. (Os01t0363300-01);Uncharacterised protein family UPF0497, trans-membrane plant subgroup domain containing protein. (Os01t0363300-02)
Os04g0625000	4.91296451072925	91.3394014680422	-4.2166	5.3591e-20	1.0812e-18	4	31769056	31773154	2571		Conserved hypothetical protein. (Os04t0625000-01)
Os03g0140100	1.02829489759449	19.0924721124172	-4.2147	2.8428e-05	0.00017202	3	2199772	2201456	1602	midchain alkane hydroxylase 1, Cytochrome P450 96B5, P-450 96B5	Cytochrome P450 family protein. (Os03t0140100-01);Similar to Cytochrome P450 family protein. (Os03t0140100-02)
Os12g0125500	3.08488469278348	57.2774163372515	-4.2147	4.171e-13	5.5993e-12	12	1220955	1224975	3518		Similar to MatE family protein, expressed. (Os12t0125500-01)
Os03g0711150	0	14.8426527385569	-4.214	0.00022391	0.0011653	3	28687026	28688911	1356		Hypothetical protein. (Os03t0711150-00)
Os03g0861700	1.54244234639174	28.5435629587632	-4.2099	3.1191e-07	2.4823e-06	3	36376422	36381537	1333		Rhodanese-like domain containing protein. (Os03t0861700-01);Similar to predicted protein. (Os03t0861700-02)
Os03g0311300	44.1024256079416	813.237823765118	-4.2047	4.1943e-164	7.6229e-162	3	11104554	11122412	3661		Similar to HAD-superfamily hydrolase, subfamily IA, variant 3 containing protein, expressed. (Os03t0311300-01);Similar to HAD-superfamily hydrolase, subfamily IA, variant 3 containing protein, expressed. (Os03t0311300-02);NHL repeat domain containing protein. (Os03t0311300-03)
Os07g0513000	40.0463735118744	735.28218181774	-4.1986	1.9753e-148	3.1581e-146	7	19655991	19657560	1473		Similar to ATP synthase gamma chain, chloroplast (EC 3.6.1.34) (Fragment). (Os07t0513000-01);Similar to ATP synthase gamma chain, chloroplast (EC 3.6.1.34) (Fragment). (Os07t0513000-02)
Os07g0209100	1.82807981794577	33.4276837317071	-4.1926	3.2121e-08	2.8495e-07	7	5890575	5894128	2827		Similar to Seed imbibition protein (Fragment). (Os07t0209100-01)
Os07g0212200	8.34061416937756	152.486056339704	-4.1924	3.4738e-32	1.0895e-30	7	6134016	6136740	1521		Similar to MRNA-binding protein (Fragment). (Os07t0212200-01)
Os02g0557800	5.08434699366166	92.9251549657513	-4.1919	3.0031e-20	6.1343e-19	2	21128650	21131368	1536	A-TYPE RESPONSE REGULATOR 2	A-type response regulator, Cytokinin signaling (Os02t0557800-01);A-type response regulator, Cytokinin signaling (Os02t0557800-02)
Os07g0635900	3.77041462451314	68.6314113808484	-4.1861	2.3911e-15	3.7086e-14	7	26403675	26404722	634	low temperature-induced low molecular weight integral membrane protein LTI6a, low temperature induced gene 6a, rare cold-inducible 2-10	Hydrophobic protein LTI6A (Low temperature-induced protein 6A). (Os07t0635900-01)
Os03g0363500	3.42764965864831	61.5906658510201	-4.1674	6.8154e-14	9.6359e-13	3	14153874	14159179	1694		Similar to Vacuolar monosaccharide symporter 1. (Os03t0363500-01);Similar to Sugar transporter-like protein. (Os03t0363500-02);Similar to solute carrier family 2, facilitated glucose transporter member 8. (Os03t0363500-03)
Os11g0220300	0	12.3054471422224	-4.1659	0.00081361	0.0037957	11	6285765	6287989	2125		Similar to NB-ARC domain containing protein, expressed. (Os11t0220300-01)
Os10g0492300	168.069088262389	3003.6074150807	-4.1596	0	0	10	18687994	18693376	1668		Similar to IAP100. (Os10t0492300-01)
Os04g0538166	3.54190464726992	63.1764193487292	-4.1568	3.4283e-14	4.9693e-13	4	26920269	26920691	423		Similar to Elongation factor G, chloroplastic. (Os04t0538166-00)
Os03g0655400	87.9192137443292	1559.62028006682	-4.1489	0	0	3	25563660	25564431	619	LATE EMBRYOGENESIS ABUNDANT PROTEIN 24	Similar to LIP5. (Os03t0655400-01)
Os07g0619100	4.62732703917522	81.8883106216962	-4.1454	6.4975e-18	1.1769e-16	7	25563426	25567841	3044		Protein of unknown function DUF827, plant family protein. (Os07t0619100-01)
Os03g0122200	0	16.1112555367241	-4.1397	0.00013169	0.00071653	3	1232247	1234438	984		Similar to 50S ribosomal protein L11. (Os03t0122200-01)
Os01g0524500	1.54244234639174	26.8943793211458	-4.124	8.0702e-07	6.0724e-06	1	18755303	18756817	1321	transcription factor MYBS1	Conserved hypothetical protein. (Os01t0524500-01);Transcription factor, Regulation of nutrient mobilization in germination (Os01t0524500-02)
Os09g0419200	8.16923168644514	141.829792835099	-4.1178	9.9361e-30	2.9304e-28	9	15076258	15079326	1257	cinnamoyl CoA reductase 19	NAD(P)-binding domain containing protein. (Os09t0419200-01);Similar to Cinnamoyl-CoA reductase. (Os09t0419200-02)
Os08g0557100	0	12.8763184013976	-4.1159	0.00064591	0.0030809	8	27880267	27882184	1079		Similar to Nucleic acid-binding protein precursor. (Os08t0557100-01);28 kDa ribonucleoprotein, chloroplast precursor (28RNP). (Os08t0557100-02)
Os02g0170000	5.36998446521569	92.9885851056597	-4.1141	4.8763e-20	9.8472e-19	2	3797629	3800883	1805		Conserved hypothetical protein. (Os02t0170000-01);Pentatricopeptide repeat domain containing protein. (Os02t0170000-02)
Os08g0101700	1.48531485208093	25.6257765229785	-4.1088	1.5089e-06	1.0966e-05	8	95831	96937	1107		Similar to Cytochrome b561 (Fragment). (Os08t0101700-01)
Os01g0833000	0	14.7792225986485	-4.1083	0.00025944	0.0013332	1	35658744	35660945	2202		Pentatricopeptide repeat domain containing protein. (Os01t0833000-01)
Os07g0569600	5.99838690263454	102.947117071273	-4.1012	5.6804e-22	1.2478e-20	7	22925654	22926972	818		Chaperonin-like RbcX domain containing protein. (Os07t0569600-01)
Os04g0640500	18.1094156965252	308.143619674826	-4.0888	2.8572e-62	1.7713e-60	4	32574405	32581634	2548		ABC-1 domain containing protein. (Os04t0640500-01)
Os06g0472000	4.91296451072925	82.9032	-4.0768	6.1742e-18	1.1217e-16	6	15718546	15721230	755	Methionine sulfoxide reductase B1, Methionine sulfoxide reductase B1.1, peptide methionine sulfoxide reductase	Methionine sulphoxide reductase B domain containing protein. (Os06t0472000-01);Hypothetical gene. (Os06t0472000-02)
Os02g0527200	0	15.2866637179154	-4.0639	0.00021432	0.0011214	2	19303396	19304620	1100		Similar to OSIGBa0142C11.2 protein. (Os02t0527200-01)
Os12g0190200	10.5114589531882	175.638057406256	-4.0626	4.198e-36	1.4903e-34	12	4556144	4558043	1033		Similar to Thylakoid lumenal 29.8 kDa protein, chloroplast precursor. (Os12t0190200-01);Similar to tat pathway signal sequence family protein. (Os12t0190200-02)
Os02g0462300	0	12.3688772821307	-4.0579	0.000875	0.0040598	2	15502622	15503795	693		Hypothetical conserved gene. (Os02t0462300-00)
Os01g0268300	4.68445453348602	77.7653515276526	-4.0532	7.3489e-17	1.2472e-15	1	9225213	9237025	2150	GYRB	Similar to DNA gyrase B subunit. (Os01t0268300-01);Similar to DNA gyrase subunit B, chloroplastic/mitochondrial. (Os01t0268300-02)
Os04g0560500	4.17030708468878	68.8217018005735	-4.0446	4.4572e-15	6.8138e-14	4	28075550	28081147	2088		Amine oxidase domain containing protein. (Os04t0560500-00)
Os02g0245800	0	13.1934691009394	-4.0441	0.00059677	0.002871	2	8244347	8248444	2343	SHAKER POTASSIUM CHANNEL 3	Inward rectifying shaker-like potassium channel, Negative regulation of OsKAT2 channel activity (Os02t0245800-01)
Os04g0658300	3.19913968140509	52.7738764037577	-4.0441	6.5938e-12	8.0954e-11	4	33575152	33579653	1692		Similar to Ribulose bisphosphate carboxylase/oxygenase activase, chloroplast precursor (RuBisCO activase) (RA). (Os04t0658300-01)
Os07g0633100	1.19967738052691	19.6633433715924	-4.0348	2.8159e-05	0.0001705	7	26259266	26263678	1185		Similar to Glucan endo-1,3-beta-glucosidase 4. (Os07t0633100-01);Similar to Glucan endo-1,3-beta-glucosidase 4. (Os07t0633100-02);Similar to Glucan endo-1,3-beta-glucosidase 4. (Os07t0633100-03);Similar to Glucan endo-1,3-beta-glucosidase 4. (Os07t0633100-04);Similar to Glucan endo-1,3-beta-glucosidase 4. (Os07t0633100-05)
Os02g0822600	1.02829489759449	16.8089870757161	-4.0309	0.00010852	0.00059895	2	35320316	35322965	575		Similar to 50S ribosomal protein L9. (Os02t0822600-01);Non-protein coding transcript. (Os02t0822600-02)
Os11g0528500	1.1425498862161	18.6484611330586	-4.0287	4.5766e-05	0.00026832	11	19180636	19182258	837		Similar to Rubredoxin 1 (Rd-1). (Os11t0528500-01)
Os05g0555300	5.88413191401293	96.0332318212611	-4.0286	2.2405e-20	4.6024e-19	5	27605983	27607548	829		Similar to electron carrier/ electron transporter/ iron ion binding protein. (Os05t0555300-01);Beta-grasp fold, ferredoxin-type domain containing protein. (Os05t0555300-02)
Os12g0563600	3.48477715295912	56.5796847982595	-4.0211	1.2876e-12	1.6584e-11	12	23115491	23116535	1045		Protein of unknown function DUF538 family protein. (Os12t0563600-03)
Os06g0179200	1.02829489759449	16.6821267958994	-4.02	0.00011693	0.00064197	6	3934027	3937229	2124		Similar to Nodulin-like protein. (Os06t0179200-01)
Os02g0137700	5.14147448797247	83.0300531400467	-4.0134	8.7022e-18	1.5669e-16	2	2001887	2005864	2311		NAD(P)-binding domain containing protein. (Os02t0137700-01)
Os12g0638100	1.37105986345932	22.1371188280186	-4.0131	9.1962e-06	6.0022e-05	12	27340235	27344105	1759		Similar to Receptor-like protein kinase. (Os12t0638100-01);Similar to ATP binding protein. (Os12t0638100-02)
Os01g0773700	74.9512725357764	1207.01213231623	-4.0093	3.6467e-235	1.0623e-232	1	32708550	32709283	625	PHOTOSYSTEM II SUBUNIT	Similar to Photosystem II reaction center W protein (PSII 6.1 kDa protein) (Fragment). (Os01t0773700-02)
Os05g0291700	25.3074799796867	406.77748723233	-4.0066	1.6224e-80	1.3855e-78	5	12833493	12839420	1549		Similar to PTAC16 (PLASTID TRANSCRIPTIONALLY ACTIVE18); binding / catalytic. (Os05t0291700-01);Similar to cDNA clone:002-143-C11, full insert sequence. (Os05t0291700-02);NAD(P)-binding domain containing protein. (Os05t0291700-03)
Os02g0318500	4.28456207331039	68.6314113808484	-4.0016	6.1062e-15	9.2746e-14	2	12668310	12669932	1374	ABC transporter superfamily ABCG subgroup member 40, pleiotropic drug resistance 4	ABC transporter-like domain containing protein. (Os02t0318500-00)
Os12g0566700	8.74050662955319	139.736598218123	-3.9988	8.9959e-29	2.554e-27	12	23294903	23299184	1568	GDSL ESTERASE/LIPASE PROTEIN 114	Lipase, GDSL domain containing protein. (Os12t0566700-01);Similar to GDSL-like Lipase/Acylhydrolase family protein, expressed. (Os12t0566700-02);Lipase, GDSL domain containing protein. (Os12t0566700-03)
Os09g0272000	1.37105986345932	21.8833982683851	-3.9965	1.0657e-05	6.9003e-05	9	5395272	5396709	1180		Heavy metal transport/detoxification protein domain containing protein. (Os09t0272000-01)
Os05g0348100	11.5968813450935	184.708567413152	-3.9934	1.8664e-37	6.9996e-36	5	16421495	16423179	976		Similar to CRR23 ((chlororespiratory reduction 23). (Os05t0348100-01)
Os03g0452300	0	13.637480080298	-3.9923	0.0005111	0.0024899	3	19413119	19417098	1202		Ribosomal protein S5, bacterial-type domain containing protein. (Os03t0452300-01)
Os02g0314300	4.4559445562428	70.8514662776411	-3.991	2.384e-15	3.7003e-14	2	12432303	12448557	1795	Ca(2+)/H(+) EXCHANGER 1C	Sodium/calcium exchanger membrane region domain containing protein. (Os02t0314300-00)
Os06g0160700	11.8253913223367	187.943504548479	-3.9903	4.623e-38	1.7586e-36	6	3079296	3086808	2623	SOLUBLE STARCH SYNTHASE I	Starch synthase, Starch biosynthesis (Os06t0160700-01)
Os11g0592300	0	14.525502039015	-3.9902	0.00033636	0.0016961	11	22514191	22516597	1410		Glycosyl transferase, family 8 protein. (Os11t0592300-01)
Os07g0577600	107.913836753111	1709.18854997074	-3.9854	0	0	7	23357777	23359442	1362		Similar to Type II chlorophyll a/b binding protein from photosystem I precursor. (Os07t0577600-01);Similar to Chlorophyll a-b binding protein. (Os07t0577600-02)
Os02g0575500	41.1317959037797	651.237246439159	-3.9849	2.8528e-127	4.1267e-125	2	22077489	22085057	2026	ABC1 domain-containing gene 2	Similar to ABC transporter-like. (Os02t0575500-01);Similar to ATATH13. (Os02t0575500-02)
Novel00230	2.05658979518899	32.4762316330817	-3.9811	8.4592e-08	7.1865e-07	10	1242882	1267065	3081	-	-
Os06g0608700	22.1083402982816	348.485188656544	-3.9784	6.5044e-69	4.5799e-67	6	24227136	24229290	1479	YELLOW GREEN AND DROOPY LEAF-1	Similar to Fructose-bisphosphate aldolase, cytoplasmic isozyme (EC 4.1.2.13). (Os06t0608700-01);Similar to Fructose-bisphosphate aldolase, cytoplasmic isozyme (EC 4.1.2.13). (Os06t0608700-02);Fructose-1,6-bisphosphate aldolase (EC:4.1.2.13), Chlorophyll biosynthesis, Chloroplast development, Sugar metabolism (Os06t0608700-03)
Os12g0165900	0	15.2866637179154	-3.9764	0.00023894	0.0012356	12	3338061	3344342	3466	Nucleoporin Autopeptidase 2, NUCLEOPORIN AUTOPEPTIDASE 2	Hypothetical conserved gene. (Os12t0165900-01)
Os03g0251350	19.7089855372278	309.665943032627	-3.9738	2.1597e-61	1.3159e-59	3	7976995	7979371	1217	HAP5C SUBUNIT OF CCAAT-BOX BINDING COMPLEX	Histone-fold domain containing protein. (Os03t0251350-00)
Os07g0658400	435.768526602822	6842.08233163526	-3.9728	0	0	7	27723089	27738212	5403	SPOTTED LEAF 32	Ferredoxin-dependent glutamate synthase, Leaf senescence and nitrogen remobilization (Os07t0658400-02)
Os04g0304200	71.9806428316145	1127.47073687115	-3.9693	2.8118e-218	6.7944e-216	4	13641661	13654849	2789		Similar to Nonphototropic hypocotyl protein 1 (EC 2.7.1.37) (Phototropin). (Os04t0304200-01)
Os05g0358400	1.82807981794577	28.5435629587632	-3.9648	5.3047e-07	4.0959e-06	5	17014645	17018325	1366		Butirosin biosynthesis, BtrG-like domain containing protein. (Os05t0358400-01);Similar to predicted protein. (Os05t0358400-02)
Os01g0919800	2.1708447838106	33.8082645711573	-3.961	4.868e-08	4.2251e-07	1	40136226	40142760	1417	PIN PROTEIN 5A	Similar to Efflux carrier of polar auxin transport. (Os01t0919800-01)
Os11g0120100	0	13.3203293807562	-3.9583	0.00061734	0.0029586	11	886242	887578	1337		Similar to Harpin-induced protein 1 containing protein, expressed. (Os11t0120100-01)
Os03g0146200	2.74211972691865	42.5616238785113	-3.9562	9.4104e-10	9.766e-09	3	2562873	2564200	1023		Conserved hypothetical protein. (Os03t0146200-01)
Os09g0456200	4.74158202779683	73.1983814542505	-3.9484	1.0655e-15	1.6959e-14	9	17190097	17194010	1741	b-ZIP TRANSCRIPTION FACTOR 72	Similar to BZIP transcription factor ABI5. (Os09t0456200-01)
Os01g0323300	3.77041462451314	58.1654382959686	-3.9474	8.8255e-13	1.152e-11	1	12344403	12350966	1885		RNA-binding, CRM domain domain containing protein. (Os01t0323300-00)
Os12g0263600	5.99838690263454	92.4177138464844	-3.9455	2.0941e-19	4.0927e-18	12	9286790	9291494	1083		Similar to Isoflavone reductase-like protein 1. (Os12t0263600-01)
Os02g0617600	2.11371728949979	32.5397	-3.9443	9.0596e-08	7.666e-07	2	24526907	24530961	1956		Protein phosphatase 2A, regulatory subunit PR55 domain containing protein. (Os02t0617600-01);Protein phosphatase 2A, regulatory subunit PR55 domain containing protein. (Os02t0617600-02);Protein phosphatase 2A, regulatory subunit PR55 domain containing protein. (Os02t0617600-03)
Os03g0574900	12.1681562882015	187.309203149395	-3.9442	1.216e-37	4.5845e-36	3	20978620	20985759	2830	HIGH-AFFINITY POTASSIUM(K+) TRANSPORTER 27	Similar to Potassium transporter 1 (OsHAK1). Splice isoform 2. (Os03t0574900-01)
Os04g0448600	23.1366351958761	355.716224606098	-3.9425	7.2889e-70	5.254e-68	4	22355336	22357930	973		ChaC-like protein family protein. (Os04t0448600-01);ChaC-like protein family protein. (Os04t0448600-02)
Os01g0846300	1.42818735777013	21.9468284082935	-3.9418	1.1425e-05	7.3507e-05	1	36343948	36346009	1793	protein phosphatase 15, protein phosphatase 2C09, protein phosphatase 2C9, protein phosphatase 2C 9	Similar to Protein phosphatase 2C. (Os01t0846300-01);Similar to protein phosphatase 2C. (Os01t0846300-02)
Os07g0691200	75.4082924902628	1157.60005332762	-3.9403	6.79e-223	1.7825e-220	7	29392447	29401888	2331		Similar to D-alanine--D-alanine ligase B (EC 6.3.2.4) (D-alanylalanine synthetase B) (D-Ala-D-Ala ligase B). (Os07t0691200-01);Similar to D-alanine--D-alanine ligase family. (Os07t0691200-02);Similar to predicted protein. (Os07t0691200-03);Hypothetical conserved gene. (Os07t0691200-04)
Os06g0108900	2.51360974967543	38.5655250642845	-3.9395	6.0297e-09	5.7677e-08	6	523053	530057	3464	bell-like homeodomain protein, BELL1 homolog	Similar to H0613A10.3 protein. (Os06t0108900-01);Homeodomain-related domain containing protein. (Os06t0108900-02)
Os09g0481200	64.0970486167234	980.820253403012	-3.9357	5.2127e-189	1.1196e-186	9	18469730	18470397	668	PHOTOSYSTEM I SUBUNIT	Similar to photosystem I reaction center subunit V. (Os09t0481200-01)
Os11g0416900	0	13.0666088211227	-3.9306	0.00071813	0.0033897	11	12811965	12818201	3584	ABC TRANSPORTER G FAMILY MEMBER 28	ABC transporter-like domain containing protein. (Os11t0416900-01)
Os02g0129300	11.5968813450935	176.399219085157	-3.927	1.9237e-35	6.7171e-34	2	1532451	1535776	1561		Conserved hypothetical protein. (Os02t0129300-01)
Os03g0176700	5.08434699366166	77.3213405482941	-3.9267	1.9435e-16	3.2362e-15	3	4069860	4072360	696		Conserved hypothetical protein. (Os03t0176700-00)
Os02g0596000	9.25465407835044	140.370899617207	-3.9229	1.5853e-28	4.4415e-27	2	23126925	23129898	932	SULFURTRANSFERASE 1	Rhodanese-like domain containing protein. (Os02t0596000-01);Similar to predicted protein. (Os02t0596000-02)
Os09g0279400	12.1681562882015	184.518276993427	-3.9226	5.7623e-37	2.1162e-35	9	5866495	5870513	1154	SULFURTRANSFERASE 3	Rhodanese-like domain containing protein. (Os09t0279400-01)
Os04g0644600	30.6774644449024	464.752635108573	-3.9212	2.3391e-90	2.2205e-88	4	32801074	32807528	1750		Epoxide hydrolase family protein. (Os04t0644600-01);Epoxide hydrolase family protein. (Os04t0644600-02)
Os06g0686600	1.59956984070254	24.2303134449945	-3.9211	4.1812e-06	2.8616e-05	6	28629133	28629904	772		Protein of unknown function DUF3511 domain containing protein. (Os06t0686600-01)
Os01g0953500	3.25626717571589	49.0314981491643	-3.9124	6.0931e-11	6.9998e-10	1	42000362	42002680	1686		C2 calcium-dependent membrane targeting domain containing protein. (Os01t0953500-01)
Os10g0498300	2.11371728949979	31.7785000940897	-3.9102	1.4007e-07	1.1617e-06	10	19002214	19004174	1182		Similar to Epoxide hydrolase. (Os10t0498300-01)
Os09g0460500	1.48531485208093	22.3274092477437	-3.91	1.0185e-05	6.6131e-05	9	17421207	17422414	1208		Lipase, GDXG, active site domain containing protein. (Os09t0460500-00)
Os03g0226400	0	14.5889321789234	-3.909	0.00036105	0.0018128	3	6636675	6641550	1893	metal tolerance protein 8.1	Manganese transporter, Cation diffusion facilitator (CDF) family member, Mn tolerance (Os03t0226400-01);Similar to Metal tolerance protein 4. (Os03t0226400-02)
Os03g0146100	2.79924722122945	41.8638923395194	-3.9026	1.552e-09	1.5821e-08	3	2562812	2564646	834	TONOPLAST INTRINSIC PROTEIN 1;1	Tonoplast intrinsic protein (Tonoplast water channel). (Os03t0146100-01);Similar to Tonoplast intrinsic protein. (Os03t0146100-03);Similar to cDNA clone:001-014-B06, full insert sequence. (Os03t0146100-05)
Os02g0829850	6.16976938556696	92.1639932868509	-3.9009	3.2818e-19	6.3731e-18	2	35676813	35678078	1229		Conserved hypothetical protein. (Os02t0829850-00)
Os01g0376700	2.62786473829704	39.0729661835514	-3.8942	5.5597e-09	5.3423e-08	1	15568888	15573347	1608		Similar to Sucrose-phosphatase (EC 3.1.3.24). (Os01t0376700-01)
Os02g0751600	1.02829489759449	15.2866637179154	-3.8939	0.00026618	0.0013645	2	31591221	31593106	1094	FK506 binding protein 16-2	Peptidyl-prolyl cis-trans isomerase, FKBP-type domain containing protein. (Os02t0751600-01);Peptidyl-prolyl cis-trans isomerase, FKBP-type domain containing protein. (Os02t0751600-02)
Os12g0199500	0	13.5740499403896	-3.8925	0.00059175	0.0028494	12	5172120	5174438	1100	CAFFEIC ACID 3-O-METHYLTRANSFERASE LIKE 1	Similar to N-methyltransferase. (Os12t0199500-00)
Os08g0162800	13.1393236914852	193.081345881056	-3.8772	2.7437e-38	1.0608e-36	8	3698349	3700499	578	Acyl-CoA-binding protein, Acyl-CoA-binding protein 1	Acyl-CoA-binding protein , Stress response (Os08t0162800-01)
Os02g0564300	4.79870952210764	70.3440251583742	-3.8737	5.8774e-15	8.9334e-14	2	21420322	21422355	2034		Conserved hypothetical protein. (Os02t0564300-01)
Os02g0643500	9.14039908972883	133.774165066737	-3.8714	5.139e-27	1.3677e-25	2	25855643	25859028	1080		Pentapeptide repeat containing protein. (Os02t0643500-01)
Os12g0541500	23.0223802072545	336.940903193222	-3.8714	2.018e-65	1.3123e-63	12	21660665	21666265	1996		Similar to Elongation factor Ts. (Os12t0541500-01);Similar to Chloroplast polyprotein of elongation factor Ts. (Os12t0541500-02);Similar to Elongation factor Ts. (Os12t0541500-03);Similar to Elongation factor Ts. (Os12t0541500-04);Similar to Elongation factor Ts. (Os12t0541500-05)
Os03g0618300	2.39935476105382	35.0134372294162	-3.8672	3.71e-08	3.264e-07	3	23450188	23452171	1336		Isopenicillin N synthase family protein. (Os03t0618300-01)
Os02g0122900	0	13.3203293807562	-3.8652	0.00068814	0.0032685	2	1199296	1202290	1773		Similar to Dimethyladenosine transferase. (Os02t0122900-01)
Os10g0330000	30.1633169961051	439.063428445686	-3.8636	1.4653e-84	1.3092e-82	10	9315531	9316279	749		Conserved hypothetical protein. (Os10t0330000-01)
Os06g0114500	4.4559445562428	64.5718824267132	-3.8571	8.1788e-14	1.1487e-12	6	832537	834912	630		Similar to ATOZI1 protein (Stress-induced protein OZI1) (AT0ZI1 protein). (Os06t0114500-01);Similar to ATOZI1 protein (Stress-induced protein OZI1) (AT0ZI1 protein). (Os06t0114500-02)
Os04g0532400	7.08380929453984	102.059095112556	-3.8487	6.5716e-21	1.3849e-19	4	26617453	26619087	1160		Similar to OSIGBa0125M19.13 protein. (Os04t0532400-01)
Novel01042	1.19967738052691	17.2529980550746	-3.8461	0.00011536	0.0006337	5	7045082	7048846	2659	-	-
Os01g0151200	41.5316883639554	596.814186397784	-3.845	7.5639e-114	9.748e-112	1	2770142	2774609	1445		Similar to Inner membrane protein ALBINO3, chloroplast precursor. Splice isoform 2. (Os01t0151200-01);Similar to inner membrane protein ALBINO3. (Os01t0151200-02);Similar to inner membrane protein ALBINO3. (Os01t0151200-03)
Os12g0628100	2.85637471554026	40.9758703808023	-3.8425	2.849e-09	2.8269e-08	12	26888810	26890166	698	actin depolymerizing factor 11	Similar to Actin-depolymerizing factor 6 (ADF-6) (AtADF6). (Os12t0628100-01)
Os07g0188233	7.99784920351273	114.110821695144	-3.8347	3.9551e-23	9.1815e-22	7	4719660	4722675	3016		Conserved hypothetical protein. (Os07t0188233-01)
Os02g0681000	17.309630776174	246.679814103622	-3.833	4.9557e-48	2.4337e-46	2	27798048	27803714	2094		Mechanosensitive ion channel MscS domain containing protein. (Os02t0681000-01)
Os04g0659100	249.818532621151	3553.67358836602	-3.8304	0	0	4	33624428	33631025	1575	GRAIN SIZE 2	Glutamine synthetase shoot isozyme, chloroplast precursor (EC 6.3.1.2) (Glutamate--ammonia ligase) (Clone lambda-GS31). (Os04t0659100-01);Similar to Isoform 2 of Glutamine synthetase, chloroplastic. (Os04t0659100-02);Glutamine synthetase shoot isozyme, chloroplast precursor (EC 6.3.1.2) (Glutamate--ammonia ligase) (Clone lambda-GS31). (Os04t0659100-03)
Os03g0252100	1.1425498862161	16.2381158165408	-3.8291	0.00018819	0.00099398	3	8010885	8012566	1682		Alpha/beta hydrolase fold-3 domain containing protein. (Os03t0252100-01)
Os02g0318450	8.45486915799917	120.009824706622	-3.8272	3.2995e-24	7.982e-23	2	12664725	12666874	1032		ABC transporter-like domain containing protein. (Os02t0318450-00)
Os01g0958100	2.97062970416187	41.9907526193361	-3.8212	1.967e-09	1.9879e-08	1	42234585	42237456	1281		Similar to chloroplast SRP receptor cpFtsY precursor. (Os01t0958100-01);Similar to chloroplast srp54 receptor1. (Os01t0958100-02)
Os04g0404900	1.48531485208093	20.995376309668	-3.8212	2.2056e-05	0.00013598	4	20083925	20091641	1621		Similar to H0502B11.6 protein. (Os04t0404900-01)
Os01g0955000	2.05658979518899	28.9875739381217	-3.8171	6.2433e-07	4.7772e-06	1	42063261	42067784	1684	NON-SPECIFIC PHOSPHOLIPASE C2	Phosphoesterase family protein. (Os01t0955000-02);Similar to phosphoesterase family protein. (Os01t0955000-03)
Os11g0171300	489.068478794803	6892.88987370186	-3.817	0	0	11	3488768	3491609	1492	CHLOROPLAST ALDOLASE	Fructose-bisphosphate aldolase, chloroplast precursor (EC 4.1.2.13) (ALDP). (Os11t0171300-01)
Os02g0259600	4.4559445562428	62.4786878097372	-3.8096	2.6538e-13	3.5876e-12	2	9005264	9007486	741		Similar to 50S ribosomal protein L21, chloroplast precursor (CL21) (CS-L7). (Os02t0259600-01);Similar to 50S ribosomal protein L21. (Os02t0259600-02)
Os07g0635700	1.19967738052691	16.8089870757161	-3.8085	0.00014966	0.00080486	7	26394225	26396629	1599		Cytochrome P450 family protein. (Os07t0635700-00)
Os08g0148267	1.88520731225657	26.3869382018789	-3.807	2.035e-06	1.4502e-05	8	2760819	2765216	1209		Hypothetical conserved gene. (Os08t0148267-00)
Os01g0919400	22.2225952869032	310.934545830794	-3.8065	9.1016e-60	5.4213e-58	1	40101744	40106898	3255	SUCROSE PHOSPHATE SYNTHASE	Sucrose phosphate synthase, Sucrose synthesis in pollen germination (Os01t0919400-01)
Os07g0545900	2.85637471554026	39.8975580023601	-3.804	5.2534e-09	5.0639e-08	7	21621442	21624414	1407		Similar to EMB1417. (Os07t0545900-01)
Os05g0161500	11.8253913223367	164.728073342018	-3.8001	1.913e-32	6.0804e-31	5	3626394	3629080	2062	CRSH2	RelA/SpoT domain containing protein. (Os05t0161500-01)
Os01g0227200	1.02829489759449	14.2717814793816	-3.7948	0.00048495	0.0023761	1	7038103	7042925	2306		Similar to Somatic embryogenesis receptor kinase-like protein. (Os01t0227200-01)
Os03g0820500	2.1708447838106	30.0658863165639	-3.7918	4.14e-07	3.2449e-06	3	34430457	34431364	744	actin depolymerizing factor 3	Similar to WCOR719. (Os03t0820500-01)
Os01g0892600	6.79817182298582	94.1303276240102	-3.7914	3.3302e-19	6.4612e-18	1	38812119	38815213	1456		Pectinacetylesterase family protein. (Os01t0892600-02)
Os04g0692600	9.19752658403963	126.733419536909	-3.7844	2.8758e-25	7.2284e-24	4	35443929	35445567	1039		Staygreen protein domain containing protein. (Os04t0692600-01);Staygreen protein domain containing protein. (Os04t0692600-02);Staygreen protein domain containing protein. (Os04t0692600-03)
Os03g0141200	17.1953757875524	236.721282138009	-3.7831	1.0175e-45	4.6331e-44	3	2272966	2276161	2063	beta-amylase 2	Similar to Beta-amylase PCT-BMYI (EC 3.2.1.2). (Os03t0141200-01)
Os04g0403900	4.39882	60.3854931927613	-3.779	7.7768e-13	1.0195e-11	4	20046002	20046917	683		Similar to H0502B11.1 protein. (Os04t0403900-00)
Os03g0196800	1.94233480656738	26.577228621604	-3.7743	2.0231e-06	1.4426e-05	3	5078248	5081710	780		Similar to Cyanelle 30S ribosomal protein S10. (Os03t0196800-01)
Os04g0645100	58.5556816685753	796.365406549493	-3.7655	7.0623e-149	1.1377e-146	4	32835280	32848285	4033	FLOURY ENDOSPERM 2	Tetratricopeptide repeat (TPR) domain containing protein, Grain size and starch quality (Os04t0645100-01);Similar to H0811D08.1 protein. (Os04t0645100-02)
Os05g0110300	1.02829489759449	13.9546307798398	-3.7624	0.00058509	0.0028212	5	552043	561773	1482		Similar to NAD-dependent epimerase/dehydratase. (Os05t0110300-01);Similar to NAD-dependent epimerase/dehydratase. (Os05t0110300-02)
Os05g0555600	27.9353447179837	378.424214693292	-3.7598	1.1427e-71	8.5259e-70	5	27631211	27636450	2024	NADH-DEPENDENT GLUTAMATE SYNTHASE 2	Similar to Glutamate synthase [NADH], amyloplastic. (Os05t0555600-01);Similar to NADH-glutamate synthase 2. (Os05t0555600-02)
Os04g0538100	1.02829489759449	13.8912006399314	-3.7558	0.00060748	0.0029159	4	26917910	26919741	1373		Elongation factor G, III and V domain containing protein. (Os04t0538100-01)
Os03g0729100	14.1104910947689	190.544140284721	-3.7553	6.1798e-37	2.2657e-35	3	29788494	29791241	1731		Protein of unknown function DUF3054 domain containing protein. (Os03t0729100-01)
Os01g0108400	9.08327159541802	122.42017002314	-3.7525	2.5962e-24	6.3021e-23	1	455707	457425	772		Helix-loop-helix DNA-binding domain containing protein. (Os01t0108400-00)
Os01g0102300	1.94233480656738	26.1332176422454	-3.75	2.6104e-06	1.8368e-05	1	134300	135439	971	OsTLP27	Thylakoid lumen protein, Photosynthesis and chloroplast development (Os01t0102300-01)
Os07g0614000	0	13.0666088211227	-3.75	0.00089084	0.004127	7	25287541	25290131	1449		Six-bladed beta-propeller, TolB-like domain containing protein. (Os07t0614000-01);Six-bladed beta-propeller, TolB-like domain containing protein. (Os07t0614000-02)
Os10g0499600	3.48477715295912	46.7480131124633	-3.7458	3.3338e-10	3.6004e-09	10	19062859	19066123	1149		Similar to predicted protein. (Os10t0499600-01);Conserved hypothetical protein. (Os10t0499600-02)
Os12g0575000	25.9930099114164	348.612048936361	-3.7454	5.6627e-66	3.7279e-64	12	23735825	23736773	851		Protein of unknown function DUF1118 family protein. (Os12t0575000-01)
Os01g0899200	1.59956984070254	21.4393872890266	-3.7445	2.1005e-05	0.00013005	1	39102277	39103501	931		Similar to dehydration-responsive family protein. (Os01t0899200-01)
Os01g0111900	0	13.0031786812143	-3.743	0.00092507	0.0042707	1	625986	627009	1024	SKIP interacting protein 34, SKIPa-interacting protein 34, SKIPa-interacting protein 34	Glutelin family protein. (Os01t0111900-01)
Os01g0678100	5.02721949935086	67.1725181629561	-3.74	5.2225e-14	7.4532e-13	1	27883020	27886068	3049		Protein of unknown function DUF2921 domain containing protein. (Os01t0678100-01)
Os01g0730500	31.7057593424969	421.11269885162	-3.7314	4.4592e-79	3.7185e-77	1	30472593	30475205	1424	DnaJ domain protein C13, rice DJC76 homolog	Similar to Ferredoxin (Bacterial type ferredoxin family). (Os01t0730500-01)
Os10g0573000	3.65615963589153	48.5240570298974	-3.7303	1.6576e-10	1.8291e-09	10	22750258	22753043	1741		Similar to Carbohydrate kinase-like protein. (Os10t0573000-01)
Os06g0503400	14.7388935321877	195.491691197574	-3.7294	1.1858e-37	4.4787e-36	6	17836976	17840764	1146		Reticulon family protein. (Os06t0503400-01)
Os12g0480100	1.0854223919053	14.2717814793816	-3.7168	0.00053916	0.0026164	12	17624501	17625313	580		Similar to One helix protein (OHP). (Os12t0480100-01)
Os02g0137200	1.37105986345932	18.014159733975	-3.7158	0.00010133	0.000562	2	1972939	1974762	749		Similar to 50S ribosomal protein L3-1, chloroplast precursor. (Os02t0137200-01);Similar to 50S ribosomal protein L3. (Os02t0137200-02)
Os12g0182700	4.05605209606717	53.2813175230246	-3.7155	2.3031e-11	2.7253e-10	12	4194063	4198878	1740	HISTONE DEACETYLASE 10	Histone deacetylase superfamily protein. (Os12t0182700-01)
Os05g0227600	12.3966662654447	162.69830886495	-3.7142	1.5961e-31	4.9619e-30	5	7746542	7748227	1686	REPETITIVE PROLINE-RICH PROTEIN 1.2	Proline-rich glycoprotein, ABA-dependent inhibition of root growth (Os05t0227600-01)
Novel00804	1.25680487483771	16.3649760963576	-3.7028	0.00021564	0.0011269	3	7958998	7959920	923	-	-
Os03g0808100	1.94233480656738	25.1818	-3.6965	4.5066e-06	3.0685e-05	3	33780015	33786259	2232	CELLULOSE SYNTHASE A2	Similar to Cellulose synthase-5. (Os03t0808100-01);Similar to Cellulose synthase BoCesA5. (Os03t0808100-02);Similar to Cellulose synthase BoCesA5. (Os03t0808100-03)
Os07g0150100	16.5098458558227	213.696141351274	-3.6942	1.0648e-40	4.3626e-39	7	2601216	2606217	2735	EARLY RESPONSIVE TO DEHYDRATION 4	Protein of unknown function DUF221 domain containing protein. (Os07t0150100-01)
Os01g0190300	1.25680487483771	16.2381158165408	-3.6916	0.00023227	0.0012044	1	4816831	4818958	1790	IAA2	Similar to Auxin-responsive protein IAA26 (Indoleacetic acid-induced protein 26) (Phytochrome-associated protein 1). (Os01t0190300-01)
Os01g0678600	3.71328713020234	47.8897556308138	-3.6889	2.619e-10	2.8458e-09	1	27922318	27924335	671		Ribosomal protein S20 family protein. (Os01t0678600-01);Similar to ribosomal protein rpS20. (Os01t0678600-02);Similar to ribosomal protein rpS20. (Os01t0678600-03)
Os05g0292800	6.74104432867501	86.8358615345485	-3.6872	1.7621e-17	3.0916e-16	5	12896015	12896822	551		Similar to One helix protein (OHP). (Os05t0292800-01)
Os06g0647100	1.88520731225657	24.2303134449945	-3.684	7.027e-06	4.6549e-05	6	26442731	26444814	725		Similar to 50S ribosomal protein L35, chloroplast precursor (CL35). (Os06t0647100-01)
Os04g0573000	4.62732703917522	59.4340410941358	-3.683	1.9804e-12	2.5186e-11	4	28862600	28868988	2705	SPX-MFS protein 1	SPX-MFS protein, Phosphate transporter, Pi homeostasis (Os04t0573000-01)
Os06g0103800	15.253040980985	195.555121337482	-3.6804	2.7784e-37	1.0293e-35	6	266683	271990	2502		Protein of unknown function DUF125, transmembrane family protein. (Os06t0103800-01)
Os02g0234500	37.0757438077126	474.520876654461	-3.6779	7.3449e-88	6.7612e-86	2	7621905	7627260	2011		NAD(P)-binding domain containing protein. (Os02t0234500-01);Similar to predicted protein. (Os02t0234500-02);Similar to UOS1. (Os02t0234500-03)
Os04g0607000	21.4228103665519	273.257042725226	-3.673	2.5475e-51	1.3375e-49	4	30688131	30689790	973		PAP fibrillin family protein. (Os04t0607000-02)
Os05g0129800	1.71382482932416	21.8199681284768	-3.6704	2.0711e-05	0.00012859	5	1743366	1744541	1078	WRKY GENE 109	DNA-binding WRKY domain containing protein. (Os05t0129800-01)
Os09g0471400	3.3133946700267	42.1176128991528	-3.668	3.3599e-09	3.3062e-08	9	17961284	17962785	1502	WALL-ASSOCIATED KINASE GENE 81	Similar to WAK80 - OsWAK receptor-like protein kinase. (Os09t0471400-01)
Os02g0589400	3.37052216433751	42.7519142982364	-3.6649	2.5965e-09	2.5895e-08	2	22741593	22743361	1769	flavone/flavanone C-hexosyltransferase	UDP-glucuronosyl/UDP-glucosyltransferase family protein. (Os02t0589400-01)
Os09g0553200	10.4543314588773	132.251841708936	-3.6611	1.1875e-25	3.0278e-24	9	21917324	21922399	1727	UDP-GLUCOSE PYROPHOSPHORYLASE 1	UDPase, Pollen mother cell (PMC) meiosis, Pollen development (Os09t0553200-01)
Os01g0286100	4.74158202779683	59.9414822134027	-3.6601	1.8179e-12	2.3231e-11	1	10271157	10274304	2513	PIL15	Phytochrome-interacting factor-like protein, Basic helix-loop-helix factor, Repression of seedling growth in the dark (Os01t0286100-01)
Os01g0805900	2.74211972691865	34.632856389966	-3.6588	8.4936e-08	7.2129e-07	1	34167936	34171573	1636	BETA-TUBULIN 4	Tubulin beta-2 chain (Beta-2 tubulin). (Os01t0805900-01)
Os07g0158300	2.51360974967543	31.7150699541813	-3.6573	2.9772e-07	2.38e-06	7	3122638	3124603	1387		Similar to RNA binding protein. (Os07t0158300-01)
Os10g0503200	4.85583701641844	61.2101	-3.656	1.0898e-12	1.4131e-11	10	19201583	19206783	2228		Similar to Dihydrofolate synthetase /folylpolyglutamate synthetase. (Os10t0503200-01);Similar to Folylpolyglutamate synthase. (Os10t0503200-02)
Os12g0610300	1.37105986345932	17.2529980550746	-3.6535	0.00015792	0.00084712	12	25780954	25781952	655		Hypothetical conserved gene. (Os12t0610300-00)
Os12g0638700	2.91350220985106	36.6626208670336	-3.6535	3.6344e-08	3.2001e-07	12	27387215	27393762	2495	H+-ATPASE 3	Plasma membrane H+ ATPase (EC 3.6.3.6). (Os12t0638700-01);Similar to N.plumbaginifolia H+-translocating ATPase mRNA. (Os12t0638700-02)
Os10g0181200	1.59956984070254	20.107354350951	-3.652	4.5393e-05	0.00026635	10	5577475	5586604	3310		Similar to binding protein. (Os10t0181200-01);Similar to (RAP Annotation release2) Protein prenyltransferase domain containing protein. (Os10t0181200-02)
Os12g0137200	2.2279722781214	27.9726916995879	-3.6502	1.5157e-06	1.1008e-05	12	1802714	1807513	1665		Similar to Saccharopine dehydrogenase family protein, expressed. (Os12t0137200-01)
Os03g0130900	6.28402437418857	78.6533734863697	-3.6457	7.6199e-16	1.2238e-14	3	1765350	1770210	1913	RECEPTOR-LIKE CYTOPLASMIC KINASE 96	Serine/threonine protein kinase domain containing protein. (Os03t0130900-01);Serine/threonine protein kinase domain containing protein. (Os03t0130900-02)
Os12g0538600	1.48531485208093	18.5216008532419	-3.6404	9.2719e-05	0.00051721	12	21469144	21469455	312	GLUTAREDOXIN 28	Thioredoxin fold domain containing protein. (Os12t0538600-00)
Os07g0435300	74.8941450414656	931.979045673573	-3.6374	3.7852e-169	7.123e-167	7	14533317	14534258	509	PHOTOSYSTEM I SUBUNIT	Photosystem I reaction center subunit IV, chloroplast precursor (PSI- E) (Photosystem I 10.8 kDa polypeptide). (Os07t0435300-01)
Os04g0244800	12.4537937597555	154.325530397046	-3.6313	1.8089e-29	5.2547e-28	4	9368053	9369130	801		Heavy metal transport/detoxification protein domain containing protein. (Os04t0244800-01)
Os02g0677600	2.05658979518899	25.4354861032534	-3.6285	4.7731e-06	3.2365e-05	2	27658946	27660116	1009		Conserved hypothetical protein. (Os02t0677600-01)
Os10g0556200	29.1921495928214	360.410054959317	-3.626	2.034e-66	1.3644e-64	10	21863032	21867667	1914	basic helix-loop-helix protein 113	Hypothetical conserved gene. (Os10t0556200-01)
Os01g0555200	1.19967738052691	14.7792225986485	-3.6229	0.00049267	0.0024078	1	20938340	20941280	2261		Asp/Glu racemase family protein. (Os01t0555200-01)
Os06g0683200	1.88520731225657	23.1520010665524	-3.6183	1.3052e-05	8.3298e-05	6	28472626	28474779	857		Similar to 50S ribosomal protein L24, chloroplast precursor (CL24). (Os06t0683200-01)
Os09g0469400	6.5696618457426	80.4928475437122	-3.615	4.471e-16	7.3077e-15	9	17851431	17868668	2683	ISOAMYLASE 3	Similar to isoamylase-type starch debranching enzyme ISO3. (Os09t0469400-01);Similar to isoamylase-type starch debranching enzyme ISO3. (Os09t0469400-02)
Os01g0581300	24.9647150138219	304.528101700049	-3.6086	3.4967e-56	1.9723e-54	1	22535013	22538645	1861	e-ionone-forming lycopene cyclase, lycopene e-cyclase, epsilon-ionone-forming lycopene cyclase, lycopene epsilon-cyclase	Similar to Lycopene epsilon-cyclase (Fragment). (Os01t0581300-01)
Os09g0294000	41.4745608696446	505.53821506965	-3.6075	5.0567e-92	4.9099e-90	9	6995055	7009477	2722		Similar to Bifunctional aspartokinase/homoserine dehydrogenase 2, chloroplast precursor (AK-HD 2) (AK-HSDH 2) [Includes: Aspartokinase (EC 2.7.2.4); Homoserine dehydrogenase (EC 1.1.1.3)]. (Os09t0294000-01);Similar to Aspartate kinase-homoserine dehydrogenase. (Os09t0294000-02)
Os01g0102600	6.6267893400534	80.6197078235289	-3.6048	4.5938e-16	7.4968e-15	1	145603	147847	784	Shikimate kinase 4	Shikimate kinase domain containing protein. (Os01t0102600-01);Similar to shikimate kinase family protein. (Os01t0102600-02)
Os02g0617800	5.4842394538373	66.6650770436892	-3.6036	1.5307e-13	2.1136e-12	2	24554106	24554693	509		Hypothetical gene. (Os02t0617800-01)
Os04g0613900	19.2519655827413	232.090881924699	-3.5916	4.4747e-43	1.9301e-41	4	31128314	31133415	3452	HIGH-AFFINITY POTASSIUM(K+) TRANSPORTER 11	Similar to Potassium transporter 18. (Os04t0613900-01)
Os02g0117500	3.08488469278348	37.1700619863005	-3.5909	3.6765e-08	3.2358e-07	2	918797	923968	3321	Glutamate receptor homolog 3.1, GLUTAMATE RECEPTOR-LIKE 3.2	Similar to Glutamate receptor 3.3 precursor (Ligand-gated ion channel 3.3). (Os02t0117500-01)
Os06g0611900	340.59412108102	4096.82587640133	-3.5884	0	0	6	24399546	24404035	1329		Similar to Glycine decarboxylase P subunit. (Os06t0611900-01);Similar to Victorin binding protein. (Os06t0611900-02)
Os05g0136200	7.25519177747226	87.1530122340903	-3.5865	3.5678e-17	6.1731e-16	5	2113595	2117110	1647	CALCINEURIN B-LIKE PROTEIN-INTERACTING PROTEIN KINASE 17	Serine/threonine protein kinase domain containing protein. (Os05t0136200-01);Serine/threonine protein kinase domain containing protein. (Os05t0136200-02)
Novel01121	3.59903214158073	43.1324951376866	-3.5831	3.1145e-09	3.0746e-08	5	16427826	16432198	429	-	-
Os07g0188249	1.99946230087818	23.9131627454527	-3.5801	1.0316e-05	6.6949e-05	7	4725288	4725583	296	-	-
Os04g0459900	5.59849444245891	66.7919373235059	-3.5766	1.7332e-13	2.3809e-12	4	22954845	22960460	1697	Deg protease 5, DEG PROTEASE 5	Peptidase, trypsin-like serine and cysteine domain containing protein. (Os04t0459900-01)
Os09g0423300	1.71382482932416	20.4245050504928	-3.575	4.6299e-05	0.00027099	9	15328754	15332301	2244		Pentatricopeptide repeat domain containing protein. (Os09t0423300-01);Similar to pentatricopeptide (PPR) repeat-containing protein. (Os09t0423300-02);Hypothetical conserved gene. (Os09t0423300-03)
Os07g0111900	1.82807981794577	21.7565379885684	-3.573	2.6304e-05	0.00016008	7	673173	674603	1431		Flavin-containing monooxygenase FMO family protein. (Os07t0111900-00)
Os02g0814400	1.31393236914852	15.6038144174572	-3.5699	0.00037318	0.001868	2	34901670	34903148	695		Cytochrome c, monohaem domain containing protein. (Os02t0814400-01)
Os08g0159500	6.6267893400534	78.6533734863697	-3.5691	1.368e-15	2.1628e-14	8	3460765	3463758	1340	zinc finger protein LSD1, LESION SIMULATING DISEASE1.1, LESION SIMULATING DISEASE 1.1	Similar to Zinc-finger protein Lsd1. (Os08t0159500-01);Similar to LOL1. (Os08t0159500-02)
Os01g0134500	3.82754211882395	45.4159801743877	-3.5687	1.2804e-09	1.3134e-08	1	1888525	1892262	1252	Sterol methyltransferase 1, Dwarf 7	Similar to Delta-7-sterol-C5(6)-desaturase (EC 1.3.3.-) (Delta-7-C-5 sterol desaturase) (Delta7-sterol-C5-desaturase). (Os01t0134500-01)
Os07g0601000	2.1708447838106	25.7526368027952	-3.5684	4.8652e-06	3.2958e-05	7	24515344	24517707	1161		Similar to NADPH HC toxin reductase (Fragment). (Os07t0601000-01)
Os03g0773600	3.54190464726992	41.9273224794277	-3.5653	5.5545e-09	5.3396e-08	3	32064251	32071104	2066	KIN8B	Kinesin, motor region domain containing protein. (Os03t0773600-01);Hypothetical conserved gene. (Os03t0773600-02)
Os08g0224300	2.51360974967543	29.7487356170221	-3.565	9.0919e-07	6.8027e-06	8	7568558	7573900	2142		Similar to predicted protein. (Os08t0224300-01)
Os01g0931100	13.0821961971744	154.706111236497	-3.5639	4.2455e-29	1.2167e-27	1	40858427	40861827	1795		Conserved hypothetical protein. (Os01t0931100-01);Protein of unknown function DUF1624 domain containing protein. (Os01t0931100-02)
Os11g0219000	2.28509977243221	27.0212396009625	-3.5638	2.8809e-06	2.0165e-05	11	6201172	6204657	1068	Clp protease 12, CLP PROTEASE 12	Peptidase S16, lon N-terminal domain containing protein. (Os11t0219000-01)
Os03g0711100	18.9092006168765	223.52781303707	-3.5633	2.7796e-41	1.1477e-39	3	28686958	28689501	1840	B-box-containing protein 10, CCT domain-containing gene 14, CCT (CO, CO-LIKE and TOC1) domain protein 14, CCT domain protein 14	Member of the CONSTANS-like (COL) family, Flowering time repressor (Os03t0711100-01)
Os02g0141100	8.28348667506675	97.8727058786036	-3.5626	5.3854e-19	1.0373e-17	2	2207998	2214514	3400	AUXIN RESPONSE FACTOR 5	Similar to Auxin response factor 5. (Os02t0141100-00)
Os03g0101700	13.7105986345932	160.922264947516	-3.553	3.9859e-30	1.1921e-28	3	125350	132708	3128	SNF2 family protein	Similar to SNF2P. (Os03t0101700-01)
Os01g0170051	1.54244234639174	18.0775898738834	-3.5509	0.00013277	0.00072189	1	3598662	3601908	2390		Hypothetical protein. (Os01t0170051-00)
Os05g0428700	2.91350220985106	34.0619851307907	-3.5473	1.5796e-07	1.3019e-06	5	21039575	21042553	1858	salt-sensitive K1 uptake channel OsAKT2	Similar to Potassium channel protein ZMK2. (Os05t0428700-01)
Os05g0566400	6.6267893400534	77.4482008281108	-3.5468	2.6682e-15	4.1293e-14	5	28188894	28194022	2363	MITOGEN-ACTIVATED PROTEIN KINASE 7	Similar to Blast and wounding induced mitogen-activated protein kinase. (Os05t0566400-01)
Os05g0506000	18.5093081567009	216.17	-3.5458	8.0803e-40	3.2237e-38	5	24997324	24999559	1274		Similar to MS5-like protein (Fragment). (Os05t0506000-01)
Os05g0106700	1.25680487483771	14.6523623188318	-3.5433	0.00058808	0.0028331	5	362367	365961	2887		Similar to PRAF1; Ran GTPase binding / chromatin binding / zinc ion binding. (Os05t0106700-00)
Os11g0150200	1.37105986345932	15.9843952569074	-3.5433	0.00033082	0.0016694	11	2335086	2341117	3053		Conserved hypothetical protein. (Os11t0150200-01)
Os09g0519150	2.39935476105382	27.9092615596796	-3.54	2.1194e-06	1.5073e-05	9	20272906	20273688	783	-	-
Os01g0602800	5.94125940832374	69.0754223602069	-3.5393	8.7115e-14	1.22e-12	1	23727763	23733053	2864	RECEPTOR-LIKE CYTOPLASMIC KINASE 42	Serine/threonine protein kinase-related domain containing protein. (Os01t0602800-01)
Os01g0896500	89.9758035395182	1039.68342323797	-3.5305	8.6818e-184	1.8278e-181	1	38961459	38966130	1830	SULFURTRANSFERASE 10	Rhodanese-like domain containing protein. (Os01t0896500-01);Similar to predicted protein. (Os01t0896500-02)
Os07g0681400	2.97062970416187	34.2522755505158	-3.5274	1.5648e-07	1.2912e-06	7	28889240	28892030	851	CALMODULIN-LIKE PROTEIN 24	Similar to Calcium-binding protein CAST. (Os07t0681400-01)
Os11g0173900	2.1708447838106	24.9914751238949	-3.5251	7.5084e-06	4.9553e-05	11	3664612	3667770	3042		Similar to Leucine Rich Repeat family protein, expressed. (Os11t0173900-00)
Os03g0355900	9.48316405559366	109.036410502475	-3.5233	8.5147e-21	1.7803e-19	3	13608897	13609145	249		Hypothetical conserved gene. (Os03t0355900-00)
Os10g0545100	2.1708447838106	24.8646148440782	-3.5178	8.0712e-06	5.3005e-05	10	21301959	21304013	1019		Similar to predicted protein. (Os10t0545100-01)
Os01g0557500	5.5413669481481	63.3667097684543	-3.5154	1.0552e-12	1.3707e-11	1	21071497	21076720	1961	Ca(2+)/H(+) EXCHANGER 1A	Cation/proton exchanger 1a. (Os01t0557500-01)
Os02g0669100	9.36890906697205	107.006646025408	-3.5137	2.1524e-20	4.4307e-19	2	27165514	27166898	1291	DEHYDRIN 1	Dehydrin family protein. (Os02t0669100-01)
Os03g0817900	1.59956984070254	18.2678802936084	-3.5136	0.00013149	0.00071562	3	34320518	34325381	2027	trichome birefringence-like 5	Protein of unknown function DUF231, plant domain containing protein. (Os03t0817900-01)
Os01g0166800	1.71382482932416	19.5364830917757	-3.5109	7.7218e-05	0.00043716	1	3425794	3429573	2028		Similar to ETG1 (E2F TARGET GENE 1). (Os01t0166800-01)
Os08g0300200	10.2829489759449	117.155468410746	-3.5101	3.6995e-22	8.2031e-21	8	12331546	12342182	2253		Similar to plant synaptotagmin. (Os08t0300200-02)
Os10g0539350	1.31393236914852	14.9695130183736	-3.5101	0.00054061	0.0026228	10	21013766	21015048	1283	-	-
Os11g0208900	17.1382482932416	195.047680218215	-3.5085	8.8352e-36	3.1157e-34	11	5592564	5603077	3937		Leucine rich repeat containing protein kinase. (Os11t0208900-01)
Os06g0245800	36.961488819091	420.288107032811	-3.5073	5.0309e-75	3.9621e-73	6	7574953	7581463	3175		Similar to Alanyl-tRNA synthetase. (Os06t0245800-01)
Os04g0539000	6.22689687987776	70.5343155780993	-3.5017	6.2704e-14	8.889e-13	4	26977442	26978662	1067	ndhM	Protein of unknown function DUF2485 domain containing protein. (Os04t0539000-01)
Os01g0173000	2.91350220985106	32.9836727523486	-3.5009	2.9011e-07	2.3227e-06	1	3737904	3742067	3651		Putative thiol-disulphide oxidoreductase DCC domain containing protein. (Os01t0173000-01)
Os06g0483500	4.85583701641844	54.9305011606421	-3.4998	3.6154e-11	4.2033e-10	6	16436859	16444414	3393		Similar to H0124B04.15 protein. (Os06t0483500-01);Similar to H0124B04.15 protein. (Os06t0483500-02)
Os03g0232600	7.42657426040467	83.9180750987638	-3.4982	2.8488e-16	4.7179e-15	3	7029174	7031611	2438	ERECT LEAF 1	U-Box E3 ubiquitin ligase, Regulation of brassinosteroid-mediated growth (Os03t0232600-01)
Os01g0135900	14.0533636004581	158.511919630998	-3.4956	2.6488e-29	7.6424e-28	1	1941012	1941851	833	17.9 KDA HEAT SHOCK PROTEIN 2	Similar to Cytosolic class I small heat shock protein 3C (Fragment). (Os01t0135900-01);LMW heat shock protein. (Os01t0135900-02)
Os01g0212400	3.71328713020234	41.8638923395194	-3.4949	7.7029e-09	7.3026e-08	1	6134203	6139136	2022	EF-hand containing H+/cation exchanger 1, EF-hand containing CAX 1, Na+/Ca2+ Exchanger 1, Sodium/Calcium exchanger 1, Na+/Ca2+ exchanger-like protein 1	EF-Hand type domain containing protein. (Os01t0212400-01)
Os03g0197000	8.74050662955319	98.4435771377788	-3.4935	8.4456e-19	1.6136e-17	3	5085664	5090353	1236		Di-trans-poly-cis-decaprenylcistransferase-like domain containing protein. (Os03t0197000-01)
Os08g0547900	3.19913968140509	36.0283	-3.4934	8.4999e-08	7.2154e-07	8	27479062	27481059	1915		Similar to Flavonoid 3-monooxygenase. (Os08t0547900-01)
Os05g0586050	2.68499223260784	30.1927465963806	-3.4912	9.4911e-07	7.0864e-06	5	29164084	29165467	1303		Protein of unknown function DUF247, plant domain containing protein. (Os05t0586050-01)
Os01g0734600	3.25626717571589	36.5991907271253	-3.4905	6.7956e-08	5.8314e-07	1	30647512	30649342	1831		UDP-glucuronosyl/UDP-glucosyltransferase family protein. (Os01t0734600-01)
Os01g0583100	7.7122117319587	86.5187108350067	-3.4878	1.0916e-16	1.8407e-15	1	22618198	22624094	1563	protein phosphatase 2C6, protein phosphatase 2C 6, protein phosphatase 10, OsABI-LIKE1, ABI-LIKE1, ABI-LIKE 1	Similar to Protein phosphatase 2C. (Os01t0583100-01)
Os05g0560000	111.569996389003	1247.16341087823	-3.4826	1.85e-217	4.3711e-215	5	27878662	27879543	676	PHOTOSYSTEM I SUBUNIT	Photosystem I reaction center subunit VI, chloroplast precursor (PSI- H) (Light-harvesting complex I 11 kDa protein) (GOS5 protein). (Os05t0560000-01)
Os10g0503800	14.6817660378769	164.030341803026	-3.4819	3.6364e-30	1.0906e-28	10	19244954	19246731	620	REMORIN 1.2	Similar to Remorin. (Os10t0503800-01);Non-protein coding transcript. (Os10t0503800-02)
Os03g0743900	21.4799378608627	239.956219273336	-3.4817	2.451e-43	1.0658e-41	3	30532225	30535298	1590	ATP sulfurylase	Similar to ATP sulfurylase. (Os03t0743900-01)
Os04g0533500	2.68499223260784	29.8755958968388	-3.476	1.1352e-06	8.3616e-06	4	26674344	26676661	1078		Cytochrome b561 family protein. (Os04t0533500-02)
Os01g0718300	4.22743457899958	47.0017336720967	-3.4749	1.039e-09	1.0735e-08	1	29927587	29931452	2879	DWARF 61	Receptor serine/threonine kinase, Organ development through controlling cell division and elongation (Os01t0718300-01);Similar to Systemin receptor SR160 precursor (EC 2.7.1.37) (Brassinosteroid LRR receptor kinase). (Os01t0718300-02);Similar to Brassinosteroid-insensitive 1. (Os01t0718300-03)
Os07g0543100	1.54244234639174	17.1261377752579	-3.4729	0.00023031	0.0011957	7	21470797	21473327	2061	BETA-AMYLASE 1	Similar to Beta-amylase (EC 3.2.1.2). (Os07t0543100-00)
Os01g0235100	6.5696618457426	72.6275101950752	-3.4666	3.4882e-14	5.0527e-13	1	7457835	7459834	957		Similar to predicted protein. (Os01t0235100-01)
Os05g0105800	10.4543314588773	115.252564213495	-3.4626	1.3973e-21	3.0042e-20	5	313165	313673	365		Conserved hypothetical protein. (Os05t0105800-01)
Os06g0524400	1.59956984070254	17.5701487546165	-3.4574	0.00019674	0.0010366	6	19415281	19418327	1683	trichome birefringence-like 49, trichome birefringence-like 50	Protein of unknown function DUF231, plant domain containing protein. (Os06t0524400-01)
Os03g0157400	17.4238857647956	191.36873210353	-3.4572	1.0577e-34	3.6043e-33	3	3076026	3085989	4644	ABC TRANSPORTER G FAMILY MEMBER 4	ABC transporter-like domain containing protein. (Os03t0157400-01);Similar to white-brown-complex ABC transporter family. (Os03t0157400-02)
Os02g0197200	1.77095232363496	19.409622811959	-3.4542	9.1694e-05	0.00051217	2	5442081	5447353	1474	POWDERY-MILDEW-RESISTANCE GENE O_	Mlo-related protein family protein. (Os02t0197200-01)
Os03g0265400	1.94233480656738	21.1222365894848	-3.4429	4.6116e-05	0.00027015	3	8753551	8756010	1263		Similar to 50S ribosomal protein L4, chloroplast precursor (R-protein L4). (Os03t0265400-01);Similar to 50S ribosomal protein L4, chloroplast precursor (R-protein L4). (Os03t0265400-02)
Os01g0959900	3.65615963589153	39.707267582635	-3.441	2.3357e-08	2.0974e-07	1	42312149	42313573	910		Similar to predicted protein. (Os01t0959900-01);Similar to NDH-O (NAD(P)H:plastoquinone dehydrogenase complex subunit O). (Os01t0959900-02)
Os01g0662700	1.25680487483771	13.637480080298	-3.4397	0.0010657	0.0048475	1	27050876	27054574	1464		Similar to Naphthoate synthase (EC 4.1.3.36). (Os01t0662700-01)
Os04g0379700	3.77041462451314	40.7855799610772	-3.4353	1.5481e-08	1.4214e-07	4	18551379	18552402	955	RVDE1	Similar to Violaxanthin de-epoxidase. (Os04t0379700-01)
Os09g0564000	7.7122117319587	83.4106339794969	-3.435	6.0417e-16	9.7922e-15	9	22420898	22422556	1350		Peptidase C1A, papain family protein. (Os09t0564000-01)
Os06g0600700	4.62732703917522	49.856089967973	-3.4295	4.1361e-10	4.413e-09	6	23721777	23726845	2212		Agenet domain containing protein. (Os06t0600700-01);Similar to RNA binding protein. (Os06t0600700-02)
Os01g0352100	2.05658979518899	22.1371188280186	-3.4281	3.1395e-05	0.00018843	1	14101994	14108083	1404		2OG-Fe(II) oxygenase domain containing protein. (Os01t0352100-01)
Os09g0549450	1.65669733501335	17.8238693142499	-3.4274	0.00018755	0.00099085	9	21735447	21740544	3328		Similar to NIN-like protein 1. (Os09t0549450-00)
Os01g0703400	59.9267415320346	644.006210489606	-3.4258	1.2927e-111	1.6075e-109	1	29158306	29162547	1332	farnesyl diphosphate synthase 1, farnesyl diphosphate synthase, FDP synthase	Similar to Farnesyl pyrophosphate synthetase (FPP synthetase) (FPS) (Farnesyl diphosphate synthetase) [Includes: Dimethylallyltranstransferase (EC 2.5.1.1); Geranyltranstransferase (EC 2.5.1.10)]. (Os01t0703400-01)
Os03g0732100	18.8520731225657	202.342146307677	-3.424	2.7284e-36	9.7509e-35	3	30003190	30014029	3268		Similar to Homeodomain protein JUBEL1. (Os03t0732100-01)
Os06g0483200	14.0533636004581	150.266001442911	-3.4185	2.4077e-27	6.4891e-26	6	16400699	16432426	3007	oxidosqualene cyclase 6	Similar to cycloartenol synthase. (Os06t0483200-01);Similar to Beta-amyrin synthase. (Os06t0483200-02)
Os11g0150100	15.1959134866742	162.381158165408	-3.4176	2.0757e-29	6.0133e-28	11	2329968	2333238	1737		Phosphoglycerate mutase domain containing protein. (Os11t0150100-01);Phosphoglycerate mutase domain containing protein. (Os11t0150100-02)
Os08g0332700	10.7399689304314	113.793670995603	-3.4054	4.9535e-21	1.0491e-19	8	14724917	14732048	2096		Conserved hypothetical protein. (Os08t0332700-01);Hypothetical conserved gene. (Os08t0332700-02);Pentatricopeptide repeat containing protein. (Os08t0332700-03);Hypothetical conserved gene. (Os08t0332700-04)
Os01g0642000	1.71382482932416	18.1410200137917	-3.404	0.00017232	0.00091722	1	25792699	25797614	1517	IMCEL2	Carboxylesterase, type B family protein. (Os01t0642000-01)
Os08g0440900	6.22689687987776	65.8404852248804	-3.4024	8.3695e-13	1.0932e-11	8	21450964	21453701	946		Similar to Omega-6 fatty acid desaturase, chloroplast precursor (EC 1.14.19.-). (Os08t0440900-01)
Os03g0360600	2.85637471554026	30.0658863165639	-3.3959	1.3604e-06	9.9306e-06	3	14006157	14007356	1200		Mitochodrial transcription termination factor-related family protein. (Os03t0360600-00)
Os01g0893400	2.05658979518899	21.6296777087517	-3.3947	4.1916e-05	0.00024752	1	38843729	38846523	1796		Zinc finger, TAZ-type domain containing protein. (Os01t0893400-01);Zinc finger, TAZ-type domain containing protein. (Os01t0893400-02)
Os10g0498200	1.94233480656738	20.4245050504928	-3.3944	6.8697e-05	0.00039216	10	18998799	19000906	1256		Epoxide hydrolase family protein. (Os10t0498200-01)
Os05g0267800	1.37105986345932	14.3986417591983	-3.3926	0.00083331	0.0038808	5	10672412	10675647	1154		Cellular retinaldehyde-binding/triple function, C-terminal domain containing protein. (Os05t0267800-01)
Os11g0202300	18.2236706851469	190.290419725088	-3.3843	6.9617e-34	2.3203e-32	11	5168780	5172092	1200		Cyclin-like F-box domain containing protein. (Os11t0202300-01);Similar to F-box domain containing protein, expressed. (Os11t0202300-02)
Os03g0575200	16.2813358785795	169.865914674595	-3.3831	2.0345e-30	6.1277e-29	3	21002797	21007629	2904	HIGH-AFFINITY POTASSIUM(K+) TRANSPORTER 16	Similar to Potassium transporter 1 (OsHAK1). (Os03t0575200-01)
Os01g0589800	3.48477715295912	36.3454701674918	-3.3826	1.1472e-07	9.6079e-07	1	23004127	23004931	304		Similar to OHP2. (Os01t0589800-01)
Os10g0206500	1.82807981794577	19.0290419725088	-3.3798	0.00012573	0.00068727	10	7557620	7564109	868		Pollen Ole e 1 allergen/extensin domain containing protein. (Os10t0206500-00)
Os06g0254300	20.9086629177547	217.565379885684	-3.3793	1.9133e-38	7.438e-37	6	7983970	7990956	1351		Similar to EF-hand calcium bining protein. (Os06t0254300-01);Caleosin related family protein. (Os06t0254300-02);Similar to EF-hand calcium bining protein. (Os06t0254300-03)
Os03g0249700	2.79924722122945	29.1144342179385	-3.3786	2.1112e-06	1.5021e-05	3	7907082	7907812	662		Conserved hypothetical protein. (Os03t0249700-01);Conserved hypothetical protein. (Os03t0249700-02)
Os07g0115500	3.65615963589153	37.9946538051092	-3.3774	6.0688e-08	5.2225e-07	7	848966	849761	681		Hypothetical protein. (Os07t0115500-01)
Os06g0571800	8.62625164093158	88.9924862914328	-3.3669	1.2521e-16	2.1031e-15	6	22155054	22157054	1308	GATA TRANSCRIPTION FACTOR 16	Similar to GATA transcription factor 20. (Os06t0571800-01);Similar to GATA transcription factor 3 (AtGATA-3). (Os06t0571800-02)
Os05g0594700	17.880905719282	184.454846853519	-3.3668	9.5585e-33	3.0703e-31	5	29608188	29616332	2762	HYPEROSMOLALITY-GATED CALCIUM-PERMEABLE CHANNEL 1.2	Similar to Hv711N16.16 (Fragment). (Os05t0594700-01);Similar to Hv711N16.16 (Fragment). (Os05t0594700-02)
Os01g0101700	7.19806428316145	74.0864034129676	-3.3635	4.3697e-14	6.291e-13	1	82426	84095	879	DnaJ domain protein C1, rice DJC26 homolog	Similar to chaperone protein dnaJ 20. (Os01t0101700-00)
Os03g0782500	65.0110885256963	668.363384214417	-3.3619	8.4136e-114	1.0778e-111	3	32432551	32435839	2003	PIL13	Phytochrome-interacting factor-like bHLH protein, Stress-responsive transcription factor, Regulator of reduced internode elongation under drought conditions (Os03t0782500-01)
Os06g0205600	1.77095232363496	18.2044501537001	-3.3617	0.00018307	0.00096886	6	5345498	5348828	2472		Similar to mechanosensitive ion channel domain-containing protein. (Os06t0205600-00)
Os03g0666700	2.1708447838106	22.2005489679269	-3.3543	3.6705e-05	0.00021857	3	26240893	26244246	1321		TRAM, LAG1 and CLN8 homology domain containing protein. (Os03t0666700-01)
Os01g0236700	56.5562193676971	577.59485400555	-3.3523	2.3776e-98	2.4424e-96	1	7571236	7576792	2047	NLP3	Octicosapeptide/Phox/Bem1p domain containing protein. (Os01t0236700-01);Hypothetical conserved gene. (Os01t0236700-02)
Os01g0501800	465.246313667197	4746.35050906296	-3.3508	0	0	1	17349338	17350785	1331	PHOTOSYSTEM II SUBUNIT	Similar to Photosystem II oxygen-evolving complex protein 1 (Fragment). (Os01t0501800-01)
Os02g0101500	128.308352222068	1306.28030127282	-3.3478	1.1463e-219	2.8676e-217	2	78483	82952	2249	hydroxypyruvate reductase 1, peroxisomal HPR1	Peroxisomal hydroxypyruvate reductase, NADH-dependent HPR, Photorespiratory metabolism (Os02t0101500-01);Similar to NADH-dependent hydroxypyruvate reductase (EC 1.1.1.29) (Fragment). (Os02t0101500-02)
Os01g0619900	26.2215198886596	266.850598594482	-3.3472	2.3278e-46	1.0784e-44	1	24696532	24697792	1261	TRICHOMELESS 2	Similar to DNA binding. (Os01t0619900-01)
Os03g0628800	4.79870952210764	48.5240570298974	-3.338	1.1438e-09	1.1755e-08	3	23989148	23997520	1955		Similar to H1flk (Fragment). (Os03t0628800-01)
Os10g0546600	2.39935476105382	24.2303134449945	-3.3361	1.7015e-05	0.00010676	10	21368384	21373100	1875	P-450 97C2	Similar to Chloroplast carotenoid epsilon-ring hydroxylase. (Os10t0546600-01)
Os01g0642200	37.7041462451314	379.185376372192	-3.3301	8.1809e-65	5.2398e-63	1	25800668	25801243	458		Conserved hypothetical protein. (Os01t0642200-01)
Os01g0171800	6.39827936281018	64.3181618670797	-3.3295	2.5489e-12	3.209e-11	1	3696155	3699718	1576		Conserved hypothetical protein. (Os01t0171800-01)
Os03g0218500	4.05605209606717	40.7221498211688	-3.3277	2.5634e-08	2.2971e-07	3	6244085	6247317	2225		Similar to 70kD heat shock protein. (Os03t0218500-01)
Os03g0750100	6.16976938556696	61.907816550562	-3.3268	6.6221e-12	8.1255e-11	3	30904264	30909752	1062		Similar to TPR Domain containing protein, expressed. (Os03t0750100-00)
Os05g0401200	21.1371728949979	211.666376874206	-3.3239	6.7193e-37	2.4592e-35	5	19510003	19514138	1180		Similar to predicted protein. (Os05t0401200-01)
Os11g0116000	41.0175409151581	410.139284647473	-3.3218	8.5772e-70	6.1618e-68	11	715445	716478	521	non-specific lipid transfer protein 1.12, lipid transfer protein 1.12, type 1 non-specific lipid transfer protein 12	Similar to Nonspecific lipid-transfer protein 1 (LTP 1) (Major allergen Pru d 3). (Os11t0116000-01);Non-protein coding transcript. (Os11t0116000-02)
Os04g0403200	2.34222726674301	23.4057216261858	-3.3209	2.466e-05	0.00015094	4	19994477	19996158	1508	SKIP interacting protein 23, SKIPa-interacting protein 23, SKIPa-interacting protein 23	Zinc finger, RING-type domain containing protein. (Os04t0403200-01)
Os04g0649100	8.16923168644514	81.4442996423377	-3.3175	3.7122e-15	5.7118e-14	4	33071622	33075371	1901	SHATTERING ABORTION 1	Similar to cDNA clone:J023121E19, full insert sequence. (Os04t0649100-01);Pathogenesis-related transcriptional factor and ERF domain containing protein. (Os04t0649100-02);APETALA2 transcription factor, Seed shattering through abscission zone (AZ) development (Os04t0649100-03)
Os10g0539600	3.14201218709428	31.1441986950061	-3.3092	1.1901e-06	8.7356e-06	10	21027467	21032216	2072	SPREADING STUB	Similar to Calcium-dependent protein kinase 3. (Os10t0539600-01)
Os03g0735000	6.39827936281018	63.3667097684543	-3.308	4.2916e-12	5.3243e-11	3	30099369	30104572	1343	ADP-GLUCOSE PYROPHOSPHORYLASE LARGE SUBUNIT 1	Similar to Glucose-1-phosphate adenylyltransferase large subunit 2 (EC 2.7.7.27) (ADP-glucose synthase) (ADP-glucose pyrophosphorylase) (AGPASE S) (Alpha-D-glucose-1-phosphate adenyl transferase) (BLPL) (Fragment). (Os03t0735000-01);Similar to Glucose-1-phosphate adenylyltransferase. (Os03t0735000-02)
Os10g0189100	35.4190464726992	350.388092853795	-3.3064	1.2349e-59	7.3349e-58	10	6167200	6174593	2130	Phosphoglucomutase, plastidic phosphoglucomutase	Plastidic phosphoglucomutase, Starch synthesis in rice pollen (Os10t0189100-01)
Os07g0160400	73.6944676609387	727.099693769561	-3.3025	1.3441e-121	1.844e-119	7	3244803	3247308	901	GLYOXALASE I-9	Glyoxalase/bleomycin resistance protein/dioxygenase domain containing protein. (Os07t0160400-01)
Os09g0558900	7.99784920351273	78.5899433464613	-3.2967	1.3399e-14	1.9925e-13	9	22212492	22218155	2479	cytochrome P450 reductase 3, NADPH-cytochrome P450 reductase 3	Similar to NADPH-cytochrome P450 reductase (Fragment). (Os09t0558900-01)
Os01g0207400	2.1708447838106	21.3125270092099	-3.2954	6.0706e-05	0.00034869	1	5837660	5838639	980		Similar to peptide-N4-asparagine amidase A. (Os01t0207400-01)
Os02g0829600	34.904899023902	342.45932536525	-3.2944	3.9391e-58	2.2762e-56	2	35664929	35671732	2742		Zinc finger, RING/FYVE/PHD-type domain containing protein. (Os02t0829600-01);Similar to Sperm protamine P1 (Po1) [Contains: Sperm protamine P2 (Po2) (Main protamine)]. (Os02t0829600-02)
Os06g0680500	5.42711195952649	53.2178873831163	-3.2937	2.3716e-10	2.5862e-09	6	28345366	28350758	3186	Glutamate receptor homolog 3.5, GLUTAMATE RECEPTOR-LIKE 3.3	Similar to Glutamate receptor 3.4 precursor (Ligand-gated ion channel 3.4) (AtGLR4). Splice isoform 2. (Os06t0680500-01)
Os01g0898800	31.1344843993888	304.337811280324	-3.2891	8.7956e-52	4.6993e-50	1	39079600	39082185	799		Protein of unknown function DUF1685 domain containing protein. (Os01t0898800-00)
Os06g0704700	29.5920420529971	287.148243365158	-3.2785	8.2186e-49	4.1218e-47	6	29762530	29766745	2195		NAD(P)-binding domain containing protein. (Os06t0704700-01)
Os05g0502500	8.22635918075595	79.7951160047202	-3.278	9.9754e-15	1.4907e-13	5	24729478	24732816	1077		Conserved hypothetical protein. (Os05t0502500-01)
Os03g0843400	3.54190464726992	34.3157056904242	-3.2763	3.8924e-07	3.0656e-06	3	35444425	35446363	1048		Similar to 30S ribosomal protein S6, chloroplast precursor (Fragment). (Os03t0843400-01)
Os05g0365600	6.45540685712098	62.4786878097372	-3.2748	7.6347e-12	9.3089e-11	5	17530348	17534432	1838	BETA-GLUCOSIDASE 19	Similar to Hydroxyisourate hydrolase. (Os05t0365600-01)
Os03g0825500	1.77095232363496	17.1261377752579	-3.2736	0.00033938	0.0017097	3	34671302	34674491	1380		Transcription antitermination protein, NusG, N-terminal domain containing protein. (Os03t0825500-01)
Os04g0475200	1.71382482932416	16.4918363761743	-3.2665	0.00044389	0.0021915	4	23779181	23781629	2449		Similar to OSIGBa0106G07.3 protein. (Os04t0475200-00)
Os03g0126300	2.11371728949979	20.2342146307677	-3.2589	0.00010177	0.00056414	3	1499619	1504235	1496		Similar to cDNA clone:001-042-G03, full insert sequence. (Os03t0126300-01);Similar to cDNA clone:001-042-G03, full insert sequence. (Os03t0126300-02);Similar to RPE1 protein. (Os03t0126300-03);Similar to cDNA clone:001-042-G03, full insert sequence. (Os03t0126300-04)
Os05g0387200	5.71274943108052	54.6767806010086	-3.2587	1.6777e-10	1.8504e-09	5	18738656	18741959	1676		Similar to UDP-sulfoquinovose synthase, chloroplast precursor (EC 3.13.1.1) (Sulfite:UDP-glucose sulfotransferase) (Sulfolipid biosynthesis protein) (SoSQD1). (Os05t0387200-01);Similar to UDP-sulfoquinovose synthase. (Os05t0387200-02)
Os08g0512500	27.4211972691865	262.093338101355	-3.2567	1.9822e-44	8.763e-43	8	25416182	25418653	1037		Similar to Thylakoid lumen protein, chloroplast. (Os08t0512500-01)
Os01g0801901	3.88466961313475	36.9797715665754	-3.2509	1.5415e-07	1.274e-06	1	33961844	33963347	1223	b-ZIP TRANSCRIPTION FACTOR 7	Similar to Transcription factor (Fragment). (Os01t0801901-00)
Os05g0275000	2.79924722122945	26.6406587615123	-3.2505	8.4401e-06	5.529e-05	5	11253553	11256527	2975		Pentatricopeptide repeat domain containing protein. (Os05t0275000-01)
Os02g0663100	1.82807981794577	17.3798583348914	-3.249	0.0003226	0.0016325	2	26852082	26854948	2867	hairy meristem 2	GRAS transcription factor domain containing protein. (Os02t0663100-01)
Os03g0704100	30.6774644449024	291.524923018835	-3.2484	4.2161e-49	2.1194e-47	3	28304985	28307930	1067		Similar to structural molecule. (Os03t0704100-01)
Os12g0619000	2.85637471554026	27.0846697408709	-3.2452	7.2205e-06	4.7757e-05	12	26369246	26374651	1845		IQ calmodulin-binding region domain containing protein. (Os12t0619000-01)
Os05g0563400	13.1393236914852	124.576794780024	-3.2451	6.3832e-22	1.3964e-20	5	28034380	28039748	2084	auxin response factor-15, auxin response factor 15, OsETTIN1	Similar to Auxin response factor 5. (Os05t0563400-01);Similar to Auxin response factor 15. (Os05t0563400-02)
Os01g0142300	2.2279722781214	21.1222365894848	-3.245	7.421e-05	0.00042092	1	2275067	2278872	1709	sulfoquinovosyldiacylglycerol 2	Glycosyl transferase, group 1 domain containing protein. (Os01t0142300-01);Glycosyl transferase, group 1 domain containing protein. (Os01t0142300-02)
Os03g0605300	3.3133946700267	31.3979192546395	-3.2443	1.3619e-06	9.9383e-06	3	22703015	22705531	2517	subtilisin-like proteinase, Subtilisin 30, SUBTILISIN 30	Similar to Subtilisin-like protease (Fragment). (Os03t0605300-01)
Os09g0555500	2.57073724398623	24.3571737248113	-3.2441	2.0958e-05	0.00012985	9	22042098	22045048	1485	phytoene synthase 3	Similar to Chloroplast phytoene synthase 3. (Os09t0555500-01)
Os08g0200300	790.930158733098	7488.49888744139	-3.2431	0	0	8	5806463	5808326	710	PSII subunit PsbR3, photosystem II subunit PsbR3	Similar to Photosystem II 10 kDa polypeptide (Fragment). (Os08t0200300-02)
Os12g0438300	3.25626717571589	30.8270479954643	-3.2429	1.7066e-06	1.2297e-05	12	14449900	14451648	1749		NB-ARC domain containing protein. (Os12t0438300-01)
Os04g0444800	142.190333339594	1341.67431934169	-3.2381	1.5828e-218	3.8687e-216	4	22182599	22186919	2604	ferric reductase oxidase 7	Ferric reductase-like transmembrane component family protein. (Os04t0444800-01);Ferric reductase-like transmembrane component family protein. (Os04t0444800-02)
Os01g0720400	3.54190464726992	33.237393311982	-3.2302	7.0718e-07	5.368e-06	1	30025366	30026465	1100	acid phosphatase 1	HAD-superfamily subfamily IB hydrolase, hypothetical 1 protein. (Os01t0720400-01)
Os01g0873800	10.568586447499	99.0778785368625	-3.2288	1.1213e-17	2.0036e-16	1	37890722	37897447	4471		Conserved hypothetical protein. (Os01t0873800-01)
Os03g0100200	2.97062970416187	27.8458314197712	-3.2286	5.6723e-06	3.8098e-05	3	27179	28059	881		Transcriptional coactivator/pterin dehydratase family protein. (Os03t0100200-01)
Os09g0296800	5.88413191401293	54.9939313005504	-3.2244	1.8463e-10	2.0248e-09	9	7185218	7188139	1201	PSII type l Cab E	Chlorophyll A-B binding protein family protein. (Os09t0296800-01)
Os07g0164800	4.39882	41.102730660619	-3.224	3.5911e-08	3.1633e-07	7	3469431	3471635	1293		Conserved hypothetical protein. (Os07t0164800-01)
Os01g0619800	2.45648225536462	22.8982805069189	-3.2206	3.9513e-05	0.00023398	1	24691392	24696311	1679		Similar to Hydrolase, hydrolyzing O-glycosyl compounds. (Os01t0619800-01)
Os12g0189300	70.6095829681552	657.326539870362	-3.2187	1.9276e-107	2.2646e-105	12	4499739	4503902	947		Pyruvate/Phosphoenolpyruvate kinase, catalytic core domain containing protein. (Os12t0189300-01);Non-protein coding transcript. (Os12t0189300-02)
Os11g0153700	11.5397538507826	106.816355605683	-3.2104	7.7329e-19	1.4801e-17	11	2517481	2521841	1895		Similar to Signal recognition particle 54 kDa protein, chloroplast precursor (SRP54) (54 chloroplast protein) (54CP) (FFC). (Os11t0153700-01)
Os08g0109400	7.88359421489111	72.754370474892	-3.2061	2.665e-13	3.6003e-12	8	468151	473510	3100	IAA25	AUX/IAA protein family protein. (Os08t0109400-01)
Os06g0340200	6.11264189125615	56.3893943785344	-3.2056	1.2325e-10	1.3764e-09	6	13584735	13591992	3187		Zinc finger, RING-CH-type domain containing protein. (Os06t0340200-01);Zinc finger, RING-CH-type domain containing protein. (Os06t0340200-02);Hypothetical conserved gene. (Os06t0340200-03)
Os07g0420000	2.97062970416187	27.3383903005043	-3.2021	7.5218e-06	4.9627e-05	7	13443292	13445654	1766		Conserved hypothetical protein. (Os07t0420000-01)
Os07g0188266	3.77041462451314	34.6962865298744	-3.202	4.5334e-07	3.5363e-06	7	4725715	4726845	996	FK506 binding protein 16-4	Spectrin repeat containing protein. (Os07t0188266-00)
Os03g0684400	66.3250208948448	607.787600601931	-3.1959	8.3576e-99	8.6692e-97	3	27287853	27294356	1920	MRS2/MGT family member 6	Mg2+ transporter protein, CorA-like domain containing protein. (Os03t0684400-01)
Os05g0397300	4.97009200504005	45.2891198945709	-3.1878	8.8585e-09	8.3534e-08	5	19327470	19331484	1690		Conserved hypothetical protein. (Os05t0397300-02);Hypothetical conserved gene. (Os05t0397300-03)
Os07g0657900	9.99731150439091	91.0222507685004	-3.1866	3.582e-16	5.8817e-15	7	27694622	27699162	1792	CHLOROPLAST NADPH THIOREDOXIN REDUCTASE	Similar to Thioredoxin reductase. (Os07t0657900-01);NADPH thioredoxin reductase, Chloroplast detoxification (Os07t0657900-02)
Os05g0575300	61.4691838784264	559.580694271575	-3.1864	7.4743e-91	7.1592e-89	5	28654730	28661349	2070		Similar to Translation initiation factor IF-2. (Os05t0575300-01);Similar to Translation initiation factor IF-2, chloroplast precursor (PvIF2cp). (Os05t0575300-02)
Os10g0419500	34.3336240807939	312.393439048686	-3.1857	1.6091e-51	8.5118e-50	10	14757127	14759763	1124	ARD4	Similar to SIPL. (Os10t0419500-01)
Os10g0562100	18.3950531680793	167.074988518627	-3.1831	2.4931e-28	6.9209e-27	10	22174848	22176685	849	MYBS2	Homeodomain-like containing protein. (Os10t0562100-01);Similar to Transcription factor MYBS2. (Os10t0562100-02)
Os02g0610800	10.854223919053	97.9995661584203	-3.1745	3.1068e-17	5.4063e-16	2	24000931	24003142	1439		Protein of unknown function DUF1092 family protein. (Os02t0610800-01)
Os02g0122500	4.62732703917522	41.6736019197943	-3.1709	3.7516e-08	3.2965e-07	2	1185129	1186387	1158		Conserved hypothetical protein. (Os02t0122500-00)
Os04g0584900	1.88520731225657	16.8724172156245	-3.1619	0.00047237	0.0023214	4	29542103	29544700	912		Conserved hypothetical protein. (Os04t0584900-01);Hypothetical conserved gene. (Os04t0584900-02)
Os08g0505200	2.97062970416187	26.577228621604	-3.1613	1.1477e-05	7.3798e-05	8	24986875	24990425	2798		tRNA-binding arm domain containing protein. (Os08t0505200-01)
Os03g0712700	40.5605209606717	361.615227617575	-3.1563	8.0691e-59	4.7399e-57	3	28813619	28820086	1370	fructose-6-phosphate 1-phosphotransferase	Cytosolic phosphoglucomutase (Os03t0712700-01);Similar to Phosphoglucomutase. (Os03t0712700-02);Similar to Phosphoglucomutase. (Os03t0712700-03)
Os01g0749200	4.85583701641844	43.2593554175033	-3.1552	2.2465e-08	2.0207e-07	1	31367052	31369399	1033	chloroplast ribosomal protein L13, chloroplast RPL13	Chloroplast ribosome L13 protein, Chloroplast development under low temperature conditions (Os01t0749200-01)
Os04g0249700	2.45648225536462	21.8833982683851	-3.1552	6.9755e-05	0.00039788	4	9677438	9678593	1156		Similar to transposon protein. (Os04t0249700-01)
Os08g0541400	5.19860198228327	46.3040021331047	-3.1549	7.2495e-09	6.8912e-08	8	27090851	27093340	1116	FK506 binding protein 16-3	Peptidyl-prolyl cis-trans isomerase, FKBP-type domain containing protein. (Os08t0541400-01);Peptidyl-prolyl cis-trans isomerase, FKBP-type domain containing protein. (Os08t0541400-02)
Os02g0328300	7.7122117319587	68.6314113808484	-3.1537	1.9007e-12	2.4202e-11	2	13280881	13292533	1215		Phenol hydroxylase reductase family protein. (Os02t0328300-01);Phenol hydroxylase reductase family protein. (Os02t0328300-02)
Os03g0413000	8.05497669782353	71.6126279565414	-3.1523	6.4184e-13	8.4719e-12	3	17085270	17086334	1065	HAP3I SUBUNIT OF CCAAT-BOX BINDING COMPLEX	Similar to Potential histone-like transcription factor. (Os03t0413000-01)
Os03g0230500	15.8814434184038	140.941770876382	-3.1497	6.4664e-24	1.5502e-22	3	6902118	6907409	1586	DROUGHT- AND SALT-SENSITIVE MUTANT 3	Inositol 1,3,4-trisphosphate 5/6-kinase, Drought and salt tolerance, Negative regulator of osmotic stress signaling (Os03t0230500-01)
Os05g0512200	24.9647150138219	221.561478699911	-3.1497	1.2034e-36	4.3669e-35	5	25382364	25385526	1667		Similar to T4P13.26 protein. (Os05t0512200-01)
Os04g0588500	10.1115664930125	89.6902178304248	-3.1489	8.7199e-16	1.3963e-14	4	29742314	29750579	2376		Hypothetical gene. (Os04t0588500-01)
Os09g0527900	33.6480941490642	298.185087709213	-3.1476	1.1e-48	5.465e-47	9	20646416	20649984	915	B-box-containing protein 29, DOUBLE B-BOX zinc finger gene 1, DOUBLE B-BOX 1	Similar to Hd1-like protein. (Os09t0527900-01);Hypothetical conserved gene. (Os09t0527900-02)
Os03g0811100	11.5968813450935	102.376245812097	-3.1421	9.149e-18	1.6459e-16	3	33955293	33961962	1994	magnesium chelatase subunit ChlD, magnesium-chelatase ChlD subunit, yellow-green leaf mutant 98, yellow-green leaf 7, magnesium-chelatase ChlD protein	Magnesium-chelatase subunit ChlD, Chlorophyll synthesis, Chloroplast development (Os03t0811100-01);Similar to Chloroplast Mg-chelatase subunit XANTHA-G. (Os03t0811100-02)
Os07g0141400	249.875660115462	2201.46986579954	-3.1392	0	0	7	2136871	2138335	1093	PHOTOSYSTEM II SUBUNIT	Similar to 23 kDa polypeptide of photosystem II. (Os07t0141400-01);Similar to 23 kDa polypeptide of photosystem II. (Os07t0141400-02)
Os07g0662800	4.85583701641844	42.7519142982364	-3.1382	2.9616e-08	2.6372e-07	7	27950941	27957461	2136		Similar to tryptophan/tyrosine permease family protein. (Os07t0662800-01)
Os08g0351200	8.56912414662078	75.4184363510432	-3.1377	1.8045e-13	2.4754e-12	8	15972793	15977405	1667		Hypothetical conserved gene. (Os08t0351200-01)
Os04g0119500	77.3506272968302	680.605401216731	-3.1373	2.0998e-108	2.4944e-106	4	1148894	1152109	1293		Non-protein coding transcript. (Os04t0119500-01);Similar to Membrane related protein-like. (Os04t0119500-02);Similar to Membrane related protein-like. (Os04t0119500-03)
Os07g0133700	2.74211972691865	24.1034531651778	-3.1359	3.1688e-05	0.00019008	7	1777480	1780450	1253	FK506 binding protein 19	Similar to FK506 binding protein. (Os07t0133700-01)
Os04g0676100	9.9401840100801	87.3433026538154	-3.1354	2.3705e-15	3.682e-14	4	34513602	34515261	791	Thioredoxin x	Similar to Thioredoxin X, chloroplast precursor. (Os04t0676100-01)
Os07g0659400	7.19806428316145	63.2398494886376	-3.1352	1.5935e-11	1.8993e-10	7	27783743	27786614	848		Similar to rhythmically expressed protein. (Os07t0659400-00)
Os06g0682900	3.37052216433751	29.558445197297	-3.1325	4.1183e-06	2.8222e-05	6	28463798	28466237	1283	HEAT-STRESS-ASSOCIATED 32KD PROTEIN	Heat stress associated protein, Long-term acquired thermotolerance (Os06t0682900-01)
Os06g0109600	2.62786473829704	23.0251407867356	-3.1312	4.8286e-05	0.00028162	6	564534	567658	1240		Similar to Uridylate kinase (EC 2.7.4.-) (UK) (Uridine monophosphate kinase) (UMP kinase) (UMP/CMP kinase). (Os06t0109600-01)
Os03g0232500	1.99946230087818	17.5067186147081	-3.1302	0.00039577	0.0019704	3	7022844	7026172	1456		GTP-binding protein, HSR1-related domain containing protein. (Os03t0232500-01)
Os05g0116100	5.71274943108052	49.9195201078814	-3.1273	2.2338e-09	2.2459e-08	5	877099	880445	1053	DEHYDROASCORBATE REDUCTASE 1	Dehydroascorbate reductase. (Os05t0116100-01)
Os08g0327100	5.4842394538373	47.8263254909054	-3.1244	4.9063e-09	4.7466e-08	8	14397927	14403072	2369		Similar to Glycosyltransferase QUASIMODO1 (EC 2.4.1.-). (Os08t0327100-01)
Os04g0559700	3.88466961313475	33.8716947110657	-3.1242	8.5141e-07	6.3861e-06	4	28046582	28048410	1165	PLASMA MEMBRANE INTRINSIC PROTEIN 1;2	Similar to Aquaporin PIP1.1. (Os04t0559700-01)
Os10g0567400	168.468980722564	1468.53459915841	-3.1238	1.3165e-230	3.6835e-228	10	22482882	22486431	2011	chlorophyll a oxygenase, Chlorophyll a oxygenase 1, Lls1-homologue of maize, 3, 8-divinyl chlorophyllide a 8-vinyl reductase	Similar to Rieske. (Os10t0567400-01);Similar to Isoform 2 of Chlorophyllide a oxygenase, chloroplastic. (Os10t0567400-02);Similar to Isoform 2 of Chlorophyllide a oxygenase, chloroplastic. (Os10t0567400-03)
Os01g0695300	44.7308280453605	389.270768617622	-3.1214	1.7333e-62	1.0777e-60	1	28752172	28755024	1076		Similar to Farnesyl pyrophosphate synthetase (FPP synthetase) (FPS) (Farnesyl diphosphate synthetase) [Includes: Dimethylallyltranstransferase (EC 2.5.1.1); Geranyltranstransferase (EC 2.5.1.10)]. (Os01t0695300-01)
Os05g0586600	18.9663281111873	164.854933621835	-3.1197	1.9213e-27	5.1848e-26	5	29225038	29227592	1645	SIGMA FACTOR 5	Similar to SIGE (RNA polymerase sigma subunit E); DNA binding / DNA-directed RNA polymerase/ sigma factor/ transcription factor. (Os05t0586600-01)
Os04g0602400	2.57073724398623	22.3274092477437	-3.1186	6.5131e-05	0.0003727	4	30396952	30401924	1819	MALTOSE TRANSLOCATOR	Similar to Maltose excess protein 1, chloroplast precursor (Root cap protein 1). (Os04t0602400-01)
Os05g0490900	7.7122117319587	66.9187976033226	-3.1172	4.7787e-12	5.9114e-11	5	24127396	24128452	889		Conserved hypothetical protein. (Os05t0490900-01)
Os05g0488600	3.25626717571589	28.162982119313	-3.1125	7.4456e-06	4.917e-05	5	24015243	24017576	1482		Similar to Phosphate starvation regulator protein (Regulatory protein of P- starvation acclimation response Psr1). (Os05t0488600-01)
Os11g0116200	23.0795077015653	199.424359871892	-3.1112	9.2535e-33	2.9813e-31	11	722933	726970	966	non-specific lipid transfer protein 1.13, lipid transfer protein 1.13, type 1 non-specific lipid transfer protein 13	Similar to nonspecific lipid-transfer protein 3. (Os11t0116200-01);Similar to Zinc finger, C3HC4 type family protein, expressed. (Os11t0116200-02)
Os10g0539700	9.76880152714769	84.298655938214	-3.1093	9.3597e-15	1.4006e-13	10	21036241	21039023	2783		Conserved hypothetical protein. (Os10t0539700-01)
Os02g0132500	8.22635918075595	70.9783265574578	-3.1091	1.169e-12	1.5111e-11	2	1695640	1697142	1503	b-ZIP TRANSCRIPTION FACTOR 14	Similar to Common plant regulatory factor 7. (Os02t0132500-01)
Os01g0507700	31.5915043538753	271.734719367426	-3.1046	6.3467e-44	2.7769e-42	1	17741064	17742255	1022		Heavy metal transport/detoxification protein domain containing protein. (Os01t0507700-01)
Os03g0169600	3.59903214158073	30.8904781353726	-3.1015	2.8147e-06	1.9734e-05	3	3738868	3741611	1799	RICE DOF DAILY FLUCTUATIONS 4	Dof (DNA binding with one finger) transcription factor, Regulation of Flowering time, Brassinosteroid (BR) signaling to modulate plant architecture (Os03t0169600-01)
Os03g0271100	4.97009200504005	42.6250540184197	-3.1004	3.775e-08	3.3143e-07	3	9064856	9068046	1989	SIGMA FACTOR 2B	Similar to Sigma factor SIG2B. (Os03t0271100-01);Similar to Sigma factor SIG2B. (Os03t0271100-02);Similar to Sigma factor SIG2B. (Os03t0271100-03)
Os12g0105300	11.139861390607	95.5257907019942	-3.1002	1.7954e-16	2.9943e-15	12	273660	282070	2575		Actin-binding FH2 domain containing protein. (Os12t0105300-01);Actin-binding FH2 domain containing protein. (Os12t0105300-02);Actin-binding FH2 domain containing protein. (Os12t0105300-03)
Os12g0420400	224.568180135775	1921.2989378243	-3.0969	1.9732e-298	6.8786e-296	12	13115340	13117325	792	PHOTOSYSTEM I SUBUNIT	Similar to Photosystem I reaction center subunit XI, chloroplast precursor (PSI- L) (PSI subunit V). (Os12t0420400-01);Similar to Photosystem I reaction center subunit XI, chloroplast precursor (PSI- L) (PSI subunit V). (Os12t0420400-02);Similar to Photosystem I reaction center subunit XI, chloroplastic. (Os12t0420400-03)
Os04g0533300	170.068550563267	1454.64339851848	-3.0965	2.1055e-226	5.7401e-224	4	26664737	26668216	953	REMORIN 1.5	Similar to Remorin (pp34). (Os04t0533300-01);Similar to remorin. (Os04t0533300-02)
Os03g0250000	25.8787549227947	220.102585482018	-3.0883	1.013e-35	3.5604e-34	3	7914611	7918255	2241	SNRK2-CALCIUM SENSOR 1	Conserved hypothetical protein. (Os03t0250000-01);Conserved hypothetical protein. (Os03t0250000-02)
Os07g0208500	5.08434699366166	43.1324951376866	-3.0846	3.4066e-08	3.012e-07	7	5852783	5858718	2597	CELLULOSE SYNTHASE A8	Similar to Cellulose synthase-4. (Os07t0208500-01);Cellulose synthase domain containing protein. (Os07t0208500-02)
Os02g0813800	2.05658979518899	17.4432884747997	-3.0843	0.00044875	0.0022125	2	34862555	34872880	1774	OsWD40-58	Similar to STYLOSA protein. (Os02t0813800-01);Non-protein coding transcript. (Os02t0813800-02)
Os11g0264500	4.34168956762119	36.7894811468503	-3.083	3.4737e-07	2.7542e-06	11	8990256	8994514	1257		Hypothetical conserved gene. (Os11t0264500-00)
Os08g0249000	3.14201218709428	26.577228621604	-3.0804	1.4961e-05	9.4543e-05	8	9098485	9099878	1025	B-box-containing protein 25, CCT domain-containing gene 29, CCT (CO, CO-LIKE and TOC1) domain protein 29, CCT domain protein 29	Zinc finger, B-box domain containing protein. (Os08t0249000-01)
Os01g0144100	3.65615963589153	30.8904781353726	-3.0788	3.0705e-06	2.1407e-05	1	2383611	2385593	873		Similar to Thylakoid lumenal 15 kDa protein, chloroplast precursor (p15). (Os01t0144100-01)
Os02g0638300	19.5947305486062	165.362374741101	-3.0771	3.7147e-27	9.9608e-26	2	25589927	25590697	771		Similar to Ferredoxin-thioredoxin reductase, variable chain (FTR-V) (Ferredoxin- thioredoxin reductase subunit A) (FTR-A). (Os02t0638300-01)
Os08g0521800	7.82646672058031	65.7770550849721	-3.0712	1.0455e-11	1.2653e-10	8	25952959	25954768	1045		Protein of unknown function DUF1997 domain containing protein. (Os08t0521800-01);Protein of unknown function DUF1997 domain containing protein. (Os08t0521800-02)
Os12g0441600	4.68445453348602	39.1998264633681	-3.0649	1.5722e-07	1.2968e-06	12	14750544	14752232	1131		O-methyltransferase, family 2 domain containing protein. (Os12t0441600-00)
Os06g0607200	6.39827936281018	53.5350380826581	-3.0647	8.8983e-10	9.2617e-09	6	24142517	24147434	1519		Similar to Cellular retinaldehyde binding/alpha-tocopherol transport; Cellular retinaldehyde-binding/triple function, N-terminal. (Os06t0607200-01)
Os07g0613500	4.11317959037797	34.2522755505158	-3.0579	9.7851e-07	7.2855e-06	7	25255066	25259961	1815		Similar to Protein kinase APK1B, chloroplast precursor (EC 2.7.1.-). (Os07t0613500-01)
Os07g0509700	4.68445453348602	38.8826757638263	-3.0532	1.8668e-07	1.5238e-06	7	19405852	19407067	1216		Peptidase S16, lon N-terminal domain containing protein. (Os07t0509700-01)
Os09g0548400	27.9353447179837	231.64687094534	-3.0518	4.6256e-37	1.7076e-35	9	21686098	21688723	1851		Dimethylaniline monooxygenase, N-oxide-forming domain containing protein. (Os09t0548400-01)
Os07g0434500	4.68445453348602	38.8192456239179	-3.0508	1.932e-07	1.5728e-06	7	14506007	14510037	2394		Similar to chromatin remodeling complex subunit. (Os07t0434500-01)
Os05g0365000	2.11371728949979	17.4432884747997	-3.0448	0.00049037	0.0023976	5	17497491	17498604	1114		Conserved hypothetical protein. (Os05t0365000-00)
Os08g0288200	20.5087704575791	169.231613275512	-3.0447	1.8266e-27	4.9353e-26	8	11442670	11453068	1733		Adenylate kinase family protein. (Os08t0288200-01)
Os12g0583500	23.2508901844977	190.98815126408	-3.0381	1.0247e-30	3.1262e-29	12	24218375	24224960	2724		BTB domain containing protein. (Os12t0583500-01);Conserved hypothetical protein. (Os12t0583500-02)
Os03g0857400	162.47059381993	1333.11125045406	-3.0365	1.7248e-203	3.9437e-201	3	36180601	36182960	1341		tRNA-binding arm domain containing protein. (Os03t0857400-01)
Os12g0188700	2.79924722122945	22.9617106468273	-3.0361	6.5105e-05	0.00037265	12	4461716	4462756	852	thioredoxin m, thioredoxin m-type	Similar to Thioredoxin M5, chloroplastic. (Os12t0188700-01);Similar to Thioredoxin (TRX). (Os12t0188700-02)
Os08g0167800	60.5551439694535	495.896833803579	-3.0337	7.7921e-77	6.2762e-75	8	3961276	3965426	1542	terpene synthase, terpene synthase 30	Similar to Sesquiterpene synthase. (Os08t0167800-01)
Os02g0567100	6.45540685712098	52.8373065436661	-3.033	1.4076e-09	1.4397e-08	2	21563496	21566565	889		Thioredoxin domain 2 containing protein. (Os02t0567100-01)
Os01g0223200	5.08434699366166	41.6101717798859	-3.0328	7.752e-08	6.6122e-07	1	6724946	6728538	1406	GDSL ESTERASE/LIPASE PROTEIN 12	Lipase, GDSL domain containing protein. (Os01t0223200-01)
Os07g0588200	3.99892460175636	32.6665220528068	-3.0301	1.9526e-06	1.3961e-05	7	23944541	23950428	1786	FH13	Actin-binding FH2 domain containing protein. (Os07t0588200-01);Similar to Formin-like protein 13. (Os07t0588200-02)
Os03g0283100	16.7954833273767	136.565091222705	-3.0234	2.5333e-22	5.6764e-21	3	9712224	9714920	1139	LAMBDA GLUTATHIONE S-TRANSFERASE 2	Similar to In2-1 protein. (Os03t0283100-01);Similar to In2-1 protein. (Os03t0283100-02)
Os03g0315800	19.651858042917	159.336511449807	-3.0193	9.6885e-26	2.4762e-24	3	11351502	11355720	969		Similar to 30S ribosomal protein S1, chloroplast precursor (CS1). (Os03t0315800-01);Similar to 30S ribosomal protein S1 (Fragment). (Os03t0315800-02)
Os12g0586300	2.62786473829704	21.2490968693015	-3.0154	0.00012932	0.00070511	12	24475101	24477611	1303		Myb-like DNA-binding domain, SHAQKYF class domain containing protein. (Os12t0586300-00)
Os02g0739000	35.9903214158073	290.129459940851	-3.011	2.3618e-45	1.0708e-43	2	30872771	30882051	2565		DEAD-like helicase, N-terminal domain containing protein. (Os02t0739000-01);Similar to predicted protein. (Os02t0739000-02)
Os08g0242800	71.5807503714389	577.023982746375	-3.011	2.111e-88	1.9517e-86	8	8677955	8681460	2228	SIGMA FACTOR 6	Similar to Sigma factor SIG6. (Os08t0242800-01);Similar to Sigma factor SIG6. (Os08t0242800-02)
Os11g0132600	3.77041462451314	30.3830370161057	-3.0105	4.8065e-06	3.2571e-05	11	1484073	1491751	1902	OsWD40-181	Similar to Arabinoxylan arabinofuranohydrolase isoenzyme AXAH-II. (Os11t0132600-01);Similar to Arabinoxylan arabinofuranohydrolase isoenzyme AXAH-I. (Os11t0132600-02)
Os03g0278900	44.9022105282929	361.234646778125	-3.0081	5.6312e-56	3.1595e-54	3	9491526	9492494	969		ATPase, F0 complex, subunit B/B', bacterial and chloroplast family protein. (Os03t0278900-01)
Novel00589	8.62625164093158	69.3291429198404	-3.0067	5.0804e-12	6.2772e-11	2	7123009	7126693	2070	-	-
Os03g0784000	4.85583701641844	39.009536043643	-3.006	2.2467e-07	1.8158e-06	3	32532282	32539857	2597		Similar to deoxyribodipyrimidine photolyase. (Os03t0784000-01);Similar to deoxyribodipyrimidine photolyase. (Os03t0784000-02);FAD dependent oxidoreductase family protein. (Os03t0784000-03)
Os01g0106900	86.491026386559	694.242881297029	-3.0048	9.5873e-106	1.0961e-103	1	374728	380713	1797	1-deoxy-D-xylulose 5-phosphate reductoisomerase, DXP reductoisomerase	Similar to 1-deoxy-D-xylulose 5-phosphate reductoisomerase (Fragment). (Os01t0106900-01);Similar to 1-deoxy-D-xylulose 5-phosphate reductoisomerase (Fragment). (Os01t0106900-02)
Os04g0605300	15.3101684752958	122.673890582773	-3.0023	4.4861e-20	9.0764e-19	4	30553037	30558393	1420	intracellular Ras-group-related LRR protein 1	Leucine-rich repeat, typical subtype containing protein. (Os04t0605300-01);Leucine-rich repeat, typical subtype containing protein. (Os04t0605300-02)
Os01g0902200	3.82754211882395	30.6367575757392	-3.0008	4.5576e-06	3.1013e-05	1	39289364	39296595	2476		Peptidase M3A and M3B, thimet/oligopeptidase F domain containing protein. (Os01t0902200-01)
Os10g0362300	59.9267415320346	479.341567287497	-2.9998	1.8158e-73	1.3889e-71	10	11191930	11203599	4335	HISTIDINE KINASE 5	Similar to Histidine kinase 3. (Os10t0362300-01);Similar to Histidine kinase. (Os10t0362300-02);Histidine kinase, Cytokinin signaling (Os10t0362300-03);Histidine kinase, Cytokinin signaling (Os10t0362300-04)
Os04g0518400	11.1969888849178	89.4999274106997	-2.9988	4.782e-15	7.2998e-14	4	25927077	25929716	2549	Phenylalanine ammonia-lyase 07	Similar to Phenylalanine ammonia-lyase (Fragment). (Os04t0518400-01)
Os03g0757200	2.79924722122945	22.3274092477437	-2.9957	9.2337e-05	0.00051521	3	31294568	31297066	1579		UDP-glucuronosyl/UDP-glucosyltransferase family protein. (Os03t0757200-01)
Os06g0348800	55.5850519644134	441.156623062662	-2.9885	1.6999e-67	1.1623e-65	6	14078261	14082203	1725	light-related transcription factor OsGLK1, Golden2-like 1, G2-like 1	Transfactor-like protein. (Os06t0348800-01);Homeodomain-like containing protein. (Os06t0348800-02);Transfactor-like protein. (Os06t0348800-03)
Os01g0805200	27.6497072464297	218.326541564584	-2.9812	3.3137e-34	1.1149e-32	1	34138399	34139709	848		Protein of unknown function DUF3007 domain containing protein. (Os01t0805200-01);Protein of unknown function DUF3007 domain containing protein. (Os01t0805200-02)
Os08g0504500	6.05551439694535	47.7628953509971	-2.9796	1.184e-08	1.1038e-07	8	24935623	24936616	994		Mog1/PsbP/DUF1795, alpha/beta/alpha sandwich domain containing protein. (Os08t0504500-01)
Os01g0220200	20.0517505030926	157.560467532373	-2.9741	4.3511e-25	1.0783e-23	1	6575127	6577148	800		Similar to Uncharacterized plant-specific domain TIGR01589 family protein. (Os01t0220200-01)
Os06g0217600	15.3672959696066	120.580695965797	-2.9721	1.4611e-19	2.8742e-18	6	5982681	5984396	965		Similar to kinesin motor protein-related. (Os06t0217600-01)
Os01g0532600	4.34168956762119	33.8716947110657	-2.9638	1.6852e-06	1.2151e-05	1	19242042	19243812	1587	HIGH-AFFINITY K+ TRANSPORTER 3	Similar to HKT1 (High-affinity potassium uptake transporter). (Os01t0532600-00)
Os02g0197125	4.57019954486441	35.6477386284998	-2.9635	9.0335e-07	6.7638e-06	2	5442003	5447054	2026		Hypothetical protein. (Os02t0197125-00)
Os01g0198900	21.5370653551736	167.899580337436	-2.9627	1.598e-26	4.1797e-25	1	5373630	5374681	1002		Polyketide cyclase/dehydrase domain containing protein. (Os01t0198900-01);Polyketide cyclase/dehydrase domain containing protein. (Os01t0198900-02)
Os08g0276100	3.59903214158073	28.0361218394963	-2.9616	1.3351e-05	8.5126e-05	8	10630309	10633641	1709		Similar to NDF1 (NDH-DEPENDENT CYCLIC ELECTRON FLOW 1). (Os08t0276100-01)
Os01g0716400	6.16976938556696	48.0166159106305	-2.9602	1.2194e-08	1.1358e-07	1	29816823	29819737	1869		Violaxanthin de-epoxidase family protein. (Os01t0716400-01)
Os01g0172100	7.94072170920192	61.4638055712034	-2.9524	1.2247e-10	1.3692e-09	1	3711212	3713653	1652	PHOSPHOENOLPYRUVATE/PHOSPHATE TRANSLOCATOR 3	Similar to Triose phosphate/phosphate translocator, non-green plastid, chloroplast precursor (CTPT). (Os01t0172100-01)
Os05g0462000	3.59903214158073	27.8458314197712	-2.9518	1.4802e-05	9.3619e-05	5	22678313	22679102	394		Similar to plant-specific domain TIGR01589 family protein. (Os05t0462000-00)
Os08g0102700	4.28456207331039	33.1105330321653	-2.9501	2.3366e-06	1.6534e-05	8	151908	153452	1376		Harpin-induced 1 domain containing protein. (Os08t0102700-01);Harpin-induced 1 domain containing protein. (Os08t0102700-02);Harpin-induced 1 domain containing protein. (Os08t0102700-03);Harpin-induced 1 domain containing protein. (Os08t0102700-04);Harpin-induced 1 domain containing protein. (Os08t0102700-05)
Os02g0794400	25.0218425081327	193.335066440689	-2.9498	3.7305e-30	1.1173e-28	2	33758966	33762653	1239		Similar to Translation initiation factor IF-3 (Fragment). (Os02t0794400-01)
Os04g0638700	2.62786473829704	20.2976447706761	-2.9493	0.00021855	0.0011406	4	32459623	32460498	794		Conserved hypothetical protein. (Os04t0638700-01)
Os03g0663700	4.17030708468878	32.1590809335399	-2.947	3.3048e-06	2.2905e-05	3	26064148	26068769	2937		Similar to Endonuclease/Exonuclease/phosphatase family protein, expressed. (Os03t0663700-01)
Os09g0567366	55.5850519644134	428.534025220898	-2.9466	1.1996e-64	7.6376e-63	9	22649087	22652058	1105		Similar to Aldo-keto reductase/ oxidoreductase. (Os09t0567366-01);Similar to Aldo-keto reductase/ oxidoreductase. (Os09t0567366-02);Similar to Aldo-keto reductase/ oxidoreductase. (Os09t0567366-03)
Os02g0498300	8.34061416937756	64.2547317271714	-2.9456	4.95e-11	5.705e-10	2	17527550	17539443	1388		Similar to non-imprinted in Prader-Willi/Angelman syndrome region protein 1. (Os02t0498300-01)
Os07g0544800	210.400561546695	1619.87891297977	-2.9447	7.1651e-239	2.1459e-236	7	21574446	21576033	961		Similar to Oxygen-evolving enhancer protein 3-2, chloroplast precursor (OEE3) (16 kDa subunit of oxygen evolving system of photosystem II) (OEC 16 kDa subunit) (Ferredoxin-NADP reductase binding protein) (BP). (Os07t0544800-01)
Os06g0702700	9.14039908972883	70.3440251583742	-2.9441	6.202e-12	7.632e-11	6	29665362	29667372	851		Butirosin biosynthesis, BtrG-like domain containing protein. (Os06t0702700-01)
Os11g0425300	3.71328713020234	28.5435629587632	-2.9424	1.1982e-05	7.6857e-05	11	13460527	13466777	1778		Similar to predicted protein. (Os11t0425300-01);Conserved hypothetical protein. (Os11t0425300-02)
Os01g0710700	18.5093081567009	142.083513394732	-2.9404	1.6045e-22	3.6336e-21	1	29529874	29532765	1810		Lipase, class 3 family protein. (Os01t0710700-01)
Os01g0870500	3.48477715295912	26.7040889014207	-2.9379	2.3268e-05	0.00014288	1	37745526	37748575	2605		Similar to S-domain class receptor-like kinase3. (Os01t0870500-01);Similar to S-domain class receptor-like kinase3. (Os01t0870500-02)
Os10g0534900	13.5963436459716	104.152289729531	-2.9374	6.5397e-17	1.1179e-15	10	20801749	20806453	2397		Similar to Prep (Fragment). (Os10t0534900-01)
Os03g0819600	3.94179710744556	30.1927465963806	-2.9373	6.8492e-06	4.5442e-05	3	34394508	34395638	855	gold hull and internode 1, chalcone isomerase, chalcone flavonone isomerase	Chalcone isomerase (EC 5.5.1.6). (Os03t0819600-01);Chalcone isomerase (EC 5.5.1.6). (Os03t0819600-02)
Os07g0693000	5.94125940832374	45.479410314296	-2.9364	3.3911e-08	3e-07	7	29484521	29487346	2006	RECEPTOR-LIKE CYTOPLASMIC KINASE 242	Similar to Ser-thr protein kinase (Fragment). (Os07t0693000-01)
Os12g0189700	3.14201218709428	23.9765928853611	-2.9319	6.2139e-05	0.00035654	12	4522509	4523612	1104		Twin arginine translocation signal, Tat domain containing protein. (Os12t0189700-01)
Os08g0452900	32.848309228713	250.612482777941	-2.9316	2.4579e-38	9.5202e-37	8	22159610	22161424	1815	DnaJ domain protein C62	Similar to Chaperone protein dnaJ. (Os08t0452900-01)
Os07g0556300	3.02775719847267	23.088570926644	-2.9309	8.5322e-05	0.00047821	7	22187436	22189107	1630		Octicosapeptide/Phox/Bem1p domain containing protein. (Os07t0556300-01)
Os05g0579900	22.1083402982816	168.216731036978	-2.9277	3.0145e-26	7.8459e-25	5	28864061	28871054	2875	DnaJ domain protein C52	Similar to 10A19I.11. (Os05t0579900-01);Heat shock protein DnaJ, N-terminal domain containing protein. (Os05t0579900-02)
Os11g0707000	4232.63318098187	32144.6822917807	-2.925	0	0	11	28932977	28936031	1261	Rubisco activase, the small isoform of rice Rubisco activase, Rubisco activase small isoform, ribulose-1, 5-bisphosphate carboxylase/oxygenase activase, Rubisco activase II, Rubisco activase large isoform, Rubisco activase I, Rubisco-A, RuBisCO activase A1	Similar to Ribulose bisphosphate carboxylase/oxygenase activase, chloroplastic. (Os11t0707000-01);Ribulose-bisphosphate carboxylase activase (EC 6.3.4.-) (Fragments). (Os11t0707000-02);Similar to Ribulose bisphosphate carboxylase/oxygenase activase, chloroplastic. (Os11t0707000-03);Non-protein coding transcript. (Os11t0707000-04)
Os03g0769100	2.11371728949979	16.0478253968158	-2.9245	0.0010692	0.0048613	3	31845464	31847238	552	RIBOSOMAL PROTEIN S9	Similar to 9S ribosomal protein. (Os03t0769100-01);Non-protein coding transcript. (Os03t0769100-02)
Os02g0223700	17.6523957420388	133.393584227287	-2.9178	4.4842e-21	9.5068e-20	2	6915418	6916621	1204		Protein of unknown function DUF3511 domain containing protein. (Os02t0223700-01)
Os08g0138900	18.3950531680793	138.975436539223	-2.9174	6.9012e-22	1.5036e-20	8	2170450	2171256	690		Conserved hypothetical protein. (Os08t0138900-01)
Os10g0540300	2.51360974967543	18.9656118326004	-2.9156	0.00038431	0.0019188	10	21066730	21074892	2278		Protein of unknown function DUF3615 domain containing protein. (Os10t0540300-01);Protein of unknown function DUF3615 domain containing protein. (Os10t0540300-02)
Os03g0838900	13.3107061744176	99.8390402157628	-2.907	4.1735e-16	6.8319e-15	3	35252892	35255136	1018		Mitochodrial transcription termination factor-related domain containing protein. (Os03t0838900-01)
Os02g0766000	6.16976938556696	46.2405719931964	-2.9059	3.131e-08	2.7787e-07	2	32261594	32267607	770		Similar to defective chloroplasts and leaves protein-related / DCL protein-related. (Os02t0766000-01);Similar to Protein DCL, chloroplastic. (Os02t0766000-02)
Os03g0385400	2.45648225536462	18.3947405734252	-2.9046	0.0004839	0.0023725	3	15307624	15309776	864	non-specific lipid transfer protein-like AGP 1, non-specific lipid transfer protein-like arabinogalactan protein 1, GPI-anchored non-specific lipid transfer protein 6, type G nsLTP 6, type G non-specific lipid transfer protein 6, non-specific lipid transfer protein-like protein 1	Bifunctional inhibitor/plant lipid transfer protein/seed storage domain containing protein. (Os03t0385400-01)
Os02g0266300	2.97062970416187	22.1371188280186	-2.8976	0.00013187	0.00071737	2	9514361	9518278	1846		Similar to Transient receptor potential cation channel subfamily A member 1 (Ankyrin-like with transmembrane domains protein 1) (Transformation sensitive-protein p120). (Os02t0266300-01);Similar to Transient receptor potential cation channel subfamily A member 1 (Ankyrin-like with transmembrane domains protein 1) (Transformation sensitive-protein p120). (Os02t0266300-02)
Os12g0292900	15.5958059468498	116.077156032304	-2.8959	2.1105e-18	3.9367e-17	12	11349870	11357236	2265		Conserved hypothetical protein. (Os12t0292900-01);Similar to ATP binding protein. (Os12t0292900-02);Similar to ATP binding protein. (Os12t0292900-03)
Os03g0178100	12.8536862199312	95.4623605620858	-2.8927	2.1667e-15	3.3754e-14	3	4120367	4126939	2715	HEAVY METAL ATPASE 8	Similar to Copper-translocating P-type ATPase family protein, expressed. (Os03t0178100-00)
Os01g0179800	9.25465407835044	68.6948415207568	-2.892	1.7309e-11	2.0585e-10	1	4167514	4173240	1750		TMS membrane protein/tumour differentially expressed protein family protein. (Os01t0179800-01)
Os06g0654900	98.0879077316525	725.957951251211	-2.8877	7.2065e-106	8.2833e-104	6	26843118	26843680	563	B-box-containing protein 20, CCT domain-containing gene 23, CCT (CO, CO-LIKE and TOC1) domain protein 23, CCT domain protein 23	Similar to CONSTANS-like protein CO6. (Os06t0654900-01)
Os01g0915600	4.91296451072925	36.2186098876751	-2.8821	1.0867e-06	8.026e-06	1	39894690	39897520	2139	basic helix-loop-helix protein 090	Similar to TA1 protein (Fragment). (Os01t0915600-01)
Os05g0481000	7.54082924902628	55.5648025597257	-2.8814	1.5628e-09	1.5908e-08	5	23642766	23646681	1193	SEROTONIN N-ACETYLTRANSFERASE-1	Serotonin N-acetyltransferase, Melatonin synthesis (Os05t0481000-01);Similar to ATNSI (NUCLEAR SHUTTLE INTERACTING); N-acetyltransferase. (Os05t0481000-02);Similar to ATNSI (NUCLEAR SHUTTLE INTERACTING); N-acetyltransferase. (Os05t0481000-03)
Os09g0414600	4.57019954486441	33.6179741514322	-2.8789	2.6781e-06	1.8819e-05	9	14812210	14816389	1995	zinc finger homeodomain class homeobox transcription factor 9	Conserved hypothetical protein. (Os09t0414600-01);Similar to ZF-HD homeobox protein (Fragment). (Os09t0414600-02)
Os05g0382600	24.050675104849	176.779799924607	-2.8778	5.1937e-27	1.3805e-25	5	18494334	18496011	876	ANNEXIN 3	Similar to Annexin-like protein RJ4. (Os05t0382600-02);Annexin family protein. (Os05t0382600-03)
Os10g0560000	3.3133946700267	24.2937435849029	-2.8742	6.6999e-05	0.00038278	10	22055014	22056950	858		Protein of unknown function DUF828, plant family protein. (Os10t0560000-01);Similar to predicted protein. (Os10t0560000-02)
Os07g0153150	3.19913968140509	23.4057216261858	-2.8711	9.1996e-05	0.00051358	7	2806936	2815086	2181		Conserved hypothetical protein. (Os07t0153150-01);Conserved hypothetical protein. (Os07t0153150-02)
Os01g0805300	5.82700441970213	42.6250540184197	-2.8709	1.3105e-07	1.0907e-06	1	34139768	34141211	1170	Oxygen-evolving complex protein PsbP	Mog1/PsbP, alpha/beta/alpha sandwich domain containing protein. (Os01t0805300-01);Mog1/PsbP, alpha/beta/alpha sandwich domain containing protein. (Os01t0805300-02)
Os07g0181500	3.3133946700267	24.1668833050862	-2.8666	7.1752e-05	0.00040829	7	4305620	4307513	1817		Protein of unknown function DUF506, plant family protein. (Os07t0181500-01)
Os12g0576600	2.51360974967543	18.3313104335168	-2.8665	0.00054452	0.0026392	12	23805152	23808859	2187	PURPLE ACID PHOSPHATASE 1D	Metallophosphoesterase domain containing protein. (Os12t0576600-01);Metallophosphoesterase domain containing protein. (Os12t0576600-02)
Os05g0533500	4.74158202779683	34.5694262500576	-2.8661	2.0533e-06	1.4627e-05	5	26480072	26481404	1333		Similar to Serine acetyltransferase. (Os05t0533500-01)
Os12g0615400	42.0458358127526	305.416123658766	-2.8607	3.8527e-45	1.7357e-43	12	26101180	26103543	1366		Similar to 37 kDa inner envelope membrane protein, chloroplast precursor (E37). (Os12t0615400-01)
Os06g0729650	30.8488469278348	223.654673316887	-2.858	1.7525e-33	5.7766e-32	6	31090188	31093308	1468		Similar to Photosystem II stability/assembly factor HCF136, chloroplastic. (Os06t0729650-00)
Os01g0321300	62.0975863158452	449.719691950291	-2.8564	1.6338e-65	1.0657e-63	1	12235589	12248125	4332		Similar to Protein translocase subunit secA. (Os01t0321300-00)
Os03g0331600	5.59849444245891	40.4684292615354	-2.8537	2.9792e-07	2.3807e-06	3	12219831	12223161	921	LOW CHLOROPHYLL ACCUMULATION A	Uncharacterised protein family Ycf54 domain containing protein. (Os03t0331600-01)
Os11g0660000	9.71167403283688	70.0903045987407	-2.8514	1.5684e-11	1.8716e-10	11	26488399	26492363	1968	Mg2+/H+ exchanger, magnesium/hydrogen exchanger, Na+/Ca2+ Exchanger 14, Sodium/calcium exchanger 14	Sodium/calcium exchanger membrane region domain containing protein. (Os11t0660000-01)
Os06g0648200	7.19806428316145	51.8858544450407	-2.8497	6.7027e-09	6.3828e-08	6	26485898	26494001	1913		Conserved hypothetical protein. (Os06t0648200-01);Hypothetical protein. (Os06t0648200-02);Hypothetical conserved gene. (Os06t0648200-03);Hypothetical conserved gene. (Os06t0648200-04);Hypothetical conserved gene. (Os06t0648200-05)
Os07g0500300	4.57019954486441	32.8568124725319	-2.8459	4.0161e-06	2.7566e-05	7	18840251	18842537	952		C2 calcium-dependent membrane targeting domain containing protein. (Os07t0500300-01)
Os06g0183100	3.88466961313475	27.8458314197712	-2.8416	2.227e-05	0.00013714	6	4137248	4142661	2956	B-TYPE RESPONSE REGULATOR 2	B-type response regulator, Cytokinin signaling (Os06t0183100-01);B-type response regulator, Cytokinin signaling (Os06t0183100-02)
Os03g0147400	13.5392161516608	96.9846839198865	-2.8406	2.5124e-15	3.8939e-14	3	2651951	2661701	2178	silicon efflux transporter 4, Si efflux transporter 4	Divalent ion symporter domain containing protein. (Os03t0147400-01);Similar to cDNA clone:J023091E03, full insert sequence. (Os03t0147400-02)
Os03g0131200	297.462862876363	2127.89090350584	-2.8386	1.0473e-300	3.7745e-298	3	1787679	1790806	1853	CATALASE C	Catalase, Hydrogen peroxide-induced leaf cell death (Os03t0131200-01);Similar to Catalase isozyme 2 (EC 1.11.1.6). (Os03t0131200-02)
Os12g0638200	6.79817182298582	48.4606268899891	-2.8336	2.3289e-08	2.0922e-07	12	27346140	27350659	1165	PROTEIN TRANSPORTER 2	Similar to Peptide transporter. (Os12t0638200-01);Non-protein coding transcript. (Os12t0638200-02)
Os07g0470700	12.7394312313096	90.7051000689586	-2.8319	2.1865e-14	3.2176e-13	7	16857192	16862625	1509		PAP fibrillin family protein. (Os07t0470700-01)
Os01g0762300	19.5947305486062	139.229157098856	-2.8289	3.1125e-21	6.6184e-20	1	32070785	32072008	525		Similar to predicted protein. (Os01t0762300-01)
Os06g0332800	3.19913968140509	22.7079900871938	-2.8274	0.00013411	0.00072842	6	13196376	13198623	766		Similar to Bundle sheath defective protein 2. (Os06t0332800-01)
Os01g0208700	12.3395387711339	87.5335930735405	-2.8265	6.5619e-14	9.296e-13	1	5899561	5909560	3494	PEP carboxylase 2, Phosphoenolpyruvate carboxylase 2, phosphoenolpyruvate carboxylase 4, PEPCase 4	Similar to Phosphoenolpyruvate carboxylase (Fragment). (Os01t0208700-01)
Os10g0209700	21.2514278836195	150.646582282361	-2.8255	8.1666e-23	1.8753e-21	10	7779293	7781354	1171		Heavy metal transport/detoxification protein domain containing protein. (Os10t0209700-01)
Os01g0869600	5.71274943108052	40.4684292615354	-2.8245	3.4882e-07	2.7606e-06	1	37690326	37693116	1127		TRAM, LAG1 and CLN8 homology domain containing protein. (Os01t0869600-01)
Os10g0159800	7.59795674333709	53.7887586422915	-2.8236	4.2837e-09	4.1842e-08	10	3793940	3803819	1312		Alcohol dehydrogenase superfamily, zinc-containing protein. (Os10t0159800-01);Similar to Alcohol dehydrogenase 2. (Os10t0159800-03);Similar to Alcohol dehydrogenase 2. (Os10t0159800-04)
Os01g0263600	3.19913968140509	22.6445599472855	-2.8234	0.00013878	0.00075165	1	8931299	8948832	3069	Du1-like	U5 snRNP-associated 102 kDa protein (U5-102 kDa protein). (Os01t0263600-01);Similar to U5 snRNP-associated 102 kDa protein (U5-102 kDa protein). (Os01t0263600-02)
Os04g0188433	3.54190464726992	25.0549052638032	-2.8225	6.1426e-05	0.00035264	4	5931193	5931871	564		Similar to OSIGBa0102N07.2 protein. (Os04t0188433-01)
Os03g0710600	28.449492166781	201.136973649418	-2.8217	7.2052e-30	2.1429e-28	3	28651110	28653063	1011		Conserved hypothetical protein. (Os03t0710600-01)
Os09g0431600	12.1681562882015	86.0112697157398	-2.8214	1.1435e-13	1.5851e-12	9	15790498	15800284	1905	cystathionine b-synthase domain containing protein OsCBSPPR1, CBS domain containing protein OsCBSPPR1	Cystathionine beta-synthase, core domain containing protein. (Os09t0431600-00)
Os12g0169400	100.258752515463	708.007221657144	-2.82	1.2866e-100	1.3544e-98	12	3531395	3536426	2096	cystathionine b-synthase domain containing protein OsCBSCBSPB4, CBS domain containing protein OsCBSCBSPB4	Cystathionine beta-synthase, core domain containing protein. (Os12t0169400-01)
Os02g0595700	68.7815031502094	483.781677081082	-2.8143	3.4574e-69	2.4589e-67	2	23111937	23113830	1496	ELONGATION FACTOR TU	Chloroplast translational elongation factor Tu. (Os02t0595700-01);Chloroplast elongation factor TuA (EF-TuA) precursor (Fragment). (Os02t0595700-02);Chloroplast translational elongation factor Tu. (Os02t0595700-04)
Os01g0743800	15.9385709127146	111.700476378627	-2.809	3.2235e-17	5.5956e-16	1	31093047	31094953	804	PSEUDO-PHOSPHOTRANSFER PROTEIN 1	Similar to histidine-containing phosphotransfer protein 4. (Os01t0743800-00)
Os07g0445600	3.48477715295912	24.4206038647196	-2.809	7.9687e-05	0.00044946	7	15204094	15211471	3316		Conserved hypothetical protein. (Os07t0445600-01);Conserved hypothetical protein. (Os07t0445600-02)
Os11g0599200	11.5968813450935	81.1905790827042	-2.8076	6.3918e-13	8.442e-12	11	22926178	22928035	1858		UDP-glucuronosyl/UDP-glucosyltransferase family protein. (Os11t0599200-01)
Os05g0382900	9.48316405559366	66.1576359244223	-2.8025	8.8624e-11	1.0035e-09	5	18500678	18503010	1300	ANNEXIN 4	Annexin family protein. (Os05t0382900-01);Similar to annexin-like protein RJ4. (Os05t0382900-02)
Os01g0158400	2.62786473829704	18.3313104335168	-2.8023	0.00064108	0.0030605	1	3058564	3059717	905		Galactose-binding like domain containing protein. (Os01t0158400-01);Galactose-binding like domain containing protein. (Os01t0158400-02)
Os01g0881300	12.4537937597555	86.8358615345485	-2.8017	1.0963e-13	1.5227e-12	1	38254053	38257595	900	SWEET1A	Non-protein coding transcript. (Os01t0881300-01);MtN3 and saliva related transmembrane protein family protein. (Os01t0881300-02)
Os02g0117100	21.708447838106	151.09059326172	-2.7991	1.1958e-22	2.7254e-21	2	896074	900370	1481		4-diphosphocytidyl-2C-methyl-D-erythritol synthase, conserved site domain containing protein. (Os02t0117100-01)
Os11g0153600	5.19860198228327	36.1551797477667	-2.798	1.6695e-06	1.2051e-05	11	2512383	2517219	2619	YGL138(t)	Signal recognition particle 54 kDa (SRP54) protein, Chloroplast development (Os11t0153600-01)
Os01g0133500	9.99731150439091	69.5194333395655	-2.7978	3.1041e-11	3.6347e-10	1	1849887	1856251	1804		Beta-lactamase-like domain containing protein. (Os01t0133500-01);Similar to predicted protein. (Os01t0133500-02)
Os03g0109700	15.0245310037418	102.756826651547	-2.7738	9.3898e-16	1.499e-14	3	567987	570850	1212		Similar to predicted protein. (Os03t0109700-01);Similar to Cyclin delta-3. (Os03t0109700-02)
Os05g0508400	4.34168956762119	29.6853054771137	-2.7734	1.5744e-05	9.9135e-05	5	25159955	25163398	2154		Mannose-binding lectin domain containing protein. (Os05t0508400-01)
Os07g0619800	5.82700441970213	39.8341278624518	-2.7732	5.6819e-07	4.3665e-06	7	25617165	25622439	1825		Similar to CDPK-related protein kinase. (Os07t0619800-01);Similar to CDPK-related protein kinase (EC 2.7.1.-) (PK421). (Os07t0619800-02);Similar to CDPK-related protein kinase. (Os07t0619800-03)
Os01g0589000	5.5413669481481	37.8677935252925	-2.7727	1.0816e-06	7.9914e-06	1	22980027	22983152	1823		Nucleic acid-binding, OB-fold domain containing protein. (Os01t0589000-01)
Os01g0826900	67.1248058151961	458.66334167737	-2.7725	1.3403e-64	8.5077e-63	1	35386776	35391613	2548		Domain of unknown function DUF399 domain containing protein. (Os01t0826900-01)
Os08g0440800	114.654881081786	782.093625070112	-2.77	1.015e-108	1.2126e-106	8	21445787	21450773	1963		Glyceraldehyde-3-phosphate dehydrogenase. (Os08t0440800-01)
Os01g0798500	7.48370175471548	50.9344023464152	-2.7668	1.6203e-08	1.4826e-07	1	33803155	33805386	1073	CEST	Similar to predicted protein. (Os01t0798500-01);Malate synthase-like family protein. (Os01t0798500-02)
Os01g0666600	19.937495514471	135.677069263988	-2.7666	3.0157e-20	6.1541e-19	1	27246279	27247948	858		Conserved hypothetical protein. (Os01t0666600-00)
Os01g0894600	5.94125940832374	40.404999121627	-2.7657	4.9169e-07	3.8121e-06	1	38893658	38897428	1102	RING finger protein OsRFPV-7, RING-V protein 7	Zinc finger, RING/FYVE/PHD-type domain containing protein. (Os01t0894600-01);Similar to predicted protein. (Os01t0894600-02);Hypothetical conserved gene. (Os01t0894600-03)
Os03g0796600	8.96901660679641	60.7660740322114	-2.7602	7.2343e-10	7.5668e-09	3	33169846	33172084	1237		Protein of unknown function DUF506, plant family protein. (Os03t0796600-01);Non-protein coding transcript. (Os03t0796600-02)
Os02g0813350	6.28402437418857	42.5616238785113	-2.7598	2.5284e-07	2.035e-06	2	34833967	34835972	1076	F-box protein 120	Cyclin-like F-box domain containing protein. (Os02t0813350-01)
Os05g0568100	13.3107061744176	90.0073685299666	-2.7575	6.6951e-14	9.4784e-13	5	28289829	28293256	961	IRON-SULFUR CLUSTER PROTEIN 5	Similar to Iron sulfur cluster assembly protein 1, mitochondrial precursor (Iron sulfur cluster scaffold protein 1). (Os05t0568100-01)
Os01g0362100	21.4228103665519	144.430428571342	-2.7532	2.445e-21	5.2147e-20	1	14754835	14764507	2482		Esterase/lipase/thioesterase domain containing protein. (Os01t0362100-01)
Os05g0429500	16.7383558330659	112.71535861716	-2.7515	5.5101e-17	9.4491e-16	5	21078436	21079882	990		Similar to dienelactone hydrolase family protein. (Os05t0429500-01);Dienelactone hydrolase domain containing protein. (Os05t0429500-02)
Os06g0481000	2.85637471554026	19.2193323922339	-2.7503	0.00054522	0.0026403	6	16307602	16308189	588	-	-
Os10g0545200	3.48477715295912	23.4057216261858	-2.7477	0.00013705	0.00074365	10	21308453	21311336	1206	Glossy1-homologous gene 10	Similar to 4,4-dimethyl-sterol C4-methyl-oxidase (Fragment). (Os10t0545200-01);Similar to 4,4-dimethyl-sterol C4-methyl-oxidase (Fragment). (Os10t0545200-02)
Os09g0130800	40.3891384777393	270.592976849075	-2.7441	2.1519e-38	8.3502e-37	9	2354862	2361051	2483		Similar to predicted protein. (Os09t0130800-01);DEAD-like helicase, N-terminal domain containing protein. (Os09t0130800-02);Similar to predicted protein. (Os09t0130800-03);Similar to predicted protein. (Os09t0130800-04)
Os07g0556200	195.376030542954	1305.96315057328	-2.7408	4.8609e-178	9.7513e-176	7	22184407	22186890	1081	PetC	Rieske [2Fe-2S] region domain containing protein. (Os07t0556200-01)
Os03g0117800	2.74211972691865	18.2678802936084	-2.7359	0.00077805	0.0036506	3	974606	978412	1333		Fructosamine/Ketosamine-3-kinase domain containing protein. (Os03t0117800-01)
Os08g0434632	6.28402437418857	41.6736019197943	-2.7294	4.0105e-07	3.1492e-06	8	21083276	21086649	2633	CELLULOSE SYNTHASE LIKE A11	Conserved hypothetical protein. (Os08t0434632-01)
Os04g0442200	35.6475564499424	236.086980738926	-2.7274	1.7358e-33	5.7314e-32	4	22017906	22024024	1730		Protein of unknown function DUF482 family protein. (Os04t0442200-01)
Os02g0530100	3.48477715295912	23.0251407867356	-2.7241	0.00016782	0.00089593	2	19472233	19486248	959	COPPER CHAPERONE HOMOLOG	Similar to C4-dicarboxylate transporter/malic acid transport protein. (Os02t0530100-01);Copper chaperone homolog CCH. (Os02t0530100-02)
Novel00088	47.7585852438331	315.501515904196	-2.7238	4.172e-44	1.833e-42	1	6572177	6573860	1055	-	-
Os04g0323800	3.3133946700267	21.8833982683851	-2.7235	0.00024433	0.0012614	4	14956367	14957850	1321		Hypothetical protein. (Os04t0323800-01)
Os11g0595200	11.7111363337151	77.131050128569	-2.7194	5.9598e-12	7.3424e-11	11	22660534	22662341	1265		PAP fibrillin family protein. (Os11t0595200-01)
Os04g0615000	15.0816584980526	99.1413086767708	-2.7167	6.3805e-15	9.6774e-14	4	31205267	31214632	2168	NARROW LEAF 1	Control of lateral leaf growth, panicle number (Os04t0615000-01)
Os01g0164600	23.8792926219166	156.038144174572	-2.7081	1.6325e-22	3.6931e-21	1	3332952	3336035	1359	protein phosphatase 2C01, protein phosphatase 2C 01, protein phosphatase 2C1, protein phosphatase 2C 1, protein phosphatase 1	Protein phosphatase 2C-related domain containing protein. (Os01t0164600-01)
Os02g0332800	6.45540685712098	42.1176128991528	-2.7058	3.992e-07	3.1358e-06	2	13606095	13609389	2010		Hypothetical gene. (Os02t0332800-01);Conserved hypothetical protein. (Os02t0332800-02)
Os03g0704000	3.94179710744556	25.6257765229785	-2.7007	7.8255e-05	0.00044233	3	28301306	28303182	800		Similar to 30S ribosomal protein S13. (Os03t0704000-00)
Os08g0126700	208.57248172875	1352.33058284629	-2.6968	7.7277e-181	1.611e-178	8	1536864	1540377	2560	ZINC FINGER CCCH DOMAIN-CONTAINING PROTEIN 54	Nucleotide-binding, alpha-beta plait domain containing protein. (Os08t0126700-01);RNA recognition motif domain domain containing protein. (Os08t0126700-02)
Os04g0432400	17.7095232363496	114.618262814411	-2.6942	7.3389e-17	1.2465e-15	4	21451563	21456038	1529	NEUTRAL/ALKALINE INVERTASE 7	Plant neutral invertase family protein. (Os04t0432400-01);Similar to neutral/alkaline invertase. (Os04t0432400-02)
Os06g0731200	9.9401840100801	64.3181618670797	-2.6939	4.1569e-10	4.433e-09	6	31169698	31174837	3439	ABC TRANSPORTER G FAMILY MEMBER 16	Similar to ABC transporter-like protein. (Os06t0731200-01)
Os12g0577600	11.5968813450935	75.037855511593	-2.6939	1.4923e-11	1.7858e-10	12	23879858	23884977	2741		Protein of unknown function DUF1336 domain containing protein. (Os12t0577600-01)
Os04g0509100	20.8515354234439	134.915907585087	-2.6938	1.4406e-19	2.8364e-18	4	25460247	25467782	2697		Similar to triacylglycerol lipase. (Os04t0509100-00)
Os02g0726300	15.3101684752958	98.7607278373207	-2.6894	1.0365e-14	1.5477e-13	2	30206964	30208303	1308	DNA BINDING WITH ONE FINGER 4	Similar to AOBP (Ascorbate oxidase promoter-binding protein). (Os02t0726300-01);Similar to AOBP (Ascorbate oxidase promoter-binding protein). (Os02t0726300-03)
Os04g0585200	35.761811438564	230.378268147173	-2.6875	3.5259e-32	1.1042e-30	4	29565754	29570387	2637	GLUTAMATE RECEPTOR 3.1	Similar to Glutamate receptor. (Os04t0585200-01);Similar to Glutamate receptor 3.1. (Os04t0585200-02)
Os02g0562700	40.7890309379149	262.029907961446	-2.6835	2.6388e-36	9.4464e-35	2	21344262	21348564	1226		Similar to Gamma hydroxybutyrate dehydrogenase (EC 1.1.1.61). (Os02t0562700-01);Similar to Gamma hydroxybutyrate dehydrogenase (EC 1.1.1.61). (Os02t0562700-02)
Os08g0128200	14.6817660378769	94.0668974841018	-2.6797	4.9892e-14	7.1486e-13	8	1606299	1609517	1936		Protein of unknown function DUF3537 domain containing protein. (Os08t0128200-01)
Os04g0456700	6.5696618457426	41.8638923395194	-2.6718	5.2768e-07	4.0758e-06	4	22829317	22830301	894		Similar to TMV induced protein 1-2. (Os04t0456700-01)
Os02g0595100	27.4211972691865	174.306024468181	-2.6683	1.4988e-24	3.6717e-23	2	23083106	23086437	2779		Similar to N-acetylglucosaminyltransferase III. (Os02t0595100-01);Similar to N-acetylglucosaminyltransferase III. (Os02t0595100-02)
Os11g0526200	22.6796152413897	143.669266892441	-2.6633	1.785e-20	3.6887e-19	11	19092888	19095132	857		Similar to predicted protein. (Os11t0526200-01)
Os12g0106600	6.28402437418857	39.7706977225434	-2.6619	1.0713e-06	7.9289e-06	12	350772	355072	2033		Similar to MATE efflux family protein, expressed. (Os12t0106600-01)
Os03g0136200	5.4842394538373	34.6962865298744	-2.6614	5.2209e-06	3.5188e-05	3	2003246	2004830	1585	sterol methyltransferase 2-1	24-methylenesterol C-methyltransferase 2 (EC 2.1.1.143) (24-sterol C- methyltransferase 2) (Sterol-C-methyltransferase 2). (Os03t0136200-01)
Os03g0774300	72.6090452690334	459.297643076454	-2.6612	1.0406e-61	6.3954e-60	3	32096850	32103996	1568		HAD superfamily (subfamily IG) hydrolase, 5'-Nucleotidase protein. (Os03t0774300-01);Similar to cDNA clone:J013088P07, full insert sequence. (Os03t0774300-02);Similar to cDNA clone:J013088P07, full insert sequence. (Os03t0774300-03)
Os04g0513400	12.2252837825123	77.3213405482941	-2.661	1.0442e-11	1.2645e-10	4	25658339	25667057	2297	BETA-GLUCOSIDASE 16	Similar to Beta-glucosidase. (Os04t0513400-01);Similar to Beta-glucosidase. (Os04t0513400-02)
Os02g0815400	45.2449754941577	285.943070706899	-2.6599	4.6035e-39	1.8162e-37	2	34926649	34929340	1123		Similar to Tfm5 protein. (Os02t0815400-01)
Os01g0588900	36.4473413702937	229.807396887998	-2.6565	1.1059e-31	3.4532e-30	1	22955070	22959148	1023	LONELY GUY 1	Cytokinin-activating enzyme, Bioactive cytokinin synthesis (Os01t0588900-01);Similar to carboxy-lyase. (Os01t0588900-02)
Os01g0197400	9.25465407835044	58.2922985757853	-2.6551	3.7129e-09	3.6451e-08	1	5258298	5260964	997		Conserved hypothetical protein. (Os01t0197400-01)
Os12g0640600	159.61421910439	997.56581033882	-2.6438	8.4129e-131	1.2337e-128	12	27464832	27471667	2011	carotenoid cleavage dioxygenase 1	Similar to Carotenoid cleavage dioxygenase (Fragment). (Os12t0640600-01)
Os02g0178100	19.0234556054981	118.677791768547	-2.6412	4.9905e-17	8.5719e-16	2	4315391	4316956	1370	B-box-containing protein 3, CCT domain-containing gene 5, CCT (CO, CO-LIKE and TOC1) domain protein 5, CCT domain protein 5	Similar to CONSTANS-like protein CO6. (Os02t0178100-01)
Os06g0255001	3.14201218709428	19.5999132316841	-2.6411	0.00065393	0.0031171	6	8034209	8035027	819	-	-
Os01g0218700	40.7890309379149	254.228000752718	-2.6399	1.2836e-34	4.3672e-33	1	6500709	6507086	1885	ABC TRANSPORTER D FAMILY MEMBER 1	ABC transporter integral membrane type 1 domain containing protein. (Os01t0218700-01);Similar to peroxisomal membrane ABC transporter family, PMP family. (Os01t0218700-02)
Os06g0116500	10.1115664930125	62.795838509279	-2.6347	1.1186e-09	1.1513e-08	6	913426	921695	3025		Pleckstrin homology-type domain containing protein. (Os06t0116500-01)
Os04g0663700	6.68391683436421	41.4198813601608	-2.6316	7.6665e-07	5.7912e-06	4	33869085	33872898	2180		Similar to OSIGBa0099L20.7 protein. (Os04t0663700-01)
Os08g0451200	11.139861390607	68.8851319404818	-2.6285	1.8796e-10	2.0591e-09	8	22034101	22035214	901		Protein of unknown function DUF581 family protein. (Os08t0451200-01)
Os07g0602100	9.54029154990446	58.9265999748689	-2.6268	3.8589e-09	3.7832e-08	7	24580091	24580806	611		Conserved hypothetical protein. (Os07t0602100-01)
Os05g0388400	10.7970964247422	66.6650770436892	-2.6263	3.7473e-10	4.0163e-09	5	18778899	18786819	2446		Similar to cDNA clone:J013089M16, full insert sequence. (Os05t0388400-01)
Os11g0216300	153.330194730201	945.109084634604	-2.6238	6.6476e-123	9.179e-121	11	6068242	6073759	2087		ABC-1 domain containing protein. (Os11t0216300-01);Similar to ABC1 family protein, expressed. (Os11t0216300-02)
Os02g0755500	4.17030708468878	25.6892066628869	-2.6229	0.00010211	0.00056587	2	31787348	31789031	1595		Similar to UDP-glycosyltransferase 85A8. (Os02t0755500-01)
Os07g0616500	5.19860198228327	31.9687905138148	-2.6205	1.4776e-05	9.3513e-05	7	25408400	25413093	1432	GLYCOLATE OXIDASE 4	Similar to (S)-2-hydroxy-acid oxidase, peroxisomal (EC 1.1.3.15) (Glycolate oxidase) (GOX) (Short chain alpha-hydroxy acid oxidase). (Os07t0616500-01)
Os02g0124866	44.559445562428	273.764483844493	-2.6191	8.2834e-37	3.0265e-35	2	1289896	1291737	1842		Hypothetical gene. (Os02t0124866-01)
Os01g0910500	12.3966662654447	75.9258774703101	-2.6146	2.6103e-11	3.0734e-10	1	39670759	39672253	1495		Conserved hypothetical protein. (Os01t0910500-01)
Os06g0638200	42.1600908013742	258.097239287128	-2.614	1.0162e-34	3.4687e-33	6	25933564	25934923	435		Uncharacterised protein family UPF0047 domain containing protein. (Os06t0638200-01)
Os08g0356700	7.25519177747226	44.4010979358539	-2.6135	3.4504e-07	2.7374e-06	8	16319988	16322061	1973		Protein of unknown function DUF247, plant family protein. (Os08t0356700-01)
Os03g0786100	40.6176484549825	248.455858021057	-2.6128	1.8107e-33	5.9509e-32	3	32628790	32632431	1555	GLYCOLATE OXIDASE 1	Similar to Glycolate oxidase (EC 1.1.3.15) (Fragment). (Os03t0786100-01);Similar to Glycolate oxidase (EC 1.1.3.15) (Fragment). (Os03t0786100-02)
Os02g0622500	8.91188911248561	54.4230600413752	-2.6104	1.7111e-08	1.5596e-07	2	24783201	24786542	2382		Conserved hypothetical protein. (Os02t0622500-01)
Os05g0176100	18.8520731225657	114.998843653861	-2.6088	2.5273e-16	4.1952e-15	5	4565244	4571358	1965	CELLULOSE SYNTHASE A1	Similar to Cellulose synthase BoCesA1. (Os05t0176100-01);Similar to RSW1-like cellulose synthase catalytic subunit (Fragment). (Os05t0176100-05);Similar to Cellulose synthase BoCesA1. (Os05t0176100-06);Similar to Cellulose synthase BoCesA8. (Os05t0176100-07)
Os08g0163400	93.1749432209232	567.890042599571	-2.6076	4.6956e-74	3.6309e-72	8	3732442	3736138	1683	SIGMA FACTOR A	RNA polymerase sigma-70 domain containing protein. (Os08t0163400-01);Similar to Plastid RNA polymerase sigma factor. (Os08t0163400-02)
Os04g0466100	8.05497669782353	49.0314981491643	-2.6058	8.9691e-08	7.5924e-07	4	23305691	23309123	2112		Similar to Cell division protein FtsH-like protein. (Os04t0466100-01)
Os02g0608900	7.14093678885065	43.3862156973201	-2.6031	5.0068e-07	3.8771e-06	2	23894669	23898830	1415		Similar to Epstein-Barr virus (B95-8 isolate) U2-IR2 domain encoding nuclear protein EBNA2, complete cds. (Os02t0608900-01);Similar to Epstein-Barr virus (B95-8 isolate) U2-IR2 domain encoding nuclear protein EBNA2, complete cds. (Os02t0608900-02)
Os05g0195200	3.88466961313475	23.5325819060025	-2.5988	0.00021745	0.0011353	5	5846703	5848186	1484	ZINC FINGER CCCH DOMAIN-CONTAINING PROTEIN 35	CCCH-tandem zinc finger protein, Photomorphogenesis and ABA responses, Abiotic stress tolerance (Os05t0195200-01)
Os02g0326700	146.931915367391	888.275679276711	-2.5959	3.8191e-114	4.9519e-112	2	13156600	13163831	1558	Rhomboid 6, RHOMBOID 6	Peptidase S54, rhomboid domain containing protein. (Os02t0326700-01)
Os01g0884900	13.3678336687284	80.809998243254	-2.5958	7.5103e-12	9.1624e-11	1	38437193	38438811	547		Similar to DNA glycosylase. (Os01t0884900-01)
Os02g0537700	50.443577476441	304.147520860599	-2.592	3.3037e-40	1.3356e-38	2	19882081	19885745	1078	rice 2-Cys peroxiredoxin BAS1, chloroplast 2-Cys peroxiredoxin BAS1, 2-Cys Prx BAS1	Similar to 2-cys peroxiredoxin BAS1, chloroplast precursor (EC 1.11.1.15) (Thiol- specific antioxidant protein) (Fragment). (Os02t0537700-01)
Os11g0105750	101.572684884612	610.197945918449	-2.5868	1.1364e-78	9.4024e-77	11	256918	262015	3157		Quinonprotein alcohol dehydrogenase-like domain containing protein. (Os11t0105750-01)
Os04g0507000	3.14201218709428	18.8387515527837	-2.5839	0.00097769	0.0044862	4	25323826	25340028	3714		Similar to DNA mismatch repair protein. (Os04t0507000-01)
Os05g0404400	3.71328713020234	22.2639791078353	-2.5839	0.00033827	0.0017049	5	19691349	19694288	1135		Similar to RPH1 (RESISTANCE TO PHYTOPHTHORA 1). (Os05t0404400-01);Similar to RPH1 (RESISTANCE TO PHYTOPHTHORA 1). (Os05t0404400-02)
Os03g0251500	13.1393236914852	78.6533734863697	-2.5816	1.6639e-11	1.9811e-10	3	7982396	7989433	3025		Similar to T-cell immune regulator 1 transcript variant 3 (Fragment). (Os03t0251500-01)
Os01g0182600	297.97701032516	1781.75263002591	-2.58	2.6533e-225	7.1418e-223	1	4329362	4338486	4216	GIGANTEA	GIGANTEA protein. (Os01t0182600-01);GIGANTEA protein. (Os01t0182600-03)
Os08g0538600	79.9213645408164	477.248372670521	-2.5781	1.1081e-61	6.7906e-60	8	26918197	26921534	1718		Stress up-regulated Nod 19 family protein. (Os08t0538600-01)
Os11g0117600	5.71274943108052	34.0619851307907	-2.5759	9.6621e-06	6.2928e-05	11	794803	795540	465	WRKY GENE 50	Similar to WRKY transcription factor 50 (Fragment). (Os11t0117600-00)
Os02g0515000	32.4484167685373	192.320184202156	-2.5673	9.3929e-26	2.4035e-24	2	18564241	18568541	2092		Hypothetical conserved gene. (Os02t0515000-01);Conserved hypothetical protein. (Os02t0515000-02)
Os03g0582000	19.651858042917	116.267446452029	-2.5647	3.5596e-16	5.8496e-15	3	21392897	21394893	1194		Similar to Glutamate formiminotransferase. (Os03t0582000-01);Formiminotransferase, N-terminal domain containing protein. (Os03t0582000-02);Similar to Glutamate formiminotransferase. (Os03t0582000-03)
Os05g0137200	13.0250687028636	76.8773295689355	-2.5613	3.5022e-11	4.0784e-10	5	2169601	2171510	956	MULTIDRUG RESISTANCE 3	Similar to P-glycoprotein ABCB5. (Os05t0137200-01);Similar to MDR-like ABC transporter. (Os05t0137200-02);Similar to MDR-like ABC transporter. (Os05t0137200-03);Non-protein coding transcript. (Os05t0137200-04)
Os10g0476900	13.9391086118365	82.0786010414213	-2.5579	8.0034e-12	9.7465e-11	10	17773251	17776920	2743		Pentatricopeptide repeat domain containing protein. (Os10t0476900-01)
Os09g0511600	47.4158202779683	279.092615596796	-2.5573	1.8861e-36	6.7978e-35	9	19882650	19888124	1597	BETA-GLUCOSIDASE 31	Glycoside hydrolase, family 1 protein. (Os09t0511600-01);Non-protein coding transcript. (Os09t0511600-02);Glycoside hydrolase, family 1 protein. (Os09t0511600-03);Glycoside hydrolase, family 1 protein. (Os09t0511600-04)
Os01g0682500	59.241211600305	348.231468096911	-2.5554	5.1915e-45	2.329e-43	1	28126575	28130263	1529		Similar to Protein Kinase C630.09c. (Os01t0682500-01)
Os10g0100300	21.5941928494844	126.923709956634	-2.5552	1.9205e-17	3.3639e-16	10	46031	58278	1700	TIC62, Os-TIC26, OsTIC26	NAD(P)-binding domain containing protein. (Os10t0100300-01)
Os02g0564400	47.6443302552115	279.980637555513	-2.555	1.6034e-36	5.8085e-35	2	21425672	21431619	2326		Similar to CLPX (Clp protease regulatory subunit X); ATPase. (Os02t0564400-01)
Os03g0241900	6.68391683436421	39.2632566032765	-2.5544	2.293e-06	1.6258e-05	3	7500164	7503768	1161		Similar to Senescence-associated protein 12. (Os03t0241900-02);Similar to Senescence-associated protein, expressed. (Os03t0241900-03)
Os08g0224500	5.5413669481481	32.5397	-2.5539	1.6961e-05	0.00010645	8	7583487	7588332	2162		Similar to 3-glucanase. (Os08t0224500-01)
Os01g0115600	26.8499223260784	157.497037392464	-2.5523	3.0732e-21	6.5415e-20	1	843530	847399	2004	RECEPTOR-LIKE CYTOPLASMIC KINASE 11	Similar to LRK14. (Os01t0115600-01)
Os01g0332800	96.1455729250851	563.386502666077	-2.5508	1.4815e-71	1.0976e-69	1	12915334	12919209	1720	SERINE CARBOXYPEPTIDASE 3	Similar to Serine carboxypeptidase II-like protein. (Os01t0332800-01);Similar to SCPL33. (Os01t0332800-02)
Os01g0359400	21.8227028267276	127.811731915351	-2.5501	1.6305e-17	2.8726e-16	1	14576601	14581963	3649		NB-ARC domain containing protein. (Os01t0359400-01);NB-ARC domain containing protein. (Os01t0359400-02);NB-ARC domain containing protein. (Os01t0359400-03)
Os09g0519200	5.31285697090488	31.0807685550977	-2.5485	2.6877e-05	0.00016334	9	20273778	20274376	599		Conserved hypothetical protein. (Os09t0519200-02)
Os03g0190100	4.68445453348602	27.3383903005043	-2.545	8.3479e-05	0.00046924	3	4697347	4700133	1704	prenyltransferase 1	UbiA prenyltransferase family protein. (Os03t0190100-01)
Os06g0597400	7.14093678885065	41.6101717798859	-2.5428	1.2284e-06	9.0041e-06	6	23540501	23547137	3412	PINHEAD 1	PINHEAD/ZWILLE (PNH/ZLL) homologous protein, Shoot apical meristem (SAM) maintenance and leaf development (Os06t0597400-01)
Os07g0148800	3.71328713020234	21.5662475688433	-2.538	0.00048618	0.0023794	7	2542557	2545656	1460		Conserved hypothetical protein. (Os07t0148800-01)
Os08g0187500	20.1660054917142	116.648027291479	-2.5322	5.4502e-16	8.8538e-15	8	5109268	5116778	3280	RICE OUTMOST CELL-SPECIFIC GENE 1	Similar to Roc1. (Os08t0187500-01)
Os08g0557400	18.7949456282549	108.211818683667	-2.5254	6.7268e-15	1.0188e-13	8	27888907	27893038	1139	Protein phosphatase 104	Protein tyrosine phosphatase-like protein. (Os08t0557400-01)
Os10g0509000	9.71167403283688	55.8185231193591	-2.523	2.258e-08	2.0294e-07	10	19543841	19549093	1912		Similar to MutS domain V family protein, expressed. (Os10t0509000-01)
Os01g0743400	6.05551439694535	34.7597166697827	-2.5211	1.034e-05	6.7073e-05	1	31070183	31076275	1566		Similar to Tryptophanyl-tRNA synthetase (Fragment). (Os01t0743400-01);Similar to predicted protein. (Os01t0743400-02)
Os09g0570400	29.6491695473079	170.183065374137	-2.521	1.7062e-22	3.8516e-21	9	22767376	22771605	1468	PHOSPHATE TRANSPORTER 24	Major facilitator superfamily protein. (Os09t0570400-01);Non-protein coding transcript. (Os09t0570400-02)
Os03g0841900	13.5963436459716	78.0190720872861	-2.5206	3.9455e-11	4.5771e-10	3	35393753	35398295	1951		Similar to carotenoid isomerase 1. (Os03t0841900-00)
Os03g0134300	38.6181861541043	221.561478699911	-2.5204	8.7526e-29	2.4882e-27	3	1909201	1919394	1695		Similar to ATP phosphoribosyl transferase. (Os03t0134300-01)
Os03g0611200	22.8509977243221	130.983238910769	-2.5191	1.1649e-17	2.0712e-16	3	23086275	23090241	1605		Aldo/keto reductase family protein. (Os03t0611200-01)
Os03g0131100	23.3080176788085	133.583874647012	-2.5188	5.5997e-18	1.0203e-16	3	1776356	1780897	3760	NLP1	Octicosapeptide/Phox/Bem1p domain containing protein. (Os03t0131100-01)
Os05g0503300	44.9593380226037	257.526368027952	-2.518	3.7851e-33	1.2345e-31	5	24777441	24782045	2102		Similar to Sulfite reductase (Fragment). (Os05t0503300-02);Similar to ferredoxin-sulfite reductase precursor. (Os05t0503300-03)
Os02g0606200	26.1643923943488	149.504839764011	-2.5145	6.7909e-20	1.3649e-18	2	23759252	23760433	1078	B-box-containing protein 4	Zinc finger, B-box domain containing protein. (Os02t0606200-01)
Os10g0509200	9.54029154990446	54.4864901812835	-2.5138	3.5644e-08	3.145e-07	10	19561807	19568655	1205		Similar to plastid-lipid associated protein PAP / fibrillin family protein. (Os10t0509200-01)
Os08g0191700	27.5354522578081	157.243316832831	-2.5136	7.8085e-21	1.6375e-19	8	5373362	5377125	1957	GLYOXALASE I-11	Glyoxalase I, Abiotic stress response (Os08t0191700-01);Glyoxalase I, Splicing variant, Stress tolerance (Os08t0191700-02);Similar to Lactoylglutathione lyase (EC 4.4.1.5) (Methylglyoxalase) (Aldoketomutase) (Glyoxalase I) (Glx I) (Ketone-aldehyde mutase) (S-D- lactoylglutathione methylglyoxal lyase). (Os08t0191700-03);Glyoxalase I, Splicing variant, Stress tolerance (Os08t0191700-04)
Os01g0104400	27.7068347407405	158.06790865164	-2.5122	6.3875e-21	1.3488e-19	1	226897	229301	1234		Ricin B-related lectin domain containing protein. (Os01t0104400-01);Ricin B-related lectin domain containing protein. (Os01t0104400-02);Ricin B-related lectin domain containing protein. (Os01t0104400-03)
Os02g0600200	38.7324411427259	220.673456741194	-2.5103	1.5386e-28	4.3219e-27	2	23465969	23468038	824		IQ calmodulin-binding region domain containing protein. (Os02t0600200-01);Similar to predicted protein. (Os02t0600200-02)
Os09g0367900	13.6534711402824	77.7653515276526	-2.5099	4.7823e-11	5.5178e-10	9	12126815	12127993	780		Conserved hypothetical protein. (Os09t0367900-01);Hypothetical conserved gene. (Os09t0367900-02)
Os04g0534000	14.9102760151202	84.8695271973892	-2.5089	6.4269e-12	7.8996e-11	4	26689858	26692543	1860		Protein of unknown function DUF821, CAP10-like family protein. (Os04t0534000-01)
Os03g0284600	28.0495997066053	159.336511449807	-2.506	5.1423e-21	1.088e-19	3	9788873	9791847	917		Thioredoxin-like fold domain containing protein. (Os03t0284600-01)
Os01g0742500	20.2802604803358	114.871983374045	-2.5019	1.4849e-15	2.3406e-14	1	31009626	31013954	2155	HEXOKINASE-6	Similar to Hexokinase. (Os01t0742500-01)
Os03g0815400	3.48477715295912	19.6633433715924	-2.4964	0.00098014	0.0044947	3	34174779	34176667	933		Ribosomal protein L17-like protein. (Os03t0815400-01)
Novel00518	11.7682638280259	66.3479263441473	-2.4951	1.4226e-09	1.4544e-08	12	836210	838937	1837	-	-
Os11g0275000	4.51307205055361	25.4354861032534	-2.4947	0.00017879	0.00094761	11	9748379	9751957	839		Similar to Dienelactone hydrolase family. (Os11t0275000-00)
Os01g0316600	34.5050065637263	193.905937699865	-2.4905	4.86e-25	1.2031e-23	1	11958911	11964676	2194		Similar to pre-mRNA-splicing factor SF2. (Os01t0316600-01)
Os07g0168000	9.71167403283688	54.5499203211919	-2.4898	4.2322e-08	3.6959e-07	7	3645846	3656754	3102	PNP1	Similar to Polyribonucleotide phophorylase (Fragment). (Os07t0168000-01)
Os03g0644200	3.99892460175636	22.4542695275604	-2.4893	0.00043813	0.0021656	3	24843343	24845622	2280		Pentatricopeptide repeat domain containing protein. (Os03t0644200-01)
Os01g0637600	12.5680487483771	70.4074552982826	-2.486	4.9496e-10	5.2494e-09	1	25585914	25589162	1042	peptide deformylase 1B	Similar to Peptide deformylase, chloroplast precursor (EC 3.5.1.88) (PDF) (Polypeptide deformylase). (Os01t0637600-01)
Os09g0346500	583.385971901943	3266.39848472104	-2.4852	0	0	9	10845779	10847012	1234	CHLOROPHYLL A/B BINDING PROTEIN 1R	Similar to Chlorophyll a-b binding protein, chloroplast precursor (LHCII type I CAB) (LHCP). (Os09t0346500-04)
Os05g0568900	22.6796152413897	126.796849676817	-2.4831	7.3127e-17	1.243e-15	5	28315242	28318639	1517	Deg protease 9, DEG PROTEASE 9	Similar to Protease Do-like 1, chloroplast precursor (EC 3.4.21.-). (Os05t0568900-01)
Os06g0268800	12.5680487483771	70.1537347386491	-2.4808	5.6049e-10	5.9031e-09	6	8960007	8964614	1608		Uncharacterised protein family UPF0005 domain containing protein. (Os06t0268800-01);Similar to predicted protein. (Os06t0268800-02)
Os10g0548000	23.9935476105382	133.583874647012	-2.477	1.2423e-17	2.1995e-16	10	21440286	21443643	922		Hypothetical conserved gene. (Os10t0548000-01);Similar to Short-chain dehydrogenase Tic32. (Os10t0548000-02)
Os04g0542200	4.39882	24.484034004628	-2.4767	0.00025268	0.0013004	4	27154339	27158799	2537	YELLOW STRIP-LIKE GENE 9	Similar to H0501D11.7 protein. (Os04t0542200-01)
Os09g0471800	4.97009200504005	27.6555410000461	-2.4762	0.0001007	0.00055881	9	18002520	18008036	2453	WALL-ASSOCIATED KINASE GENE 85	Similar to WAK80 - OsWAK receptor-like protein kinase. (Os09t0471800-01)
Os05g0355300	4.4559445562428	24.7377545642614	-2.4729	0.00023797	0.0012312	5	16850695	16853504	1010	RING finger protein OsRFPV-2, RING-V protein 2	Similar to PIT1. (Os05t0355300-01)
Os03g0100030	78.5503046773571	435.765061170451	-2.4719	1.1854e-53	6.463e-52	3	13259	16541	1756		CAAX amino terminal protease domain containing protein. (Os03t0100030-01)
Os10g0465000	24.9075875195111	137.960554300689	-2.4696	4.2776e-18	7.8347e-17	10	17158115	17163197	2717	OsWD40-177	Hypothetical conserved gene. (Os10t0465000-01);Hypothetical conserved gene. (Os10t0465000-02);Conserved hypothetical protein. (Os10t0465000-03)
Os03g0565200	137.048858851622	757.482730785667	-2.4665	1.1697e-91	1.1305e-89	3	20379625	20387042	1220		Haloacid dehalogenase-like hydrolase domain containing protein. (Os03t0565200-01)
Os09g0458900	8.8547616181748	48.8412077294392	-2.4636	2.5891e-07	2.0807e-06	9	17338533	17339171	639		EF hand domain containing protein. (Os09t0458900-01)
Os09g0376900	12.1681562882015	67.0456578831393	-2.462	1.611e-09	1.6383e-08	9	12662824	12667523	3568	HIGH-AFFINITY POTASSIUM(K+) TRANSPORTER 23	Similar to Potassium transporter 13 (AtPOT13) (AtKT5). (Os09t0376900-01);Similar to Potassium transporter 23. (Os09t0376900-02)
Os05g0204600	4.79870952210764	26.3235080619705	-2.4556	0.00016079	0.00086166	5	6514746	6517280	2058	B-box-containing protein 14, DOUBLE B-BOX zinc finger gene 3b, DOUBLE B-BOX 3b	B-box zinc finger protein, Repressor of flowering under long and short-day conditions (Os05t0204600-01)
Os10g0575700	25.1360974967543	137.833694020872	-2.4551	5.9037e-18	1.0748e-16	10	22920532	22922802	1127	PAP3	Similar to plastid-lipid associated protein 3. (Os10t0575700-00)
Os08g0242700	173.667582704848	950.881227366265	-2.4529	8.9114e-114	1.1347e-111	8	8668958	8672734	1099		Similar to uridylyltransferase-related. (Os08t0242700-01);Similar to uridylyltransferase-related. (Os08t0242700-02)
Os07g0100300	74.7227625585332	407.284928351597	-2.4464	1.2746e-49	6.4842e-48	7	17519	21402	1705		Conserved hypothetical protein. (Os07t0100300-01);Similar to SQD2 (sulfoquinovosyldiacylglycerol 2); UDP-glycosyltransferase/ UDP-sulfoquinovose:DAG sulfoquinovosyltransferase/ transferase, transferring glycosyl groups. (Os07t0100300-02);Similar to predicted protein. (Os07t0100300-03)
Os10g0525400	9.9401840100801	54.042479201925	-2.4427	7.0891e-08	6.0735e-07	10	20432061	20433202	846	TAU GLUTATHIONE S-TRANSFERASE 15	Similar to Glutathione S-transferase GSTU31 (Fragment). (Os10t0525400-01);Similar to glutathione S-transferase GST 34. (Os10t0525400-03)
Os03g0629900	4.74158202779683	25.7526368027952	-2.4413	0.00020038	0.0010537	3	24047948	24053785	3317		Conserved hypothetical protein. (Os03t0629900-01);Conserved hypothetical protein. (Os03t0629900-02)
Os12g0559200	116.882853359907	634.681979923077	-2.441	4.2385e-76	3.3883e-74	12	22854591	22860198	2911	LIPOXYGENASE 11	Lipoxygenase (EC 1.13.11.12). (Os12t0559200-01);Similar to Lipoxygenase. (Os12t0559200-02)
Os08g0524100	27.1355597976325	147.22135472731	-2.4397	6.2509e-19	1.1975e-17	8	26062466	26069827	3728		Similar to Type II inositol-1,4,5-trisphosphate 5-phosphatase 12 (EC 3.1.3.36) (At5PTase12) (FRAGILE FIBER3 protein). (Os08t0524100-01)
Os01g0719100	61.3549288898048	332.754513959271	-2.4392	1.0331e-40	4.2411e-39	1	29965312	29970765	1707	RING zinc-finger protein 34, RING finger protein 1	Similar to RING finger and CHY zinc finger domain-containing protein 1. (Os01t0719100-01);Similar to PGPD14 protein. (Os01t0719100-02);Hypothetical gene. (Os01t0719100-03);RING zinc-finger protein, Stomata opening (Os01t0719100-04)
Os01g0201200	63.8114111451694	345.884552920302	-2.4384	3.1152e-42	1.3117e-40	1	5510522	5514454	2565		Similar to Protein kinase. (Os01t0201200-01)
Os12g0617800	85.9768789377618	465.64065706729	-2.4372	3.2978e-56	1.87e-54	12	26300176	26306140	2989		Cation/H+ exchanger domain containing protein. (Os12t0617800-01)
Os09g0376300	5.88413191401293	31.7785000940897	-2.4331	3.759e-05	0.0002234	9	12601399	12602057	659		Conserved hypothetical protein. (Os09t0376300-01)
Os05g0394900	9.99731150439091	53.9156189221083	-2.4311	8.0546e-08	6.851e-07	5	19217268	19218684	1248		Conserved hypothetical protein. (Os05t0394900-01)
Os03g0223400	9.76880152714769	52.647016123941	-2.4301	1.1518e-07	9.6364e-07	3	6457915	6462146	1448	GLUTAMINE SYNTHETASE 1;2	Cytosolic glutamine synthetase, Ammonium assimilation (Os03t0223400-01)
Os04g0269600	55.6421794587242	299.707411067014	-2.4293	1.1787e-36	4.2845e-35	4	11236469	11243987	2685	DIAMINE OXIDASE 2	Similar to Primary amine oxidase. (Os04t0269600-01);Similar to cDNA clone:J023110G01, full insert sequence. (Os04t0269600-02);Hypothetical conserved gene. (Os04t0269600-03);Similar to cDNA clone:J023110G01, full insert sequence. (Os04t0269600-04)
Os04g0136700	4.97009200504005	26.767519041329	-2.4291	0.00015755	0.00084559	4	2426978	2429504	962	cystathionine b-synthase domain containing protein OsCBSX5, CBS domain containing protein OsCBSX5	Cystathionine beta-synthase, core domain containing protein. (Os04t0136700-01)
Os04g0330200	8.28348667506675	44.5913883555789	-2.4285	1.0801e-06	7.986e-06	4	15342893	15344478	607		Mannose-binding lectin domain containing protein. (Os04t0330200-01)
Os03g0169800	12.2824112768231	66.0942057845139	-2.4279	2.9189e-09	2.8922e-08	3	3744487	3746086	898		HNH endonuclease domain containing protein. (Os03t0169800-01)
Os08g0463900	6.5696618457426	35.2671577890496	-2.4244	1.4772e-05	9.3513e-05	8	22772976	22775044	784	PSA2	Heat shock protein DnaJ, cysteine-rich region domain containing protein. (Os08t0463900-01)
Os02g0189000	18.2807981794577	98.126426438237	-2.4243	4.9766e-13	6.6265e-12	2	4936530	4937799	721		Similar to Chloroplast 30S ribosomal protein S21 (Fragment). (Os02t0189000-01)
Os04g0477500	5.4842394538373	29.4315849174803	-2.424	7.5899e-05	0.00043008	4	23892824	23896476	2082	OsSTA124	Glycosyl transferase, family 17 protein. (Os04t0477500-01);Glycosyl transferase, family 17 protein. (Os04t0477500-02);Glycosyl transferase, family 17 protein. (Os04t0477500-03)
Os03g0308800	60.0409965206562	320.956507936315	-2.4184	6.5101e-39	2.5636e-37	3	10992850	10997554	2228		Tetratricopeptide-like helical domain containing protein. (Os03t0308800-01);Hypothetical conserved gene. (Os03t0308800-02);Hypothetical conserved gene. (Os03t0308800-03)
Os02g0633300	5.31285697090488	28.2898423991297	-2.4127	0.00010987	0.00060571	2	25403237	25404058	822	YELLOW STRIP-LIKE GENE 14	EspB-like protein. (Os02t0633300-01)
Os04g0488600	11.425498862161	60.6392137523947	-2.408	1.5552e-08	1.4267e-07	4	24402666	24405049	894		Uncharacterised protein family Ycf20 domain containing protein. (Os04t0488600-01);Uncharacterised protein family Ycf20 domain containing protein. (Os04t0488600-02);Similar to predicted protein. (Os04t0488600-03);Similar to predicted protein. (Os04t0488600-04)
Os12g0115300	17.4810132591064	92.6080042662095	-2.4053	2.8709e-12	3.5974e-11	12	746162	747120	853	non-specific lipid transfer protein 1.19, lipid transfer protein 1.19, type 1 non-specific lipid transfer protein 19	Plant lipid transfer protein and hydrophobic protein, helical domain containing protein. (Os12t0115300-01)
Os05g0516300	10.5114589531882	55.5648025597257	-2.4022	6.4795e-08	5.5669e-07	5	25608292	25610823	1108		Conserved hypothetical protein. (Os05t0516300-01)
Os09g0535900	16.4527183615119	86.8358615345485	-2.4	1.45e-11	1.738e-10	9	21061222	21062698	1345		Similar to Ki1 protein. (Os09t0535900-01);Similar to predicted protein. (Os09t0535900-02)
Os01g0770000	5.42711195952649	28.6069930986716	-2.3981	0.00010712	0.00059208	1	32475144	32479146	1991		Uncharacterised protein family UPF0089 domain containing protein. (Os01t0770000-01)
Os05g0460600	8.68337913524239	45.7331308739295	-2.3969	9.7566e-07	7.2668e-06	5	22625667	22629028	2165	RIBA3	Similar to GTP cyclohydrolase II/3,4-dihydroxy-2-butanone-4-phosphate synthase- like protein (Fragment). (Os05t0460600-01);Similar to riboflavin biosynthesis protein ribAB. (Os05t0460600-02)
Os01g0178400	6.45540685712098	33.8716947110657	-2.3915	2.5802e-05	0.0001573	1	4068636	4070331	845		Similar to Protein phosphatase 2A B'kappa subunit. (Os01t0178400-01)
Os03g0410700	4.28456207331039	22.4542695275604	-2.3898	0.00061652	0.0029553	3	16937595	16940919	1263		Similar to binding / catalytic. (Os03t0410700-01)
Os11g0105800	6.11264189125615	32.0322206537231	-2.3897	4.3185e-05	0.00025417	11	262623	264493	1115		Phosphatidate cytidylyltransferase family protein. (Os11t0105800-01)
Os12g0115500	97.345250305612	510.041755003144	-2.3894	7.0973e-60	4.2393e-58	12	760947	762381	722	non-specific lipid transfer protein 1.20, lipid transfer protein 1.20, type 1 non-specific lipid transfer protein 20	Similar to nonspecific lipid-transfer protein 3. (Os12t0115500-01)
Os01g0168100	47.1873103007251	246.616383963714	-2.3858	8.6727e-30	2.5721e-28	1	3479396	3484579	1806		KIP1-like domain containing protein. (Os01t0168100-01);Similar to CENP-E like kinetochore protein. (Os01t0168100-02)
Os04g0684800	11.4826263564718	60.0049123533111	-2.3856	2.2532e-08	2.0259e-07	4	34975665	34977774	483		Similar to CROC-1-like protein (Fragment). (Os04t0684800-01);Non-protein coding transcript. (Os04t0684800-02)
Os05g0388500	28.5637471554026	149.251119204377	-2.3855	1.1647e-18	2.1995e-17	5	18789640	18793642	1455		Similar to 50S ribosomal protein L1. (Os05t0388500-01)
Os07g0176900	54.2711195952649	283.532725390381	-2.3853	5.4966e-34	1.8349e-32	7	4068003	4070134	1015		Similar to Ribose-5-phosphate isomerase precursor (EC 5.3.1.6). (Os07t0176900-01);Similar to ribose-5-phosphate isomerase. (Os07t0176900-02)
Os06g0146300	28.7922571326458	150.266001442911	-2.3838	9.2532e-19	1.7615e-17	6	2433533	2437377	1685		Conserved hypothetical protein. (Os06t0146300-01)
Os04g0603000	11.7111363337151	61.0197945918449	-2.3814	1.7831e-08	1.6196e-07	4	30433286	30437475	1065		Similar to OSIGBa0118P15.1 protein. (Os04t0603000-00)
Os10g0370000	22.4511052641464	116.838317711204	-2.3797	6.7341e-15	1.0192e-13	10	11629686	11634486	1865	protein phosphatase 2C71, protein phosphatase 2C 71, protein phosphatase 111	Protein phosphatase 2C-related domain containing protein. (Os10t0370000-01);Protein phosphatase 2C-related domain containing protein. (Os10t0370000-02)
Os02g0124800	51.7575098455895	269.324374050908	-2.3795	2.8588e-32	9.0327e-31	2	1288998	1289511	514		Conserved hypothetical protein. (Os02t0124800-01)
Os05g0105600	8.8547616181748	46.0502815734713	-2.3787	1.0145e-06	7.5351e-06	5	304132	311102	2465		YT521-B-like protein family protein. (Os05t0105600-01)
Os04g0669900	31.4201218709428	163.396040403942	-2.3786	3.2937e-20	6.715e-19	4	34161628	34164342	1369	Methylthioribose Kinase 2, MTR kinase 2	Similar to H0818H01.11 protein. (Os04t0669900-00)
Os03g0364700	21.8227028267276	113.349660016244	-2.3769	1.7705e-14	2.6163e-13	3	14233207	14236034	2040		Transcription elongation factor, TFIIS/CRSP70, N-terminal domain containing protein. (Os03t0364700-01)
Os03g0738400	1177.79755020587	6106.22927855835	-2.3742	0	0	3	30299613	30304241	1389	serine hydroxymethyltransferase 1, chlorophyll-deficient mutant 1	Similar to Serine hydroxymethyltransferase, cytosolic (EC 2.1.2.1) (Serine methylase) (Glycine hydroxymethyltransferase) (SHMT). (Os03t0738400-01);Similar to Serine hydroxymethyltransferase. (Os03t0738400-02);Similar to Serine hydroxymethyltransferase. (Os03t0738400-03)
Os06g0604600	5.82700441970213	30.1927465963806	-2.3734	7.7271e-05	0.00043735	6	23949819	23950657	724		Conserved hypothetical protein. (Os06t0604600-01)
Os03g0412900	7.14093678885065	36.9797715665754	-2.3726	1.2228e-05	7.8393e-05	3	17077854	17084040	2049		DEK, C-terminal domain containing protein. (Os03t0412900-00)
Os05g0503000	4.57019954486441	23.5960120459109	-2.3682	0.00048432	0.002374	5	24762188	24767756	1352	SCAMP3	Similar to Secretory carrier membrane protein. (Os05t0503000-01)
Os06g0274300	6.68391683436421	34.5059961101493	-2.3681	2.4497e-05	0.00015003	6	9289326	9291317	926	Somatic Embryogenesis Receptor Kinase 1, BRASSINOSTEROID INSENSITIVE1-ASSOCIATED RECEPTOR KINASE1	Similar to BRASSINOSTEROID INSENSITIVE 1-associated receptor kinase 1. (Os06t0274300-01)
Os01g0218900	4.91296451072925	25.3086258234367	-2.365	0.00030572	0.0015545	1	6518152	6521026	2002		Zinc finger, PHD-type domain containing protein. (Os01t0218900-01)
Os05g0391600	4.11317959037797	21.1856667293931	-2.3648	0.00095632	0.0043987	5	19021698	19030826	2602		Glycosyltransferase AER61, uncharacterized domain containing protein. (Os05t0391600-01)
Os05g0571400	4.85583701641844	24.9914751238949	-2.3636	0.00033529	0.0016915	5	28478301	28482901	1715		Protein of unknown function DUF3593 domain containing protein. (Os05t0571400-01);Hypothetical conserved gene. (Os05t0571400-02)
Os11g0209000	39.4750985687664	203.166738126486	-2.3636	1.5168e-24	3.7115e-23	11	5605253	5607081	364		Glycine rich family protein. (Os11t0209000-01)
Os03g0284400	4.51307205055361	23.2154312064607	-2.3629	0.0005485	0.002655	3	9781436	9782524	1089		Similar to Ribosomal protein L10-like. (Os03t0284400-01)
Os02g0206100	5.36998446521569	27.5921108601378	-2.3613	0.00016598	0.00088768	2	5955018	5957276	1895		UDP-glucuronosyl/UDP-glucosyltransferase family protein. (Os02t0206100-01);UDP-glucuronosyl/UDP-glucosyltransferase family protein. (Os02t0206100-02)
Os03g0186500	17.6523957420388	90.5782397891419	-2.3593	9.1392e-12	1.1099e-10	3	4513398	4518521	2963		Myoactive tetradecapeptides family protein. (Os03t0186500-01);Hypothetical conserved gene. (Os03t0186500-02);Hypothetical conserved gene. (Os03t0186500-03)
Os07g0164900	12.6823037369987	65.0158934060717	-2.358	7.6769e-09	7.2811e-08	7	3471834	3476921	2663	ABA Aldehyde Oxidase	Similar to ABA aldehyde oxidase. (Os07t0164900-01)
Os01g0919600	23.0223802072545	117.853199949738	-2.3559	7.7704e-15	1.171e-13	1	40127415	40132359	1602		Protein of unknown function DUF707 family protein. (Os01t0919600-01);Similar to predicted protein. (Os01t0919600-02)
Os01g0661601	4.17030708468878	21.3125270092099	-2.3535	0.00095849	0.0044078	1	27013833	27014965	1133		Hypothetical gene. (Os01t0661601-01)
Os12g0123500	15.0245310037418	76.7504692891188	-2.3529	3.7058e-10	3.9758e-09	12	1107406	1110538	1704	APY3	Similar to Apyrase precursor (EC 3.6.1.5) (ATP-diphosphatase) (Adenosine diphosphatase) (ADPase) (ATP-diphosphohydrolase). (Os12t0123500-01)
Os05g0102800	15.7100609354714	80.2391269840788	-2.3526	1.4905e-10	1.6568e-09	5	160715	167722	3334	ML3	Similar to AML1. (Os05t0102800-01);Similar to AML1. (Os05t0102800-02);Similar to AML1. (Os05t0102800-03);Similar to AML6. (Os05t0102800-04)
Os02g0179100	6.05551439694535	30.8904781353726	-2.3508	7.1007e-05	0.00040459	2	4384188	4387935	1064		Metal-dependent phosphohydrolase, HD region domain containing protein. (Os02t0179100-01)
Os06g0658900	27.1355597976325	138.341135140139	-2.35	4.2538e-17	7.336e-16	6	27087548	27092892	1660	small grain and dwarf1	Homogentisate phytyltransferase (HPT), Tocopherol (vitamin E) biosynthesis, Plant development, Cold tolerance (Os06t0658900-01)
Os02g0693500	13.767726128904	70.1537347386491	-2.3492	2.1712e-09	2.185e-08	2	28478690	28481323	1190		Similar to OSIGBa0142I02-OSIGBa0101B20.17 protein. (Os02t0693500-01)
Os03g0439700	36.1045764044289	183.883975594343	-2.3485	3.4184e-22	7.6035e-21	3	18575450	18577554	1196		Protein of unknown function DUF1230 family protein. (Os03t0439700-01)
Os07g0683900	18.5664356510117	94.5109084634604	-2.3478	3.8311e-12	4.7725e-11	7	29004217	29006208	1374	R40G2	Ricin B-related lectin domain containing protein. (Os07t0683900-01);Similar to Osr40g2 protein (Fragment). (Os07t0683900-02)
Os07g0628700	89.7472935622749	455.999275801219	-2.3451	1.8953e-52	1.0151e-50	7	26052222	26055831	2365		Similar to Receptor protein kinase. (Os07t0628700-01)
Os08g0347500	9.48316405559366	48.1434761904473	-2.3439	7.4202e-07	5.6148e-06	8	15766183	15770896	912		Similar to PsbP family protein, expressed. (Os08t0347500-00)
Os03g0764000	8.11210419213434	41.1661608005274	-2.3433	4.7276e-06	3.2098e-05	3	31597160	31599655	2143		Acyl-CoA N-acyltransferase domain containing protein. (Os03t0764000-00)
Os04g0528300	11.139861390607	56.5162546583511	-2.3429	8.2415e-08	7.0044e-07	4	26395912	26401438	1918	ABC TRANSPORTER G FAMILY MEMBER 9	Similar to ABC transporter. (Os04t0528300-01);Similar to OSIGBa0115K01-H0319F09.18 protein. (Os04t0528300-02);Similar to OSIGBa0115K01-H0319F09.18 protein. (Os04t0528300-03)
Os07g0656700	41.7030708468878	211.476086454481	-2.3423	3.391e-25	8.4632e-24	7	27630736	27633075	979		Uncharacterised conserved protein UCP022348 domain containing protein. (Os07t0656700-01)
Os04g0493100	13.196451185796	66.7919373235059	-2.3395	5.7735e-09	5.5326e-08	4	24655178	24660067	1288	basic helix-loop-helix protein 065	Basic helix-loop-helix dimerisation region bHLH domain containing protein. (Os04t0493100-01);Non-protein coding transcript. (Os04t0493100-02)
Os04g0675800	5.42711195952649	27.465250580321	-2.3394	0.00018852	0.00099522	4	34505859	34513140	3360	F-box protein 238	Similar to H0103C06.10 protein. (Os04t0675800-00)
Os01g0833200	16.9668658103091	85.8209792960147	-2.3386	4.1369e-11	4.7912e-10	1	35682818	35685747	979		Similar to expressed protein. (Os01t0833200-01)
Os05g0358500	4.22743457899958	21.3759571491182	-2.3381	0.00099143	0.0045362	5	17017745	17021890	1494	protein phosphatase 2C48, protein phosphatase 2C 48, protein phosphatase 75	Protein phosphatase 2C domain containing protein. (Os05t0358500-01);Protein phosphatase 2C domain containing protein. (Os05t0358500-02)
Os02g0553200	176.066937465902	889.544282074878	-2.3369	4.1338e-100	4.3302e-98	2	20868385	20872077	1698	ASCORBATE PEROXIDASE 8	Thylakoid membrane-bound ascorbate peroxidase, Tolerance to bacterial blight, Response to NaCl (Os02t0553200-01)
Os03g0298700	14.7960210264985	74.5938445322345	-2.3338	8.051e-10	8.4045e-09	3	10470676	10477048	4669	Suppressor of cAMP Receptor-Like Protein 2, SCAR-like Protein 2, suppressor of cAMP receptor 3	Hypothetical conserved gene. (Os03t0298700-01)
Os08g0313200	16.7383558330659	84.298655938214	-2.3324	6.6396e-11	7.5947e-10	8	13359083	13367573	1165	cystathionine b-synthase domain containing protein OsCBSX1, CBS domain containing protein OsCBSX1	Similar to (clone pCDH1) carbon monoxide dehydrogenase (cdhA). (Os08t0313200-01)
Os12g0516200	50.1579400048869	252.579	-2.3322	1.303e-29	3.7954e-28	12	20058131	20059545	423		Conserved hypothetical protein. (Os12t0516200-00)
Os01g0917400	27.3069422805649	136.691951502522	-2.3236	1.1084e-16	1.8661e-15	1	40006067	40010924	1429	ZINC FINGER CCCH DOMAIN-CONTAINING PROTEIN 12	CCCH-type zinc finger protein, Resistance against bacterial blight disease (Os01t0917400-01);Zinc finger, CCCH-type domain containing protein. (Os01t0917400-02);Hypothetical conserved gene. (Os01t0917400-03)
Os08g0250900	53.4142071806028	266.279727335306	-2.3176	7.0055e-31	2.1403e-29	8	9224375	9227905	3160		Conserved hypothetical protein. (Os08t0250900-01)
Os10g0111700	8.39774166368836	41.8638923395194	-2.3176	4.6234e-06	3.143e-05	10	806037	809751	2200		Similar to POT family protein, expressed. (Os10t0111700-01);Similar to POT family protein, expressed. (Os10t0111700-02)
Os10g0330400	9.76880152714769	48.6509173097142	-2.3162	7.9507e-07	5.9868e-06	10	9337927	9339154	1126		Protein of unknown function DUF179 family protein. (Os10t0330400-01)
Os12g0485000	7.31231927178306	36.4089003074002	-2.3159	1.9535e-05	0.00012171	12	17924546	17931666	1694		Similar to O-sialoglycoprotein endopeptidase. (Os12t0485000-01);Peptidase M22, glycoprotease domain containing protein. (Os12t0485000-02)
Os01g0711400	550.423407684608	2730.41380249538	-2.3105	9.38269999999999e-299	3.3253e-296	1	29563666	29566585	1187		Similar to Victorin binding protein. (Os01t0711400-01)
Os01g0358300	11.2541163792286	55.8185231193591	-2.3103	1.3016e-07	1.0837e-06	1	14506676	14513133	913		Tetratricopeptide-like helical domain containing protein. (Os01t0358300-01);Non-protein coding transcript. (Os01t0358300-03)
Os02g0822500	75.8653124447493	375.506428257507	-2.3073	1.3318e-42	5.6752e-41	2	35307400	35313636	2694		Similar to Junctophilin-2 (Junctophilin type 2) (JP-2). (Os02t0822500-01);Similar to predicted protein. (Os02t0822500-02);Similar to Junctophilin-2 (Junctophilin type 2) (JP-2). (Os02t0822500-03);Hypothetical conserved gene. (Os02t0822500-04);Similar to phosphatidylinositol-4-phosphate 5-kinase 9. (Os02t0822500-05)
Os05g0230700	50.1579400048869	248.138707321515	-2.3066	1.0249e-28	2.8981e-27	5	7950915	7954374	1234	IAA17	Similar to Auxin-responsive protein IAA17. (Os05t0230700-01);Similar to Auxin-responsive protein IAA17. (Os05t0230700-02);Similar to Auxin-responsive protein IAA17. (Os05t0230700-03)
Os01g0840100	48.386987681252	239.068197314619	-2.3047	1.0676e-27	2.9105e-26	1	36039716	36043151	2257	heat-shock protein 70, heat-shock protein cognate 70, Mediator 37_1	Heat shock protein Hsp70 family protein. (Os01t0840100-01)
Os08g0364900	11.7682638280259	58.1020081560602	-2.3037	7.6533e-08	6.5332e-07	8	16892349	16896395	1354		Similar to Pirin-like protein. (Os08t0364900-00)
Os01g0631200	9.14039908972883	45.0988294748459	-2.3028	2.1981e-06	1.5607e-05	1	25234709	25238165	1388		Similar to siroheme uroporphyrinogen methyltransferase1. (Os01t0631200-01)
Os01g0281000	42.5028557672391	209.509752117322	-2.3014	1.9752e-24	4.8222e-23	1	10003952	10007742	2347	F-box protein 6	Cyclin-like F-box domain containing protein. (Os01t0281000-01)
Os01g0123900	168.297598239632	829.158788882117	-2.3006	1.5533e-91	1.4945e-89	1	1338241	1339098	858	BOWMAN-BIRK INHIBITOR 2-2	Similar to Bowman-Birk type proteinase inhibitor (EBI). (Os01t0123900-01)
Os02g0678200	14.1104910947689	69.5194333395655	-2.3006	4.2453e-09	4.1486e-08	2	27696289	27702009	2780	SPX-MFS protein 2	SPX-MFS protein, Pi homeostasis (Os02t0678200-01)
Os12g0145400	5.4842394538373	26.9578094610541	-2.2973	0.00025774	0.0013248	12	2231444	2234757	1613	trichome birefringence-like 23	Protein of unknown function DUF231, plant domain containing protein. (Os12t0145400-01)
Os04g0435700	49.1296451072925	241.415112491228	-2.2969	7.8393e-28	2.1482e-26	4	21682613	21688122	2020		Similar to UVB-resistance protein UVR8. (Os04t0435700-01)
Os02g0460200	21.1943003893087	103.961999309806	-2.2943	7.4853e-13	9.8375e-12	2	15397485	15398605	1089		Similar to OSIGBa0131F24.5 protein. (Os02t0460200-01);Similar to OSIGBa0131F24.5 protein. (Os02t0460200-02)
Os01g0940100	4.4559445562428	21.7565379885684	-2.2876	0.0010618	0.0048321	1	41305317	41311135	1501	HEXOKINASE-3	Similar to Hexokinase. (Os01t0940100-01);Similar to Hexokinase-3. (Os01t0940100-02)
Os06g0204400	8.74050662955319	42.5616238785113	-2.2838	4.7978e-06	3.2522e-05	6	5276639	5286101	2517		Similar to Aminoalcoholphosphotransferase. (Os06t0204400-01);Similar to ECPT-type aminoalcoholphosphotransferase. (Os06t0204400-02)
Os02g0675800	8.96901660679641	43.6399362569535	-2.2826	3.6665e-06	2.5272e-05	2	27548414	27551592	1834	F-box protein 105	Cyclin-like F-box domain containing protein. (Os02t0675800-01)
Os09g0397300	73.3517026950739	356.857967124448	-2.2824	5.2518e-40	2.0992e-38	9	13875253	13879658	4112		HAD-superfamily hydrolase subfamily IIB protein. (Os09t0397300-01)
Os06g0263801	4.91296451072925	23.8497326055444	-2.2793	0.00062857	0.0030077	6	8704847	8706785	1840		Hypothetical gene. (Os06t0263801-01)
Os01g0668000	14.8531485208093	72.0566	-2.2784	2.8295e-09	2.8089e-08	1	27336260	27339335	1109		CS domain containing protein. (Os01t0668000-01);CS domain containing protein. (Os01t0668000-02)
Os04g0632100	6.96955430591823	33.8082645711573	-2.2782	4.7138e-05	0.00027575	4	32178831	32182153	2564	RECEPTOR-LIKE CYTOPLASMIC KINASE 163	S-locus receptor-like kinase RLK13. (Os04t0632100-01)
Os02g0225000	19.5947305486062	95.0183495827273	-2.2777	9.0271e-12	1.0969e-10	2	7018719	7024190	1285		Similar to cDNA clone:001-044-E12, full insert sequence. (Os02t0225000-01)
Os01g0169800	4.74158202779683	22.8982805069189	-2.2718	0.0008301	0.0038667	1	3577473	3581859	2040	FISH BONE, TRYPTOPHAN AMINOTRANSFERASE 2	Tryptophan aminotransferase, Indole-3-acetic acid (IAA) biosynthesis (Os01t0169800-01)
Os09g0525900	18.6235631453225	89.8805082501499	-2.2709	3.5775e-11	4.1616e-10	9	20549870	20553043	1262	Rhomboid 16, RHOMBOID 16	Peptidase S54, rhomboid domain containing protein. (Os09t0525900-01)
Os01g0764500	16.2242083842687	78.2727926469195	-2.2704	6.5193e-10	6.8458e-09	1	32177351	32179312	1795		Similar to uvrB/uvrC motif-containing protein. (Os01t0764500-01)
Os03g0717700	18.7378181339441	90.3879493694168	-2.2702	3.1827e-11	3.7227e-10	3	29052532	29058566	2221	HISTIDINE KINASE 4	Histidine kinase, Cytokinin signaling (Os03t0717700-01);Similar to Histidine kinase. (Os03t0717700-02)
Os06g0196300	10.9113514133638	52.5201558441243	-2.267	4.3037e-07	3.367e-06	6	4888576	4890729	896		Similar to Peroxiredoxin Q (Fragment). (Os06t0196300-01);Similar to Peroxiredoxin Q (Fragment). (Os06t0196300-02)
Os06g0694800	57.0703668164944	274.589075663302	-2.2665	6.8018e-31	2.0811e-29	6	29002279	29003541	787		Protein of unknown function DUF1517 domain containing protein. (Os06t0694800-01)
Os06g0163200	19.0805830998089	91.7834124474008	-2.2661	2.3772e-11	2.8115e-10	6	3186510	3191315	1231	Prolyl Oligopeptidase 11, PROLYL OLIGOPEPTIDASE 11	Esterase/lipase/thioesterase domain containing protein. (Os06t0163200-01)
Os08g0266300	11.6540088394043	56.0088135390842	-2.2648	1.8212e-07	1.4889e-06	8	10138571	10141527	988		Similar to predicted protein. (Os08t0266300-00)
Os02g0707100	103.457892196868	497.03857632193	-2.2643	1.8708e-54	1.036e-52	2	29229969	29234195	1532	monodehydroascorbate reductase 2	Similar to Monodehydroascorbate reductase, seedling isozyme (EC 1.6.5.4) (MDAR seedling) (Ascorbate free radical reductase seedling) (AFR reductase seedling). (Os02t0707100-01);Similar to Monodehydroascorbate reductase (Fragment). (Os02t0707100-02)
Os01g0897600	26.1643923943488	125.464816738741	-2.2616	6.1737e-15	9.3703e-14	1	39004988	39009954	1730	BETA-GLUCOSIDASE 4	Glycoside hydrolase, family 1 protein. (Os01t0897600-01)
Os03g0340900	101.686939873233	487.206904636134	-2.2604	2.7281e-53	1.4761e-51	3	12695305	12706384	3320	RSH1	Similar to RSH1. (Os03t0340900-01)
Os01g0929100	27.4211972691865	131.300389610311	-2.2595	1.5284e-15	2.4056e-14	1	40785129	40786742	766		Conserved hypothetical protein. (Os01t0929100-01);Similar to predicted protein. (Os01t0929100-02);Similar to predicted protein. (Os01t0929100-03)
Os04g0412000	6.6267893400534	31.651639814273	-2.2559	9.1908e-05	0.00051322	4	20348436	20353555	1584		Hypothetical protein. (Os04t0412000-01)
Os01g0963600	111.284358917448	529.895388794462	-2.2515	1.6879e-57	9.6746e-56	1	42460555	42461946	952	ABSCISIC ACID-STRESS-RIPENING-INDUCIBLE 2 PROTEIN	ABA/WDS induced protein family protein. (Os01t0963600-01)
Os05g0148600	42.3314732843066	200.819822949876	-2.2461	9.0257e-23	2.0659e-21	5	2777390	2783546	2104	NA+/H+ ANTIPORTER 3	Similar to Na+/H+ antiporter. (Os05t0148600-01)
Os02g0831600	5.08434699366166	24.1034531651778	-2.2451	0.00066961	0.0031882	2	35761332	35768388	3429	ARGONAUTE 1C	AGO1 homologous protein. (Os02t0831600-01)
Os07g0581300	11.0256064019854	52.2030051445825	-2.2433	5.6322e-07	4.3299e-06	7	23527285	23535459	1505		Conserved hypothetical protein. (Os07t0581300-01);Similar to predicted protein. (Os07t0581300-02)
Os01g0673800	32.3341617799157	152.676346759429	-2.2393	1.2683e-17	2.2418e-16	1	27677194	27681560	1398	guanine nucleotide exchange factor for Rop 6	Similar to ATP synthase protein I -related. (Os01t0673800-01);Similar to ATP synthase protein I -related. (Os01t0673800-02);Similar to predicted protein. (Os01t0673800-03)
Os09g0497600	15.8814434184038	74.9109952317763	-2.2378	2.1816e-09	2.1944e-08	9	19241018	19244486	2400	F-box protein 493	Cyclin-like F-box domain containing protein. (Os09t0497600-01)
Os06g0320300	12.5680487483771	59.2437506744107	-2.2369	1.0392e-07	8.7482e-07	6	12446441	12448247	1411		HMG-I and HMG-Y, DNA-binding domain containing protein. (Os06t0320300-01);HMG-I and HMG-Y, DNA-binding domain containing protein. (Os06t0320300-02)
Os07g0686500	6.6267893400534	31.2076288349144	-2.2355	0.0001137	0.00062541	7	29162416	29166574	2905		Protein of unknown function DUF632 domain containing protein. (Os07t0686500-01)
Os02g0793700	25.2503524853759	118.868082188272	-2.235	5.0369e-14	7.2049e-13	2	33727087	33727811	535	STEROID BINDING PROTEIN	Similar to Membrane steroid-binding protein 1. (Os02t0793700-01);Cytochrome b5 domain containing protein. (Os02t0793700-02)
Os05g0518600	14.3390010720121	67.4262387225895	-2.2334	1.436e-08	1.3236e-07	5	25714880	25722087	2790	TREHALOSE-6-PHOSPHATE SYNTHASE 1	Similar to SL-TPS/P. (Os05t0518600-01)
Os07g0565600	29.020767109889	136.438230942888	-2.2331	7.4034e-16	1.1899e-14	7	22688900	22693282	1626	CYCLOPHILIN 37	Similar to predicted protein. (Os07t0565600-01);Similar to Peptidyl-prolyl cis-trans isomerase TLP38, chloroplast precursor (EC 5.2.1.8) (PPIase) (Rotamase) (Thylakoid lumen PPIase of 38 kDa) (p38). (Os07t0565600-02)
Os07g0160300	17.309630776174	81.1905790827042	-2.2297	5.1699e-10	5.4666e-09	7	3241946	3244545	1462		Shikimate kinase domain containing protein. (Os07t0160300-01)
Os01g0188200	10.7970964247422	50.553821506965	-2.2272	9.616e-07	7.17e-06	1	4734017	4737606	3248		Conserved hypothetical protein. (Os01t0188200-01)
Os12g0539751	5.65562193676971	26.4503683417872	-2.2255	0.00039707	0.001976	12	21568370	21570449	1098		Nucleic acid-binding, OB-fold-like domain containing protein. (Os12t0539751-00)
Os02g0704300	14.5675110492553	68.1239702615815	-2.2254	1.3139e-08	1.2174e-07	2	29059400	29062130	1488		Conserved hypothetical protein. (Os02t0704300-01)
Os01g0851700	90.0900585281398	421.176128991528	-2.225	2.379e-45	1.0763e-43	1	36670321	36676478	2919	Starch phosphorylase 2, plastidial starch phosphorylase2, plastidial starch phosphorylase 2	Similar to Cytosolic starch phosphorylase (Fragment). (Os01t0851700-01)
Os11g0592700	13.767726128904	64.0644413074463	-2.2182	3.7987e-08	3.3338e-07	11	22555534	22560933	1833		GTP1/OBG domain containing protein. (Os11t0592700-00)
Os09g0474300	37.0757438077126	172.466550410838	-2.2178	1.8299e-19	3.5863e-18	9	18150645	18155423	2888	74.8 KDA CLASS I HEAT SHOCK PROTEIN	Similar to Heat-shock protein precursor. (Os09t0474300-01)
Os05g0406000	57.6416417596024	268.119201392649	-2.2177	2.3095e-29	6.6816e-28	5	19777945	19780020	742		Conserved hypothetical protein. (Os05t0406000-01)
Os01g0664500	7.19806428316145	33.4276837317071	-2.2154	7.2093e-05	0.00041	1	27145068	27149003	1238		Lg106-like family protein. (Os01t0664500-01);Non-protein coding transcript. (Os01t0664500-02);Lg106-like family protein. (Os01t0664500-03)
Os01g0120500	20.7944079291331	96.4772428006196	-2.214	1.5788e-11	1.8829e-10	1	1160198	1164619	987		Similar to PAP fibrillin domain containing protein,expressed. (Os01t0120500-01)
Os01g0524700	14.1104910947689	65.4599043854303	-2.2138	2.8258e-08	2.5237e-07	1	18763270	18774476	3541		Armadillo-like helical domain containing protein. (Os01t0524700-01)
Os03g0251000	50.6720874536842	234.818377940759	-2.2123	7.7264e-26	1.9819e-24	3	7965176	7966095	920		Plant lipid transfer protein/seed storage/trypsin-alpha amylase inhibitor domain containing protein. (Os03t0251000-03)
Os12g0223300	5.59849444245891	25.9429272225203	-2.2122	0.00047704	0.0023416	12	6677664	6679751	1412		Similar to Outer membrane cytochrome b(5) (Fragment). (Os12t0223300-01);Similar to Cytochrome b5. (Os12t0223300-02)
Os04g0111200	34.3336240807939	158.765640190632	-2.2092	5.928e-18	1.0783e-16	4	646206	647358	889		Similar to ATP sulfurylase (Fragment). (Os04t0111200-01)
Os02g0815500	32.1627792969833	148.680247945202	-2.2087	6.5999e-17	1.1263e-15	2	34930323	34934022	1393		Alcohol dehydrogenase class III (EC 1.1.1.1) (Glutathione-dependent formaldehyde dehydrogenase) (EC 1.2.1.1) (FDH) (FALDH) (GSH-FDH). (Os02t0815500-01)
Os02g0761700	20.1088779974034	92.8617248258429	-2.2073	4.1409e-11	4.7933e-10	2	32081293	32085569	1352		Peptidase M24 family protein. (Os02t0761700-01)
Os06g0634300	77.2934998025194	356.921397264357	-2.2072	2.754e-38	1.0628e-36	6	25718152	25722139	1310		Similar to cDNA clone:J023074C15, full insert sequence. (Os06t0634300-01);Similar to Nudix hydrolase 2 (EC 3.6.1.-) (AtNUDT2) (ADP-ribose pyrophosphatase) (EC 3.6.1.13) (NADH pyrophosphatase) (EC 3.6.1.22). (Os06t0634300-02)
Os03g0774400	6.22689687987776	28.7338533784883	-2.2062	0.0002431	0.0012556	3	32107062	32109944	1871		Similar to predicted protein. (Os03t0774400-01)
Os02g0791200	8.91188911248561	41.102730660619	-2.2054	1.1456e-05	7.3683e-05	2	33595810	33599442	2231	XBOS32	Ankyrin domain containing protein. (Os02t0791200-01)
Os01g0970600	19.2519655827413	88.675335591891	-2.2035	1.1877e-10	1.3299e-09	1	42821254	42825043	1705	RNA helicase 58	Similar to ATP binding protein. (Os01t0970600-01)
Os06g0360300	7.7693392262695	35.7745989083165	-2.2031	4.3065e-05	0.00025353	6	14880277	14892856	1034		NAD(P)-binding domain containing protein. (Os06t0360300-01);Similar to 3-beta hydroxysteroid dehydrogenase/isomerase. (Os06t0360300-02)
Os05g0552100	21.4799378608627	98.824157977229	-2.2019	1.076e-11	1.3e-10	5	27449467	27454969	2910		Conserved hypothetical protein. (Os05t0552100-01)
Os06g0133800	369.900525662464	1700.18147010375	-2.2005	8.626e-175	1.6828e-172	6	1808969	1812083	1691	Transketolase	Similar to Transferase. (Os06t0133800-01);Similar to Transketolase, chloroplastic. (Os06t0133800-02)
Os05g0346400	16.2813358785795	74.6572746721428	-2.1971	3.6839e-09	3.6182e-08	5	16306509	16310464	859		Protein of unknown function DUF538 family protein. (Os05t0346400-01)
Os01g0191300	5.76987692539132	26.4503683417872	-2.1967	0.00044805	0.00221	1	4879215	4885840	3169	NAC domain-containing protein 003, NAC domain-containing protein 3, NAC domain-containing protein 16, stress-responsive NAC transcription factor 3	Similar to NAC-type transcription factor. (Os01t0191300-01);Similar to NAC-type transcription factor. (Os01t0191300-02);Similar to NAC-type transcription factor. (Os01t0191300-03)
Os10g0492900	37.9326562223746	173.735153209005	-2.1954	2.4193e-19	4.7196e-18	10	18707782	18710608	979		Similar to alpha-galactosidase. (Os10t0492900-01)
Os09g0517000	19.7089855372278	90.2610890896001	-2.1953	9.0997e-11	1.0298e-09	9	20156455	20157191	638		Conserved hypothetical protein. (Os09t0517000-01)
Os08g0374800	20.7372804348223	94.9549194428189	-2.195	2.9894e-11	3.5042e-10	8	17570086	17576402	1877	UDP-glucose epimerase 2	Similar to UDP-galactose 4-epimerase-like protein. (Os08t0374800-01)
Os02g0539100	72.6090452690334	331.295620741378	-2.1899	2.7328e-35	9.4954e-34	2	19973187	19977396	2730		Similar to Digalactosyldiacylglycerol synthase 1. (Os02t0539100-01)
Os07g0108300	805.954689736839	3670.3216156575	-2.1871	0	0	7	446195	451249	1775	Alanine transaminase 2	Similar to Alanine aminotransferase. (Os07t0108300-01);Similar to Alanine aminotransferase. (Os07t0108300-02)
Os03g0283600	16.2242083842687	73.7692527134258	-2.1849	5.2251e-09	5.0412e-08	3	9733147	9737559	1321		CDP-alcohol phosphatidyltransferase domain containing protein. (Os03t0283600-01);Similar to CDP-diacylglycerol--glycerol-3-phosphate 3-phosphatidyltransferase. (Os03t0283600-02)
Os03g0249200	21.5941928494844	98.0629962983287	-2.1831	1.7054e-11	2.0294e-10	3	7874537	7878425	1119		Class I peptide chain release factor domain containing protein. (Os03t0249200-01)
Os03g0337600	49.7009200504005	225.430717234321	-2.1813	2.035e-24	4.9625e-23	3	12529090	12532682	1595	Uroporphyrinogen-III decarboxylase	Similar to Uroporphyrinogen decarboxylase (EC 4.1.1.37) (URO-D) (UPD) (Fragment). (Os03t0337600-01)
Os08g0158900	6.5696618457426	29.7487356170221	-2.1789	0.00021442	0.0011217	8	3432154	3438225	1670		GTP1/OBG domain containing protein. (Os08t0158900-01)
Os06g0729000	8.68337913524239	39.2632566032765	-2.1769	2.143e-05	0.00013243	6	31051983	31055919	1397	PHYTOENE SYNTHASE 1	Phytoene synthase 1 (EC 2.5.1.32). (Os06t0729000-01);Similar to Phytoene synthase. (Os06t0729000-02);Similar to Phytoene synthase. (Os06t0729000-03)
Os08g0457600	53.357079686292	241.224822071503	-2.1766	6.1066e-26	1.574e-24	8	22446547	22450402	2665	RSH2	Similar to RSH2. (Os08t0457600-01);Similar to RSH2. (Os08t0457600-02)
Os12g0601800	81.3495518985866	367.514230629053	-2.1756	1.2773e-38	4.9927e-37	12	25332774	25336537	1107	b-ZIP TRANSCRIPTION FACTOR 88	Similar to BZIP transcription factor family protein, expressed. (Os12t0601800-01)
Os12g0583300	18.1094156965252	81.6345900620627	-2.1724	9.4324e-10	9.7841e-09	12	24212538	24214065	1528		Peptidase aspartic, catalytic domain containing protein. (Os12t0583300-01)
Os03g0703300	75.351164995952	339.224388229923	-2.1705	1.1446e-35	4.0097e-34	3	28260587	28266450	1931		Calponin-like actin-binding domain containing protein. (Os03t0703300-01);Hypothetical conserved gene. (Os03t0703300-02)
Os01g0279700	142.990118259945	643.689059790064	-2.1704	4.2494e-66	2.815e-64	1	9913390	9917318	1658	PHOSPHATE TRANSPORTER 21	Major facilitator superfamily protein. (Os01t0279700-01);Major facilitator superfamily protein. (Os01t0279700-02);Non-protein coding transcript. (Os01t0279700-03)
Os03g0773800	423.60037031462	1899.41553955592	-2.1648	1.1281e-190	2.4731e-188	3	32086041	32089677	1347		Similar to Malate dehydrogenase, glyoxysomal precursor (EC 1.1.1.37) (mbNAD-MDH). (Os03t0773800-01);Similar to Malate dehydrogenase, glyoxysomal precursor (EC 1.1.1.37) (mbNAD-MDH). (Os03t0773800-02);Similar to Malate dehydrogenase, glyoxysomal precursor (EC 1.1.1.37) (mbNAD-MDH). (Os03t0773800-03)
Os09g0444200	31.8200143311185	142.654384653908	-2.1645	7.1573e-16	1.153e-14	9	16543048	16549779	2848		Lecithin:cholesterol acyltransferase family protein. (Os09t0444200-01);Similar to predicted protein. (Os09t0444200-02)
Os01g0233000	33.0196917116454	147.98251640621	-2.164	2.1077e-16	3.5042e-15	1	7363663	7366111	1241	developmentally regulated plasma membrane polypeptide 1	DREPP plasma membrane polypeptide family protein. (Os01t0233000-01)
Os06g0256500	47.0730553121035	210.841785055397	-2.1632	1.0805e-22	2.468e-21	6	8152444	8159313	2063	PHOSPHOGLUCOISOMERASE 2	Similar to Glucose-6-phosphate isomerase. (Os06t0256500-01)
Os09g0327400	12.7394312313096	57.023695777618	-2.1623	3.4513e-07	2.7374e-06	9	9655475	9659099	1180		Glycoside hydrolase-type carbohydrate-binding, subgroup domain containing protein. (Os09t0327400-01)
Os07g0252400	7.7693392262695	34.7597166697827	-2.1616	6.935e-05	0.00039578	7	8496288	8501893	2540	CELLULOSE SYNTHASE A6	Similar to Cellulose synthase-8. (Os07t0252400-01);Similar to Cellulose synthase BoCesA7. (Os07t0252400-02)
Os06g0297700	5.25572947659408	23.4691517660942	-2.1588	0.0010901	0.0049463	6	11040004	11043309	2426		Similar to predicted protein. (Os06t0297700-01)
Os01g0266500	6.51253435143179	29.0510040780301	-2.1573	0.00028113	0.0014349	1	9114579	9117424	1159		Phenazine biosynthesis PhzC/PhzF protein family protein. (Os01t0266500-01)
Os03g0268900	5.99838690263454	26.7040889014207	-2.1544	0.00050328	0.0024551	3	8938481	8941311	989		Similar to tropinone reductase. (Os03t0268900-01);Similar to Short chain alcohol dehydrogenase-like. (Os03t0268900-02)
Os10g0378100	6.5696618457426	29.2412944977552	-2.1541	0.00027245	0.001394	10	12090264	12098560	1839		Similar to Cytochrome P450 family protein, expressed. (Os10t0378100-01)
Os06g0601100	34.2764965864831	152.042045360345	-2.1492	1.1585e-16	1.949e-15	6	23736841	23737876	1036		Conserved hypothetical protein. (Os06t0601100-02)
Os06g0674000	17.1953757875524	76.2430281698519	-2.1486	4.4295e-09	4.3108e-08	6	27967268	27972701	5404		Conserved hypothetical protein. (Os06t0674000-01)
Os04g0397500	6.96955430591823	30.8270479954643	-2.1451	0.00019421	0.001024	4	19612844	19613317	474		Similar to gt-2-related. (Os04t0397500-00)
Os12g0168700	86.7766638581131	383.625486165777	-2.1443	1.854e-39	7.3277e-38	12	3483918	3489140	2452	Long-chain acyl-CoA synthetase 1	AMP-dependent synthetase and ligase domain containing protein. (Os12t0168700-01);AMP-dependent synthetase and ligase domain containing protein. (Os12t0168700-02);Similar to LACS9 (LONG CHAIN ACYL-COA SYNTHETASE 9); long-chain-fatty-acid-CoA ligase. (Os12t0168700-03)
Os12g0613000	5.71274943108052	25.2451956835283	-2.1438	0.00074959	0.0035288	12	25953474	25957331	1311	HAP2 SUBUNIT OF CCAAT-BOX BINDING COMPLEX	Similar to NF-YA subunit. (Os12t0613000-01)
Os02g0779200	25.4217349683083	112.33477777771	-2.1437	1.1571e-12	1.4976e-11	2	32985102	32987845	2650	Subtilisin 22, SUBTILISIN 22, Senescence-Associated Subtilisin Protease	Similar to Subtilisin-like protease (Fragment). (Os02t0779200-01);Similar to Subtilisin protease (Fragment). (Os02t0779200-02)
Os02g0696700	8.74050662955319	38.5655250642845	-2.1415	3.1392e-05	0.00018843	2	28643011	28645617	2000	Jumonji 707	Transcription factor jumonji/aspartyl beta-hydroxylase domain containing protein. (Os02t0696700-01)
Os04g0191500	30.5632094562808	134.789047305271	-2.1408	7.1721e-15	1.0824e-13	4	6231634	6232379	619		Conserved hypothetical protein. (Os04t0191500-01)
Os12g0257000	40.0463735118744	176.27235880534	-2.1381	6.082e-19	1.1662e-17	12	8829575	8834559	1253	CPD1	Serine carboxypeptidase I precursor (EC 3.4.16.5) (Carboxypeptidase C). (Os12t0257000-01);Similar to Serine carboxypeptidase 1. (Os12t0257000-02);Similar to Serine carboxypeptidase 1. (Os12t0257000-03)
Os08g0270500	12.3395387711339	53.9156189221083	-2.1274	9.6166e-07	7.17e-06	8	10360387	10364290	1952		Conserved hypothetical protein. (Os08t0270500-01);Conserved hypothetical protein. (Os08t0270500-02)
Os02g0531200	6.05551439694535	26.4503683417872	-2.127	0.00060125	0.00289	2	19549737	19556064	1502	BASS4	Bile acid:sodium symporter family protein. (Os02t0531200-01)
Os03g0708400	29.8776795245511	130.412367651594	-2.1259	2.6149e-14	3.8216e-13	3	28561107	28564805	1263		Protein of unknown function DUF1295 family protein. (Os03t0708400-01)
Os04g0547900	139.848106072851	610.324806198265	-2.1257	5.3957e-61	3.2595e-59	4	27423442	27426169	1751		Anti-sense to fibroblast growth factor protein GFG family protein. (Os04t0547900-01)
Os08g0296900	7.88359421489111	34.3157056904242	-2.1219	9.5621e-05	0.00053242	8	11984655	11989799	2321		Tetratricopeptide-like helical domain containing protein. (Os08t0296900-01);Hypothetical gene. (Os08t0296900-02);Similar to Heat shock protein 70. (Os08t0296900-03)
Os02g0702000	12.3966662654447	53.8521887821999	-2.1191	1.0465e-06	7.7534e-06	2	28917800	28920757	2373	OTP51	Similar to predicted protein. (Os02t0702000-00)
Os04g0578200	11.5397538507826	50.1098105276065	-2.1185	2.4885e-06	1.7551e-05	4	29149194	29150722	996		Similar to H0404F02.9 protein. (Os04t0578200-01)
Os09g0535000	149.331270128445	647.812018884108	-2.1171	2.8984e-64	1.8289e-62	9	21033103	21036506	1426		Similar to Triosephosphate isomerase. (Os09t0535000-01);Similar to Triosephosphate isomerase, chloroplast precursor (EC 5.3.1.1) (TIM) (Triose-phosphate isomerase). (Os09t0535000-02);Similar to Triosephosphate isomerase. (Os09t0535000-03)
Os05g0121600	246.905	1070.82762193298	-2.1167	5.4374e-105	6.1176e-103	5	1156300	1159703	1539	RICE STRACH REGULATOR 1	AP2/EREBP family transcription factor, Starch biosynthesis (Os05t0121600-01)
Os06g0334300	7.59795674333709	32.9202426124402	-2.1153	0.00013744	0.00074557	6	13297087	13301239	2093	Catharanthus roseus receptor-like kinase1-like kinase 14	Similar to Resistance protein candidate (Fragment). (Os06t0334300-01);Similar to predicted protein. (Os06t0334300-02)
Os03g0227400	5.65562193676971	24.4206038647196	-2.1103	0.0010442	0.0047609	3	6706278	6708143	1792		Similar to glucan endo-1,3-beta-glucosidase 7. (Os03t0227400-01)
Os12g0225200	7.14093678885065	30.8270479954643	-2.11	0.00023058	0.0011968	12	6811122	6815090	3196		Conserved hypothetical protein. (Os12t0225200-01)
Os01g0618800	83.9202891425728	361.551797477667	-2.1071	2.0752e-36	7.454e-35	1	24616103	24618581	1355	FTSH9	Similar to ATP-dependent zinc metalloprotease FTSH 9, chloroplastic/mitochondrial. (Os01t0618800-01);Similar to Cell division protease ftsH homolog 9, chloroplastic/mitochondrial. (Os01t0618800-02)
Os05g0427200	14.3390010720121	61.6540959909285	-2.1043	2.0115e-07	1.6351e-06	5	20944820	20947148	1588		Similar to Beta-1,3-galactosyltransferase sqv-2. (Os05t0427200-01);Similar to beta-1,3-galactosyltransferase sqv-2. (Os05t0427200-02)
Os01g0149800	62.6688612589533	269.387804190816	-2.1039	1.6917e-27	4.5824e-26	1	2693231	2695079	654	METALLOTHIONEIN 2A	Metallothionein-like protein type 2. (Os01t0149800-01)
Novel00377	6.16976938556696	26.5137984816956	-2.1035	0.00065455	0.0031194	11	9128726	9135290	4568	-	-
Os08g0200500	6.11264189125615	26.2600779220621	-2.103	0.0006962	0.0033016	8	5840300	5843516	1311	RECEPTOR-LIKE CYTOPLASMIC KINASE 247	Serine/threonine protein kinase domain containing protein. (Os08t0200500-01)
Os01g0510600	12.5109212540663	53.6618983624748	-2.1007	1.2739e-06	9.3154e-06	1	17947850	17951625	1315	fluorescent 1	Tetratricopeptide-like helical domain containing protein. (Os01t0510600-01)
Os07g0642100	22.6224877470788	96.9846839198865	-2.1	7.4995e-11	8.5462e-10	7	26719124	26727238	2587		Nucleic acid-binding, OB-fold domain containing protein. (Os07t0642100-01)
Os09g0344800	40.160628500496	171.832249011754	-2.0971	4.8279e-18	8.8273e-17	9	10763252	10768106	1968		Protein of unknown function DUF81 family protein. (Os09t0344800-01);Protein of unknown function DUF81 family protein. (Os09t0344800-02)
Os10g0553800	30.3918269733484	130.031786812143	-2.0971	5.0383e-14	7.2049e-13	10	21724435	21727179	1758		Flavin-containing monooxygenase FMO family protein. (Os10t0553800-01)
Os04g0530600	6.96955430591823	29.8121657569304	-2.0968	0.00031163	0.0015818	4	26540478	26542966	955	OsTRX m2	Similar to Thioredoxin 1 (TRX-1) (Thioredoxin M). (Os04t0530600-01)
Os07g0182400	12.7394312313096	54.4230600413752	-2.0949	1.1255e-06	8.2924e-06	7	4355211	4356572	1163	IAA24	AUX/IAA protein family protein. (Os07t0182400-01)
Os10g0508700	10.7970964247422	46.1137117133797	-2.0946	7.439e-06	4.9141e-05	10	19530118	19532281	1229		Pectinesterase inhibitor domain containing protein. (Os10t0508700-01)
Os09g0394900	20.5087704575791	87.0895820941819	-2.0863	8.2449e-10	8.6026e-09	9	13706541	13711508	1298	ANNEXIN 9	Similar to Annexin-like protein. (Os09t0394900-01)
Os05g0517500	21.7655753324168	92.4177138464844	-2.0861	2.5342e-10	2.7564e-09	5	25653298	25657664	1021		Similar to Gamma-glutamyl hydrolase precursor (EC 3.4.19.9) (Gamma-Glu-X carboxypeptidase) (Conjugase) (GH). (Os05t0517500-01);Similar to Gamma-glutamyl hydrolase. (Os05t0517500-02)
Os03g0308200	8.11210419213434	34.4425659702409	-2.086	0.0001129	0.00062116	3	10970763	10979238	2494	SEMI-ROLLED LEAF 2	Modulation of leaf rolling, Regulation of abaxial side cell differentiation, Regulation of leaf shape, male fertility and seed size (Os03t0308200-01);Similar to ATP-dependent Clp protease proteolytic subunit. (Os03t0308200-02)
Os09g0563800	7.65508423764789	32.4762316330817	-2.0849	0.00017845	0.00094605	9	22405480	22414370	1996		ATPase, AAA-type, core domain containing protein. (Os09t0563800-01)
Os08g0471900	25.9358824171055	109.734142041467	-2.081	5.9941e-12	7.3805e-11	8	23219093	23231034	1880		Zinc finger, ZPR1-type domain containing protein. (Os08t0471900-01)
Os12g0502800	16.1670808899579	68.3776908212149	-2.0805	5.6441e-08	4.8677e-07	12	19161739	19165120	1797		Similar to Ureide permease 2. (Os12t0502800-02);Similar to Ureide permease 2. (Os12t0502800-03);Similar to Ureide permease 2. (Os12t0502800-04)
Os04g0592600	36.961488819091	156.291864734206	-2.0801	2.2446e-16	3.7288e-15	4	29975251	29977828	1310		Similar to OSIGBa0142I02-OSIGBa0101B20.17 protein. (Os04t0592600-01)
Os05g0571100	17.880905719282	75.2915760712265	-2.0741	1.3085e-08	1.213e-07	5	28464100	28466020	1840		Peptidase C12, ubiquitin carboxyl-terminal hydrolase 1 domain containing protein. (Os05t0571100-01);Peptidase C12, ubiquitin carboxyl-terminal hydrolase 1 domain containing protein. (Os05t0571100-02)
Os02g0581400	12.0539012995799	50.7441119266901	-2.0737	3.0634e-06	2.1365e-05	2	22415292	22426149	3464		Conserved hypothetical protein. (Os02t0581400-01);Conserved hypothetical protein. (Os02t0581400-02)
Os03g0736300	16.0528259013363	67.5530990024062	-2.0732	7.3164e-08	6.2607e-07	3	30181704	30185071	2179	glycoside hydrolase OsGH9A3	Similar to CEL6=CELLULASE 6 (Fragment). (Os03t0736300-01);Similar to Endoglucanase 10. (Os03t0736300-02)
Os04g0493000	224.682435124397	945.426235334145	-2.0731	3.1452e-90	2.9463e-88	4	24648004	24648863	765	B-box-containing protein 11	Similar to H0425E08.14 protein. (Os04t0493000-01)
Os01g0574600	11.3683713678502	47.7628953509971	-2.0709	6.1023e-06	4.0763e-05	1	22088204	22091018	1254		Similar to Gamma hydroxybutyrate dehydrogenase (EC 1.1.1.61). (Os01t0574600-01)
Os05g0508900	26.392902371592	110.875884559818	-2.0707	5.5494e-12	6.8488e-11	5	25193479	25194625	740		Similar to cDNA clone:001-011-D03, full insert sequence. (Os05t0508900-01)
Os10g0343000	9.71167403283688	40.7221498211688	-2.068	3.0193e-05	0.00018162	10	10162871	10164984	1371		Conserved hypothetical protein. (Os10t0343000-01);Conserved hypothetical protein. (Os10t0343000-02)
Os02g0527300	11.425498862161	47.7628953509971	-2.0636	6.4419e-06	4.2874e-05	2	19309756	19312859	1806	HEAT STRESS TRANSCRIPTION FACTOR A3	Similar to Heat shock transcription factor 31 (Fragment). (Os02t0527300-01)
Os01g0887100	6.74104432867501	28.162982119313	-2.0628	0.00053402	0.0025943	1	38544060	38545821	715	4-(cytidine 5'-diphospho)-2-C-methyl-D-erythritol synthase, CDP-ME synthase	Similar to 4-(Cytidine 5'-diphospho)-2-C-methyl-D-erythritol synthase. (Os01t0887100-01)
Os04g0623300	266.156995994041	1111.29605119451	-2.0619	6.4503e-105	7.219e-103	4	31669220	31674595	2140	POLYAMINE OXIDASE 3	Polyamine oxidase, Seed germination (Os04t0623300-01);Similar to H0215F08.3 protein. (Os04t0623300-02);Similar to H0215F08.3 protein. (Os04t0623300-03);Similar to H0215F08.3 protein. (Os04t0623300-04)
Os11g0108800	6.39827936281018	26.6406587615123	-2.0579	0.00077272	0.0036304	11	397403	401779	2355		Similar to Protein kinase domain containing protein, expressed. (Os11t0108800-00)
Os09g0250700	92.4894132891936	385.020949243761	-2.0576	2.0583e-37	7.7056e-36	9	3855460	3862963	2578		ABC-1 domain containing protein. (Os09t0250700-01)
Os04g0544400	8.05497669782353	33.4911138716155	-2.0558	0.00016505	0.00088315	4	27256445	27258940	1630		Hypothetical conserved gene. (Os04t0544400-00)
Os11g0621500	7.99784920351273	33.237393311982	-2.0551	0.00017541	0.00093156	11	24230431	24233443	707	ELF4_chr.11	Similar to EARLY FLOWERING 4 (Fragment). (Os11t0621500-01);Non-protein coding transcript. (Os11t0621500-02)
Os05g0452500	14.6246385435661	60.7660740322114	-2.0549	3.9204e-07	3.0864e-06	5	22193262	22197234	3240		Conserved hypothetical protein. (Os05t0452500-01)
Os06g0633800	293.292555791674	1217.79525610065	-2.0539	3.7681e-114	4.9158e-112	6	25690379	25693792	1918	amino acid transporter-like 5	Amino acid transporter, transmembrane domain containing protein. (Os06t0633800-01);Amino acid transporter, transmembrane domain containing protein. (Os06t0633800-02)
Os05g0406150	14.3390010720121	59.4340410941358	-2.0513	5.4258e-07	4.1833e-06	5	19780573	19785694	2567		Hypothetical protein. (Os05t0406150-00)
Os08g0237000	6.74104432867501	27.9092615596796	-2.0497	0.00060016	0.002886	8	8328017	8329241	1127	XYLOGLUCAN ENDOTRANSGLUCOSYDASE/HYDROLASE 17	Xyloglucan endotransglycosylase/hydrolase protein 8 precursor (EC 2.4.1.207) (End-xyloglucan transferase) (OsXTH8) (OsXRT5). (Os08t0237000-01)
Os03g0265600	46.7874178405494	193.588787000323	-2.0488	1.6381e-19	3.2135e-18	3	8767643	8770548	1437		Similar to Transformer-2-like protein. (Os03t0265600-01)
Os06g0638100	6.45540685712098	26.7040889014207	-2.0485	0.00079315	0.0037125	6	25928040	25930601	967		Similar to Tic21. (Os06t0638100-01);Similar to Tic21. (Os06t0638100-02)
Os08g0183900	25.3074799796867	104.342580149257	-2.0437	3.5681e-11	4.1528e-10	8	4897613	4900341	1879		Similar to dihydroflavonol-4-reductase. (Os08t0183900-01)
Os07g0578600	7.82646672058031	32.1590809335399	-2.0388	0.00024329	0.0012563	7	23419018	23422450	1058		Similar to 5-formyltetrahydrofolate cycloligase (EC 6.3.3.2). (Os07t0578600-01);Similar to 5-formyltetrahydrofolate cyclo-ligase. (Os07t0578600-02);Similar to 5-formyltetrahydrofolate cyclo-ligase. (Os07t0578600-03)
Os01g0190000	48.5583701641844	199.234069452167	-2.0367	7.0943e-20	1.4232e-18	1	4800233	4802174	1050		Similar to oxidoreductase. (Os01t0190000-01)
Os02g0680700	54.6710120554406	223.083802057711	-2.0287	6.0052e-22	1.3178e-20	2	27776483	27781443	1756		Similar to DNA binding protein. (Os02t0680700-01)
Os05g0116000	8.96901660679641	36.3454701674918	-2.0188	0.00010771	0.00059472	5	873167	876094	1434		Cupin, RmlC-type domain containing protein. (Os05t0116000-01);Cupin, RmlC-type domain containing protein. (Os05t0116000-02)
Os03g0583800	333.567439280791	1351.44256088757	-2.0184	2.452e-123	3.4302e-121	3	21498173	21500536	1297		Mpv17/PMP22 family protein. (Os03t0583800-01)
Os01g0536000	29.3635320757539	118.93151232818	-2.018	2.4967e-12	3.1451e-11	1	19469262	19477590	1801	CALCINEURIN B-LIKE PROTEIN-INTERACTING PROTEIN KINASE 8	Similar to CBL-interacting serine/threonine-protein kinase 24 (EC 2.7.1.37) (SNF1-related kinase 3.11) (SALT OVERLY SENSITIVE 2 protein). (Os01t0536000-01)
Os01g0612900	8.39774166368836	33.9985549908824	-2.0174	0.00018142	0.00096084	1	24312652	24317113	1593	GDSL ESTERASE/LIPASE PROTEIN 17	Lipase, GDSL domain containing protein. (Os01t0612900-01)
Os12g0297500	90.318568505383	365.357605872169	-2.0162	1.3504e-34	4.5872e-33	12	11727437	11744407	2948	GWD3	Pyruvate phosphate dikinase, PEP/pyruvate-binding domain containing protein. (Os12t0297500-01);Similar to Phosphoglucan, water dikinase, chloroplastic. (Os12t0297500-02)
Os01g0239000	119.16795313234	481.942203023739	-2.0159	4.4829e-45	2.0153e-43	1	7686901	7693984	1856	GLK2	Hypothetical conserved gene. (Os01t0239000-01);Similar to Phosphate starvation regulator protein (Regulatory protein of P- starvation acclimation response Psr1). (Os01t0239000-02)
Os02g0602400	21.708447838106	87.5335930735405	-2.0116	2.0462e-09	2.064e-08	2	23575780	23578280	1069		Mitochodrial transcription termination factor-related family protein. (Os02t0602400-01);Hypothetical conserved gene. (Os02t0602400-02)
Os05g0103300	9.99731150439091	40.2781388418103	-2.0104	4.8197e-05	0.00028117	5	189770	191128	599		Similar to AT.I.24-5 protein (Fragment). (Os05t0103300-01);Similar to AT.I.24-5 protein (Fragment). (Os05t0103300-02)
Os01g0633000	28.163854695227	113.413090156152	-2.0097	9.2222e-12	1.1187e-10	1	25350681	25351536	748		Similar to 50S ribosomal protein L31. (Os01t0633000-01)
Os04g0467100	12.2824112768231	49.4120789886145	-2.0083	6.8591e-06	4.5494e-05	4	23331134	23336945	2639		Similar to OSIGBa0115M15.9 protein. (Os04t0467100-01)
Os05g0103400	9.25465407835044	37.2334921262089	-2.0083	9.436e-05	0.00052581	5	193291	193927	637		Protein of unknown function DUF3339 domain containing protein. (Os05t0103400-01)
Os03g0242300	6.96955430591823	28.0361218394963	-2.0081	0.00070408	0.0033315	3	7519754	7521478	1725		Hypothetical protein. (Os03t0242300-01)
Os02g0725200	19.9946230087818	80.112266704262	-2.0024	1.0968e-08	1.0252e-07	2	30144260	30148692	1644	SET protein 12	SET domain containing protein. (Os02t0725200-01);Similar to Ribulose-1,5-bisphosphate carboxylase/oxygenase small subunit N-methyltransferase I. (Os02t0725200-02)
Os01g0935600	26.7927948317676	107.32379672495	-2.0021	3.7414e-11	4.3474e-10	1	41066946	41070506	1120		Immunoglobulin/major histocompatibility complex, conserved site domain containing protein. (Os01t0935600-01);Similar to Cold-induced thioredoxin domain-containing protein. (Os01t0935600-02);Similar to predicted protein. (Os01t0935600-03)
Os02g0666300	7.99784920351273	32.0322206537231	-2.0018	0.0003027	0.0015395	2	27048920	27061955	3725	YODA 2, OsYODA2, YODA2	Similar to MAP3Ka. (Os02t0666300-01)
Os05g0586900	8.45486915799917	33.8082645711573	-1.9995	0.0002084	0.0010918	5	29236686	29240068	3237		Hypothetical conserved gene. (Os05t0586900-01)
Os06g0498400	185.89286648736	742.703508187018	-1.9983	1.2193e-67	8.3911e-66	6	17489516	17500476	2403		Similar to Alpha-glucan water dikinase, chloroplast precursor (EC 2.7.9.4) (Starch-related R1 protein). (Os06t0498400-01);Similar to Alpha-glucan water dikinase (Fragment). (Os06t0498400-02)
Novel01685	42.1600908013742	168.280161176886	-1.9969	1.3819e-16	2.3175e-15	Syng_TIGR_023	10258	19326	3096	-	-
Os04g0544100	15.3672959696066	61.3369452913867	-1.9969	6.0237e-07	4.6159e-06	4	27244082	27246792	2711	SET protein 20, SUVH Histone Methyltransferase 5	Similar to SET domain-containing protein SET104. (Os04t0544100-01)
Os01g0673500	18.166543190836	72.5006499152585	-1.9967	5.7866e-08	4.9857e-07	1	27660018	27666746	1379		Similar to predicted protein. (Os01t0673500-01);Similar to Katanin p60 ATPase-containing subunit A1 (EC 3.6.4.3) (Katanin p60 subunit A1) (p60 katanin). Splice isoform 2. (Os01t0673500-02);Similar to predicted protein. (Os01t0673500-03)
Os01g0237100	33.0768192059562	131.934691009394	-1.9959	2.5428e-13	3.4417e-12	1	7590433	7592743	1167		Phosphoglycerate mutase domain containing protein. (Os01t0237100-01)
Os03g0163300	15.0816584980526	60.1317726331278	-1.9953	7.8799e-07	5.9398e-06	3	3427553	3432223	2101	glutathione reductase 1	Similar to Glutathione reductase (Fragment). (Os03t0163300-01)
Os12g0231000	11.0256064019854	43.9570869564953	-1.9952	2.4208e-05	0.0001483	12	7165808	7171019	2280	Peptide transporter PTR3-A	TGF-beta receptor, type I/II extracellular region family protein. (Os12t0231000-01)
Os01g0930800	79.4072170920192	316.452968002821	-1.9946	9.6905e-30	2.862e-28	1	40842288	40848191	1750	BETA-GLUCOSIDASE 5	Glycoside hydrolase, family 1 protein. (Os01t0930800-01)
Os04g0405000	8.79763	35.0134372294162	-1.9927	0.00016681	0.00089133	4	20099595	20099956	362	CLASS I CLP ATPASE D2	Similar to ATP-dependent Clp protease ATP-binding subunit. (Os04t0405000-01)
Os06g0219700	8.11210419213434	32.1590809335399	-1.9871	0.00031785	0.00161	6	6160836	6163651	1441	F-box protein 304	Similar to TA2 protein (Fragment). (Os06t0219700-01)
Os08g0407600	39.7036085460096	156.926166133289	-1.9827	2.0153e-15	3.1487e-14	8	19490442	19491638	1108		Protein of unknown function DUF581 family protein. (Os08t0407600-01)
Os07g0619400	21.5941928494844	85.1232477570227	-1.9789	5.232e-09	5.0455e-08	7	25585028	25585758	731		EF-Hand type domain containing protein. (Os07t0619400-01)
Os10g0417800	16.6241008444443	65.4599043854303	-1.9773	3.0902e-07	2.463e-06	10	14657778	14659426	1537		Protein of unknown function DUF506, plant family protein. (Os10t0417800-01)
Os03g0309800	16.2242083842687	63.8741508877212	-1.9771	4.3037e-07	3.367e-06	3	11048496	11053446	2591		Similar to PPR2. (Os03t0309800-01);Similar to PPR2. (Os03t0309800-02)
Os01g0874900	62.2118413044668	244.523189346738	-1.9747	4.9772e-23	1.1516e-21	1	37962564	37966769	2347	serine hydroxymethyltransferase 4	Similar to Hydroxymethyltransferase. (Os01t0874900-01)
Os05g0143300	120.367630512867	471.983671058127	-1.9713	8.5487e-43	3.6576e-41	5	2499927	2503271	1727		Conserved hypothetical protein. (Os05t0143300-01)
Os08g0433600	7.31231927178306	28.6704232385799	-1.9712	0.00072726	0.0034282	8	21034200	21036062	1126		Protein of unknown function DUF962 family protein. (Os08t0433600-01)
Os05g0389400	9.42603656128285	36.9163414266671	-1.9695	0.00012711	0.00069428	5	18842751	18845834	1970		Biopterin transport-related protein BT1 family protein. (Os05t0389400-01)
Os08g0157600	960.713071824811	3759.56782250856	-1.9684	0	0	8	3360865	3373395	1719	CIRCADIAN CLOCK ASSOCIATED 1	MYB transcription factor, Circadian clock (Os08t0157600-01);Similar to LHY protein. (Os08t0157600-02);Similar to LHY protein. (Os08t0157600-03)
Os10g0376200	14.1676185890797	55.437942279909	-1.9683	2.6833e-06	1.885e-05	10	11981020	11986066	2521		Leucine-rich repeat, typical subtype containing protein. (Os10t0376200-01)
Os07g0684000	55.2994144928594	216.296777087517	-1.9677	1.8711e-20	3.8592e-19	7	29008876	29009943	986	R40G3	Ricin B-related lectin domain containing protein. (Os07t0684000-01)
Os03g0850400	87.9763	343.664498023509	-1.9658	1.6862e-31	5.2269e-30	3	35790044	35795425	1914		Similar to Aspartokinase. (Os03t0850400-01)
Os01g0390900	8.05497669782353	31.4613493945479	-1.9656	0.00041195	0.0020452	1	16511620	16518660	2168	Protein phosphatase 6	Similar to Dual-specificity protein phosphatase-like protein. (Os01t0390900-01);Similar to Dual specificity protein phosphatase 9. (Os01t0390900-02)
Os05g0222200	14.967403509431	58.2922985757853	-1.9615	1.5822e-06	1.1463e-05	5	7492742	7498318	2679	ABC TRANSPORTER G FAMILY MEMBER 12	ABC transporter-like domain containing protein. (Os05t0222200-01);ABC transporter-like domain containing protein. (Os05t0222200-02)
Os06g0195600	85.5198589832754	333.071664658812	-1.9615	1.7426e-30	5.2709e-29	6	4844553	4854690	3220		Similar to SAC domain protein 3. (Os06t0195600-01)
Os02g0747600	11.1969888849178	43.5765061170451	-1.9604	3.3401e-05	0.00019979	2	31409912	31413535	1447	APETALA2/ETHYLENE-RESPONSIVE ELEMENT BINDING PROTEIN 22	Similar to Transcription factor AP2D8. (Os02t0747600-01)
Os02g0806000	14.6246385435661	56.8968354978013	-1.9599	2.1375e-06	1.5197e-05	2	34382284	34388076	3005		Acyl-CoA N-acyltransferase domain containing protein. (Os02t0806000-01);Similar to N-acetyltransferase. (Os02t0806000-02)
Os02g0708400	14.1676185890797	55.0573614404588	-1.9583	3.1645e-06	2.2012e-05	2	29287709	29291570	2709		Tetratricopeptide-like helical domain containing protein. (Os02t0708400-01)
Os08g0546700	7.19806428316145	27.9726916995879	-1.9583	0.00089551	0.0041469	8	27376052	27378939	1327	Rhomboid 14, RHOMBOID 14	Peptidase S54, rhomboid domain containing protein. (Os08t0546700-01)
Os01g0874800	13.6534711402824	52.9641668234828	-1.9557	4.9743e-06	3.3633e-05	1	37955091	37959001	2294		Similar to DNA polymerase I. (Os01t0874800-01);Similar to DNA polymerase I. (Os01t0874800-02);5'-3' exonuclease domain containing protein. (Os01t0874800-03);Similar to DNA polymerase I. (Os01t0874800-04)
Os08g0113501	7.82646672058031	30.3196068761974	-1.9538	0.00055647	0.0026905	8	732371	733005	558		Hypothetical protein. (Os08t0113501-00)
Os03g0803900	13.7105986345932	53.0910271032995	-1.9532	4.9519e-06	3.3502e-05	3	33546574	33551064	3827		Similar to predicted protein. (Os03t0803900-01)
Os02g0125700	19.9946230087818	77.131050128569	-1.9477	3.9534e-08	3.4623e-07	2	1344678	1347023	1095		Similar to lil3 protein. (Os02t0125700-01)
Os02g0301800	8.56912414662078	33.0471028922569	-1.9473	0.00032454	0.001642	2	11701995	11708370	4113		NB-ARC domain containing protein. (Os02t0301800-01);NB-ARC domain containing protein. (Os02t0301800-02)
Os04g0482900	9.19752658403963	35.3940180688664	-1.9442	0.00020252	0.0010638	4	24139367	24142410	740		Similar to H0525D09.12 protein. (Os04t0482900-01)
Os10g0561300	8.11210419213434	31.2076288349144	-1.9438	0.00048557	0.0023769	10	22124277	22127759	1926		Similar to Monosaccharid transporter. (Os10t0561300-01)
Os05g0458100	16.1099533956471	61.907816550562	-1.9422	9.0822e-07	6.7978e-06	5	22492473	22494991	1010	FK506 binding protein 20-1a, FK506-binding protein 20	Similar to FK506-binding protein 4 (EC 5.2.1.8) (Peptidyl-prolyl cis-trans isomerase) (PPIase) (Rotamase) (p59 protein) (HSP binding immunophilin) (HBI) (FKBP52 protein) (52 kDa FK506 binding protein) (FKBP59). (Os05t0458100-01)
Os07g0633200	16.9668658103091	65.0793235459801	-1.9395	4.9175e-07	3.8121e-06	7	26265494	26268672	1006		Similar to SC35-like splicing factor SCL30a, 30a kD. (Os07t0633200-01);Similar to SC35-like splicing factor SCL30a, 30a kD. (Os07t0633200-02)
Os05g0495900	12.6251762426879	48.270336470264	-1.9348	1.5343e-05	9.6814e-05	5	24371216	24374660	1356	beta-1, 3-glucanase 8	Similar to Beta-1,3-glucanase precursor (Fragment). (Os05t0495900-01)
Os01g0310550	9.54029154990446	36.4723304473085	-1.9347	0.00017118	0.00091138	1	11665735	11666894	1160	-	-
Os04g0476800	21.4799378608627	81.9517407616046	-1.9318	1.8331e-08	1.6623e-07	4	23867557	23872076	3121		Similar to TA5 protein (Fragment). (Os04t0476800-01)
Os06g0702600	37.9897837166854	144.620718991067	-1.9286	8.2749e-14	1.1607e-12	6	29657101	29665060	3546	AUXIN RESPONSE FACTOR 7A	Auxin response factor 19, Control of leaf angle (Os06t0702600-01)
Os01g0800500	15.1959134866742	57.7848574565184	-1.927	2.4028e-06	1.6992e-05	1	33897380	33904345	2166	PURPLE ACID PHOSPHATASE 9B	Purple acid phosphatase, N-terminal domain containing protein. (Os01t0800500-01)
Os08g0557000	7.59795674333709	28.860713658305	-1.9254	0.00086556	0.0040178	8	27877376	27880017	1061	PROTEIN REPAIR L-ISOASPARTYL METHYLTRANSFERASE 1	L-isoaspartate methyltransferase, iso-Asp-containing protein repairing enzyme, Seed vigor and longevity (Os08t0557000-01)
Os03g0426900	155.101147053836	588.44140792988	-1.9237	4.5009e-51	2.3516e-49	3	17832202	17839082	2796	CLASS I CLP ATPASE B-C	Similar to Heat shock protein 101. (Os03t0426900-01);Similar to APG6/CLPB-P/CLPB3 (ALBINO AND PALE GREEN 6); ATP binding / ATPase. (Os03t0426900-02)
Novel00184	37.532763762199	142.020083254824	-1.9199	1.6673e-13	2.2918e-12	10	5944307	5947195	1722	-	-
Os02g0582100	15.253040980985	57.6579971767017	-1.9184	2.6646e-06	1.8737e-05	2	22436124	22440885	2240		Conserved hypothetical protein. (Os02t0582100-00)
Os09g0516600	83.0633767279107	313.662041846853	-1.9169	7.0172e-28	1.9254e-26	9	20122454	20127415	1491	GLYOXALASE II-3	Glyoxalase II. (Os09t0516600-01);Glyoxalase II. (Os09t0516600-02)
Os10g0165400	12.8536862199312	48.4606268899891	-1.9146	1.7242e-05	0.00010809	10	4509071	4509912	842		Hypothetical gene. (Os10t0165400-01)
Os02g0456800	23.2508901844977	87.5970232134488	-1.9136	7.6464e-09	7.2554e-08	2	15192260	15196610	3938		Similar to Pollen signalling protein with adenylyl cyclase activity (Fragment). (Os02t0456800-01)
Os12g0133100	7.88359421489111	29.6218753372054	-1.9097	0.00079745	0.0037285	12	1606119	1620843	2308	ZINC-INDUCED FACILITATOR-LIKE 12	Major facilitator superfamily protein. (Os12t0133100-01);Similar to cDNA clone:J023128K07, full insert sequence. (Os12t0133100-02)
Os01g0675100	75.6939299618169	283.849876089923	-1.9069	3.3836e-25	8.4547e-24	1	27745830	27747887	770	PRXIIC	Similar to peroxiredoxin. (Os01t0675100-01)
Os03g0121800	35.9903214158073	134.345036325912	-1.9003	1.1169e-12	1.4473e-11	3	1195075	1204839	6583	DICER-LIKE 1	Dicer-like protein, miRNA biogenesis, Reguration of development (Os03t0121800-01)
Os05g0148700	226.853279908207	846.475	-1.8997	2.4347e-71	1.7914e-69	5	2786118	2791149	1645	OSA15	Armadillo-type fold domain containing protein. (Os05t0148700-01);Similar to OSA15 protein. (Os05t0148700-02)
Os05g0195101	8.56912414662078	31.9053603739064	-1.8966	0.00053569	0.0026013	5	5846045	5846623	579	-	-
Os06g0685700	13.9962361061473	51.949284584949	-1.8921	1.0343e-05	6.7073e-05	6	28586492	28590205	3024	AUXIN RESPONSE FACTOR 10	Similar to Auxin response factor 16. (Os06t0685700-01)
Os11g0145200	13.8819811175257	51.5052736055905	-1.8915	1.1335e-05	7.3018e-05	11	2067852	2069428	1577		UDP-glucuronosyl/UDP-glucosyltransferase family protein. (Os11t0145200-01)
Os01g0579600	22.279722781214	82.5860421606882	-1.8902	2.7607e-08	2.4686e-07	1	22427835	22430779	1772	CALCINEURIN B-LIKE PROTEIN 9	Similar to Calcineurin B-like protein 9. (Os01t0579600-01);Similar to Isoform 2 of Calcineurin B-like protein 9. (Os01t0579600-02);Similar to Calcineurin B-like protein 9. (Os01t0579600-03)
Os03g0843200	19.937495514471	73.8961129932425	-1.89	1.4786e-07	1.2243e-06	3	35438696	35440969	647		Protein of unknown function DUF901 family protein. (Os03t0843200-01)
Os12g0576900	8.68337913524239	32.0956507936315	-1.886	0.00054462	0.0026392	12	23823838	23829525	2649		Similar to Diacylglycerol kinase 1 (EC 2.7.1.107) (Diglyceride kinase 1) (DGK 1) (DAG kinase 1). (Os12t0576900-01)
Os03g0654400	20.1660054917142	74.5304143923261	-1.8859	1.3723e-07	1.139e-06	3	25504243	25509983	2281	cationic amino acid transporter 4, MEU22 homolog	Similar to Cationic amino acid transporter-like protein. (Os03t0654400-01);Similar to High-affinity cationic amino acid transporter 1. (Os03t0654400-02)
Os04g0272700	9.42603656128285	34.7597166697827	-1.8827	0.00032623	0.0016485	4	11450578	11455774	1994		Hypothetical gene. (Os04t0272700-01);UDP-glucuronosyl/UDP-glucosyltransferase family protein. (Os04t0272700-02);Hypothetical conserved gene. (Os04t0272700-03);UDP-glucuronosyl/UDP-glucosyltransferase family protein. (Os04t0272700-04);Similar to OSIGBa0138E08-OSIGBa0161L23.3 protein. (Os04t0272700-05)
Os05g0449600	11.0827338962962	40.8490101009856	-1.882	9.841e-05	0.00054709	5	22068489	22072900	1669		Similar to glycosyl hydrolase family 3 protein. (Os05t0449600-01);Hypothetical conserved gene. (Os05t0449600-02)
Os04g0660500	85.4627314889646	314.55006380557	-1.8799	3.4938e-27	9.3804e-26	4	33707455	33719236	4687	MAPK kinase kinase epsilon	Armadillo-type fold domain containing protein. (Os04t0660500-01)
Os01g0678500	81.1781694156542	298.438808268846	-1.8783	7.6626e-26	1.9679e-24	1	27906660	27920949	2795	TWO-PORE CHANNEL 1	Voltage-gated Ca2+ channel protein, Elicitor-induced defense reponses, Hypersensitive cell death, Activation of MAPK cascade (Os01t0678500-01);Voltage-gated Ca2+ channel protein, Elicitor-induced defense reponses, Hypersensitive cell death, Activation of MAPK cascade (Os01t0678500-02)
Os05g0477900	15.7671884297822	57.7848574565184	-1.8738	3.9038e-06	2.6821e-05	5	23508215	23509009	423	non-specific lipid transfer protein 1.4, lipid transfer protein 1.4, type 1 non-specific lipid transfer protein 4	Similar to nonspecific lipid-transfer protein. (Os05t0477900-01)
Os04g0559200	31.6486318481861	115.82343547267	-1.8717	6.5603e-11	7.5122e-10	4	28016067	28021961	2802		Protein of unknown function DUF3741 domain containing protein. (Os04t0559200-01);Hypothetical conserved gene. (Os04t0559200-02);Hypothetical conserved gene. (Os04t0559200-03)
Os03g0117100	269.642	986.465535854856	-1.8712	5.5655e-81	4.7721e-79	3	958129	960101	1049	PEROXIN 11-1	Peroxisomal protein, Response to salt and low nitrogen stresses (Os03t0117100-01);Peroxisomal biogenesis factor 11 family protein. (Os03t0117100-02)
Os07g0418000	33.133946700267	121.088137085064	-1.8697	2.5309e-11	2.9833e-10	7	13287972	13293337	1337		Similar to predicted protein. (Os07t0418000-01);HAD-like domain domain containing protein. (Os07t0418000-02)
Os04g0551700	8.11210419213434	29.6218753372054	-1.8685	0.00097338	0.0044695	4	27633216	27637876	2469		PAP fibrillin family protein. (Os04t0551700-01)
Os09g0309700	9.71167403283688	35.4574482087747	-1.8683	0.00030849	0.0015671	9	8200014	8203350	2120	ETHYLENE RESPONSE FACTOR 109	Ethylene response factor, Transcription factor, Negative regulation of ethylene biosynthesis, Drought tolerance (Os09t0309700-01)
Os05g0121200	27.8782172236729	101.615084133197	-1.8659	1.047e-09	1.0812e-08	5	1127011	1132408	1798		Similar to Transmembrane transport protein-like protein. (Os05t0121200-01)
Os11g0197400	38.0469112109962	138.531425559864	-1.8644	1.0767e-12	1.3968e-11	11	4866531	4871520	4785		Protein of unknown function DUF803 domain containing protein. (Os11t0197400-01)
Os09g0553900	97.6308877771661	354.828202647381	-1.8617	5.0419e-30	1.5016e-28	9	21945942	21948965	3024		Conserved hypothetical protein. (Os09t0553900-01)
Os03g0821250	17.7095232363496	64.3181618670797	-1.8607	1.271e-06	9.2969e-06	3	34464252	34465038	787		Conserved hypothetical protein. (Os03t0821250-00)
Os05g0595300	26.9070498203892	97.5555551790618	-1.8582	2.5227e-09	2.5208e-08	5	29656681	29660315	1180	CO2-Responsive CONSTANS, CONSTANSlike, and Time of Chlorophyll a/b Binding Protein1, CO<sub>2</sub>-Responsive CONSTANS, CONSTANSlike, and Time of Chlorophyll a/b Binding Protein1, nutrition response and root growth a	NRR alternative splicing variant, Regulation of root development in response to macronutrient deficiency (Os05t0595300-01);CCT domain-containing protein, Regulator of starch synthesis, Regulation of root development in response to macronutrient deficiency (Os05t0595300-02)
Os03g0263900	35.6475564499424	129.143764853426	-1.8571	7.1737e-12	8.7769e-11	3	8679164	8682334	3171		EF-HAND 2 domain containing protein. (Os03t0263900-01)
Os03g0290300	47.7585852438331	172.910561390197	-1.8562	2.2255e-15	3.4643e-14	3	10080334	10082679	999	OsFAD7	Similar to W-3 fatty acid desaturase (Fragment). (Os03t0290300-01)
Os12g0515800	193.71933320794	701.156766547041	-1.8558	2.2673e-57	1.296e-55	12	20042293	20043043	504		Hypothetical conserved gene. (Os12t0515800-01)
Os03g0800000	10.7399689304314	38.6923853441012	-1.8491	0.00018472	0.0009771	3	33360063	33362370	1835		Similar to Nitrate and chloride transporter. (Os03t0800000-01);Similar to nitrate and chloride transporter. (Os03t0800000-02)
Os07g0467600	33.6480941490642	120.834416525431	-1.8444	4.2549e-11	4.9199e-10	7	16627621	16630910	1150		Similar to Plus agglutinin. (Os07t0467600-01);Similar to predicted protein. (Os07t0467600-02)
Os06g0669400	653.195769949746	2344.82198199244	-1.8439	1.087e-185	2.3114e-183	6	27724577	27728259	2296	FTSH2	Similar to Cell division protease ftsH homolog 2, chloroplastic. (Os06t0669400-01);Similar to Cell division protease ftsH homolog 2, chloroplastic. (Os06t0669400-02);Similar to ATP-dependent zinc metalloprotease FTSH 2, chloroplastic. (Os06t0669400-03)
Os02g0125000	9.82592902145849	35.2671577890496	-1.8437	0.00036857	0.0018476	2	1302273	1304317	816		Similar to LPA2 (low psii accumulation2). (Os02t0125000-01);Non-protein coding transcript. (Os02t0125000-02)
Os02g0591900	27.0213048090109	96.6675332203447	-1.8389	3.9812e-09	3.8995e-08	2	22892318	22897425	2797		Protein kinase, catalytic domain domain containing protein. (Os02t0591900-01);Similar to protein kinase family protein. (Os02t0591900-02);Protein kinase, catalytic domain domain containing protein. (Os02t0591900-03)
Os02g0680600	27.8210897293621	99.4584593763126	-1.8379	2.4202e-09	2.4252e-08	2	27773497	27775510	972	2-C-methyl-D-erythritol 2, 4-cyclodiphosphate synthase, MECDP synthase	Similar to 2-C-methyl-D-erythritol 2,4-cyclodiphosphate synthase, chloroplast precursor (EC 4.6.1.12) (MECPS) (MECDP-synthase). (Os02t0680600-01)
Os01g0866800	20.7372804348223	74.0229732730592	-1.8357	2.7069e-07	2.172e-06	1	37535953	37539344	1992	tubby-like protein 5, tubby-like protein 3, F-box protein 50	Similar to F24P17.15 protein (Tubby-like protein TULP9). (Os01t0866800-01)
Os02g0533000	64.7825785484531	231.075999686165	-1.8347	1.0588e-19	2.0983e-18	2	19623488	19628801	2015		FeS cluster biogenesis domain containing protein. (Os02t0533000-00)
Os05g0592100	73.4659576836955	261.522466842179	-1.8318	4.8788e-22	1.0773e-20	5	29495935	29499457	1517	Clp protease 8, CLP PROTEASE 8	Peptidase S14, ClpP family protein. (Os05t0592100-01)
Os07g0623300	20.5658979518899	73.0715211744338	-1.8291	3.4851e-07	2.7605e-06	7	25793520	25796646	1230		Similar to Splicing factor SC35. (Os07t0623300-01)
Os01g0161000	8.62625164093158	30.6367575757392	-1.8285	0.00097281	0.0044678	1	3201220	3204252	2007		Hypothetical conserved gene. (Os01t0161000-00)
Os12g0239200	18.1094156965252	64.3181618670797	-1.8285	1.7613e-06	1.2657e-05	12	7688973	7699212	4398		Conserved hypothetical protein. (Os12t0239200-01)
Os02g0169900	14.1104910947689	50.0463803876981	-1.8265	2.5309e-05	0.00015456	2	3792694	3796762	1260	inositol monophosphatase 2	Inositol monophosphatase family protein. (Os02t0169900-01);Inositol monophosphatase family protein. (Os02t0169900-02);Similar to IMPL1 (MYO-INOSITOL MONOPHOSPHATASE LIKE 1); 3'(2'),5'-bisphosphate nucleotidase/ inositol or phosphatidylinositol phosphatase/ inositol-1(or 4)-monophosphatase. (Os02t0169900-03)
Os08g0203300	26.0501374057272	92.354283706576	-1.8259	1.0629e-08	9.961e-08	8	5998167	6005500	3549		Similar to SHR5-receptor-like kinase (Fragment). (Os08t0203300-01)
Os05g0164100	198.68942521298	704.137983122734	-1.8253	3.4172e-56	1.9326e-54	5	3763113	3771453	2160	fructose-6-phosphate-2-kinase/fructose-2, 6-bisphosphatase 1, F6P2K/F26BPase1	Similar to Fructose-6-phosphate 2-kinase/fructose-2,6-bisphosphatase (EC 2.7.1.105) (EC 3.1.3.46) (Fragment). (Os05t0164100-01);Similar to Fructose-6-phosphate-2-kinase/fructose-2, 6-bisphosphatase. (Os05t0164100-02);Similar to Fructose-6-phosphate-2-kinase/fructose-2, 6-bisphosphatase. (Os05t0164100-03)
Os01g0124000	102.086832333409	361.615227617575	-1.8247	1.1167e-29	3.2707e-28	1	1341368	1342277	910	BOWMAN-BIRK INHIBITOR 2-1	Similar to Bowman Birk trypsin inhibitor. (Os01t0124000-01)
Os07g0671800	13.2535786801068	46.9383035321884	-1.8244	4.5926e-05	0.00026918	7	28410540	28412846	1155		Similar to Stress-related protein-like protein (Fragment). (Os07t0671800-01)
Os02g0281000	31.7628868368077	112.271347637802	-1.8216	3.0638e-10	3.3206e-09	2	10419062	10428014	2369	Protein phosphatase 23	RmlC-like jelly roll fold domain containing protein. (Os02t0281000-01);Similar to predicted protein. (Os02t0281000-02)
Os05g0150800	35.4190464726992	125.020805759383	-1.8196	3.1868e-11	3.7254e-10	5	2925781	2928082	1162		Similar to Plastid 5,10-methylene-tetrahydrofolate dehydrogenase (Fragment). (Os05t0150800-01);Similar to C-1-tetrahydrofolate synthase, cytoplasmic. (Os05t0150800-02)
Os01g0841800	9.8830565157693	34.8231468096911	-1.817	0.00046662	0.0022947	1	36141663	36146280	1982		Ribonuclease II and R domain containing protein. (Os01t0841800-01)
Os01g0629400	42.2743457899958	148.933968504836	-1.8168	4.6145e-13	6.1597e-12	1	25132887	25138118	1439		NLI interacting factor domain containing protein. (Os01t0629400-01);Similar to Ctd-phosphatase-like protein (Fragment). (Os01t0629400-02)
Os06g0606700	13.4249611630392	47.2554542317302	-1.8156	4.6265e-05	0.00027087	6	24089944	24091422	1411		Tetratricopeptide-like helical domain containing protein. (Os06t0606700-00)
Os01g0725800	95.5171704876663	336.116311374414	-1.8151	1.7232e-27	4.6619e-26	1	30257752	30263365	3426	SPA3/4-like	WD40/YVTN repeat-like domain containing protein. (Os01t0725800-01)
Os01g0936800	14.967403509431	52.5201558441243	-1.811	1.8167e-05	0.00011369	1	41117216	41122215	1466		PapD-like domain containing protein. (Os01t0936800-01);Similar to VAP27-2. (Os01t0936800-02)
Os02g0121500	51.9860198228327	181.981071397092	-1.8076	1.6248e-15	2.5499e-14	2	1126062	1132613	2436		Conserved hypothetical protein. (Os02t0121500-01)
Os11g0546300	11.3683713678502	39.7706977225434	-1.8067	0.00019697	0.0010372	11	20144609	20147897	1409	Patatin-related phospholipase A V	Patatin family protein. (Os11t0546300-01)
Os03g0773100	8.96901660679641	31.2076288349144	-1.7989	0.001014	0.0046339	3	32035018	32040880	2796		Similar to Myb/SANT domain protein. (Os03t0773100-01)
Os03g0271400	17.7666507306604	61.7809562707452	-1.798	3.7905e-06	2.6085e-05	3	9076047	9079383	1580		Armadillo-like helical domain containing protein. (Os03t0271400-01)
Os10g0485300	130.650579488811	454.159801743877	-1.7975	5.0102e-36	1.7727e-34	10	18343042	18351973	2930	EX1	Hypothetical conserved gene. (Os10t0485300-01)
Os01g0933200	39.1894610972124	136.057650103438	-1.7957	7.2281e-12	8.8385e-11	1	40930756	40932359	1011		Heavy metal transport/detoxification protein domain containing protein. (Os01t0933200-00)
Os11g0592800	11.5968813450935	40.2147087019019	-1.794	0.00019694	0.0010372	11	22561645	22565343	2155		Similar to CDK5RAP1-like protein. (Os11t0592800-01)
Os07g0694700	172.296522841388	597.067906957418	-1.793	1.2133e-46	5.6829e-45	7	29584033	29586303	1110	L-ASCORBATE PEROXIDASE 2	L-ascorbate peroxidase. (Os07t0694700-01)
Os03g0607500	126.194634932569	436.526222849352	-1.7904	1.7251e-34	5.8412e-33	3	22830703	22832836	837		Similar to Seed maturation protein PM23 (Fragment). (Os03t0607500-01)
Os10g0502000	27.3640697748757	94.5743386033687	-1.7892	1.2179e-08	1.1348e-07	10	19148232	19150913	1048		Similar to Thylakoid lumenal 17.4 kDa protein (P17.4) (Fragment). (Os10t0502000-01)
Os11g0549900	10.1686939873233	35.1402975092329	-1.789	0.0005157	0.00251	11	20433314	20437020	818		Similar to tubulin alpha-6 chain. (Os11t0549900-01)
Os12g0164300	13.8819811175257	47.9531857707222	-1.7884	5.0047e-05	0.00029093	12	3280331	3283203	2016	F-box protein 646	Cyclin-like F-box domain containing protein. (Os12t0164300-01)
Os11g0106700	79.9784920351272	275.667388041744	-1.7852	2.7226e-22	6.0942e-21	11	305050	307728	1270	FERRITIN 1	Similar to Ferritin 1, chloroplast precursor (EC 1.16.3.1) (ZmFer1). (Os11t0106700-01);Similar to Ferritin 1, chloroplast precursor (EC 1.16.3.1) (ZmFer1). (Os11t0106700-02)
Os08g0558200	103.629274679801	357.111687684082	-1.7849	2.1699e-28	6.0553e-27	8	27938261	27941159	1344	GLUTAREDOXIN 20	Thioredoxin fold domain containing protein. (Os08t0558200-01)
Os03g0850600	44.9593380226037	154.896401656222	-1.7846	3.4231e-13	4.6098e-12	3	35806060	35808891	1197		Similar to Integral membrane protein. (Os03t0850600-01)
Os06g0136800	17.0811207989307	58.7997396950522	-1.7834	7.4371e-06	4.9141e-05	6	1949464	1953284	1237	Clp protease 9, CLP PROTEASE 9	Peptidase S14, ClpP family protein. (Os06t0136800-01)
Os05g0537400	12.1110287938907	41.6736019197943	-1.7828	0.00016246	0.00087019	5	26706568	26708198	1433	protein phosphatase 2C50, protein phosphatase 2C 50, protein phosphatase 78, OsABI-LIKE3, ABI-LIKE3, ABI-LIKE 3	Similar to Protein phosphatase 2C. (Os05t0537400-00)
Os05g0406100	24.6790775422678	84.8695271973892	-1.782	7.457e-08	6.3759e-07	5	19780173	19784550	2093		Inosine/uridine-preferring nucleoside hydrolase domain containing protein. (Os05t0406100-01);Hypothetical conserved gene. (Os05t0406100-02);Hypothetical conserved gene. (Os05t0406100-03)
Os07g0584900	12.9679412085528	44.5913883555789	-1.7818	9.6483e-05	0.00053708	7	23721772	23724511	1709		Armadillo-like helical domain containing protein. (Os07t0584900-01)
Os03g0795200	16.2813358785795	55.9453833991759	-1.7808	1.2676e-05	8.1045e-05	3	33078797	33080790	1994		Pentatricopeptide repeat domain containing protein. (Os03t0795200-01)
Os03g0747900	9.8830565157693	33.935124850974	-1.7798	0.00067765	0.0032236	3	30764587	30773947	5107	Myosin XIE, Myosin class XI E	Similar to Myosin heavy chain class XI E1 protein. (Os03t0747900-00)
Os07g0152900	30.6203369505916	105.040311688249	-1.7784	2.2927e-09	2.304e-08	7	2797691	2801343	1312	GLYCOLATE OXIDASE 5	Similar to Glycolate oxidase (EC 1.1.3.15) (Fragment). (Os07t0152900-01);Similar to Glycolate oxidase. (Os07t0152900-02);Similar to Glycolate oxidase (EC 1.1.3.15) (Fragment). (Os07t0152900-03);Similar to Glycolate oxidase (EC 1.1.3.15) (Fragment). (Os07t0152900-04)
Os02g0143100	28.2209821895378	96.7943935001614	-1.7782	9.7138e-09	9.1316e-08	2	2388400	2394345	1686	SPP2	Similar to Sucrose-phosphatase (EC 3.1.3.24). (Os02t0143100-01)
Os07g0545800	23.0223802072545	78.8436639060948	-1.776	2.3226e-07	1.8765e-06	7	21614976	21619678	2161	CHITIN INDUSIBLE GIBBERELLIN RESPONSIVE GENE 1	Similar to Chitin-inducible gibberellin-responsive protein. (Os07t0545800-01)
Os06g0665500	40.6176484549825	138.848576259406	-1.7733	7.1374e-12	8.7426e-11	6	27495307	27499531	1652	ALLANTOATE AMIDOHYDROLASE	Peptidase M20 domain containing protein. (Os06t0665500-01)
Os03g0696300	29.4206595700647	100.473341614846	-1.7719	5.6303e-09	5.4027e-08	3	27890692	27894467	1300	HAP2 SUBUNIT OF CCAAT-BOX BINDING COMPLEX	Similar to Nuclear transcription factor Y subunit A-1. (Os03t0696300-01);Similar to nuclear transcription factor Y subunit A-1. (Os03t0696300-02)
Os07g0558500	282.609714355553	962.996384088762	-1.7687	1.3715e-72	1.0379e-70	7	22319039	22323151	1331	NON-YELLOW COLORING4	Inositol phosphatase-like protein. (Os07t0558500-01);Similar to Protein THYLAKOID FORMATION1, chloroplastic. (Os07t0558500-02)
Os08g0530400	111.741378871935	380.136828470817	-1.7664	1.2039e-29	3.5212e-28	8	26417799	26422222	1163	Moco containing protein	Moco containing protein (Moco containing protein(OsMCP)). (Os08t0530400-01);Similar to sulfite oxidase. (Os08t0530400-02)
Os03g0157800	51.8717648342111	176.145498525523	-1.7637	1.4971e-14	2.2185e-13	3	3103834	3109737	1875		Hypothetical conserved gene. (Os03t0157800-01);Helicase and RNase D C-terminal, HRDC domain containing protein. (Os03t0157800-02);Non-protein coding transcript. (Os03t0157800-03)
Novel00467	13.0821961971744	44.4010979358539	-1.763	0.00011417	0.0006278	12	9931815	9937116	4410	-	-
Os11g0216100	69.1242681160743	234.374	-1.7616	8.0553e-19	1.5404e-17	11	6065311	6066797	1046		Similar to Heat shock protein binding protein. (Os11t0216100-01)
Os03g0844100	31.2487393880104	105.611182947424	-1.7569	2.9517e-09	2.922e-08	3	35480696	35486307	1640	RECEPTOR-LIKE CYTOPLASMIC KINASE 123	Similar to Pti1 kinase-like protein. (Os03t0844100-01)
Os01g0763600	21.9369578153492	74.0864034129676	-1.7558	6.7689e-07	5.1529e-06	1	32130603	32136991	1508		PLC-like phosphodiesterase, TIM beta/alpha-barrel domain domain containing protein. (Os01t0763600-01);PLC-like phosphodiesterase, TIM beta/alpha-barrel domain domain containing protein. (Os01t0763600-02)
Os07g0642600	29.2492770871323	98.7607278373207	-1.7555	9.7492e-09	9.1609e-08	7	26754722	26757533	1975		Transcription elongation factor, TFIIS/CRSP70, N-terminal domain containing protein. (Os07t0642600-01)
Os12g0106000	203.088242274912	685.68	-1.7554	1.3281e-51	7.0778e-50	12	320568	323716	1157	FERRITIN 2	Ferritin, Iron storage protein, Iron homeostasis (Os12t0106000-01)
Os04g0684500	46.901672829171	158.06790865164	-1.7528	4.2709e-13	5.7262e-12	4	34958612	34971379	3632		Pentatricopeptide repeat domain containing protein. (Os04t0684500-01);Hypothetical conserved gene. (Os04t0684500-02)
Os09g0440200	17.9951607079036	60.512353472578	-1.7496	7.5679e-06	4.9915e-05	9	16325947	16329922	1672		BRCT domain containing protein. (Os09t0440200-01);Similar to predicted protein. (Os09t0440200-02)
Os05g0170800	76.1509499163033	255.496603550885	-1.7464	4.0651e-20	8.2404e-19	5	4243556	4246732	1514	SKIP interacting protein 10, SKIPa-interacting protein 10, SKIPa-interacting protein 10	ApaG domain containing protein. (Os05t0170800-01)
Os01g0704700	19.651858042917	65.8404852248804	-1.7443	3.1824e-06	2.2129e-05	1	29216948	29221583	2522	CYSTATHIONINE B-SYNTHASE DOMAIN CONTAINING CHLORIDE CHANNEL PROTEIN 2	Similar to Chloride channel protein CLC-f (AtCLC-f). Splice isoform 2. (Os01t0704700-01)
Os03g0737000	182.865109288887	612.291140535425	-1.7434	8.7483e-46	3.992e-44	3	30206423	30210436	1939	cystathionine b-synthase domain containing protein OsCBSX4, CBS domain containing protein OsCBSX4	Cystathionine beta-synthase, core domain containing protein. (Os03t0737000-01);Hypothetical gene. (Os03t0737000-02);Similar to CBS domain containing protein, expressed. (Os03t0737000-03)
Os11g0606400	16.3384633728903	54.6767806010086	-1.7427	2.2137e-05	0.00013644	11	23403454	23407183	3518		Similar to NB-ARC domain containing protein, expressed. (Os11t0606400-02)
Os01g0120300	42.1600908013742	141.068631156199	-1.7424	9.5254e-12	1.1548e-10	1	1145920	1153828	2570		Similar to EMB2369 (EMBRYO DEFECTIVE 2369); ATP binding / aminoacyl-tRNA ligase/ leucine-tRNA ligase/ nucleotide binding. (Os01t0120300-00)
Os01g0142100	60.4408889808319	202.088425748043	-1.7414	3.6031e-16	5.9072e-15	1	2266281	2271051	1626	EGY2	Peptidase M50 family protein. (Os01t0142100-01);Similar to Metalloendopeptidase. (Os01t0142100-02)
Os09g0268600	11.4826263564718	38.3752346445594	-1.7407	0.00038409	0.0019181	9	5150258	5154230	3283		Zinc finger, SWIM-type domain containing protein. (Os09t0268600-01)
Os05g0147500	32.848309228713	109.734142041467	-1.7401	1.9388e-09	1.9613e-08	5	2725695	2733727	2030	Deg protease 6, DEG PROTEASE 6	Similar to DEGP2 (DEGP PROTEASE 2); serine-type peptidase/ trypsin. (Os05t0147500-01);Serine endopeptidase DegP2 domain containing protein. (Os05t0147500-02);Similar to DEGP2 (DEGP PROTEASE 2); serine-type peptidase/ trypsin. (Os05t0147500-03)
Os04g0401000	49.5295375674681	165.235514461285	-1.7382	1.8447e-13	2.5242e-12	4	19835206	19836892	1095	PYRICULARIA ORYZAE RESISTANCE 21	Proline-rich protein, Blast resistance (Os04t0401000-01);Similar to Pi21 protein. (Os04t0401000-02)
Os06g0573600	50.9005974309274	169.231613275512	-1.7332	1.0764e-13	1.4979e-12	6	22245386	22251772	1846	BETA-GALACTOSIDASE 2	Similar to Beta-galactosidase precursor (EC 3.2.1.23) (Lactase). (Os06t0573600-01);Similar to Beta-galactosidase. (Os06t0573600-02);Similar to Beta-galactosidase. (Os06t0573600-03)
Os11g0707600	19.937495514471	66.284496204239	-1.7332	3.3114e-06	2.2944e-05	11	28953922	28957187	1197	Glossy1-homologous gene 11	Similar to Sterol 4-alpha-methyl-oxidase (Fragment). (Os11t0707600-01);Similar to Sterol 4-alpha-methyl-oxidase (Fragment). (Os11t0707600-02)
Os04g0627000	29.1921495928214	96.8578236400698	-1.7303	1.9758e-08	1.784e-07	4	31900217	31907077	2301	RICE OUTMOST CELL-SPECIFIC GENE 2	Similar to Homeobox-leucine zipper protein ROC2. (Os04t0627000-01);Similar to Homeobox-leucine zipper protein ROC2. (Os04t0627000-02)
Os01g0886900	55.1851595042378	182.932523495718	-1.729	1.25e-14	1.8627e-13	1	38534739	38539826	1917	ROOT UV-B SENSITIVE 6A	Similar to EMB1879 (EMBRYO DEFECTIVE 1879). (Os01t0886900-00)
Os06g0725900	353.276424818019	1169.71521005012	-1.7273	1.3771e-84	1.2356e-82	6	30870346	30877988	1851	FTSH1	Similar to Cell division protein ftsH homolog, chloroplast precursor (EC 3.4.24.-) (DS9). (Os06t0725900-01);Similar to cDNA clone:J013001F19, full insert sequence. (Os06t0725900-02)
Os12g0143100	11.6540088394043	38.5020949243761	-1.7241	0.00041651	0.0020664	12	2118063	2120604	2542		Similar to GRF zinc finger family protein. (Os12t0143100-01)
Os01g0730300	51.5861273626571	170.373355793862	-1.7236	1.1448e-13	1.5859e-12	1	30460007	30464477	2387	TREHALOSE-6-PHOSPHATE SYNTHASE 3	Similar to predicted protein. (Os01t0730300-01);HAD-superfamily hydrolase subfamily IIB protein. (Os01t0730300-02);Similar to predicted protein. (Os01t0730300-03)
Os04g0692200	33.4767116661318	110.431873580459	-1.7219	2.3532e-09	2.3592e-08	4	35426979	35429567	720	YOUNG SEEDLING STRIPE1	Chloroplast nucleoid-associated protein, Chloroplast development, Regulator of plastid-encoded plastid RNA polymerase (PEP) activity (Os04t0692200-01);Non-protein coding transcript. (Os04t0692200-02)
Os01g0978100	103.457892196868	339.858689629007	-1.7159	1.5195e-25	3.8556e-24	1	43232027	43238506	1754		Similar to Cysteine synthase, mitochondrial precursor (EC 2.5.1.47) (O- acetylserine sulfhydrylase) (O-acetylserine (Thiol)-lyase) (CSase C) (CS-C) (OAS-TL C) (AtCS-C). (Os01t0978100-01);Similar to Cysteine synthase, mitochondrial precursor (EC 2.5.1.47) (O- acetylserine sulfhydrylase) (O-acetylserine (Thiol)-lyase) (CSase C) (CS-C) (OAS-TL C) (AtCS-C). (Os01t0978100-02);Similar to Cysteine synth…
Os03g0572900	11.9396463109583	39.1998264633681	-1.7151	0.0003908	0.0019488	3	20868361	20875711	1917	phenolics efflux zero 2, phenolics efflux transporter 2	Multi antimicrobial extrusion protein MatE family protein. (Os03t0572900-01)
Os04g0450100	67.1248058151961	219.341423803118	-1.7083	6.1687e-17	1.0561e-15	4	22428835	22431568	938		Protein of unknown function DUF341 domain containing protein. (Os04t0450100-01);Similar to H0818E04.16 protein. (Os04t0450100-02)
Os06g0115300	42.5599832615499	139.038866679131	-1.7079	2.8072e-11	3.3035e-10	6	860908	862566	522	Acyl-CoA-binding protein 2	Acyl-CoA-binding protein , Stress response (Os06t0115300-01)
Os04g0591000	19.9946230087818	65.2696139657052	-1.7068	5.1617e-06	3.4823e-05	4	29888205	29891194	1255		Nucleotide-binding, alpha-beta plait domain containing protein. (Os04t0591000-01)
Os03g0169100	422.572075417026	1378.33694020872	-1.7057	2.1934e-97	2.2211e-95	3	3713990	3717346	1274	D-ribulose-5-phosphate 3-epimerase, chl-RPEase, chloroplast RPEase, chloroplast D-Ribulose-5-phosphate 3-Epimerase	Ribulose-phosphate 3-epimerase, chloroplast precursor (EC 5.1.3.1) (Pentose-5-phosphate 3-epimerase) (PPE) (RPE) (R5P3E). (Os03t0169100-01)
Os12g0636200	24.9075875195111	81.0002886629791	-1.7013	4.0917e-07	3.2106e-06	12	27271708	27276782	2466		Similar to Prep (Fragment). (Os12t0636200-01);Similar to Benzothiadiazole-induced homeodomain protein 1. (Os12t0636200-02);Similar to Benzothiadiazole-induced homeodomain protein 1. (Os12t0636200-03)
Os11g0213700	15.4815509582282	50.3001009473316	-1.7	6.6488e-05	0.00038016	11	5908294	5911943	2748		Leucine-rich repeat, typical subtype containing protein. (Os11t0213700-00)
Os01g0775100	57.6416417596024	187.11891272967	-1.6988	1.4879e-14	2.2079e-13	1	32759157	32764753	3120		Plus-3 domain containing protein. (Os01t0775100-01)
Os03g0133900	29.3635320757539	95.2086400024524	-1.6971	4.2594e-08	3.7181e-07	3	1892829	1897309	1691	serine acetyl transferase	Similar to Serine acetyltransferase (EC 2.3.1.30) (Sat-106). (Os03t0133900-01)
Os12g0285100	288.265336292323	934.452821129999	-1.6967	4.5745e-66	3.0209e-64	12	10822535	10833618	3283		Hypothetical conserved gene. (Os12t0285100-01);Conserved hypothetical protein. (Os12t0285100-02);Conserved hypothetical protein. (Os12t0285100-03);Hypothetical conserved gene. (Os12t0285100-04)
Os11g0246900	38.1611661996179	123.625342681399	-1.6958	4.3631e-10	4.6412e-09	11	7932223	7935690	1665		Ankyrin repeat containing protein. (Os11t0246900-01);Similar to predicted protein. (Os11t0246900-02)
Os03g0296800	31.7628868368077	102.820256791456	-1.6947	1.284e-08	1.1923e-07	3	10388030	10390923	2127	mitochondrial Fe transporter	Mitochondrial carrier protein domain containing protein. (Os03t0296800-01);Hypothetical conserved gene. (Os03t0296800-02)
Os09g0508900	81.7494443587622	264.567113557781	-1.6944	7.2941e-20	1.4619e-18	9	19728447	19735516	1351		Similar to cDNA clone:001-044-E12, full insert sequence. (Os09t0508900-01)
Os02g0610700	66.8391683436421	216.296777087517	-1.6942	1.6037e-16	2.6788e-15	2	23998075	24000801	1720		Chlorophyll a/b binding protein domain domain containing protein. (Os02t0610700-01);Conserved hypothetical protein. (Os02t0610700-02)
Os08g0172200	51.8717648342111	167.836150197528	-1.694	3.7268e-13	5.0125e-12	8	4237020	4242584	1926		UvrB/UvrC protein domain containing protein. (Os08t0172200-01)
Os01g0783200	27.2498147862541	87.8507437730823	-1.6888	1.5804e-07	1.3021e-06	1	33185460	33192979	2465		Similar to Diacylglycerol kinase. (Os01t0783200-01);Similar to Diacylglycerol kinase. (Os01t0783200-02)
Os03g0322600	35.0191540125236	112.71535861716	-1.6865	2.9912e-09	2.9598e-08	3	11677890	11680129	1134		Conserved hypothetical protein. (Os03t0322600-01)
Os01g0501700	63.925666133791	205.577083443003	-1.6852	1.1787e-15	1.8705e-14	1	17341236	17346405	1397	SEC-INDEPENDENT PROTEIN TRANSLOCASE SUBUNIT C	Similar to TATC (CpTatC). (Os01t0501700-01)
Os06g0320000	11.5397538507826	37.0432017064838	-1.6826	0.00068808	0.0032685	6	12431773	12432551	679		Thioredoxin fold domain containing protein. (Os06t0320000-01)
Os06g0587900	13.3678336687284	42.8787745780532	-1.6815	0.00026231	0.0013463	6	23049660	23052133	2292		Hypothetical conserved gene. (Os06t0587900-00)
Os01g0810300	90.5470784826262	290.383180500484	-1.6812	2.1447e-21	4.5834e-20	1	34421011	34423534	789	CALMODULIN 61	Similar to Calmodulin-like protein. (Os01t0810300-01)
Os10g0415600	174.124602659334	557.741220214233	-1.6795	1.6405e-39	6.5082e-38	10	14532814	14543160	1683	Prolyl Oligopeptidase 21, PROLYL OLIGOPEPTIDASE 21	Non-protein coding transcript. (Os10t0415600-01);Similar to acylamino-acid-releasing enzyme. (Os10t0415600-02);Similar to Prolyl oligopeptidase family protein, expressed. (Os10t0415600-03)
Os10g0341700	52.0431473171435	166.630977539269	-1.6789	6.6574e-13	8.7819e-12	10	10089510	10095035	1987	CELLULOSE SYNTHASE LIKE H1	Cellulose synthase-like H1. (Os10t0341700-01);Cellulose synthase-like H1. (Os10t0341700-02);Similar to cDNA clone:J023010H01, full insert sequence. (Os10t0341700-03);Similar to cDNA clone:J023010H01, full insert sequence. (Os10t0341700-04)
Os08g0433200	17.7666507306604	56.8334053578929	-1.6776	2.7395e-05	0.0001663	8	21010736	21013557	1276		Conserved hypothetical protein. (Os08t0433200-01)
Os01g0921300	10.9684789076746	35.0768673693246	-1.6772	0.00098679	0.004522	1	40230297	40233212	1863		Exostosin-like family protein. (Os01t0921300-01)
Os10g0421800	15.1959134866742	48.5874871698058	-1.6769	0.0001059	0.00058596	10	14897744	14900931	2971		Pentatricopeptide repeat domain containing protein. (Os10t0421800-01)
Os09g0567300	104.886079554638	334.784278436338	-1.6744	2.8556e-24	6.916e-23	9	22644685	22648632	1667	cytosolic monodehydroascorbate reductase, monodehydroascorbate reductase	Monodehydroascorbate reductase, Tolerance to ROS-induced oxidative stress (Os09t0567300-01)
Os06g0116800	38.6181861541043	123.117901562132	-1.6727	7.3442e-10	7.6779e-09	6	927339	932583	1667	DnaJ domain protein A9	Similar to GFA2. (Os06t0116800-01);Similar to GFA2. (Os06t0116800-02)
Os08g0384100	35.8189389328748	114.174251835053	-1.6724	3.0319e-09	2.9959e-08	8	18103272	18108359	1468	DRB4	Double-stranded RNA-binding-like domain containing protein. (Os08t0384100-01)
Os02g0760300	104.029167139976	331.359050881287	-1.6714	5.663e-24	1.3607e-22	2	32017761	32019838	630	FK506 binding protein 12	Similar to Immunophilin. (Os02t0760300-01)
Os04g0662900	25.1932249910651	80.0488365643537	-1.6678	7.2699e-07	5.5053e-06	4	33828951	33832503	1239		RNA polymerase III transcriptional repressor, MAF1 domain containing protein. (Os04t0662900-01);RNA polymerase III transcriptional repressor, MAF1 domain containing protein. (Os04t0662900-02)
Os09g0109800	25.7073724398623	81.6345900620627	-1.667	5.7103e-07	4.3868e-06	9	878145	890186	2366		Similar to Na+/H+ antiporter, probable CP0838. (Os09t0109800-01);Similar to Na+/H+ antiporter, probable CP0838. (Os09t0109800-02);Divalent ion symporter domain containing protein. (Os09t0109800-03);Similar to Na+/H+ antiporter, probable CP0838. (Os09t0109800-04)
Os05g0429000	28.1067272009161	89.2462068510663	-1.6669	1.7098e-07	1.4038e-06	5	21050904	21054702	2190	serine hydroxymethyltransferase 5	Similar to Hydroxymethyltransferase. (Os05t0429000-01)
Os10g0415800	20.9086629177547	66.284496204239	-1.6646	6.7712e-06	4.4953e-05	10	14543601	14549003	1982	Prolyl Oligopeptidase 22, PROLYL OLIGOPEPTIDASE 22	Similar to Prolyl oligopeptidase family protein, expressed. (Os10t0415800-01);Similar to Prolyl oligopeptidase family protein, expressed. (Os10t0415800-02)
Os11g0104300	14.1104910947689	44.6548184954873	-1.662	0.00022466	0.0011686	11	194381	199061	3396	DWARF KYUSHU 3	Substrate of the SCF<sup>D3</sup> ubiquitination complex, Repressor of strigolactone (SL) signalling (Os11t0104300-01)
Os03g0807400	30.5061	96.4772428006196	-1.6611	5.9381e-08	5.1142e-07	3	33744048	33749491	3407		Pentatricopeptide repeat domain containing protein. (Os03t0807400-01)
Os01g0581900	12.1681562882015	38.311804504651	-1.6547	0.00066157	0.0031521	1	22557515	22561678	2827		Conserved hypothetical protein. (Os01t0581900-01)
Os01g0552300	87.5193212841535	275.413667482111	-1.6539	7.0613e-20	1.4179e-18	1	20738654	20742427	1363	protein phosphatase 2C05, protein phosphatase 2C 05, protein phosphatase 2C5, protein phosphatase 2C 5, protein phosphatase 9	Similar to Protein phosphatase-2C. (Os01t0552300-01)
Os03g0152600	26.3357748772812	82.7763325804133	-1.6522	5.7649e-07	4.4239e-06	3	2897477	2900285	981		Conserved hypothetical protein. (Os03t0152600-01)
Os03g0187300	29.0778946041998	91.0856809084088	-1.6473	1.6852e-07	1.3847e-06	3	4561080	4569082	3529	OsWD40-64	Similar to transducin family protein / WD-40 repeat family protein. (Os03t0187300-01)
Os09g0448900	13.3678336687284	41.8638923395194	-1.6469	0.00039157	0.0019518	9	16781075	16784815	1693		Conserved hypothetical protein. (Os09t0448900-01)
Os07g0583200	52.8429322374948	165.362374741101	-1.6458	1.8769e-12	2.3913e-11	7	23619689	23623165	2058		Mitochodrial transcription termination factor-related family protein. (Os07t0583200-01)
Os05g0587200	11.7682638280259	36.7894811468503	-1.6444	0.00090137	0.0041695	5	29251590	29255848	3161	SET protein 23	Conserved hypothetical protein. (Os05t0587200-01)
Os11g0216900	33.9908591149291	106.118624066691	-1.6425	1.7748e-08	1.6135e-07	11	6102863	6106487	1420	Fe-deficiency-induced protein 2	Similar to IDI2. (Os11t0216900-01);Similar to IDI2. (Os11t0216900-02);Similar to IDI2. (Os11t0216900-03)
Os03g0219300	34.2764965864831	106.943215885499	-1.6416	1.5868e-08	1.4538e-07	3	6275829	6279463	1583		Similar to Tubulin alpha-2 chain (Alpha-2 tubulin). (Os03t0219300-01)
Os02g0121300	496.495053055208	1547.3148329246	-1.6399	1.9494e-102	2.1258e-100	2	1116066	1116952	887	LATERAL ROOTLESS2	Cyclophilin, Peptidyl-prolyl cis-trans isomerase, Auxin signal transduction, Lateral root initiation, Stress tolerance (Os02t0121300-01)
Os12g0515400	24.1649300934706	75.2915760712265	-1.6396	2.163e-06	1.5372e-05	12	20005405	20008855	1732		Similar to Plastidic 2-oxoglutarate/malate transporter. (Os12t0515400-01);Similar to plastidic 2-oxoglutarate/malate transporter. (Os12t0515400-02)
Os11g0657100	14.6817660378769	45.7331308739295	-1.6392	0.00022284	0.0011608	11	26306075	26310408	1607		Peptide chain release factor 1 family protein. (Os11t0657100-01)
Os03g0816950	15.1959134866742	47.3188843716385	-1.6387	0.00017393	0.0009246	3	34260279	34266363	6085		Hypothetical protein. (Os03t0816950-01)
Os02g0771100	29.8776795245511	92.9885851056597	-1.638	1.4343e-07	1.189e-06	2	32528080	32533583	2395	PETER PAN SYNDROME	Similar to COP1 (Fragment). (Os02t0771100-01);Similar to CopI. (Os02t0771100-02);Similar to COP1 (Fragment). (Os02t0771100-03)
Os07g0685700	110.827338962962	344.298799422592	-1.6353	4.9798e-24	1.202e-22	7	29116058	29118472	2104	ETHYLENE INSENSITIVE-LIKE GENE 2	Transcription factor, Response to ethylene stimulus, Wound signaling (Os07t0685700-01)
Os02g0499000	114.369243610232	354.891632787289	-1.6337	1.1133e-24	2.7368e-23	2	17575129	17582223	2697	ETHYLENE RESPONSE FACTOR 140	Similar to DNA binding protein. (Os02t0499000-01)
Os01g0621300	37.818401233753	117.092038270837	-1.6305	4.0759e-09	3.9885e-08	1	24763107	24768254	3089		Hypothetical conserved gene. (Os01t0621300-01)
Os02g0116500	13.3107061744176	41.1661608005274	-1.6289	0.00049366	0.0024111	2	870853	875665	1448		Similar to Protochlorophyllide reductase homologue. (Os02t0116500-01)
Os02g0788800	57.4703	177.667821883324	-1.6283	4.6071e-13	6.1537e-12	2	33511971	33517881	1676	amino acid transporter-like 9	Amino acid transporter, transmembrane domain containing protein. (Os02t0788800-01);Similar to amino acid transporter family protein. (Os02t0788800-02)
Os09g0381100	23.9935476105382	73.642392433609	-1.6179	3.5854e-06	2.4762e-05	9	12884071	12888524	2021		Xanthine/uracil/vitamin C permease family protein. (Os09t0381100-01);Xanthine/uracil/vitamin C permease family protein. (Os09t0381100-02);Similar to Permease I. (Os09t0381100-03)
Os05g0541700	33.2482016888886	101.995664972647	-1.6172	4.9895e-08	4.3217e-07	5	26891037	26896830	1470		Protein of unknown function DUF1639 domain containing protein. (Os05t0541700-01)
Os03g0146000	12.1681562882015	37.2969222661172	-1.6159	0.00098576	0.0045185	3	2553889	2559108	1083	small GTP-binding protein OsRab18B2, Ras-related protein RAB-18	Similar to RAB1X. (Os03t0146000-01)
Os11g0236100	20.4516429632683	62.6055480895539	-1.6141	2.0049e-05	0.00012469	11	7255817	7258556	1818	SUCROSE PHOSPHATE SYNTHASE 11	Similar to Sucrose-phosphate synthase. (Os11t0236100-01)
Os10g0203000	37.8755287280638	115.886865612579	-1.6134	6.6387e-09	6.3247e-08	10	7334820	7338831	1617	immune related endonuclease	Endonuclease/exonuclease/phosphatase domain containing protein. (Os10t0203000-01);Similar to predicted protein. (Os10t0203000-02)
Os02g0728100	18.0522882022144	55.1842217202755	-1.6121	6.3478e-05	0.00036403	2	30294485	30306156	3193	Protease IV 1, PROTEASE IV 1	Similar to SPPA; serine-type endopeptidase. (Os02t0728100-01);Peptidase S49 domain containing protein. (Os02t0728100-02)
Os06g0664300	67.0105508265745	204.815921764103	-1.6119	1.3122e-14	1.9527e-13	6	27433420	27440995	2661		Similar to Vacuolar sorting receptor 6 precursor (AtVSR6) (Epidermal growth factor receptor-like protein 6) (AtELP6) (BP80-like protein d) (AtBP80d). (Os06t0664300-01)
Os08g0215200	36.3902138759829	111.19303525936	-1.6114	1.3831e-08	1.2781e-07	8	6728264	6732694	3006		Conserved hypothetical protein. (Os08t0215200-01)
Os09g0240500	161.04240646216	491.773874709536	-1.6106	8.1128e-33	2.6218e-31	9	3073972	3092832	2100	SULPHATE TRANSPORTER 4;1	Similar to Sulfate transporter 4.1, chloroplast precursor (AST82). (Os09t0240500-01);Similar to Sulfate transporter 4.1. (Os09t0240500-02);Similar to Sulfate transporter 4.1. (Os09t0240500-03);Similar to Sulfate transporter 4.1. (Os09t0240500-04)
Os10g0103700	26.107264900038	79.6682557249035	-1.6096	1.5922e-06	1.1528e-05	10	284706	286949	913	HOMEOBOX GENE 15	Similar to Homeobox-leucine zipper protein HOX15. (Os10t0103700-01);Similar to Homeobox-leucine zipper protein HOX15. (Os10t0103700-02);Similar to HD-ZIP protein (Fragment). (Os10t0103700-03)
Os11g0523800	191.719870907062	584.889320095012	-1.6092	1.1745e-38	4.5996e-37	11	18935399	18941686	3337	AUXIN RESPONSE FACTOR 1	Similar to Isoform 3 of Auxin response factor 23. (Os11t0523800-01)
Os05g0461400	34.0479866092399	103.644848610265	-1.606	4.6539e-08	4.0508e-07	5	22656839	22658009	1095		Similar to Histone H2A.2.1. (Os05t0461400-02)
Os05g0256100	32.2199067912941	98.0629962983287	-1.6058	1.0714e-07	9.0048e-07	5	9461682	9474094	3281		Similar to SHR5-receptor-like kinase (Fragment). (Os05t0256100-01)
Os02g0716500	120.539012995799	366.372488110703	-1.6038	1.0432e-24	2.5734e-23	2	29725329	29730352	1105	fatty acid desaturase 2, microsomal delta-12 fatty acid desaturase, microsomal Delta12-fatty acid desaturase 2-1	Delta12-fatty acid desaturase (Os02t0716500-01);Hypothetical protein. (Os02t0716500-03);Similar to Delta-12 fatty acid desaturase. (Os02t0716500-04)
Os04g0589500	19.8232405258494	60.0683424932194	-1.5994	3.3919e-05	0.00020255	4	29798282	29801702	574		Conserved hypothetical protein. (Os04t0589500-01)
Os02g0204500	27.6497072464297	83.6643545391303	-1.5973	1.0234e-06	7.5928e-06	2	5841792	5847294	2522		Hypothetical conserved gene. (Os02t0204500-01);Hypothetical conserved gene. (Os02t0204500-02);Agenet domain containing protein. (Os02t0204500-03)
Os03g0191100	29.6491695473079	89.4999274106997	-1.5939	4.5226e-07	3.5305e-06	3	4737753	4741311	1889		Mitochondrial carrier protein domain containing protein. (Os03t0191100-01);Mitochondrial carrier protein domain containing protein. (Os03t0191100-02);Mitochondrial carrier protein domain containing protein. (Os03t0191100-03)
Os01g0918300	65.1824710086287	196.125992596657	-1.5892	9.2683e-14	1.2958e-12	1	40064408	40066375	1305	smt3, SMT3	Ubiquitin-like protein SMT3. (Os01t0918300-01);Similar to Ubiquitin-like protein SMT3. (Os01t0918300-02)
Os04g0525000	18.6235631453225	55.8819532592675	-1.5853	7.2258e-05	0.00041083	4	26257984	26259784	1162		Protein of unknown function DUF177 domain containing protein. (Os04t0525000-01)
Os01g0904700	16.1099533956471	48.3337666101723	-1.5851	0.00022371	0.0011645	1	39387278	39391014	1951	B-TYPE RESPONSE REGULATOR 6	B-type response regulator, Cytokinin signaling (Os01t0904700-01)
Os11g0697100	20.7944079291331	62.2883973900121	-1.5828	2.8574e-05	0.00017276	11	28516425	28520347	2416	-	-
Os06g0488600	15.253040980985	45.6062705941128	-1.5801	0.00034943	0.0017586	6	16793652	16795663	1393		Similar to Potential phospholipid-transporting ATPase 7 (EC 3.6.3.1) (Aminophospholipid flippase 7). (Os06t0488600-01)
Os04g0278900	14.7960210264985	44.1473773762204	-1.5771	0.00044425	0.0021928	4	11801258	11814969	1227		Similar to OSIGBa0113C11.1 protein. (Os04t0278900-01);tRNA-dihydrouridine synthase domain containing protein. (Os04t0278900-02)
Os12g0583400	18.8520731225657	56.1991039588093	-1.5758	7.4921e-05	0.00042472	12	24215428	24217854	914		Conserved hypothetical protein. (Os12t0583400-01)
Novel00275	14.2818735777013	42.498193738603	-1.5732	0.00058409	0.002817	10	22355030	22365096	2146	-	-
Os02g0594900	13.0821961971744	38.8826757638263	-1.5715	0.0010148	0.0046368	2	23069835	23072526	1739		Glycosyl transferase, family 17 protein. (Os02t0594900-01)
Os11g0302500	13.5963436459716	40.404999121627	-1.5713	0.00080891	0.0037779	11	11342349	11348424	4186		Similar to cycloeucalenol cycloisomerase. (Os11t0302500-01)
Os06g0476200	88.8332536533021	263.869382018789	-1.5707	1.1508e-17	2.0512e-16	6	16011333	16032779	1780		Similar to Phosphoglucomutase precursor (EC 5.4.2.2). (Os06t0476200-01);Similar to predicted protein. (Os06t0476200-02)
Os10g0405100	16.1670808899579	48.0166159106305	-1.5705	0.00026224	0.0013463	10	13823657	13829400	2353	RECEPTOR-LIKE CYTOPLASMIC KINASE 299	Similar to serine/threonine-protein kinase NAK. (Os10t0405100-01);Similar to Protein kinase APK1B, chloroplast precursor (EC 2.7.1.-). (Os10t0405100-02)
Os01g0767600	28.163854695227	83.4106339794969	-1.5664	1.5851e-06	1.148e-05	1	32346889	32350070	1526		Conserved hypothetical protein. (Os01t0767600-01)
Os03g0184000	47.4158202779683	140.370899617207	-1.5658	4.8075e-10	5.1038e-09	3	4410090	4414505	1737	PHYTOENE DESATURASE	Similar to Phytoene desaturase (Fragment). (Os03t0184000-00)
Os11g0184900	33.7052216433751	99.7756100758545	-1.5657	1.5364e-07	1.2703e-06	11	4299277	4301784	1318	NAC DOMAIN-CONTAINING PROTEIN 5	Similar to OsNAC5 protein [imported]-rice. (Os11t0184900-01);NAC-type transcription factor, Regulation of stress-inducible genes, Stress tolerance (Os11t0184900-02)
Os03g0143800	16.7954833273767	49.665799548248	-1.5642	0.00021593	0.0011281	3	2432922	2448897	3861	less pronounced lobe epidermal cell2	PIROGI/Specifically Rac1-associated protein 1 (PIR/SRA1)-like protein, Homolog of SCAR/WAVE complex components, Control of epidermal cell morphogenesis (Os03t0143800-01)
Os01g0236800	24.2220575877814	71.6126279565414	-1.5639	8.9214e-06	5.8291e-05	1	7578100	7582923	1853	beta-amylase 4	Similar to predicted protein. (Os01t0236800-01)
Os07g0162500	14.3390010720121	42.3713334587863	-1.5631	0.00063728	0.0030452	7	3342219	3343596	1378		Alpha/beta hydrolase fold-3 domain containing protein. (Os07t0162500-02)
Os01g0356400	204.630684621304	603.981792207429	-1.5615	5.4828e-38	2.0819e-36	1	14340326	14357449	5087	MULTIDRUG RESISTANCE-ASSOCIATED PROTEIN 8	Similar to multidrug resistance protein ABC transporter family. (Os01t0356400-01)
Os03g0192900	21.3656828722411	62.9861289290041	-1.5597	3.2341e-05	0.00019377	3	4842276	4844355	1994		Similar to Ubiquitin-specific protease 26. (Os03t0192900-01)
Os05g0419000	21.9941	64.6353125666216	-1.5552	2.6686e-05	0.00016222	5	20536382	20539797	1622	NYC3-LIKE 3	Alpha/beta hydrolase family protein. (Os05t0419000-01)
Os04g0559800	45.0735930112253	132.442132128661	-1.555	1.8364e-09	1.8613e-08	4	28049246	28056867	3798	YODA 1, OsYODA-2, YODA-2	Similar to YDA. (Os04t0559800-01)
Os01g0192300	15.253040980985	44.7182486353957	-1.5518	0.00048857	0.0023899	1	4971466	4973555	1054	MYB-RELATED TRANSCRIPTION FACTOR 1	Similar to I-box binding factor (Fragment). (Os01t0192300-01);Hypothetical conserved gene. (Os01t0192300-02)
Os07g0424400	28.7922571326458	84.3620860781223	-1.5509	1.6914e-06	1.2192e-05	7	13741551	13747205	3029	CELLULOSE SYNTHASE A3	Similar to Cellulose synthase-7. (Os07t0424400-01);Similar to cDNA clone:J023086F23, full insert sequence. (Os07t0424400-02);Similar to cDNA clone:J023086F23, full insert sequence. (Os07t0424400-03);Similar to cDNA clone:J023086F23, full insert sequence. (Os07t0424400-04);Similar to cDNA clone:J023086F23, full insert sequence. (Os07t0424400-05);Similar to Cellulose synthase-7. (Os07t0424400-06)
Os05g0595100	27.6497072464297	80.809998243254	-1.5473	2.9256e-06	2.0464e-05	5	29632006	29635661	1346	UDP-glucose epimerase 1, UDP-glucose 4-epimerase 1	Uridine-diphospho-(UDP)-glucose 4-epimerase, Cell wall carbohydrate partitioning during nitrogen (N) limitation (Os05t0595100-01)
Os03g0337500	26.3357748772812	76.8773295689355	-1.5455	5.203e-06	3.5078e-05	3	12520650	12528893	2686	HIGH-AFFINITY POTASSIUM(K+) TRANSPORTER 8	Similar to Potassium transporter. (Os03t0337500-00)
Os03g0146500	37.1899987963342	108.466	-1.5443	6.3587e-08	5.4654e-07	3	2581186	2583486	1104		Similar to (RAP Annotation release2) Galactose-binding like domain containing protein. (Os03t0146500-01);Galactose-binding like domain containing protein. (Os03t0146500-02)
Os01g0328600	32.3341617799157	94.1303276240102	-1.5416	4.8796e-07	3.7883e-06	1	12650573	12654287	1742		Similar to cyclase/dehydrase. (Os01t0328600-01)
Os02g0247800	45.9876329201982	133.774165066737	-1.5405	2.0482e-09	2.0652e-08	2	8358824	8362959	2587	EF-hand containing H+/cation exchanger 2, EF-hand containing CAX 2, Na+/Ca2+ Exchanger 4, Sodium/calcium exchanger 4, Na+/Ca2+ exchanger-like protein 2	Similar to calcium ion binding protein. (Os02t0247800-01)
Os02g0488600	32.5055442628481	94.3206180437353	-1.5369	5.0875e-07	3.9353e-06	2	16981502	16985338	1539	plant U-box-containing protein 8, U-box protein 8	Armadillo-like helical domain containing protein. (Os02t0488600-01)
Os01g0150000	57.755896748224	167.265278938352	-1.5341	2.4088e-11	2.8473e-10	1	2707624	2711422	2351	eceriferum10, eceriferum 10	Similar to Synaptic glycoprotein SC2. (Os01t0150000-01);3-oxo-5-alpha-steroid 4-dehydrogenase, C-terminal domain containing protein. (Os01t0150000-02)
Os08g0359200	23.3080176788085	67.4896688624979	-1.5338	2.2183e-05	0.00013669	8	16519556	16523966	950		Hypothetical gene. (Os08t0359200-01);Similar to Lipid phosphate phosphatase 2 (EC 3.1.3.-) (AtLPP2) (Phosphatidic acid phosphatase 2) (AtPAP2) (Prenyl diphosphate phosphatase). (Os08t0359200-02);Similar to Lipid phosphate phosphatase 3. (Os08t0359200-03)
Os03g0180300	126.537399898433	365.865046991436	-1.5317	5.8791e-23	1.3574e-21	3	4203524	4210236	2038		Similar to Ataxin-2 C-terminal region family protein, expressed. (Os03t0180300-01);Similar to Ataxin-2 C-terminal region family protein, expressed. (Os03t0180300-02);Hypothetical conserved gene. (Os03t0180300-03);Hypothetical conserved gene. (Os03t0180300-04)
Os01g0227800	37.3042537849558	107.767807704308	-1.5305	8.7867e-08	7.4499e-07	1	7071481	7073788	1849		Similar to cDNA, clone: J075083L18, full insert sequence. (Os01t0227800-01)
Os05g0557400	16.7383558330659	48.270336470264	-1.528	0.00034949	0.0017586	5	27723402	27727472	2346		Membrane attack complex component/perforin/complement C9 family protein. (Os05t0557400-01)
Os07g0694000	70.8952204397092	204.371910784744	-1.5274	1.9047e-13	2.6013e-12	7	29545847	29548978	1702	phosphoinositide-specific phospholipase C1	Phosphoinositide phospholipase C, Salt tolerance (Os07t0694000-01);Similar to Phosphoinositide-specific phospholipase C. (Os07t0694000-02)
Os03g0454300	16.1099533956471	46.4308624129215	-1.5271	0.00045644	0.0022483	3	19528081	19531668	1877		Conserved hypothetical protein. (Os03t0454300-01);Non-protein coding transcript. (Os03t0454300-02)
Os09g0450300	30.8488469278348	88.6119054519826	-1.5223	1.3713e-06	1.0003e-05	9	16855353	16861064	2555		MAP65/ASE1 family protein. (Os09t0450300-01);MAP65/ASE1 family protein. (Os09t0450300-02);Microtubule-associated protein MAP65-1a. (Os09t0450300-03)
Os07g0227800	20.9086629177547	60.0049123533111	-1.521	7.1584e-05	0.00040755	7	7152964	7158005	1864		Similar to ubiquinone biosynthesis protein ubiB. (Os07t0227800-00)
Os07g0167100	73.4659576836955	210.588064495764	-1.5193	1.0674e-13	1.4865e-12	7	3602446	3610749	1940		Similar to Yarrowia lipolytica chromosome A of strain CLIB99 of Yarrowia lipolytica. (Os07t0167100-01)
Os10g0563600	87.4621937898427	250.422192358216	-1.5176	5.6159e-16	9.1089e-15	10	22254783	22257075	1330	Methionine sulfoxide reductase A4, Methionine sulfoxide reductase A4.1	Similar to Peptide methionine sulfoxide reductase (EC 1.8.4.6) (Protein- methionine-S-oxide reductase) (Peptide Met(O) reductase). (Os10t0563600-01);Similar to peptide methionine sulfoxide reductase. (Os10t0563600-02)
Os03g0689100	164.927076075295	471.603090218676	-1.5157	1.2404e-28	3.4982e-27	3	27487161	27503855	2691		Histidine acid phosphatase family protein. (Os03t0689100-01);Similar to predicted protein. (Os03t0689100-02)
Os11g0603200	702.268287562728	2004.7095718038	-1.5133	1.0055e-115	1.328e-113	11	23230112	23234075	1559	ABC TRANSPORTER F FAMILY MEMBER 6	Similar to ABCF-type protein. (Os11t0603200-01);Similar to ABCF-type protein. (Os11t0603200-02)
Os07g0689950	16.6241008444443	47.1285939519135	-1.5033	0.00049369	0.0024111	7	29344726	29348450	3018		BRCT domain containing protein. (Os07t0689950-00)
Os02g0276500	26.7927948317676	75.9258774703101	-1.5027	9.8293e-06	6.3919e-05	2	10155843	10164739	1993	tocopherol cyclase, VITAMIN E DEFICIENT 1	Similar to Tocopherol cyclase. (Os02t0276500-01)
Os01g0952300	53.6998446521569	152.042045360345	-1.5015	4.0623e-10	4.3386e-09	1	41925865	41932899	3799		Similar to Ran GTPase binding / chromatin binding / zinc ion binding. (Os01t0952300-00)
Os08g0244100	16.6241008444443	47.0651638120051	-1.5014	0.00050528	0.0024637	8	8802820	8806880	2034		Syntaxin 6, N-terminal domain containing protein. (Os08t0244100-01);Syntaxin 6, N-terminal domain containing protein. (Os08t0244100-03)
Os03g0330300	32.9054367230238	93.052015245568	-1.4997	1.0307e-06	7.6446e-06	3	12151093	12157605	2750		Similar to cDNA clone:001-032-H02, full insert sequence (Fragment). (Os03t0330300-01);Similar to cDNA clone:001-032-H02, full insert sequence (Fragment). (Os03t0330300-02);Viral attachment protein, fibre shaft repeat containing protein. (Os03t0330300-03)
Os03g0161900	31.8200143311185	89.8805082501499	-1.4981	1.6091e-06	1.1646e-05	3	3342254	3344547	1837	HEAT STRESS TRANSCRIPTION FACTOR A2D	Similar to Isoform 2 of Heat stress transcription factor A-2d. (Os03t0161900-01);Heat stress transcriptioon factor, High-temperature stress tolerance (Os03t0161900-02)
Os01g0952200	41.2460508924013	116.20401631212	-1.4943	5.2412e-08	4.536e-07	1	41919630	41925302	3987	F-box protein 58	DNA/RNA helicase, C-terminal domain containing protein. (Os01t0952200-01);Similar to chromatin remodeling complex subunit. (Os01t0952200-02)
Os11g0237700	16.6241008444443	46.6845829725549	-1.4897	0.0005805	0.0028023	11	7346265	7348818	1267		Similar to URF 4-related. (Os11t0237700-01)
Os01g0899500	17.7095232363496	49.7292296881563	-1.4896	0.00038409	0.0019181	1	39130113	39134770	1609		Hypothetical conserved gene. (Os01t0899500-01);FMN-binding split barrel-related domain containing protein. (Os01t0899500-02)
Os03g0132900	46.5589078633062	130.729518351135	-1.4895	8.5685e-09	8.0979e-08	3	1860429	1861772	1086	CHITINASE 11	Similar to Chitinase 11. (Os03t0132900-01)
Os08g0532400	27.5925797521189	77.4482008281108	-1.489	9.4375e-06	6.1559e-05	8	26537672	26542835	2352	MAJOR FACILITATOR SUPERFAMILY 4	Similar to AT.I.24-7 protein. (Os08t0532400-01)
Os11g0525200	23.4794001617409	65.9039153647888	-1.489	4.3841e-05	0.00025788	11	19048566	19052876	1923	P-450 51G1	Similar to Cytochrome P450 51 (EC 1.14.13.70) (CYPLI) (P450-LIA1) (Obtusifoliol 14-alpha demethylase) (Fragment). (Os11t0525200-01);Similar to Cytochrome P450 51 (EC 1.14.13.70) (CYPLI) (P450-LIA1) (Obtusifoliol 14-alpha demethylase) (Fragment). (Os11t0525200-02)
Os07g0553900	34.904899023902	97.6824154588785	-1.4847	6.9607e-07	5.2919e-06	7	22056455	22059701	2494		Conserved hypothetical protein. (Os07t0553900-01)
Os11g0438700	139.505341106986	390.412511135972	-1.4847	3.3463e-23	7.8108e-22	11	14330653	14336130	2182		Similar to Tropinone reductase-I (EC 1.1.1.206) (TR-I) (Tropine dehydrogenase). (Os11t0438700-01);Similar to Tropinone reductase-I (EC 1.1.1.206) (TR-I) (Tropine dehydrogenase). (Os11t0438700-02);Hypothetical conserved gene. (Os11t0438700-03)
Os07g0204900	112.82680126384	315.628376184013	-1.4841	4.7497e-19	9.1818e-18	7	5645630	5651129	1749		Similar to Zeta-carotene desaturase (Fragment). (Os07t0204900-01);Similar to Zeta-carotene desaturase. (Os07t0204900-02);Similar to Zeta-carotene desaturase. (Os07t0204900-03)
Os12g0270300	16.8526108216875	47.0017336720967	-1.4797	0.00059839	0.0028782	12	9782561	9786758	3091		NB-ARC domain containing protein. (Os12t0270300-01);Hypothetical conserved gene. (Os12t0270300-02)
Os01g0665200	110.65595648003	308.333910094551	-1.4784	1.5641e-18	2.9329e-17	1	27171290	27178237	2879	MAP kinase 20-4, Wound- and JA-uninducible MAP kinase 1	Similar to Blast and wounding induced mitogen-activated protein kinase. (Os01t0665200-01);Similar to Mitogen activated protein kinase 20-4. (Os01t0665200-02);Similar to Mitogen-activated protein kinase 8. (Os01t0665200-03)
Os01g0855200	27.1355597976325	75.4818664909516	-1.4759	1.4247e-05	9.0512e-05	1	36894607	36897206	2495		Tetratricopeptide-like helical domain containing protein. (Os01t0855200-01)
Os07g0570700	27.9353447179837	77.4482008281108	-1.4711	1.1664e-05	7.4908e-05	7	23003380	23008447	1227		Ribosome recycling factor family protein. (Os07t0570700-01)
Os02g0651300	239.535583645206	662.591241482756	-1.4679	1.6421e-37	6.1691e-36	2	26248643	26251980	1292		Similar to OR. (Os02t0651300-01);Similar to OR. (Os02t0651300-02)
Os10g0546200	20.8515354234439	57.5945670367933	-1.4658	0.00016431	0.00087943	10	21340893	21348041	3413		Glycosyl transferase, family 1 domain containing protein. (Os10t0546200-00)
Os09g0419100	29.3064045814431	80.9368585230708	-1.4656	7.9427e-06	5.2257e-05	9	15065801	15072062	2929		Hypothetical protein. (Os09t0419100-01);Non-protein coding transcript. (Os09t0419100-02);Hypothetical gene. (Os09t0419100-03);Non-protein coding transcript. (Os09t0419100-04)
Os07g0147800	35.6475564499424	97.9995661584203	-1.459	9.7914e-07	7.2876e-06	7	2469673	2472942	2286		Hypothetical conserved gene. (Os07t0147800-00)
Os06g0604500	25.3646074739975	69.5194333395655	-1.4546	3.9112e-05	0.00023173	6	23935983	23942143	1587		EF-Hand type domain containing protein. (Os06t0604500-01);Hypothetical conserved gene. (Os06t0604500-02)
Os07g0626400	77.407754791141	212.110387853565	-1.4543	6.8388e-13	9.0156e-12	7	25940647	25943166	1348	DnaJ domain protein C60, rice DJC65 homolog	Similar to Chaperone protein dnaJ. (Os07t0626400-01)
Os11g0182900	78.0361572285599	213.823001631091	-1.4542	5.5424e-13	7.3613e-12	11	4168279	4170029	1527		Ankyrin repeat domain containing protein. (Os11t0182900-00)
Os04g0321800	53.2999521919812	145.889321789234	-1.4527	2.6654e-09	2.6522e-08	4	14821365	14826775	1393	protein phosphatase 2C38, protein phosphatase 2C 38, protein phosphatase 63	Similar to OSIGBa0097I24.2 protein. (Os04t0321800-01);Protein phosphatase 2C domain containing protein. (Os04t0321800-02)
Os10g0359500	36.3330863816721	99.3950292364043	-1.4519	9.1242e-07	6.8197e-06	10	11035676	11040596	1854	NAC DOMAIN-CONTAINING PROTEIN 61	No apical meristem (NAM) protein domain containing protein. (Os10t0359500-01)
Os08g0500300	20.4516429632683	55.8185231193591	-1.4485	0.00024091	0.0012452	8	24700142	24704612	2065	protein phosphatase 2C66, protein phosphatase 2C 66, protein phosphatase 102	Protein phosphatase 2C domain containing protein. (Os08t0500300-01)
Os09g0454200	20.5658979518899	56.0722436789926	-1.447	0.00023622	0.0012232	9	17062568	17067527	1863		Conserved hypothetical protein. (Os09t0454200-01);Hypothetical conserved gene. (Os09t0454200-02)
Os01g0503400	163.498888717524	445.723593136064	-1.4469	3.5223e-25	8.7705e-24	1	17454023	17464973	1977	NATURAL RESISTANCE-ASSOCIATED MACROPHAGE PROTEIN 6	Similar to (Rice Genome Annotation Project) metal transporter Nramp6. (Os01t0503400-01);Similar to cDNA clone:J013164K10, full insert sequence. (Os01t0503400-02);Similar to OsNramp1 (Integral membrane protein). (Os01t0503400-03);Similar to (Rice Genome Annotation Project) metal transporter Nramp6. (Os01t0503400-04);Similar to cDNA clone:J013164K10, full insert sequence. (Os01t0503400-05)
Os08g0110400	23.0795077015653	62.8592686491874	-1.4455	0.00010051	0.0005579	8	546844	549396	1908		Protein of unknown function DUF266, plant family protein. (Os08t0110400-01)
Os06g0110100	26.7356673374568	72.6909403349836	-1.443	2.9649e-05	0.00017871	6	587543	591952	1571	HOMOLOG OF ANIMAL EYES ABSENT GENE	OSEYA1. (Os06t0110100-01)
Os03g0401100	394.636730699042	1071.27163291234	-1.4407	1.0114e-57	5.8126e-56	3	16282782	16290478	3802		Similar to Protein kinase domain containing protein, expressed. (Os03t0401100-01)
Os03g0795000	53.357079686292	144.811009410792	-1.4404	3.9754e-09	3.8956e-08	3	33065377	33070873	2082		Biopterin transport-related protein BT1 family protein. (Os03t0795000-01)
Os06g0218500	17.1953757875524	46.4308624129215	-1.4331	0.0009085	0.0042006	6	6085459	6097660	2593	MINI-CHROMOSOME MAINTENANCE PROTEIN 9	MCM family protein. (Os06t0218500-01);MCM family protein. (Os06t0218500-02);Non-protein coding transcript. (Os06t0218500-03)
Os02g0804500	23.765037633295	64.1278714473547	-1.4321	9.7608e-05	0.00054291	2	34300634	34307611	1938	DnaJ domain protein A2, rice DJA4 homolog	Molecular chaperone, heat shock protein, Hsp40, DnaJ domain containing protein. (Os02t0804500-01)
Os04g0527400	25.0789700024435	67.3628085826811	-1.4255	6.9713e-05	0.00039775	4	26364147	26368378	2103		BRO1 domain containing protein. (Os04t0527400-01);BRO1 domain containing protein. (Os04t0527400-02);BRO1 domain containing protein. (Os04t0527400-03);BRO1 domain containing protein. (Os04t0527400-04)
Os06g0111300	25.8216274284839	69.2022826400237	-1.4222	5.7426e-05	0.00033093	6	629986	633799	3105		Hypothetical conserved gene. (Os06t0111300-00)
Os08g0215300	67.9817182298582	181.854211117276	-1.4196	7.455e-11	8.5001e-10	8	6734412	6739686	3492		Conserved hypothetical protein. (Os08t0215300-01)
Os02g0573200	27.7068347407405	74.0229732730592	-1.4177	3.3351e-05	0.00019954	2	21976544	21980296	2688	cryptochrome 1a, Blue-light-receptor cryptochrome 1	Similar to Cryptochrome 1. (Os02t0573200-01);Cryptochrome 1a, blue light photoreceptor, Regulation of blue light-mediated de-etiolation, Blue light-dependent inhibition of coleoptile and leaf elongation (Os02t0573200-02)
Os01g0693400	19.5947305486062	52.3298654243992	-1.4172	0.00048761	0.0023858	1	28619585	28621117	1533	APETALA2/ETHYLENE-RESPONSIVE ELEMENT BINDING PROTEIN 127	Pathogenesis-related transcriptional factor and ERF, DNA-binding domain containing protein. (Os01t0693400-01)
Os01g0390300	21.9369578153492	58.5460191354187	-1.4162	0.00022728	0.0011808	1	16468660	16479809	1511		Nucleic acid-binding, OB-fold domain containing protein. (Os01t0390300-01);Nucleic acid-binding, OB-fold domain containing protein. (Os01t0390300-02)
Os06g0275800	64.2684310996558	171.451668172304	-1.4156	2.8502e-10	3.0906e-09	6	9396137	9399067	1876	neutral amino acid transporter, amino acid transporter-like 4	Amino acid transporter, transmembrane domain containing protein. (Os06t0275800-01);Amino acid transporter, transmembrane domain containing protein. (Os06t0275800-02);Amino acid transporter, transmembrane domain containing protein. (Os06t0275800-03)
Os04g0338000	20.223132986025	53.9156189221083	-1.4147	0.0004086	0.0020296	4	15915699	15918901	1371		Similar to IN2-2 protein. (Os04t0338000-01)
Os03g0835100	159.499964115768	424.98193738603	-1.4138	3.4399e-23	8.0118e-22	3	35084708	35088492	3785		Similar to Chloroplast protein import component Toc159. (Os03t0835100-00)
Os08g0433100	30.4489544676592	81.0637188028875	-1.4127	1.5017e-05	9.4809e-05	8	21000076	21003946	1278		Uncharacterised protein family UPF0016 domain containing protein. (Os08t0433100-01)
Os12g0134000	17.7666507306604	47.1285939519135	-1.4074	0.0010036	0.0045892	12	1671493	1675149	1305		Similar to Hydroxymethylglutaryl-CoA lyase. (Os12t0134000-01);Similar to hydroxymethylglutaryl-CoA lyase. (Os12t0134000-02)
Os01g0290000	103.629274679801	274.842796222935	-1.4072	1.9715e-15	3.0848e-14	1	10492039	10495682	1710		Similar to Cyprosin precursor (EC 3.4.23.-) (Fragment). (Os01t0290000-01);Similar to Cyprosin precursor (EC 3.4.23.-) (Fragment). (Os01t0290000-02);Similar to Cyprosin precursor (EC 3.4.23.-) (Fragment). (Os01t0290000-03);Similar to retrotransposon protein SINE subclass. (Os01t0290000-04)
Os07g0681100	28.9065121212674	76.6236090093021	-1.4064	2.7686e-05	0.00016787	7	28863557	28868627	2138		Similar to Receptor-like protein kinase. (Os07t0681100-01);Similar to Receptor-like protein kinase. (Os07t0681100-02);Similar to Receptor-like protein kinase. (Os07t0681100-03);Similar to Leucine-rich repeat receptor-like protein kinase (Fragment). (Os07t0681100-04)
Os03g0719300	40.2748834891176	106.752925465774	-1.4063	7.5181e-07	5.6811e-06	3	29137670	29145550	2187		Similar to Dihydroxyacetone/glycerone kinase-like protein. (Os03t0719300-01);Similar to Dihydroxyacetone kinase-like protein. (Os03t0719300-02)
Os03g0170400	19.366220571363	51.251553045957	-1.4041	0.00061913	0.0029665	3	3767426	3771538	2297	RECEPTOR-LIKE CYTOPLASMIC KINASE 102	Similar to serine/threonine-protein kinase NAK. (Os03t0170400-01);Similar to serine/threonine-protein kinase NAK. (Os03t0170400-02)
Os09g0452300	19.1377105941197	50.6172516468734	-1.4032	0.00067377	0.0032066	9	16963276	16965800	1531		Similar to cDNA, clone: J065054A13, full insert sequence. (Os09t0452300-01)
Os10g0464400	68.7815031502094	181.917641257184	-1.4032	1.1491e-10	1.2881e-09	10	17133478	17137843	1582		Haloacid dehalogenase-like hydrolase domain containing protein. (Os10t0464400-01)
Os02g0704600	42.217218295685	111.637046238718	-1.4029	4.4523e-07	3.4769e-06	2	29072649	29076395	1821		Conserved hypothetical protein. (Os02t0704600-01)
Os07g0102400	29.4206595700647	77.7019213877442	-1.4011	2.587e-05	0.00015767	7	147148	150184	1204		Protein of unknown function DUF1084 family protein. (Os07t0102400-01)
Os01g0528800	48.2156051983196	127.114000376359	-1.3986	7.774e-08	6.6283e-07	1	19009708	19014136	1322	cinnamyl alcohol dehydrogenase-like	Similar to Cinnamyl alcohol dehydrogenase. (Os01t0528800-01)
Os05g0491200	126.651654887055	333.642535917988	-1.3974	3.3748e-18	6.2348e-17	5	24137674	24141002	1427	b-subunit of SnRK1, beta-subunit of SnRK1	Similar to SNF1 kinase complex anchoring protein (Fragment). (Os05t0491200-01);Similar to SNF1 kinase complex anchoring protein (Fragment). (Os05t0491200-02)
Os01g0874100	27.8210897293621	73.2618115941589	-1.3969	4.6187e-05	0.00027049	1	37914774	37918962	2439		Hypothetical conserved gene. (Os01t0874100-01);Deoxynucleoside kinase family protein. (Os01t0874100-02)
Os10g0557900	21.2514278836195	55.9453833991759	-1.3965	0.00037191	0.0018621	10	21955492	21957095	1604		Peptidase M10A and M12B, matrixin and adamalysin family protein. (Os10t0557900-00)
Os02g0778200	59.4125940832374	156.355294874114	-1.396	2.7042e-09	2.6883e-08	2	32934164	32945149	2511		Isoleucyl-tRNA synthetase domain containing protein. (Os02t0778200-01);Similar to predicted protein. (Os02t0778200-02)
Os03g0707200	31.0202294107672	81.5711599221544	-1.3948	1.7594e-05	0.00011023	3	28470836	28472865	1230		Similar to Integral membrane protein DUF6 containing protein, expressed. (Os03t0707200-00)
Os03g0695500	30.791719433524	80.8734283831624	-1.3931	1.952e-05	0.00012165	3	27854761	27858498	1436		Similar to predicted protein. (Os03t0695500-01)
Os03g0221800	29.2492770871323	76.8138994290272	-1.393	3.1639e-05	0.00018984	3	6380281	6388758	3793		Similar to Leucine Rich Repeat family protein, expressed. (Os03t0221800-01)
Os01g0895100	117.225618325772	307.128737436292	-1.3896	1.0116e-16	1.7099e-15	1	38910993	38915492	1332		Similar to Membrane-associated 30 kDa protein, chloroplast precursor (M30). (Os01t0895100-01);Similar to Membrane-associated 30 kDa protein, chloroplast precursor (M30). (Os01t0895100-02)
Os02g0184400	31.9913968140509	83.7277846790387	-1.388	1.4852e-05	9.3884e-05	2	4708493	4716880	3194	SUCROSE PHOSPHATE SYNTHASE 2	Similar to Sucrose-phosphate synthase 9 (EC 2.4.1.14). (Os02t0184400-01);Sucrose-phosphate synthase 9 (EC 2.4.1.14). (Os02t0184400-02);Sucrose-phosphate synthase 9 (EC 2.4.1.14). (Os02t0184400-03);Similar to cDNA clone:J023150H16, full insert sequence. (Os02t0184400-04)
Os03g0281000	136.19194643696	356.287095865273	-1.3874	4.2196e-19	8.1718e-18	3	9605184	9608335	2617		Similar to Ankyrin-like protein. (Os03t0281000-01)
Os06g0699700	23.0795077015653	60.2586329129445	-1.3846	0.00024648	0.0012715	6	29417421	29418950	1433		Similar to Aminodeoxychorismate synthase/glutamine amidotransferase. (Os06t0699700-01)
Os01g0255000	23.4222726674301	61.1466548716616	-1.3844	0.00022214	0.0011575	1	8486578	8489618	1164		Similar to Soluble epoxide hydrolase. (Os01t0255000-01)
Os11g0472000	60.4980164751427	157.941048371823	-1.3844	2.9451e-09	2.9168e-08	11	16249461	16258885	1958	ZINC FINGER CCCH DOMAIN-CONTAINING PROTEIN 63	Zinc finger, CCCH-type domain containing protein. (Os11t0472000-01);Hypothetical conserved gene. (Os11t0472000-02)
Os08g0416800	18.7378181339441	48.9046378693476	-1.384	0.00096218	0.0044238	8	19928662	19929233	477		Conserved hypothetical protein. (Os08t0416800-01)
Os07g0517100	31.3058668823212	81.5711599221544	-1.3816	2.0704e-05	0.00012858	7	19935503	19936423	819	HSP18.8	Heat shock protein Hsp20 domain containing protein. (Os07t0517100-01);Heat shock protein Hsp20 domain containing protein. (Os07t0517100-02);Similar to 18.8 kDa class V heat shock protein. (Os07t0517100-03)
Os03g0126825	21.708447838106	56.5162546583511	-1.3804	0.00039901	0.0019852	3	1514817	1519042	2496		Hypothetical gene. (Os03t0126825-01)
Os10g0524100	31.5343768595645	81.8883106216962	-1.3767	2.1193e-05	0.00013108	10	20365378	20368269	1658		Per1-like family protein. (Os10t0524100-01)
Os02g0273700	28.9065121212674	75.037855511593	-1.3762	4.7246e-05	0.0002763	2	9972735	9978051	2454		VHS domain containing protein. (Os02t0273700-01)
Os08g0526300	109.913299053989	285.308769307815	-1.3762	2.1199e-15	3.3049e-14	8	26176387	26185117	2224		Similar to cDNA clone:001-038-D09, full insert sequence. (Os08t0526300-01);tRNA-binding arm domain containing protein. (Os08t0526300-02);tRNA-binding arm domain containing protein. (Os08t0526300-03)
Os01g0924400	60.098124014967	155.911283894755	-1.3753	4.5792e-09	4.4503e-08	1	40477240	40479093	1854	TEOSINTE BRANCHED/CYCLOIDEA/PROLIFERATING CELL FACTOR 6	Similar to Auxin-induced basic helix-loop-helix transcription factor. (Os01t0924400-01)
Os06g0155600	22.1654677925924	57.4042766170682	-1.3728	0.00038382	0.0019177	6	2863462	2867673	2400		ATPase, AAA-type, core domain containing protein. (Os06t0155600-01)
Os05g0103200	77.4648822854518	200.439242110426	-1.3716	3.3551e-11	3.9114e-10	5	185654	188484	1100	CYCLOPHILIN 20-2	Cyclophilin-like domain containing protein. (Os05t0103200-01);Cyclophilin-like domain containing protein. (Os05t0103200-02)
Os01g0200700	7336.8269668424	18921.4644552242	-1.3668	0	0	1	5478545	5479749	565	METALLOTHIONEIN I-3A	Similar to Metallothionein-like protein type 3 (MT-3) (MWMT3). (Os01t0200700-01)
Os07g0662900	188.406476237035	485.430860718699	-1.3654	8.905e-25	2.2018e-23	7	27960583	27968015	3333	DISPROPORTIONATING ENZYME 2	Similar to 4-alpha-glucanotransferase (EC 2.4.1.25). (Os07t0662900-01)
Os11g0191400	377.669864888733	972.828055774558	-1.3651	6.0125e-48	2.9459e-46	11	4625100	4631163	2327		ATP-NAD kinase, PpnK-type, all-beta domain containing protein. (Os11t0191400-01);Similar to predicted protein. (Os11t0191400-02);Similar to predicted protein. (Os11t0191400-03)
Os07g0687900	37.1899987963342	95.7160811217193	-1.3638	5.1543e-06	3.4783e-05	7	29220339	29221843	1407	WATER STRESS INDUCIBLE PROTEIN 76	WSI76 protein induced by water stress. (Os07t0687900-01)
Os09g0491756	151.387859923634	387.241004140554	-1.355	7.7917e-20	1.5587e-18	9	18985507	18987182	1378	ZINC FINGER CCCH DOMAIN-CONTAINING PROTEIN 60	U2 snRNP auxiliary factor, small subunit. (Os09t0491756-01);U2 snRNP auxiliary factor, small subunit. (Os09t0491756-02)
Os11g0605100	91.9752658403963	234.75494780085	-1.3518	1.4145e-12	1.8175e-11	11	23333715	23337436	3443		NB-ARC domain containing protein. (Os11t0605100-01)
Os06g0625900	24.9647150138219	63.6838604679961	-1.351	0.00022712	0.0011802	6	25238339	25242691	2532	HIGH-AFFINITY POTASSIUM(K+) TRANSPORTER 10	Potassium transporter, Salt stress response, Alkali tolerance (Os06t0625900-01)
Os03g0823400	99.5160950894226	253.783989773359	-1.3506	1.8662e-13	2.5519e-12	3	34567109	34568087	874		Similar to Bowman-Birk type trypsin inhibitor (WTI). (Os03t0823400-01)
Os01g0837800	157.443374320579	400.624763661219	-1.3474	2.8188e-20	5.7689e-19	1	35917435	35921969	1494	metal tolerance protein 11	Metal tolerance protein, Manganese transporter, Mn-cation diffusion facilitator (CDF ), Mn and other heavy metal tolerance and homeostasis (Os01t0837800-01);Similar to metal tolerance protein. (Os01t0837800-02)
Os05g0574700	23.3080176788085	59.2437506744107	-1.3458	0.00039474	0.0019658	5	28628860	28632192	1359		Similar to cDNA clone:002-182-C01, full insert sequence. (Os05t0574700-01);Similar to predicted protein. (Os05t0574700-02)
Os01g0664000	20.1088779974034	50.9978324863236	-1.3426	0.0010359	0.0047253	1	27115631	27120123	1424	C-terminal processing peptidase 1, C-TERMINAL PROCESSING PEPTIDASE 1	Similar to carboxyl-terminal-processing protease. (Os01t0664000-00)
Os05g0295200	22.3368502755248	56.6431149381679	-1.3425	0.000546	0.0026435	5	13057124	13060284	2181		Conserved hypothetical protein. (Os05t0295200-01)
Os01g0121700	32.6197992514698	82.6494723005965	-1.3413	3.0114e-05	0.0001812	1	1224012	1230500	2470		ABC transporter-like domain containing protein. (Os01t0121700-01)
Os02g0829200	59.9838690263454	151.788324800712	-1.3394	1.6256e-08	1.4867e-07	2	35643004	35647410	1806		C2 calcium-dependent membrane targeting domain containing protein. (Os02t0829200-01)
Os07g0468100	30.1633169961051	76.3064583097603	-1.339	6.2488e-05	0.00035845	7	16674227	16675326	1056	TAU GLUTATHIONE S-TRANSFERASE 46	Similar to Glutathione S-transferase GST 19 (EC 2.5.1.18). (Os07t0468100-01);Similar to Glutathione S-transferase GST 19 (EC 2.5.1.18). (Os07t0468100-02)
Os12g0631200	31.0202294107672	78.3362227868279	-1.3365	5.1405e-05	0.00029833	12	27025315	27029985	1863		Zinc finger, C6HC-type domain containing protein. (Os12t0631200-01);Similar to ubiquitin-protein ligase/ zinc ion binding protein. (Os12t0631200-02)
Os01g0970700	86.7195363638023	218.707122404034	-1.3346	1.4058e-11	1.6879e-10	1	42826168	42828686	1188		Peptidase M48, Ste24p family protein. (Os01t0970700-01);Similar to Peptidase M48, Ste24p. (Os01t0970700-02)
Os02g0106800	44.2166805965632	111.510185958902	-1.3345	1.4023e-06	1.0216e-05	2	397365	403411	1329		TMPIT-like family protein. (Os02t0106800-01)
Os06g0601000	63.8114111451694	160.922264947516	-1.3345	6.7988e-09	6.4686e-08	6	23732555	23734397	1206		Homeodomain-like containing protein. (Os06t0601000-01)
Os12g0164800	118.368168211988	297.677646589946	-1.3305	3.7905e-15	5.8196e-14	12	3296798	3302851	3319		Hypothetical conserved gene. (Os12t0164800-01)
Os11g0572700	37.1328713020234	93.2423056652931	-1.3283	1.1173e-05	7.202e-05	11	21485902	21490094	2279	carotenoid isomerase	Carotenoid isomerase, Carotenoid biosynthesis, Root and coleoptile growth (Os11t0572700-01)
Os03g0254900	30.4489544676592	76.433318589577	-1.3278	7.0037e-05	0.00039938	3	8182249	8186746	1999		Zinc finger, RING/FYVE/PHD-type domain containing protein. (Os03t0254900-01);Similar to zinc finger (C3HC4-type RING finger) family protein. (Os03t0254900-02)
Os03g0387900	801.841510146461	2011.5600269139	-1.3269	1.7342e-92	1.6916e-90	3	15467843	15473834	1950		Conserved hypothetical protein. (Os03t0387900-01);Conserved hypothetical protein. (Os03t0387900-02);Conserved hypothetical protein. (Os03t0387900-03);Hypothetical conserved gene. (Os03t0387900-04)
Os04g0495800	31.4201218709428	78.7802337661864	-1.3261	5.5268e-05	0.00031901	4	24795663	24801675	3325		Similar to NIN-like protein 2 (Fragment). (Os04t0495800-01);Similar to OSIGBa0159F11.11 protein. (Os04t0495800-02)
Os01g0227300	36.7901063361585	91.9737028671259	-1.3219	1.3986e-05	8.8989e-05	1	7044012	7047544	1187	small GTP-binding protein OsRab7B1	Similar to RAB7D. (Os01t0227300-01)
Os01g0383700	128.022714750514	320.00505583769	-1.3217	5.3888e-16	8.7606e-15	1	16046692	16056268	4058	OsWD40-14	Similar to LEC14B protein. (Os01t0383700-01)
Os04g0553800	59.3554665889266	148.109376686027	-1.3192	3.7447e-08	3.2918e-07	4	27720100	27725102	2187		Similar to OSIGBa0143N19.10 protein. (Os04t0553800-01);Similar to OSIGBa0143N19.10 protein. (Os04t0553800-02);Similar to OSIGBa0143N19.10 protein. (Os04t0553800-03)
Os01g0867600	22.6796152413897	56.3893943785344	-1.314	0.00071709	0.0033878	1	37566054	37575892	2291		Similar to UDP-glucose:sterol glucosyltransferase (EC 2.4.1.173). (Os01t0867600-01)
Os01g0559600	83.863161648262	207.670278059979	-1.3082	1.0059e-10	1.1335e-09	1	21230393	21234906	1552	vacuolar processing enzyme 2, legumain 1	Similar to C13 endopeptidase NP1 precursor. (Os01t0559600-01);Similar to Asparaginyl endopeptidase. (Os01t0559600-02)
Os07g0682400	72.6090452690334	179.697586360391	-1.3073	1.8407e-09	1.8647e-08	7	28928736	28932799	2957	ZINC FINGER CCCH DOMAIN-CONTAINING PROTEIN 53	Nucleotide-binding, alpha-beta plait domain containing protein. (Os07t0682400-01);Nucleotide-binding, alpha-beta plait domain containing protein. (Os07t0682400-02);Nucleotide-binding, alpha-beta plait domain containing protein. (Os07t0682400-03)
Os12g0641400	49.6437925560897	122.80075086259	-1.3066	6.8089e-07	5.1802e-06	12	27513968	27518105	1920	SUCROSE TRANSPORTER 2	Similar to Sucrose transporter. (Os12t0641400-01);Sucrose transporter, Tonoplast proton-sucrose symporter, Suc transport across the tonoplast from the vacuole lumen to the cytosol (Os12t0641400-02)
Os08g0506700	131.678874386406	325.523478009717	-1.3057	6.3728e-16	1.0321e-14	8	25089523	25092373	2031	FLOWERING BHLH 1, basic helix-loop-helix protein 112	Helix-loop-helix DNA-binding domain containing protein. (Os08t0506700-01)
Os01g0328300	28.735129638335	70.8514662776411	-1.302	0.00016972	0.00090426	1	12636445	12640675	2699	F-box protein 9	Similar to cDNA clone:J033084P10, full insert sequence. (Os01t0328300-01);Hypothetical conserved gene. (Os01t0328300-02);Protein of unknown function DUF295 domain containing protein. (Os01t0328300-03)
Os08g0110000	29.5349145586863	72.8178006148003	-1.3019	0.00013795	0.00074814	8	519662	523875	2171		Alpha/beta hydrolase fold-1 domain containing protein. (Os08t0110000-01);Alpha/beta hydrolase fold-1 domain containing protein. (Os08t0110000-02)
Os08g0524200	23.3651451731193	57.5945670367933	-1.3016	0.00070069	0.0033197	8	26072254	26074640	1418		Uncharacterised conserved protein UCP037471 domain containing protein. (Os08t0524200-01)
Os01g0692700	28.8493846269566	71.1051868372745	-1.3014	0.00016621	0.00088869	1	28583152	28586500	2572	RING finger protein OsRFPH2-23, RING-H2 protein 23	Similar to Protein binding protein. (Os01t0692700-01)
Os03g0124300	39.9892460175636	98.3801469978705	-1.2988	9.826e-06	6.3916e-05	3	1410020	1411723	1565		Similar to ATP binding protein. (Os03t0124300-01);Similar to ATP binding protein. (Os03t0124300-02)
Os12g0115100	24.9075875195111	61.2735151514783	-1.2987	0.00048526	0.0023763	12	737314	738254	803	non-specific lipid transfer protein 1.18, lipid transfer protein 1.18, type 1 non-specific lipid transfer protein 18, nonspecific lipid transfer protein-1, lipid transfer protein a15	Nonspecific lipid-transfer protein 1 precursor (LTP 1) (PAPI). (Os12t0115100-00)
Os09g0563200	66.3250208948448	163.015459564492	-1.2974	1.3045e-08	1.2098e-07	9	22367879	22373612	2892	HIGH-AFFINITY POTASSIUM(K+) TRANSPORTER 18	Similar to Potassium transporter 11 (AtPOT11). (Os09t0563200-01)
Os04g0648900	29.9348070188619	73.452102013884	-1.295	0.00013907	0.00075307	4	33030613	33031827	1193	ETHYLENE RESPONSE FACTOR 8	Similar to Dehydration responsive element binding protein 2F (DREB2F protein). (Os04t0648900-01);Similar to Dehydration responsive element binding protein 2F (DREB2F protein). (Os04t0648900-02)
Os12g0163800	77.5220097797626	189.973269025546	-1.2931	9.4082e-10	9.766e-09	12	3236058	3243704	2133		Similar to ATP binding protein. (Os12t0163800-01)
Os02g0699400	109.113514133638	267.104319154115	-1.2916	4.2295e-13	5.6742e-12	2	28763385	28767194	1867		RelA/SpoT protein domain containing protein. (Os02t0699400-00)
Os06g0708700	208.001206785642	508.709722065068	-1.2903	1.6196e-23	3.8352e-22	6	29978814	29981991	2027		Similar to Nodulin-like protein. (Os06t0708700-01);Similar to Nodulin-like protein. (Os06t0708700-02);Similar to nodulin-like protein. (Os06t0708700-03)
Os12g0263200	22.6224877470788	55.3110820000922	-1.2898	0.00098809	0.0045253	12	9278224	9283540	1182		Pinoresinol-lariciresinol reductase TH2. (Os12t0263200-01)
Os01g0210600	39.9321185232528	97.428694899245	-1.2868	1.2868e-05	8.2146e-05	1	6010862	6011818	957		Protein of unknown function DUF538 family protein. (Os01t0210600-02)
Os02g0732900	63.4115186849937	154.515820816771	-1.2849	4.1006e-08	3.5869e-07	2	30557558	30560948	1752	IRON-SULFUR CLUSTER PROTEIN 41	Protein of unknown function DUF794, plant family protein. (Os02t0732900-01)
Os06g0221100	48.2156051983196	117.472619110288	-1.2848	1.7259e-06	1.2424e-05	6	6243743	6247717	1566		TLDc domain containing protein. (Os06t0221100-01)
Os02g0816600	162.356338831308	395.486922328641	-1.2845	1.7054e-18	3.1923e-17	2	35004914	35006549	1049		Similar to ABC(yeast) homolog1. (Os02t0816600-01);Similar to ABC1 family protein. (Os02t0816600-02)
Os04g0497700	89.2902736077885	217.375089465959	-1.2836	7.9576e-11	9.0391e-10	4	24889983	24891483	936	B-box-containing protein 12, CCT domain-containing gene 16, CCT (CO, CO-LIKE and TOC1) domain protein 16, CCT domain protein 16, CONSTANS-like protein	Similar to CONSTANS-like protein. (Os04t0497700-01);Similar to OSIGBa0092E01.11 protein. (Os04t0497700-02)
Os03g0294200	27.8210897293621	67.679959282223	-1.2825	0.00028922	0.0014741	3	10258670	10270774	2122	Fru-6-P 2-kinase/Fru-bisphosphatase, fructose-6-phosphate-2-kinase/fructose-2, 6-bisphosphatase 2, F6P2K/F26BPase2	Similar to Fructose-6-phosphate-2-kinase/fructose-2, 6-bisphosphatase. (Os03t0294200-01);Similar to F2KP (FRUCTOSE-2,6-BISPHOSPHATASE); fructose-2,6-bisphosphate 2-phosphatase. (Os03t0294200-02)
Os03g0805500	28.735129638335	69.7731538991989	-1.2799	0.00023946	0.001238	3	33631931	33636872	2626		Similar to AAE18 (ACYL-ACTIVATING ENZYME 18); catalytic/ ligase. (Os03t0805500-01)
Os03g0325500	38.3325486825503	92.9251549657513	-1.2775	2.3167e-05	0.00014234	3	11838970	11841217	1160		Similar to Phosphate starvation regulator protein (Regulatory protein of P- starvation acclimation response Psr1). (Os03t0325500-01);Hypothetical conserved gene. (Os03t0325500-02)
Os03g0731900	763.566088958222	1847.46625497097	-1.2747	3.3945e-79	2.8418e-77	3	29950669	29953904	1864	1-hydroxy-2-methyl-2-(E)-butenyl 4-diphosphate reductase, HMBDP reductase	Similar to Isopentenyl/dimethylallyl diphosphate synthase (Fragment). (Os03t0731900-01)
Os09g0248000	29.5349145586863	71.358907396908	-1.2727	0.00021943	0.0011445	9	3620063	3633132	2136		D-aminoacyl-tRNA deacylase domain containing protein. (Os09t0248000-01);D-aminoacyl-tRNA deacylase domain containing protein. (Os09t0248000-02);Similar to Ethanol tolerance protein GEKO1. (Os09t0248000-03);Similar to Ethanol tolerance protein GEKO1. (Os09t0248000-04)
Novel00771	29.7062970416187	71.7394882363582	-1.272	0.00021259	0.0011129	3	24529055	24534426	2154	-	-
Os06g0524300	35.0762815068344	84.5523764978474	-1.2693	5.9954e-05	0.00034484	6	19401016	19406760	3128		Protein of unknown function DUF3133 domain containing protein. (Os06t0524300-01)
Os03g0125600	85.4627314889646	205.830804002637	-1.2681	3.9562e-10	4.2338e-09	3	1457515	1461362	1930		Ser Thr specific protein kinase-like protein. (Os03t0125600-01)
Novel00821	32.3341617799157	77.828781667561	-1.2672	0.00012094	0.00066247	3	18619634	18623494	3861	-	-
Os12g0566900	36.1617038987397	87.0261519542736	-1.267	4.8185e-05	0.00028117	12	23307980	23315465	1753		Protein of unknown function DUF895, eukaryotic domain containing protein. (Os12t0566900-01)
Os05g0170950	152.873174775715	367.831381328595	-1.2667	6.5581e-17	1.1201e-15	5	4254052	4254939	586	PHOSPHOENOLPYRUVATE/PHOSPHATE TRANSLOCATOR 4	Similar to Plastid phosphoenolpyruvate/phosphate translocator. (Os05t0170950-00)
Os04g0626000	25.0218425081327	60.0049123533111	-1.2619	0.0007732	0.0036307	4	31831245	31836454	2002		Similar to OSIGBa0148A10.10 protein. (Os04t0626000-01)
Os05g0574400	170.411315529132	407.91922975068	-1.2593	2.1262e-18	3.9626e-17	5	28617700	28621468	1299		Similar to Malate dehydrogenase. (Os05t0574400-01)
Os02g0274900	82.3207193018703	197.014014555374	-1.259	1.2058e-09	1.2381e-08	2	10074588	10081478	1932		Major facilitator superfamily protein. (Os02t0274900-01);Similar to metabolite transport protein csbC. (Os02t0274900-02);Similar to metabolite transport protein csbC. (Os02t0274900-03)
Os08g0453200	174.52449511951	417.687471296568	-1.259	8.5338e-19	1.629e-17	8	22190140	22191722	604		Similar to Auxin-repressed protein. (Os08t0453200-01);Non-protein coding transcript. (Os08t0453200-02)
Os06g0643800	45.5877404600225	109.099840642384	-1.2589	6.0737e-06	4.0588e-05	6	26242050	26243863	1067	SUCROSE PHOSPHATE SYNTHASE 6	Similar to Sucrose-phosphate synthase 7 (EC 2.4.1.14) (Fragment). (Os06t0643800-01)
Os03g0219200	79.6928545635732	190.544140284721	-1.2576	2.3326e-09	2.3419e-08	3	6271959	6275334	798	SUPEROXIDE DISMUTASE 2	Similar to Superoxide dismutase (EC 1.15.1.1). (Os03t0219200-01)
Os01g0495900	33.9337316206183	81.0002886629791	-1.2552	0.00010141	0.00056229	1	17012671	17016236	2232		Similar to CRS2-associated factor 1. (Os01t0495900-01)
Os02g0465900	139.79097857854	333.135094798721	-1.2528	3.546e-15	5.464e-14	2	15676320	15679460	1128	antiporter regulating protein, antiporter-regulating protein, cation transporter, cation transport protein, pistil extensin like protein	ChaC-like protein family protein. (Os02t0465900-01)
Os03g0835150	28.8493846269566	68.568	-1.249	0.00037088	0.0018574	3	35090847	35091639	793		Conserved hypothetical protein. (Os03t0835150-01)
Os08g0162100	85.7483689605186	202.21528602786	-1.2377	1.3421e-09	1.3747e-08	8	3667092	3675772	3087	ABERRANT SPIKELET AND PANICLE 1	Transcriptional co-repressor, Regulation of meristem fate (Os08t0162100-01);Similar to predicted protein. (Os08t0162100-02)
Os01g0689451	119.110825638029	280.551508814688	-1.236	9.9395e-13	1.2935e-11	1	28447888	28458988	4247		Similar to predicted protein. (Os01t0689451-01);Similar to predicted protein. (Os01t0689451-02)
Os02g0549700	39.874991028942	93.6863166446516	-1.2324	3.9652e-05	0.00023467	2	20652912	20660287	1362		Hypothetical conserved gene. (Os02t0549700-01);Hypothetical conserved gene. (Os02t0549700-02)
Os08g0478800	34.9620265182128	82.1420311813296	-1.2323	0.00011913	0.0006529	8	23623292	23628557	2067		Phosphoglucose isomerase (PGI) family protein. (Os08t0478800-01)
Os07g0103100	33.4767116661318	78.5899433464613	-1.2312	0.00016957	0.0009037	7	191053	196429	3647	Glutamate receptor homolog 3.6, GLUTAMATE RECEPTOR-LIKE 3.4	Similar to Glutamate receptor 3.4 precursor (Ligand-gated ion channel 3.4) (AtGLR4). Splice isoform 2. (Os07t0103100-01)
Os02g0754100	30.6203369505916	71.8029183762665	-1.2296	0.0003307	0.0016691	2	31711381	31716394	3872		Similar to S1 self-incompatibility locus-linked pollen G211 protein. (Os02t0754100-01)
Os01g0973400	32.9054367230238	77.131050128569	-1.229	0.00019986	0.0010514	1	42977233	42979816	1445		Similar to radical SAM domain-containing protein. (Os01t0973400-01)
Os04g0542900	47.5300752665899	111.319895539176	-1.2278	8.0412e-06	5.2824e-05	4	27191011	27194826	1835		Similar to endonuclease, polyU-specific. (Os04t0542900-01)
Os06g0129900	39.9892460175636	93.4325960850182	-1.2243	4.5266e-05	0.00026568	6	1581991	1585738	1832		Similar to Cytochrome P450 CYPD. (Os06t0129900-01);Similar to cytochrome P450. (Os06t0129900-02)
Os01g0361500	48.3298601869412	112.778788757069	-1.2225	7.6387e-06	5.032e-05	1	14732018	14738430	2262		Phospholipid/glycerol acyltransferase domain containing protein. (Os01t0361500-01)
Os02g0741500	34.904899023902	81.4442996423377	-1.2224	0.00014324	0.00077326	2	31024618	31033605	2471		Ribbon-helix-helix domain containing protein. (Os02t0741500-01)
Os06g0590301	27.7068347407405	64.4450221468965	-1.2178	0.00075006	0.0035302	6	23181263	23184271	1162		Similar to short-chain dehydrogenase/reductase (SDR) family protein. (Os06t0590301-01)
Os05g0490300	34.3907515751047	79.9854064244453	-1.2177	0.00017351	0.00092283	5	24089745	24091692	1793	F-box protein 265	Cyclin-like F-box domain containing protein. (Os05t0490300-01)
Os07g0206700	67.1248058151961	156.101574314481	-1.2176	1.5632e-07	1.2904e-06	7	5750899	5756651	2204	sterol methyltransferase 1-1	Cycloartenol-C-24-methyltransferase 1 (EC 2.1.1.41) (24-sterol C- methyltransferase 1) (Sterol C-methyltransferase 1). (Os07t0206700-01);Similar to Cycloartenol-C-24-methyltransferase 1. (Os07t0206700-02)
Os01g0818700	30.1633169961051	69.7731538991989	-1.2099	0.00049105	0.0024004	1	34873061	34880637	1445		Leucine-rich repeat, N-terminal domain containing protein. (Os01t0818700-01)
Os02g0782600	75.4654199845736	174.559745027814	-1.2098	3.5234e-08	3.1114e-07	2	33194536	33198569	1369		Synaptojanin, N-terminal domain containing protein. (Os02t0782600-01);Similar to SAC domain protein 1 (FIG4-like protein AtFIG4). (Os02t0782600-02)
Os09g0386500	32.2770342856049	74.6572746721428	-1.2098	0.00031186	0.0015823	9	13181330	13184736	1139		Zinc finger, RING/FYVE/PHD-type domain containing protein. (Os09t0386500-01)
Os03g0399532	58.0415342197781	134.02788562637	-1.2074	1.4241e-06	1.0367e-05	3	16182053	16191797	4822		Similar to phosphatidylinositol-4-phosphate 5-kinase family protein. (Os03t0399532-00)
Os08g0288000	54.5567570668189	125.972257858008	-1.2073	2.9528e-06	2.0634e-05	8	11404746	11409808	2529		Conserved hypothetical protein. (Os08t0288000-01);Conserved hypothetical protein. (Os08t0288000-02)
Os03g0388900	54.3853745838865	125.52824687865	-1.2067	3.1041e-06	2.1606e-05	3	15530630	15532454	1510	Metacaspase 1	Peptidase C14, caspase catalytic domain containing protein. (Os03t0388900-01)
Os02g0468400	156.015186962809	360.029474119866	-1.2064	2.8525e-15	4.4114e-14	2	15770468	15775349	1887		Lipid-binding START domain containing protein. (Os02t0468400-01)
Os01g0680700	50.6149599593734	116.774887571296	-1.2061	6.9231e-06	4.589e-05	1	28016284	28021413	1951		Protein of unknown function DUF1639 family protein. (Os01t0680700-01);Hypothetical conserved gene. (Os01t0680700-02);Hypothetical conserved gene. (Os01t0680700-03)
Os02g0196800	250.732572530124	578.038864984909	-1.205	1.5843e-23	3.7557e-22	2	5414971	5418652	1393	FAH	Similar to Fumarylacetoacetase (Fragment). (Os02t0196800-01);Similar to Fumarylacetoacetase. (Os02t0196800-02)
Os12g0177500	31.1344843993888	71.7394882363582	-1.2043	0.00043342	0.0021453	12	3932583	3935899	1818	aspartic protease 3	Peptidase A1 domain containing protein. (Os12t0177500-01)
Os02g0139000	28.6208746497134	65.6501948051554	-1.1977	0.00081122	0.0037871	2	2075629	2079136	1856	PHOSPHATE STARVATION RESPONSE 3	Transcription factor, Regulation of Pi signaling and homeostasis, Tolerance to low-Pi stress (Os02t0139000-01)
Os02g0255500	52.5002	120.263545266256	-1.1958	6.015e-06	4.0221e-05	2	8801325	8805273	982	PYRABACTIN RESISTANCE 1 LIKE/REGULATORY COMPONENTS OF ABA RECEPTOR 3, pyrabactin resistance-like 3	Similar to Extensin (Fragment). (Os02t0255500-01)
Os11g0432900	72.3805352917902	165.552665160827	-1.1936	1.152e-07	9.6364e-07	11	13971700	13979647	1264	SERINE CARBOXYPEPTIDASE 56	Peptidase S10, serine carboxypeptidase family protein. (Os11t0432900-01);Similar to Serine carboxypeptidase. (Os11t0432900-02)
Os07g0619200	50.9577249252382	116.457736871754	-1.1924	8.9228e-06	5.8291e-05	7	25569076	25572699	2187		EF hand domain containing protein. (Os07t0619200-01);Hypothetical gene. (Os07t0619200-02);Similar to EF hand family protein. (Os07t0619200-04)
Os03g0177300	28.6780021440242	65.3330441056135	-1.1879	0.00091734	0.0042387	3	4090005	4093914	1626		Zinc finger, RING/FYVE/PHD-type domain containing protein. (Os03t0177300-01)
Os01g0645200	120.424758007177	274.335355103669	-1.1878	1.1019e-11	1.3306e-10	1	25973499	25980398	1594	BASS2	Hypothetical conserved gene. (Os01t0645200-01);Bile acid:sodium symporter domain containing protein. (Os01t0645200-02);Bile acid:sodium symporter domain containing protein. (Os01t0645200-03)
Os02g0796500	49.3010275902249	112.081057218077	-1.1849	1.4833e-05	9.3789e-05	2	33859825	33864842	2982	B-TYPE RESPONSE REGULATOR 3	B-type response regulator, Cytokinin signaling (Os02t0796500-01);B-type response regulator, Cytokinin signaling (Os02t0796500-02);B-type response regulator, Cytokinin signaling (Os02t0796500-03)
Os03g0122000	32.4484167685373	73.7058225735174	-1.1836	0.00045017	0.0022189	3	1211681	1217860	2004		Serine/threonine protein kinase domain containing protein. (Os03t0122000-01);Hypothetical conserved gene. (Os03t0122000-02)
Os08g0301500	55.6421794587242	126.162548277733	-1.181	4.6255e-06	3.1434e-05	8	12411938	12424753	3857	SUCROSE PHOSPHATE SYNTHASE 8	Similar to Sucrose-phosphate synthase 2 (EC 2.4.1.14) (Fragment). (Os08t0301500-01)
Os04g0563801	55.128032009927	124.957375619474	-1.1806	5.1769e-06	3.4914e-05	4	28224905	28235260	2683		Similar to H0409D10.4 protein. (Os04t0563801-00)
Os12g0503000	75.9224399390601	171.832249011754	-1.1784	9.5509e-08	8.0721e-07	12	19180665	19185915	1957		Similar to Allantoin permease. (Os12t0503000-01);Similar to Ureide permease 4. (Os12t0503000-03);Similar to Ureide permease 4. (Os12t0503000-04);Similar to Allantoin permease. (Os12t0503000-05)
Os03g0247100	32.1627792969833	72.6275101950752	-1.1751	0.00054189	0.0026278	3	7782444	7784795	2352		Conserved hypothetical protein. (Os03t0247100-01)
Os03g0822700	30.9059744221456	69.7097237592906	-1.1735	0.00071333	0.0033715	3	34536280	34539296	1438		Armadillo-like helical domain containing protein. (Os03t0822700-01);Similar to Armadillo/beta-catenin-like repeat family protein. (Os03t0822700-02)
Os02g0830100	198.68942521298	447.372776773682	-1.171	1.1557e-17	2.0582e-16	2	35683512	35688472	1682		Similar to Oligopeptidase A. (Os02t0830100-01);Similar to Oligopeptidase A. (Os02t0830100-02);Similar to predicted protein. (Os02t0830100-03);Similar to predicted protein. (Os02t0830100-04);Similar to protease PrlC candidate1. (Os02t0830100-05)
Os04g0442000	41.1889233980905	92.7348645460262	-1.1709	9.8107e-05	0.00054555	4	22006405	22012018	2969	AUXIN RESPONSE FACTOR 9	Similar to Auxin response factor 2 (ARF1-binding protein) (ARF1-BP). (Os04t0442000-01)
Os06g0213400	54.8995220326838	123.498482401582	-1.1696	7.1001e-06	4.7004e-05	6	5784199	5788998	1716		Protein of unknown function DUF829, eukaryotic family protein. (Os06t0213400-01)
Os12g0612400	56.3277093904539	126.479698977275	-1.167	5.7675e-06	3.8628e-05	12	25901495	25907550	2649	DnaJ domain protein C83	Similar to S-locus protein 5 (Fragment). (Os12t0612400-01);Similar to YUP8H12R.35 protein. (Os12t0612400-02)
Os01g0886300	75.6368024675061	169.358473555328	-1.1629	1.6955e-07	1.3926e-06	1	38509123	38513469	1519		K Homology domain containing protein. (Os01t0886300-01);Hypothetical gene. (Os01t0886300-02);K Homology domain containing protein. (Os01t0886300-03)
Os03g0307100	137.62013379473	307.382457995925	-1.1593	2.1347e-12	2.7052e-11	3	10918332	10925898	3284	Prolyl Oligopeptidase 7, PROLYL OLIGOPEPTIDASE 7	Peptidase S9A, oligopeptidase, N-terminal beta-propeller domain containing protein. (Os03t0307100-01)
Os04g0338100	68.6672481615878	153.183787878696	-1.1576	7.3473e-07	5.562e-06	4	15924375	15928109	1078		Similar to IN2-2 protein. (Os04t0338100-01)
Os08g0566400	53.357079686292	118.868082188272	-1.1556	1.3305e-05	8.4862e-05	8	28370570	28375965	1263		Ribokinase family protein. (Os08t0566400-01);Similar to pfkB-type carbohydrate kinase family protein. (Os08t0566400-02)
Os05g0358000	105.743	235.325819060025	-1.1541	9.3483e-10	9.711e-09	5	16988934	16995623	1954	drought-induced 19-2	Conserved hypothetical protein. (Os05t0358000-01);Drought induced 19 family protein. (Os05t0358000-02);Drought induced 19 family protein. (Os05t0358000-03)
Os08g0436000	71.5236228771281	159.146221030082	-1.1539	4.8572e-07	3.7738e-06	8	21173495	21179162	1514		Nucleotide-binding, alpha-beta plait domain containing protein. (Os08t0436000-01);Hypothetical conserved gene. (Os08t0436000-02)
Os12g0607000	118.882315660786	263.80595187888	-1.1499	1.0642e-10	1.1967e-09	12	25641843	25645416	1673		Similar to homocysteine S-methyltransferase-2. (Os12t0607000-01);Similar to Homocysteine S-methyltransferase 2 (EC 2.1.1.10) (S- methylmethionine:homocysteine methyltransferase 2) (SMM:Hcy S- methyltransferase 2) (ZmHMT-2). (Os12t0607000-02)
Os01g0797900	35.190536495456	78.0825022271944	-1.1498	0.00044377	0.0021915	1	33782514	33787644	3015		Hypothetical protein. (Os01t0797900-01);Hypothetical protein. (Os01t0797900-02)
Os12g0538500	31.9913968140509	70.9783265574578	-1.1497	0.00081208	0.0037894	12	21456307	21459844	1305		Similar to PGPD14 protein. (Os12t0538500-01)
Os08g0428900	84.3773090970593	187.055482589761	-1.1485	5.6009e-08	4.8355e-07	8	20666240	20673557	5569		Chaperonin Cpn60/TCP-1 family protein. (Os08t0428900-01)
Os06g0646000	94.9458955445582	210.334343936131	-1.1475	8.7058e-09	8.2167e-08	6	26376114	26379069	1329		Methyltransferase type 11 domain containing protein. (Os06t0646000-01);Methyltransferase type 11 domain containing protein. (Os06t0646000-02)
Os11g0456100	58.0986617140889	128.636323734159	-1.1467	6.8955e-06	4.5721e-05	11	15447285	15450034	1249		Protein of unknown function DUF760 domain containing protein. (Os11t0456100-01)
Os07g0604000	119.339335615272	264.123102578422	-1.1461	1.1883e-10	1.3299e-09	7	24736930	24742048	1149		Similar to 6-phosphogluconolactonase-like protein. (Os07t0604000-01);Similar to 6-phosphogluconolactonase-like protein. (Os07t0604000-02)
Os04g0460900	52.0431473171435	115.06227379377	-1.1446	2.1808e-05	0.00013457	4	23004695	23005301	607	-	-
Os08g0104300	81.5780618758298	180.331887759475	-1.1444	1.0721e-07	9.0066e-07	8	228236	232374	2465	receptor homology region-transmembrane domain-RING-H2 (RMR) protein 2, ReMembR-H2 Protein 2	Similar to RING finger protein 13. (Os08t0104300-01);Similar to RING finger family protein. (Os08t0104300-02)
Os03g0411100	39.874991028942	87.9141739129906	-1.1406	0.00021696	0.001133	3	16965191	16970732	1592	HAP2 SUBUNIT OF CCAAT-BOX BINDING COMPLEX	Heme activator protein, CCAAT-binding transcription factor, Biotic and abiotic resistances (Os03t0411100-01);Similar to Nuclear Y/CCAAT-box binding factor A subunit NF-YA. (Os03t0411100-02)
Os01g0872800	64.2684310996558	141.639502415374	-1.14	2.703e-06	1.8976e-05	1	37853413	37857509	1910	3-phosphoinositide-dependent protein kinase-1, 3-phosphoinositide-dependent protein kinase 1	Similar to 3-phosphoinositide-dependent protein kinase-1 (Fragment). (Os01t0872800-01);Similar to 3-phosphoinositide dependent protein kinase 1. (Os01t0872800-02)
Os03g0319400	280.324614583121	616.35066948956	-1.1367	1.6472e-22	3.7223e-21	3	11526273	11531969	1753	CIPK-LIKE PROTEIN 1	Serine/threonine protein kinase, Cold stress tolerance, Abiotic stresses (Os03t0319400-01);Similar to CBL-interacting protein kinase 3. (Os03t0319400-02);Similar to CBL-interacting protein kinase 3. (Os03t0319400-03)
Os03g0680800	342.650710876209	752.915760712265	-1.1357	4.2302e-27	1.13e-25	3	27057033	27063684	2190	BTH-induced homeodomain protein 1, BLH6-like 1, BEL1-LIKE HOMEODOMAIN6-like 1	Similar to cDNA clone:J023038C04, full insert sequence. (Os03t0680800-01);Similar to Prep (Fragment). (Os03t0680800-02);Similar to Associated with HOX family protein, expressed. (Os03t0680800-03);Similar to cDNA clone:J023038C04, full insert sequence. (Os03t0680800-04);Similar to cDNA clone:J023038C04, full insert sequence. (Os03t0680800-05)
Os05g0481100	357.103966936843	783.869668987546	-1.1343	4.4297e-28	1.2217e-26	5	23653404	23662373	2479		Similar to cDNA clone:J013034D11, full insert sequence. (Os05t0481100-01);Similar to predicted protein. (Os05t0481100-02);Similar to cDNA clone:J013034D11, full insert sequence. (Os05t0481100-03);Similar to cDNA clone:J013034D11, full insert sequence. (Os05t0481100-04);Similar to cDNA clone:J013034D11, full insert sequence. (Os05t0481100-05);Similar to cDNA clone:J013021N20, full insert sequence.…
Os05g0586200	141.90469586804	311.124836250519	-1.1326	4.8283e-12	5.9692e-11	5	29200200	29205715	2407	JASMONYL-L-ISOLEUCINE SYNTHASE 1	Gretchen hagen 3 (GH3) family protein, Phytochrome, Jasmonate signaling (Os05t0586200-01)
Os08g0549100	246.962157905611	541.249383838059	-1.132	8.1631e-20	1.6283e-18	8	27555334	27559312	1228	ASCORBATE PEROXIDASE 4	Similar to Peroxisome type ascorbate peroxidase. (Os08t0549100-01)
Os04g0617600	50.8434699366166	111.129605119451	-1.1281	3.8882e-05	0.00023056	4	31364111	31369399	3292		Similar to Cdc48 cell division control protein 48, AAA family. (Os04t0617600-01)
Os06g0134900	91.5753733802207	199.995231131067	-1.1269	3.5156e-08	3.1058e-07	6	1876620	1880252	1427		Conserved hypothetical protein. (Os06t0134900-01)
Os04g0671700	35.8189389328748	77.8922118074693	-1.1208	0.00062065	0.0029731	4	34267955	34270846	1367	DJ-1/PfpI domain containing protein C, DJ-1 protein C	ThiJ/PfpI domain containing protein. (Os04t0671700-01)
Os11g0444700	43.4168956762119	94.3206180437353	-1.1193	0.00016897	0.00090116	11	14705242	14706300	967	PB1 domain-containing protein	Octicosapeptide/Phox/Bem1p domain containing protein. (Os11t0444700-01)
Os10g0492000	65.0682160200071	141.258921575924	-1.1183	4.241e-06	2.9007e-05	10	18670868	18676503	1781		Conserved hypothetical protein. (Os10t0492000-01)
Os04g0390500	175.895554982969	380.517409310268	-1.1132	5.6586e-14	8.0647e-13	4	19220804	19225330	2224	YELLOW STRIP-LIKE GENE 6	Similar to OSIGBa0132D06.2 protein. (Os04t0390500-01);Mn-nicotianamine transporter, Detoxification of excess manganese (Os04t0390500-02);Iron-phytosiderophore transporter protein yellow stripe 1. (Os04t0390500-03);Similar to OSIGBa0132D06.2 protein. (Os04t0390500-04)
Os12g0168000	35.3047914840776	76.3698884496686	-1.1131	0.00076165	0.00358	12	3431937	3437222	1435		5-formyltetrahydrofolate cyclo-ligase family protein. (Os12t0168000-01);Similar to 5-formyltetrahydrofolate cyclo-ligase. (Os12t0168000-02)
Os02g0657700	38.5039311654827	83.2837736996802	-1.113	0.00043956	0.0021722	2	26573548	26576645	1209		Uncharacterised conserved protein UCP012943 domain containing protein. (Os02t0657700-01)
Os04g0439100	100.03024253822	215.916196248066	-1.11	1.6499e-08	1.5077e-07	4	21842292	21848134	2923		Similar to H0525C06.4 protein. (Os04t0439100-01);T-complex 11 family protein. (Os04t0439100-02);Similar to H0525C06.4 protein. (Os04t0439100-03)
Os05g0407200	50.729214947995	109.353561202017	-1.1081	6.0583e-05	0.00034818	5	19838548	19846592	1321	OsWD40-119	WD repeat protein 23 domain containing protein. (Os05t0407200-01);Non-protein coding transcript. (Os05t0407200-02)
Os03g0823100	49.7009200504005	106.943215885499	-1.1055	7.5917e-05	0.00043008	3	34554649	34556794	1118		Major facilitator superfamily protein. (Os03t0823100-01)
Os06g0528600	156.357951928674	335.355149695513	-1.1008	2.9805e-12	3.7281e-11	6	19614314	19619657	1591	SPERMIDINE SYNTHASE 2	Aminopropyl transferase. (Os06t0528600-01)
Os08g0407200	78.1504122171815	167.518999497986	-1.1	8.2928e-07	6.2289e-06	8	19463943	19469181	2806	PLANT ARCHITECTURE AND YIELD 1	Auxin polar transport and distribution, Plant architecture and grain yield (Os08t0407200-01);Similar to predicted protein. (Os08t0407200-02)
Os03g0747600	43.9882	94.1303276240102	-1.0975	0.00022769	0.0011826	3	30747595	30755670	2232		Similar to Acetyltransferase, GNAT family protein, expressed. (Os03t0747600-01);Similar to Acetyltransferase, GNAT family protein, expressed. (Os03t0747600-02)
Os03g0203200	240.735261025733	514.989305915996	-1.0971	6.7112e-18	1.2146e-16	3	5422148	5426577	1687	DWARF KAMIKAWABUNWAI TILLERING	Alpha/beta hydrolase, Strigolactone receptor, Strigolactone perception, Reguration of shoot branching (Os03t0203200-01)
Os12g0103000	38.0469112109962	81.3808695024293	-1.0969	0.00061375	0.0029447	12	136532	141056	2186		EF-Hand type domain containing protein. (Os12t0103000-01)
Os05g0168300	162.242083842687	346.265133759752	-1.0937	1.8369e-12	2.3446e-11	5	4096771	4100732	1293		Haloacid dehalogenase-like hydrolase domain containing protein. (Os05t0168300-01)
Os06g0712300	105.00033454326	223.781533596703	-1.0917	1.5672e-08	1.4371e-07	6	30122866	30127914	1267		EF-Hand type domain containing protein. (Os06t0712300-01);Hypothetical conserved gene. (Os06t0712300-02)
Os04g0463600	45.7591229429549	97.2384	-1.0875	0.00020508	0.0010762	4	23145069	23147396	1698		Myb/SANT-like domain domain containing protein. (Os04t0463600-01)
Os03g0758600	98.4878001918281	208.875450718238	-1.0846	5.7112e-08	4.9228e-07	3	31378126	31381399	2277		Protein of unknown function DUF863, plant family protein. (Os03t0758600-01)
Os03g0366200	51.9288923285219	110.114722880918	-1.0844	8.1521e-05	0.00045933	3	14321293	14323202	1149	CDPK-RELATED KINASE 1	Similar to Calcium/calmodulin-dependent serine/threonine-protein kinase 1. (Os03t0366200-01)
Os04g0511600	132.135894340892	280.044067695421	-1.0836	3.4057e-10	3.6706e-09	4	25573704	25579677	3212	RING finger protein	Similar to RING-H2 finger protein ATL3G. (Os04t0511600-01);Similar to OSIGBa0157K09-H0214G12.17 protein. (Os04t0511600-02)
Os06g0238300	45.4163579770901	96.1600921010778	-1.0822	0.00023832	0.0012327	6	7188427	7191440	940		FMN-binding split barrel domain containing protein. (Os06t0238300-01)
Os01g0920300	42.5599832615499	90.0073685299666	-1.0805	0.00038591	0.0019259	1	40177696	40181549	1020		Methyltransferase small domain containing protein. (Os01t0920300-01);Methyltransferase small domain containing protein. (Os01t0920300-02)
Os06g0193400	38.3325486825503	80.7465681033457	-1.0748	0.00082465	0.0038421	6	4709744	4715552	1847	PI STARVATION-INDUCED TRANSCRIPTION FACTOR-1	Similar to Helix-loop-helix protein homolog. (Os06t0193400-01);Similar to BHLH transcription factor. (Os06t0193400-02)
Os02g0672200	52.4430397773192	110.241583160734	-1.0718	9.7374e-05	0.00054175	2	27330175	27341732	2895	ARGONAUTE 1A	Similar to AGO1 homologous protein. (Os02t0672200-01);Similar to Protein argonaute 1A. (Os02t0672200-02)
Os02g0469600	252.960544808245	531.354282012354	-1.0708	1.2485e-17	2.2088e-16	2	15891587	15895204	1483		Similar to Cysteine proteinase 1 precursor (EC 3.4.22.-). (Os02t0469600-01)
Os01g0521400	59.0698291173726	123.879063241032	-1.0684	3.8206e-05	0.00022675	1	18593290	18597834	1640		Similar to lipase family protein. (Os01t0521400-01)
Os09g0420800	263.586258750055	552.476518601839	-1.0676	3.5783e-18	6.5936e-17	9	15160893	15162859	792	RUB1	Similar to Ubiquitin. (Os09t0420800-01)
Os04g0629500	77.4648822854518	162.254297885592	-1.0666	2.5369e-06	1.7874e-05	4	32019411	32022508	1516	Thioredoxin 15	Similar to Thioredoxin h. (Os04t0629500-01);Similar to Thioredoxin h. (Os04t0629500-02)
Os12g0582800	59.1840841059942	123.752202961216	-1.0642	4.1379e-05	0.00024448	12	24191443	24197634	2603	HYPEROSMOLALITY-GATED CALCIUM-PERMEABLE CHANNEL 2.4	Protein of unknown function DUF221 domain containing protein. (Os12t0582800-01)
Os05g0571000	77.2363723082086	161.429706066783	-1.0636	2.8733e-06	2.0118e-05	5	28445224	28452931	3515	SPA1-like	WD40 repeat-like domain containing protein. (Os05t0571000-01);Similar to SPA1 (SUPPRESSOR OF PHYA-105 1); protein binding / signal transducer. (Os05t0571000-02)
Os09g0446800	78.4360496887355	163.840051383301	-1.0627	2.4684e-06	1.7427e-05	9	16654816	16658635	2315		Similar to Formate--tetrahydrofolate ligase (EC 6.3.4.3) (Formyltetrahydrofolate synthetase) (10-formyletrahydrofolate synthetase) (FHS) (FTHFS). (Os09t0446800-01);Similar to THFS (10-FORMYLTETRAHYDROFOLATE SYNTHETASE); ATP binding / formate-tetrahydrofolate ligase. (Os09t0446800-02)
Os03g0816100	40.3891384777393	84.3620860781223	-1.0626	0.000725	0.0034191	3	34202464	34206271	2259		Similar to Protein kinase. (Os03t0816100-01)
Os05g0128100	62.4403512817101	130.348937511685	-1.0618	2.6894e-05	0.00016339	5	1652025	1655698	1538		Hypothetical conserved gene. (Os05t0128100-01);Hypothetical conserved gene. (Os05t0128100-02);Conserved hypothetical protein. (Os05t0128100-03)
Os07g0143200	57.2988767937376	119.502383587355	-1.0605	5.9533e-05	0.00034251	7	2207362	2209018	1296	PIL14	Phytochrome-interacting bHLH factor, Cross-talk between light and stress signaling (Os07t0143200-01);Cold-induced alternative splicing variant of OsPIF14 (Os07t0143200-02)
Os07g0685000	59.8696140377238	124.830515339658	-1.0601	4.1013e-05	0.00024239	7	29077209	29081176	1847	RICE DOF DAILY FLUCTUATIONS 2	Similar to Dof3 gene (Fragment). (Os07t0685000-02)
Os06g0594100	100.544389987017	209.509752117322	-1.0592	1.0991e-07	9.2235e-07	6	23343928	23350815	3845		Crotonase, core domain containing protein. (Os06t0594100-01);Similar to predicted protein. (Os06t0594100-02)
Os01g0842200	89.1760186191669	185.786879791594	-1.0589	5.7744e-07	4.4296e-06	1	36158308	36161507	2848		Similar to Scarecrow-like 9 (Fragment). (Os01t0842200-01);Similar to SCARECROW-like protein. (Os01t0842200-02)
Os11g0145400	51.7575098455895	107.831237844217	-1.0589	0.00014004	0.00075772	11	2074609	2077162	2554		Similar to GRF zinc finger family protein. (Os11t0145400-01)
Os03g0198300	261.07264900038	543.469438734851	-1.0577	1.3317e-17	2.352e-16	3	5161642	5166608	2212	DnaJ domain protein C25	Heat shock protein DnaJ, N-terminal domain containing protein. (Os03t0198300-01);Heat shock protein DnaJ, N-terminal domain containing protein. (Os03t0198300-02)
Os12g0128700	42.6171107558607	88.4850451721659	-1.054	0.00059567	0.0028664	12	1359827	1366366	2272		Similar to Arabinoxylan arabinofuranohydrolase isoenzyme AXAH-II. (Os12t0128700-01)
Os03g0701800	101.915449850476	211.412656314573	-1.0527	1.1518e-07	9.6364e-07	3	28180227	28185952	2017	PHOSPHATIDYLINOSITOL MONOPHOSPHATE KINASE 1	Similar to Phosphatidylinositol-4-phosphate 5-kinase 1. (Os03t0701800-01);Similar to Isoform 2 of Phosphatidylinositol-4-phosphate 5-kinase 1. (Os03t0701800-02)
Os01g0675700	48.3298601869412	100.219621055213	-1.0522	0.00026441	0.0013567	1	27777432	27780995	1185	IAA5	Similar to Auxin-responsive protein IAA14 (Indoleacetic acid-induced protein 14) (SOLITARY-ROOT protein). (Os01t0675700-01);Similar to Auxin-responsive protein IAA14 (Indoleacetic acid-induced protein 14) (SOLITARY-ROOT protein). (Os01t0675700-02)
Os02g0643000	59.9838690263454	124.323074220391	-1.0514	4.9041e-05	0.00028539	2	25828426	25831324	1111		Similar to VAP27. (Os02t0643000-01)
Os10g0339600	75.065527524398	155.530703055305	-1.051	5.6452e-06	3.7928e-05	10	9921060	9931420	2866		Similar to Alpha-1,2-fucosidase. (Os10t0339600-01)
Os03g0700800	52.0431473171435	107.450657004766	-1.0459	0.00017358	0.00092299	3	28116620	28124217	3281		Similar to EIN2. (Os03t0700800-01);Hypothetical conserved gene. (Os03t0700800-02);Similar to Ethylene insensitive 2. (Os03t0700800-03)
Os06g0157000	82.7206117620459	170.43678593377	-1.0429	2.4124e-06	1.7048e-05	6	2908048	2910483	1391	GDSL ESTERASE/LIPASE PROTEIN 79	Esterase, SGNH hydrolase-type domain containing protein. (Os06t0157000-01)
[truncated: 2,031 more rows]
