# Supplementary material for: Comprehensive Transcriptomic Analysis of the Molecular Mechanisms Conferring Resistance to Rice Blast in the Elite Restorer Line Fuhui2165
Source: Int J Mol Sci. 2025 Oct 19;26(20):10164. doi: 10.3390/ijms262010164 (PMC12564515; doi:10.3390/ijms262010164)
Supplement: Supplementary file 1 [file ijms-26-10164-s001.zip › Table S3.xlsx]

## Sheet: Table S3
Table S3. Detailed information of differentially expressed genes (DEGs) in the comparison between HHMO_24 and HHMO_0 groups.
Gene_id	readcount_HHMO_24	readcount_HHMO_0	log2FoldChange	pval	padj	chromosome	start	end	length	Gene name	Gene description
Novel00029	29.2581624394021	3.81333614636224	2.9397	1.7798e-06	2.1551e-05	1	15911041	15931114	776	-	-
Novel00059	83.8370534495497	8.59616453332505	3.2858	1.9864e-17	6.5952e-16	1	28791599	28793544	1184	-	-
Novel00063	56.3961681802968	18.4849853874509	1.6092	3.3835e-06	3.9231e-05	1	33217156	33221011	2041	-	-
Novel00088	88.8648536202958	327.946908587153	-1.8838	1.4467e-31	9.0213e-30	1	6572177	6573860	1055	-	-
Novel00148	40.9493122340286	1.09875787268065	5.2199	2.0634e-11	4.3893e-10	1	35876519	35878936	1195	-	-
Novel00159	15.5680077576115	0	6.9121	4.7054e-05	0.00045282	1	39780549	39783511	2185	-	-
Novel00193	18.0516198901487	2.19751574536129	3.0382	0.00013906	0.0012172	10	8815227	8827713	1539	-	-
Novel00244	31.6811986662677	1.09875787268065	4.8497	5.0886e-09	8.6043e-08	10	6193136	6205666	11707	-	-
Novel00277	28.3495238543275	7.4974066606444	1.9189	0.00021437	0.0017945	10	22729770	22740127	1277	-	-
Novel00352	50.1568498961179	1.22802350476072	5.352	1.0837e-13	2.762e-12	11	28022458	28029408	2730	-	-
Novel00380	46.764599178506	3.87796896240228	3.592	5.1268e-11	1.0514e-09	11	9979393	9981665	1710	-	-
Novel00395	35.9820879689541	0	5.4204	3.0186e-10	5.849e-09	11	16454267	16456327	1813	-	-
Novel00399	14.4776414555219	0	7.8073	0.00014925	0.0012975	11	17584895	17596139	2122	-	-
Novel00417	14.4170655498503	0	4.1009	0.00014243	0.001244	11	24602761	24604577	742	-	-
Novel00428	43.9781075176106	4.26576585864251	3.3659	5.2041e-10	9.7827e-09	11	27282144	27283430	1287	-	-
Novel00431	27.1985816465663	1.03412505664061	4.717	6.9986e-08	1.0396e-06	11	27307480	27309429	1785	-	-
Novel00454	29.2581624394021	0	7.8224	7.1491e-08	1.0607e-06	12	5874627	5876704	1622	-	-
Novel00498	61.3633924453713	8.53153171728501	2.8465	9.6153e-12	2.1036e-10	12	19970674	19972340	1292	-	-
Novel00589	9.93444853014895	61.7889721342763	-2.6368	3.1701e-10	6.1377e-09	2	7123009	7126693	2070	-	-
Novel00623	189.11797750686	19.5837432601315	3.2716	3.7555e-37	2.7218e-35	2	20568151	20578406	8787	-	-
Novel00817	40.3435531773122	92.5541925693344	-1.198	1.2703e-05	0.00013534	3	16372139	16377797	1749	-	-
Novel00820	2.84706756656708	71.2899960921619	-4.6462	2.1118e-17	6.9926e-16	3	18551173	18566288	4671	-	-
Novel00885	26.2899430614917	0	5.3461	7.4889e-08	1.1097e-06	4	10660307	10663249	2861	-	-
Novel00901	67.7844384465651	11.892438151367	2.5109	1.9214e-11	4.1013e-10	4	17509260	17510796	1537	-	-
Novel00930	74.2660603534306	5.55842217944326	3.74	4.7248e-17	1.5214e-15	4	24983158	24986266	3109	-	-
Novel00989	0	34.7078222135004	-6.3549	1.4951e-09	2.6735e-08	4	16213626	16219642	2080	-	-
Novel00991	139.809190290145	21.4580949252926	2.7039	1.2141e-23	5.4532e-22	4	16425495	16432660	1868	-	-
Novel01010	427.72646994745	36.7114395107416	3.5424	6.3941e-87	1.2178e-84	4	27160653	27177469	3059	-	-
Novel01058	4.36146520835808	23.4617122225338	-2.4274	0.00022181	0.001853	5	14137153	14150777	1694	-	-
Novel01121	7.2691086805968	36.1297441663812	-2.3133	8.6301e-06	9.3944e-05	5	16427826	16432198	429	-	-
Novel01202	61.908575596416	26.9518842886958	1.1998	8.0499e-05	0.00074047	6	30542759	30550425	2565	-	-
Novel01217	54.5788910101476	22.5568527979732	1.2748	0.00010788	0.00096659	6	8317759	8318700	689	-	-
Novel01228	22.4736610041784	0	5.6344	6.2506e-07	8.1427e-06	6	12518221	12523735	1986	-	-
Novel01232	110.308724228056	35.9358457182611	1.6181	6.9277e-11	1.4032e-09	6	14641579	14642241	663	-	-
Novel01269	21.4438706077605	2.97310953784175	2.8505	5.5842e-05	0.00052789	7	2022913	2025465	1897	-	-
Novel01308	56.0932886519386	7.04497694836414	2.9932	2.5557e-11	5.3989e-10	7	17072653	17079017	1014	-	-
Novel01314	84.8062679402959	32.7688377322992	1.3718	3.5476e-07	4.7943e-06	7	19989544	19995399	5765	-	-
Novel01330	0	18.4203525714108	-7.2483	1.6519e-05	0.00017234	7	28050977	28053410	1305	-	-
Novel01372	17.9910439844771	2.77921108972163	2.6945	0.00033211	0.0026587	7	13149645	13152052	1468	-	-
Novel01467	93.4080465456688	26.1762904962154	1.8353	6.6279e-11	1.3458e-09	8	25007548	25010521	1687	-	-
Novel01470	91.2878898471614	29.7957281944575	1.6153	3.0963e-09	5.3535e-08	8	25120805	25127119	4414	-	-
Novel01503	19.4448657205964	2.90847672180171	2.7411	0.00016746	0.0014436	8	10442872	10443456	366	-	-
Novel01565	25.5630321934321	2.64994545764156	3.27	2.8517e-06	3.354e-05	9	7731016	7737086	2198	-	-
Novel01623	75.7198820895499	8.53153171728501	3.1498	2.2043e-15	6.2464e-14	9	7773025	7777086	1960	-	-
Novel01641	16.0526150029846	87.0604032059311	-2.4392	9.7193e-13	2.2961e-11	9	11617946	11622844	2856	-	-
Novel01660	168.643321389846	71.0314648280017	1.2474	2.0996e-11	4.4625e-10	AC156495	65524	88149	2054	-	-
Os01g0100900	257.750478632828	92.7480910174545	1.4746	9.0336e-21	3.6385e-19	1	35623	41136	1869	SPHINGOSINE-1-PHOSPHATE LYASE 1, Sphingosine-1-Phoshpate Lyase 1	Sphingosine-1-phosphate lyase, Disease resistance response (Os01t0100900-01)
Os01g0101200	3.69513024597004	23.5909778546139	-2.6745	8.9342e-05	0.00081359	1	62060	65537	2159		2,3-diketo-5-methylthio-1-phosphopentane phosphatase domain containing protein. (Os01t0101200-01);2,3-diketo-5-methylthio-1-phosphopentane phosphatase domain containing protein. (Os01t0101200-02)
Os01g0101700	5.69413513313416	44.5320102515862	-2.9673	1.2761e-08	2.0708e-07	1	82426	84095	879	DnaJ domain protein C1, rice DJC26 homolog	Similar to chaperone protein dnaJ 20. (Os01t0101700-00)
Os01g0102300	3.39225071761184	19.6483760761715	-2.5341	0.00052652	0.00404	1	134300	135439	971	OsTLP27	Thylakoid lumen protein, Photosynthesis and chloroplast development (Os01t0102300-01)
Os01g0102600	8.84408222805943	76.4606213753649	-3.1119	2.3136e-14	6.1386e-13	1	145603	147847	784	Shikimate kinase 4	Shikimate kinase domain containing protein. (Os01t0102600-01);Similar to shikimate kinase family protein. (Os01t0102600-02)
Os01g0102700	131.207411684772	59.7207220209951	1.1355	3.6222e-08	5.5866e-07	1	148085	150568	930		Translocon-associated beta family protein. (Os01t0102700-01)
Os01g0103600	60.2124502376101	26.4348217603755	1.1876	0.00011379	0.0010155	1	186250	190904	2148		Similar to sterol-8,7-isomerase. (Os01t0103600-01);Emopamil-binding family protein. (Os01t0103600-02)
Os01g0104400	47.2492064238792	139.800781094602	-1.565	2.8065e-11	5.9034e-10	1	226897	229301	1234		Ricin B-related lectin domain containing protein. (Os01t0104400-01);Ricin B-related lectin domain containing protein. (Os01t0104400-02);Ricin B-related lectin domain containing protein. (Os01t0104400-03)
Os01g0106300	2.54418803820888	37.9394630155023	-3.8984	3.6483e-09	6.2551e-08	1	322591	323923	1253		Similar to Isoflavone reductase homolog IRL (EC 1.3.1.-). (Os01t0106300-01)
Os01g0106400	0	46.9880572611076	-6.792	3.101e-12	7.0221e-11	1	327128	328450	1206		Similar to Isoflavone reductase homolog IRL (EC 1.3.1.-). (Os01t0106400-01)
Os01g0106900	57.6682621994012	440.989703841179	-2.9349	6.4885e-71	9.6034e-69	1	374728	380713	1797	1-deoxy-D-xylulose 5-phosphate reductoisomerase, DXP reductoisomerase	Similar to 1-deoxy-D-xylulose 5-phosphate reductoisomerase (Fragment). (Os01t0106900-01);Similar to 1-deoxy-D-xylulose 5-phosphate reductoisomerase (Fragment). (Os01t0106900-02)
Os01g0108400	20.2323524943277	86.2848094134507	-2.0924	1.1658e-10	2.3203e-09	1	455707	457425	772		Helix-loop-helix DNA-binding domain containing protein. (Os01t0108400-00)
Os01g0108500	7.2691086805968	45.3076040440666	-2.6399	7.0501e-08	1.0466e-06	1	460177	461371	1195		Protein of unknown function DUF3778 domain containing protein. (Os01t0108500-00)
Os01g0110400	295.307540149245	44.1442133553459	2.7419	1.0008e-48	9.2435e-47	1	549157	552574	1557		Similar to Acetyl-CoA C-acetyltransferase. (Os01t0110400-01)
Os01g0111900	9.38926537910419	83.6348639558091	-3.155	9.4088e-16	2.726e-14	1	625986	627009	1024	SKIP interacting protein 34, SKIPa-interacting protein 34, SKIPa-interacting protein 34	Glutelin family protein. (Os01t0111900-01)
Os01g0113200	58.5163248788042	4.13650022656243	3.8224	6.1872e-14	1.5951e-12	1	720673	723317	1944	RECEPTOR-LIKE CYTOPLASMIC KINASE 2	Similar to Receptor serine/threonine kinase. (Os01t0113200-01)
Os01g0118400	64.4527636346249	18.1618213072507	1.8273	6.375e-08	9.5446e-07	1	1057177	1059852	2109		Similar to HGA6. (Os01t0118400-01)
Os01g0120500	15.9920390973129	74.974066606444	-2.229	3.849e-10	7.3535e-09	1	1160198	1164619	987		Similar to PAP fibrillin domain containing protein,expressed. (Os01t0120500-01)
Os01g0121100	156.649292066861	77.9471761442858	1.007	3.9771e-08	6.1032e-07	1	1183466	1186699	1179		Similar to SLL2. (Os01t0121100-01);Similar to SLL2. (Os01t0121100-02)
Os01g0123900	179.971015750442	550.477694213003	-1.6129	1.2325e-41	1.023e-39	1	1338241	1339098	858	BOWMAN-BIRK INHIBITOR 2-2	Similar to Bowman-Birk type proteinase inhibitor (EBI). (Os01t0123900-01)
Os01g0124000	78.8698291844752	364.981512178094	-2.2103	6.0017e-43	5.0326e-41	1	1341368	1342277	910	BOWMAN-BIRK INHIBITOR 2-1	Similar to Bowman Birk trypsin inhibitor. (Os01t0124000-01)
Os01g0124100	165.614526106264	11.7631725192869	3.8155	1.6991e-36	1.217e-34	1	1345118	1346047	930	BOWMAN-BIRK INHIBITOR 3-2	Proteinase inhibitor I12, Bowman-Birk family protein. (Os01t0124100-01)
Os01g0124200	581.408	117.308561112669	2.3092	1.5793e-78	2.6577e-76	1	1347665	1348723	1059	BOWMAN-BIRK INHIBITOR 3-1	Similar to Bowman Birk trypsin inhibitor. (Os01t0124200-02)
Os01g0124401	43.7963798005957	2.06825011328121	4.4043	1.486e-11	3.2026e-10	1	1353705	1354767	1063	BOWMAN-BIRK INHIBITOR 3-3	Similar to Bowman-Birk type bran trypsin inhibitor. (Os01t0124401-01)
Os01g0127700	28.4100997599991	5.29989091528311	2.4224	2.0409e-05	0.00020919	1	1518247	1521601	3253	RECEPTOR-LIKE CYTOPLASMIC KINASE 19	Conserved hypothetical protein. (Os01t0127700-01)
Os01g0132000	837.159016382064	194.350877832394	2.1068	6.7529e-101	1.4554e-98	1	1760310	1761065	564	incompatible strain of P. avenae-induced gene 2	Similar to Wound-induced protease inhibitor (WIP1). (Os01t0132000-01)
Os01g0133500	12.7209401910444	56.2951827708731	-2.1458	1.2086e-07	1.7426e-06	1	1849887	1856251	1804		Beta-lactamase-like domain containing protein. (Os01t0133500-01);Similar to predicted protein. (Os01t0133500-02)
Os01g0134500	8.17774726567139	40.2016115769036	-2.2975	2.9719e-06	3.4822e-05	1	1888525	1892262	1252	Sterol methyltransferase 1, Dwarf 7	Similar to Delta-7-sterol-C5(6)-desaturase (EC 1.3.3.-) (Delta-7-C-5 sterol desaturase) (Delta7-sterol-C5-desaturase). (Os01t0134500-01)
Os01g0134700	36.7695747426855	9.82418803808577	1.9041	2.7322e-05	0.00027332	1	1902741	1904902	1603		Calmodulin binding protein-like family protein. (Os01t0134700-01)
Os01g0136700	14.4776414555219	1.29265632080076	3.4854	0.00030217	0.0024421	1	1971228	1975465	4238		Conserved hypothetical protein. (Os01t0136700-01)
Os01g0137700	119.273958267459	6.91571131628406	4.1083	6.8867e-28	3.6782e-26	1	2023879	2026177	2208		Conserved hypothetical protein. (Os01t0137700-01)
Os01g0137800	342.859626101482	15.253344585449	4.4904	3.3912e-80	5.909e-78	1	2029671	2034609	4939	-	-
Os01g0137875	56.6384718029834	4.97672683508292	3.5085	7.7819e-13	1.8455e-11	1	2036653	2038001	1236	-	-
Os01g0138500	0	11.5046412551268	-5.2473	0.00051113	0.0039342	1	2059309	2062226	1430		Protein of unknown function DUF789 family protein. (Os01t0138500-01)
Os01g0139200	232.005718722381	92.8127238334945	1.3218	2.4406e-16	7.4304e-15	1	2084490	2087203	2246		Octicosapeptide/Phox/Bem1p domain containing protein. (Os01t0139200-01);Octicosapeptide/Phox/Bem1p domain containing protein. (Os01t0139200-02);Conserved hypothetical protein. (Os01t0139200-03)
Os01g0140500	64.6950672573115	31.0883845152583	1.0573	0.00024857	0.0020521	1	2137800	2138539	499		Similar to 60S ribosomal protein L26B. (Os01t0140500-01)
Os01g0141000	299.002670395215	8.14373482104478	5.1983	3.0463e-73	4.7071e-71	1	2202278	2203787	1510	APETALA2/ETHYLENE-RESPONSIVE ELEMENT BINDING PROTEIN 129	AP2/ERF and B3 domain-containing protein, Salt stress response (Os01t0141000-01)
Os01g0142100	91.7119211868629	183.751096001828	-1.0026	1.3544e-07	1.9358e-06	1	2266281	2271051	1626	EGY2	Peptidase M50 family protein. (Os01t0142100-01);Similar to Metalloendopeptidase. (Os01t0142100-02)
Os01g0149800	99.5262130185044	306.35954802978	-1.6221	4.1989e-24	1.9175e-22	1	2693231	2695079	654	METALLOTHIONEIN 2A	Metallothionein-like protein type 2. (Os01t0149800-01)
Os01g0150000	47.1886305182075	117.308561112669	-1.3138	1.1173e-07	1.6148e-06	1	2707624	2711422	2351	eceriferum10, eceriferum 10	Similar to Synaptic glycoprotein SC2. (Os01t0150000-01);3-oxo-5-alpha-steroid 4-dehydrogenase, C-terminal domain containing protein. (Os01t0150000-02)
Os01g0151200	63.604700955222	496.315394371452	-2.9641	2.3058e-80	4.0756e-78	1	2770142	2774609	1445		Similar to Inner membrane protein ALBINO3, chloroplast precursor. Splice isoform 2. (Os01t0151200-01);Similar to inner membrane protein ALBINO3. (Os01t0151200-02);Similar to inner membrane protein ALBINO3. (Os01t0151200-03)
Os01g0151700	1.33266992477608	40.0077131287835	-4.9079	1.3366e-10	2.6482e-09	1	2800516	2803701	1428		Similar to Short-chain dehydrogenase Tic32. (Os01t0151700-01)
Os01g0159400	248.421789159395	104.511263536741	1.2491	3.9922e-16	1.1846e-14	1	3108117	3113940	1978		Similar to Acyl-coenzyme A oxidase 4, peroxisomal (EC 1.3.3.6) (AOX 4) (Short- chain acyl-CoA oxidase) (SAOX) (AtCX4) (G6p) (AtG6). (Os01t0159400-01)
Os01g0164600	46.8857509898493	141.675132759763	-1.5954	1.0459e-11	2.2781e-10	1	3332952	3336035	1359	protein phosphatase 2C01, protein phosphatase 2C 01, protein phosphatase 2C1, protein phosphatase 2C 1, protein phosphatase 1	Protein phosphatase 2C-related domain containing protein. (Os01t0164600-01)
Os01g0165000	58.2740212561176	13.702157000488	2.0884	2.205e-08	3.4861e-07	1	3356383	3361204	2533	DEHYDRATION-RESPONSIVE ELEMENT-BINDING PROTEIN 2A	Transcription factor, Dehydration and salt stress tolerance (Os01t0165000-01);DRE binding protein 2. (Os01t0165000-02)
Os01g0166700	14.3564896441787	46.9234244450676	-1.7086	3.7873e-05	0.00037057	1	3422373	3425500	1300		Saposin family protein. (Os01t0166700-01)
Os01g0168100	38.1628205731332	135.66428086804	-1.8298	1.7835e-13	4.4486e-12	1	3479396	3484579	1806		KIP1-like domain containing protein. (Os01t0168100-01);Similar to CENP-E like kinetochore protein. (Os01t0168100-02)
Os01g0171000	7.51141230328335	29.6018297463374	-1.9785	0.00027927	0.0022773	1	3667476	3673008	2161	BRASSINOSTEROID INSENSITIVE 1-associated receptor kinase, SERK-like gene 5, bri1-associated receptor kinase 1 (BAK1) homologue 4	BRASSINOSTEROID INSENSITIVE 1-associated receptor kinase 1 precursor (EC 2.7.1.37) (BRI1-associated receptor kinase 1) (Somatic embryogenesis receptor-like kinase 3). (Os01t0171000-01);Similar to Leucine-rich repeat receptor-like kinase. (Os01t0171000-02)
Os01g0171800	7.99601954865647	63.016995639037	-2.9784	1.197e-11	2.5956e-10	1	3696155	3699718	1576		Conserved hypothetical protein. (Os01t0171800-01)
Os01g0172100	8.17774726567139	51.1246	-2.6442	9.998e-09	1.6464e-07	1	3711212	3713653	1652	PHOSPHOENOLPYRUVATE/PHOSPHATE TRANSLOCATOR 3	Similar to Triose phosphate/phosphate translocator, non-green plastid, chloroplast precursor (CTPT). (Os01t0172100-01)
Os01g0173900	1239.01957460772	162.293001076535	2.9325	9.1792e-212	5.5006e-209	1	3804672	3810720	5017	MULTIDRUG RESISTANCE-ASSOCIATED PROTEIN 3	Similar to MRP-like ABC transporter. (Os01t0173900-01)
Os01g0175100	105.523227679997	14.3484851608884	2.8786	2.6642e-19	9.8879e-18	1	3855147	3856033	887		Kv1.4 voltage-gated K+ channel family protein. (Os01t0175100-01)
Os01g0178900	50.7626089528343	13.8314226325681	1.8758	1.0526e-06	1.3229e-05	1	4106828	4108508	1681		Similar to Symbiosis-related disease resistance protein (Fragment). (Os01t0178900-01)
Os01g0179600	0	15.4472430335691	-4.4094	9.4677e-05	0.00085898	1	4153077	4154674	1598		UDP-glucuronosyl/UDP-glucosyltransferase family protein. (Os01t0179600-01)
Os01g0179800	6.60277371820876	54.0330342094717	-3.0327	2.3651e-10	4.6412e-09	1	4167514	4173240	1750		TMS membrane protein/tumour differentially expressed protein family protein. (Os01t0179800-01)
Os01g0182600	581.649846259087	1764.79904197324	-1.6013	4.1508e-128	1.397e-125	1	4329362	4338486	4216	GIGANTEA	GIGANTEA protein. (Os01t0182600-01);GIGANTEA protein. (Os01t0182600-03)
Os01g0185400	156.225260727159	75.9435588470446	1.0406	1.858e-08	2.9623e-07	1	4536009	4540065	1923	OsWD40-6	WD40 repeat domain containing protein. (Os01t0185400-01)
Os01g0186200	254.055348386858	101.66741963098	1.3213	9.7636e-18	3.3042e-16	1	4581254	4584592	1537		Similar to Phototropin. (Os01t0186200-01);Hypothetical conserved gene. (Os01t0186200-02)
Os01g0186400	32.5898372513423	0	8.9779	9.4794e-08	1.3855e-06	1	4586170	4591083	4914		Hypothetical conserved gene. (Os01t0186400-01)
Os01g0188200	28.5312515713424	63.2108940871571	-1.1476	0.00050474	0.0038899	1	4734017	4737606	3248		Conserved hypothetical protein. (Os01t0188200-01)
Os01g0190000	61.7268478794011	159.061360274533	-1.3656	1.808e-10	3.5708e-09	1	4800233	4802174	1050		Similar to oxidoreductase. (Os01t0190000-01)
Os01g0190300	6.90565324656696	28.7616031378169	-2.0583	0.00023371	0.0019412	1	4816831	4818958	1790	IAA2	Similar to Auxin-responsive protein IAA26 (Indoleacetic acid-induced protein 26) (Phytochrome-associated protein 1). (Os01t0190300-01)
Os01g0191200	89.5917644883555	216.455300918087	-1.2726	2.188e-12	5.0334e-11	1	4872158	4873806	1212		Similar to Acid phosphatase. (Os01t0191200-01);Similar to Acid phosphatase. (Os01t0191200-02)
Os01g0192300	28.2889479486559	77.1715823518053	-1.4478	3.2516e-06	3.7826e-05	1	4971466	4973555	1054	MYB-RELATED TRANSCRIPTION FACTOR 1	Similar to I-box binding factor (Fragment). (Os01t0192300-01);Hypothetical conserved gene. (Os01t0192300-02)
Os01g0193900	49.0059076883567	19.3252119959714	1.3425	0.00013873	0.0012147	1	5030157	5038482	2277	ALWAYS EARLYLIKE 1	Homeodomain-like domain containing protein. (Os01t0193900-01);Hypothetical conserved gene. (Os01t0193900-02)
Os01g0194300	169.975991314622	46.6002603648674	1.8669	5.3135e-19	1.9398e-17	1	5060605	5065209	2114	NPR1 HOMOLOG 1	Ankyrin-repeat protein, Herbivore-induced defense response, Blast disease resistance (Os01t0194300-01)
Os01g0195400	0	19.9715401563717	-6.0431	4.2185e-06	4.8095e-05	1	5131629	5132915	1287		Harpin-induced 1 domain containing protein. (Os01t0195400-00)
Os01g0197400	26.1082153444768	66.1840036249989	-1.342	5.0039e-05	0.000478	1	5258298	5260964	997		Conserved hypothetical protein. (Os01t0197400-01)
Os01g0198900	19.3237139092531	141.804398391843	-2.8755	1.6927e-23	7.5751e-22	1	5373630	5374681	1002		Polyketide cyclase/dehydrase domain containing protein. (Os01t0198900-01);Polyketide cyclase/dehydrase domain containing protein. (Os01t0198900-02)
Os01g0200700	4919.42987549955	12007.032134206	-1.2873	0	0	1	5478545	5479749	565	METALLOTHIONEIN I-3A	Similar to Metallothionein-like protein type 3 (MT-3) (MWMT3). (Os01t0200700-01)
Os01g0201200	42.8271653098494	194.803307544674	-2.1854	2.2095e-23	9.852e-22	1	5510522	5514454	2565		Similar to Protein kinase. (Os01t0201200-01)
Os01g0202500	95.2858996214896	27.7921108972163	1.7776	1.0643e-10	2.1312e-09	1	5639835	5641475	1440	B-box-containing protein 1, DOUBLE B-BOX zinc finger gene 3c, DOUBLE B-BOX 3c	Similar to B-box zinc finger family protein. (Os01t0202500-01)
Os01g0203000	71.9036000322366	34.8370878455805	1.0454	0.00012849	0.0011323	1	5669291	5671467	1233	BZR2	BZR1, transcriptional repressor family protein. (Os01t0203000-01)
Os01g0205300	2.05958079283576	21.5873605573727	-3.3898	2.4843e-05	0.00025098	1	5768175	5769203	626		Similar to rho termination factor, N-terminal domain containing protein. (Os01t0205300-00)
Os01g0208700	20.9592633623874	172.504986010861	-3.041	8.733e-30	5.0604e-28	1	5899561	5909560	3494	PEP carboxylase 2, Phosphoenolpyruvate carboxylase 2, phosphoenolpyruvate carboxylase 4, PEPCase 4	Similar to Phosphoenolpyruvate carboxylase (Fragment). (Os01t0208700-01)
Os01g0214500	57.9711417277594	20.359337052612	1.5096	6.596e-06	7.2966e-05	1	6257846	6258501	540		Conserved hypothetical protein. (Os01t0214500-01)
Os01g0214600	2.24130850985068	65.3437770164784	-4.8656	2.4684e-16	7.5057e-15	1	6267440	6270770	1412	GDSL ESTERASE/LIPASE PROTEIN 2	Lipase, GDSL domain containing protein. (Os01t0214600-01)
Os01g0218700	59.9701466149236	210.961511554684	-1.8147	6.9335e-20	2.6617e-18	1	6500709	6507086	1885	ABC TRANSPORTER D FAMILY MEMBER 1	ABC transporter integral membrane type 1 domain containing protein. (Os01t0218700-01);Similar to peroxisomal membrane ABC transporter family, PMP family. (Os01t0218700-02)
Os01g0220200	49.5510908394015	162.551532340695	-1.7139	1.5148e-14	4.0765e-13	1	6575127	6577148	800		Similar to Uncharacterized plant-specific domain TIGR01589 family protein. (Os01t0220200-01)
Os01g0221600	9.99502443582059	40.5894084731438	-2.0218	1.5707e-05	0.00016463	1	6659237	6662320	1575		Malate transporter, aliminium toerance domain containing protein. (Os01t0221600-00)
Os01g0224000	15.6285836632831	1.55118758496091	3.3327	0.00022522	0.0018763	1	6790903	6793320	2418		Serine/threonine protein kinase-related domain containing protein. (Os01t0224000-00)
Os01g0235100	13.2055474364175	75.3618635026843	-2.5127	1.4175e-11	3.0602e-10	1	7457835	7459834	957		Similar to predicted protein. (Os01t0235100-01)
Os01g0236700	116.669194323579	477.37797927172	-2.0327	5.4875e-50	5.329e-48	1	7571236	7576792	2047	NLP3	Octicosapeptide/Phox/Bem1p domain containing protein. (Os01t0236700-01);Hypothetical conserved gene. (Os01t0236700-02)
Os01g0237100	34.3465385158199	112.008670197386	-1.7054	2.0603e-10	4.0495e-09	1	7590433	7592743	1167		Phosphoglycerate mutase domain containing protein. (Os01t0237100-01)
Os01g0238500	104.008830038206	741.790829691516	-2.8343	7.4472e-114	2.0558e-111	1	7665423	7668089	1484		Similar to Branched-chain-amino-acid aminotransferase-like protein 3, chloroplast precursor. (Os01t0238500-01);Similar to Branched-chain-amino-acid aminotransferase-like protein 3, chloroplast precursor. (Os01t0238500-02)
Os01g0239000	118.849926927758	318.833681525507	-1.4237	1.0064e-20	4.0336e-19	1	7686901	7693984	1856	GLK2	Hypothetical conserved gene. (Os01t0239000-01);Similar to Phosphate starvation regulator protein (Regulatory protein of P- starvation acclimation response Psr1). (Os01t0239000-02)
Os01g0246700	78.3246460334305	33.5444315247797	1.2234	6.8009e-06	7.5064e-05	1	8084184	8086980	1605	WRKY GENE1	Similar to WRKY transcription factor 1. (Os01t0246700-01)
Os01g0248500	28.1677961373126	6.85107850024402	2.0396	0.00012617	0.0011143	1	8175587	8177889	1312		Similar to Pathogen-related protein. (Os01t0248500-01)
Os01g0249200	7.69314002029827	65.0852457523182	-3.0807	2.4335e-12	5.5669e-11	1	8203832	8206969	1039	GERMIN-LIKE PROTEIN 1-1	Similar to Nectarin 1 precursor (EC 1.15.1.1) (Superoxide dismutase [Mn]). (Os01t0249200-01)
Os01g0253300	448.685733309837	210.509081842404	1.0918	4.6448e-23	2.0451e-21	1	8382115	8387231	2122	IMPORTIN ALPHA 1A	Importin alpha-1a subunit. (Os01t0253300-01);Importin alpha-1a subunit. (Os01t0253300-02)
Os01g0253900	387.685796298496	90.7444737202133	2.095	2.1605e-47	1.9587e-45	1	8404247	8408353	2415		Similar to triacylglycerol lipase. (Os01t0253900-01);Lipase, class 3 family protein. (Os01t0253900-02)
Os01g0254200	85.2302992799974	36.9699707749017	1.205	3.4591e-06	4.0013e-05	1	8444463	8447053	675		Conserved hypothetical protein. (Os01t0254200-01)
Os01g0256500	1033.66725438086	487.331432941886	1.0848	1.8298e-50	1.8128e-48	1	8546065	8546869	805		Similar to ZnI. (Os01t0256500-02)
Os01g0266800	4936.45170499328	1409.51245220115	1.8083	0	0	1	9133740	9140430	1826		Cystinosin/ERS1p repeat containing protein. (Os01t0266800-01)
Os01g0267900	73.1151181456694	29.1494000340571	1.3267	3.9396e-06	4.5146e-05	1	9195546	9198962	791	Calmodulin 1-3, calmodulin 1	Similar to Calmodulin NtCaM3 (Calmodulin NtCaM4) (Calmodulin NtCaM5) (Calmodulin NtCaM6) (Calmodulin NtCaM7) (Calmodulin NtCaM8) (Calmodulin NtCaM11) (Calmodulin NtCaM12). (Os01t0267900-01)
Os01g0268300	7.45083639761171	81.3727153944078	-3.4491	1.6315e-16	5.042e-15	1	9225213	9237025	2150	GYRB	Similar to DNA gyrase B subunit. (Os01t0268300-01);Similar to DNA gyrase subunit B, chloroplastic/mitochondrial. (Os01t0268300-02)
Os01g0268600	71.4795686925352	13.1850944721677	2.4386	1.1775e-11	2.5579e-10	1	9245577	9253404	3061		Glycoside hydrolase, family 31 protein. (Os01t0268600-01)
Os01g0276100	175.427822825069	77.3008479838854	1.1823	5.1892e-11	1.0616e-09	1	9665409	9670111	1522	ISOCITRATE DEHYDROGENASE SUBUNIT A	Similar to 3-isopropylmalate dehydrogenase, chloroplast precursor (EC 1.1.1.85) (Beta-IPM dehydrogenase) (IMDH) (3-IPM-DH). (Os01t0276100-01)
Os01g0276700	61.3028165396996	20.8117667648922	1.5586	2.1564e-06	2.5831e-05	1	9694027	9699817	1705		Similar to Pyruvate kinase, cytosolic isozyme (EC 2.7.1.40) (PK). (Os01t0276700-01);Similar to Pyruvate kinase, cytosolic isozyme (EC 2.7.1.40) (PK). (Os01t0276700-02);Similar to Pyruvate kinase. (Os01t0276700-03);Similar to Pyruvate kinase. (Os01t0276700-04)
Os01g0279100	678.450143522368	2151.43254752474	-1.665	4.3964e-165	1.8003e-162	1	9874379	9876678	1151	PHARBITIS NIL LEUCINE ZIPPER	Subunit of magnesium-protoporphyrin IX monomethyl ester cyclase (EC:1.14.13.81), Core component of FLU-YGL8-LCAA-POR complex, Chlorophyll biosynthesis, Chloroplast development (Os01t0279100-01);Similar to Magnesium-protoporphyrin ix monomethyl ester cyclase (Fragment). (Os01t0279100-02)
Os01g0279700	134.599662402384	497.737316324332	-1.8867	4.0347e-47	3.6444e-45	1	9913390	9917318	1658	PHOSPHATE TRANSPORTER 21	Major facilitator superfamily protein. (Os01t0279700-01);Major facilitator superfamily protein. (Os01t0279700-02);Non-protein coding transcript. (Os01t0279700-03)
Os01g0281000	75.0535471271619	230.028192286495	-1.6158	2.1483e-18	7.5188e-17	1	10003952	10007742	2347	F-box protein 6	Cyclin-like F-box domain containing protein. (Os01t0281000-01)
Os01g0281100	0	48.0868151337882	-6.3108	1.0825e-12	2.5524e-11	1	10008075	10011595	1650		Conserved hypothetical protein. (Os01t0281100-01)
Os01g0281400	319.295598795214	152.53344585449	1.0658	2.6165e-16	7.9266e-15	1	10021423	10027120	3422		Coatomer, beta subunit domain containing protein. (Os01t0281400-00)
Os01g0281600	1.33266992477608	15.8350399298093	-3.5707	0.00022453	0.0018719	1	10048273	10050309	1073	EARLY NODULIN LIKE PROTEIN 4	Cupredoxin domain containing protein. (Os01t0281600-01)
Os01g0285300	1.99900488716412	63.6633237994374	-4.9931	4.5168e-16	1.3354e-14	1	10217782	10219691	1695	myb transcription factor 55/61, transcription factor MYB55/61	Myb transcription factor domain containing protein. (Os01t0285300-01)
Os01g0286100	45.3713533480583	99.5991695176985	-1.1344	1.5406e-05	0.00016161	1	10271157	10274304	2513	PIL15	Phytochrome-interacting factor-like protein, Basic helix-loop-helix factor, Repression of seedling growth in the dark (Os01t0286100-01)
Os01g0286600	28.5312515713424	65.1498785683583	-1.1912	0.0002675	0.0021934	1	10291889	10295449	1926	Proporphyrinogen oxidase, protoporphyrinogen oxidase 1	Similar to Plastidal protoporphyrinogen oxidase. (Os01t0286600-01)
Os01g0290800	252.238071216709	43.8856820911858	2.523	1.5572e-38	1.1772e-36	1	10516472	10518597	2126		Hypothetical protein. (Os01t0290800-01)
Os01g0292200	13.3872751534324	84.6043561964097	-2.6599	1.3961e-13	3.5108e-12	1	10622951	10627532	1027	CALCINEURIN B-LIKE PROTEIN-INTERACTING PROTEIN KINASE 1	Serine/threonine protein kinase domain containing protein. (Os01t0292200-01);Similar to CBL-interacting protein kinase 1. (Os01t0292200-02);Similar to CBL-interacting protein kinase 1. (Os01t0292200-03)
Os01g0292900	304.696805528349	142.386093736204	1.0976	2.8066e-16	8.4609e-15	1	10650597	10656755	3094	RICE SQUAMOSA PROMOTER-BINDING-LIKE 1	Similar to Squamosa-promoter binding-like protein 2. (Os01t0292900-01);Similar to Squamosa-promoter binding-like protein 2. (Os01t0292900-02)
Os01g0302000	2.90764347223872	21.3934621092526	-2.8792	0.00010331	0.00093041	1	11118689	11119272	460		Hypothetical conserved gene. (Os01t0302000-00)
Os01g0303000	266.231105426858	565.213976270132	-1.0861	3.4028e-23	1.5064e-21	1	11202609	11203331	723		Similar to CP12 (Fragment). (Os01t0303000-02)
Os01g0307624	37.1330301767153	1.3572891368408	4.7739	2.7578e-10	5.369e-09	1	11502003	11504425	2423		Conserved hypothetical protein. (Os01t0307624-01)
Os01g0307686	61.242240634028	6.01085189172353	3.3489	2.5417e-13	6.2572e-12	1	11505079	11506118	933		Similar to embryonic abundant protein-like. (Os01t0307686-00)
Os01g0309800	23.9880586459694	55.9720186906729	-1.2224	0.000555	0.004236	1	11611069	11612597	1187		Similar to Hydrogenase expression/formation protein hypB. (Os01t0309800-01)
Os01g0314000	25.4418803820888	4.13650022656243	2.6207	2.5894e-05	0.0002602	1	11800240	11803815	1673		Protein of unknown function DUF3615 domain containing protein. (Os01t0314000-01);Protein of unknown function DUF3615 domain containing protein. (Os01t0314000-02);Protein of unknown function DUF3615 domain containing protein. (Os01t0314000-03)
Os01g0314100	517.439386247148	78.9813012009264	2.7118	4.2904e-83	7.6941e-81	1	11804161	11809029	2003		Catalytic domain of components of various dehydrogenase complexes containing protein. (Os01t0314100-01)
Os01g0315800	39.5560664035809	9.04859424560532	2.1281	3.1203e-06	3.6453e-05	1	11906864	11910915	1426	dTDP-glucose 4-6-dehydratase-like protein, UDP-xylose synthase 2, UDP-glucuronic acid decarboxylase 2	UDP-glucuronic acid decarboxylase (EC 4.1.1.35). (Os01t0315800-01);Similar to DTDP-glucose 4-6-dehydratase-like protein (Fragment). (Os01t0315800-02)
Os01g0316600	49.1271	171.664759402341	-1.805	2.3441e-16	7.1544e-15	1	11958911	11964676	2194		Similar to pre-mRNA-splicing factor SF2. (Os01t0316600-01)
Os01g0321300	214.923313322979	434.397156605095	-1.0152	2.4835e-16	7.5422e-15	1	12235589	12248125	4332		Similar to Protein translocase subunit secA. (Os01t0321300-00)
Os01g0323300	12.2969088513429	51.5123543839103	-2.0666	7.909e-07	1.0152e-05	1	12344403	12350966	1885		RNA-binding, CRM domain domain containing protein. (Os01t0323300-00)
Os01g0328600	28.9552829110439	78.1410745924059	-1.4323	3.4273e-06	3.9663e-05	1	12650573	12654287	1742		Similar to cyclase/dehydrase. (Os01t0328600-01)
Os01g0329800	31.0148637038797	10.3412505664061	1.5845	0.00065211	0.0048951	1	12725141	12731526	2256	incompatible strain of P. avenae-induced gene 1	YT521-B-like protein family protein. (Os01t0329800-01);Hypothetical conserved gene. (Os01t0329800-02)
Os01g0332800	108.006839812534	387.409099343988	-1.8427	6.7517e-36	4.7668e-34	1	12915334	12919209	1720	SERINE CARBOXYPEPTIDASE 3	Similar to Serine carboxypeptidase II-like protein. (Os01t0332800-01);Similar to SCPL33. (Os01t0332800-02)
Os01g0337900	74.3266362591022	36.6468066947015	1.0202	0.00013292	0.0011675	1	13272614	13282008	2139		Similar to Dihydrolipoamide dehydrogenase. (Os01t0337900-01)
Os01g0352100	4.17973749134316	32.1225095718989	-2.9421	1.5014e-06	1.8435e-05	1	14101994	14108083	1404		2OG-Fe(II) oxygenase domain containing protein. (Os01t0352100-01)
Os01g0356400	161.131909086562	436.530039534416	-1.4378	3.4152e-28	1.8482e-26	1	14340326	14357449	5087	MULTIDRUG RESISTANCE-ASSOCIATED PROTEIN 8	Similar to multidrug resistance protein ABC transporter family. (Os01t0356400-01)
Os01g0358300	25.6236080991037	58.0402688039541	-1.1796	0.00064539	0.0048536	1	14506676	14513133	913		Tetratricopeptide-like helical domain containing protein. (Os01t0358300-01);Non-protein coding transcript. (Os01t0358300-03)
Os01g0362100	25.0784249480589	124.999866221433	-2.3174	1.1866e-16	3.7092e-15	1	14754835	14764507	2482		Esterase/lipase/thioesterase domain containing protein. (Os01t0362100-01)
Os01g0375200	184.817088204174	14.6070164250486	3.6614	1.8232e-39	1.4087e-37	1	15479968	15493392	1686	3-dehydroquinate dehydratase/shikimate dehydrogenase	Similar to shikimate biosynthesis protein aroDE. (Os01t0375200-01);Similar to shikimate biosynthesis protein aroDE. (Os01t0375200-02);Similar to shikimate biosynthesis protein aroDE. (Os01t0375200-03)
Os01g0376700	5.39125560477596	26.8226186566158	-2.3148	0.00012568	0.0011112	1	15568888	15573347	1608		Similar to Sucrose-phosphatase (EC 3.1.3.24). (Os01t0376700-01)
Os01g0382400	40.6464327056704	6.07548470776357	2.7421	5.2536e-08	7.9383e-07	1	15958748	15959497	750	PATHOGENESIS-RELATED GENE 1-12	Similar to Pathogenesis-related protein PRB1-2 precursor. (Os01t0382400-01)
Os01g0384800	182.696931505666	29.020134401977	2.6543	7.5252e-30	4.3916e-28	1	16130515	16131331	817		Conserved hypothetical protein. (Os01t0384800-01)
Os01g0389200	12.4786365683578	0	6.008	0.00020812	0.0017499	1	16415043	16416009	967		Protein of unknown function DUF679 family protein. (Os01t0389200-01)
Os01g0389700	76.386217051938	6.07548470776357	3.6522	3.0895e-17	1.008e-15	1	16435858	16436778	921		Protein of unknown function DUF679 family protein. (Os01t0389700-01)
Os01g0392600	35.8003602519392	3.10237516992182	3.5285	1.1397e-08	1.8642e-07	1	16693961	16700566	2334		Conserved hypothetical protein. (Os01t0392600-01);Hypothetical protein. (Os01t0392600-02)
Os01g0498200	36.9513024597004	529.342763367911	-3.8405	1.5391e-106	3.8195e-104	1	17155310	17157677	1118		Conserved hypothetical protein. (Os01t0498200-01)
Os01g0501700	76.8708242973111	196.677659209836	-1.3553	1.8192e-12	4.2087e-11	1	17341236	17346405	1397	SEC-INDEPENDENT PROTEIN TRANSLOCASE SUBUNIT C	Similar to TATC (CpTatC). (Os01t0501700-01)
Os01g0507700	44.0992593289539	134.113093283079	-1.6046	3.027e-11	6.3403e-10	1	17741064	17742255	1022		Heavy metal transport/detoxification protein domain containing protein. (Os01t0507700-01)
Os01g0507900	23.2611477779097	60.1085189172353	-1.3696	8.5205e-05	0.00077938	1	17746363	17752009	1256	CHLOROPLAST PROTEASE 3	Similar to NClpP3 (ATP-dependent Clp protease proteolytic subunit ClpP3). (Os01t0507900-01)
Os01g0510200	2.1201566985074	17.0631	-3.0086	0.00039084	0.0030896	1	17911538	17912144	607		Conserved hypothetical protein. (Os01t0510200-01)
Os01g0511100	77.5977351653708	19.1313135478512	2.0201	2.5256e-10	4.9403e-09	1	17990846	17993750	1030		UspA domain containing protein. (Os01t0511100-01)
Os01g0524700	15.4468559462682	45.5661353082268	-1.5606	0.00014947	0.0012991	1	18763270	18774476	3541		Armadillo-like helical domain containing protein. (Os01t0524700-01)
Os01g0528800	55.7904091235804	115.304943815428	-1.0474	1.4251e-05	0.00015014	1	19009708	19014136	1322	cinnamyl alcohol dehydrogenase-like	Similar to Cinnamyl alcohol dehydrogenase. (Os01t0528800-01)
Os01g0534700	15.2651282292533	61.4658080540761	-2.0095	1.2075e-07	1.7421e-06	1	19381153	19387198	3321	MULTIDRUG RESISTANCE 5	ABC transporter, transmembrane domain domain containing protein. (Os01t0534700-00)
Os01g0535900	57.0625031426848	26.8872514726558	1.0856	0.00044658	0.0034865	1	19466307	19469005	1283		Similar to methyltransferase. (Os01t0535900-01);Similar to predicted protein. (Os01t0535900-02)
Os01g0536000	37.4964856107451	102.831	-1.4554	6.8543e-08	1.0219e-06	1	19469262	19477590	1801	CALCINEURIN B-LIKE PROTEIN-INTERACTING PROTEIN KINASE 8	Similar to CBL-interacting serine/threonine-protein kinase 24 (EC 2.7.1.37) (SNF1-related kinase 3.11) (SALT OVERLY SENSITIVE 2 protein). (Os01t0536000-01)
Os01g0541900	146.411964008354	72.3241211488025	1.0175	8.6994e-08	1.2768e-06	1	19962944	19970079	2398	protein phosphatase 2C04, protein phosphatase 2C 04, protein phosphatase 2C4, protein phosphatase 2C 4, protein phosphatase 8	Protein kinase, core domain containing protein. (Os01t0541900-01)
Os01g0548600	19.7477452489546	0	4.6702	4.5222e-06	5.1343e-05	1	20464727	20466410	833		Protein kinase, catalytic domain domain containing protein. (Os01t0548600-01)
Os01g0552300	33.1955963080587	210.379816210324	-2.6639	1.7271e-31	1.0715e-29	1	20738654	20742427	1363	protein phosphatase 2C05, protein phosphatase 2C 05, protein phosphatase 2C5, protein phosphatase 2C 5, protein phosphatase 9	Similar to Protein phosphatase-2C. (Os01t0552300-01)
Os01g0557500	9.02580994507435	70.5144022996814	-2.9658	8.23e-13	1.9499e-11	1	21071497	21076720	1961	Ca(2+)/H(+) EXCHANGER 1A	Cation/proton exchanger 1a. (Os01t0557500-01)
Os01g0560000	108.430871152236	37.422400487182	1.5348	4.5259e-10	8.5668e-09	1	21265812	21270762	1336	ILL1	Similar to Auxin amidohydrolase. (Os01t0560000-01);Similar to cDNA clone:001-205-F05, full insert sequence. (Os01t0560000-02)
Os01g0563000	57.6076862937296	9.63028958996566	2.5806	3.406e-10	6.5581e-09	1	21415022	21441440	1505	FK506 binding protein 73	Hypothetical conserved gene. (Os01t0563000-01);Peptidyl-prolyl cis-trans isomerase, FKBP-type domain containing protein. (Os01t0563000-02);Hypothetical conserved gene. (Os01t0563000-03);Hypothetical conserved gene. (Os01t0563000-04);Hypothetical conserved gene. (Os01t0563000-05);Hypothetical conserved gene. (Os01t0563000-06)
Os01g0566100	139.142855327757	34.3200253172602	2.0194	2.4815e-17	8.1946e-16	1	21637031	21643111	2256	EARLY FLOWERING 3.2	Conserved hypothetical protein. (Os01t0566100-01)
Os01g0571700	346.615332253124	163.973454293576	1.0799	6.7539e-18	2.3111e-16	1	21956101	21963333	2584		Conserved hypothetical protein. (Os01t0571700-01)
Os01g0575200	62.3326069361175	9.95345367016585	2.6467	3.6204e-11	7.5253e-10	1	22138044	22142395	1990	basic helix-loop-helix protein 024	Helix-loop-helix DNA-binding domain containing protein. (Os01t0575200-01)
Os01g0580200	1.2115181134328	17.7093915949704	-3.8696	5.8119e-05	0.00054752	1	22466601	22472572	3185	BETA-GALACTOSIDASE 3	Similar to Beta-galactosidase precursor (EC 3.2.1.23) (Lactase). (Os01t0580200-01)
Os01g0581300	85.6543306196989	257.626404735591	-1.5887	6.1992e-20	2.3873e-18	1	22535013	22538645	1861	e-ionone-forming lycopene cyclase, lycopene e-cyclase, epsilon-ionone-forming lycopene cyclase, lycopene epsilon-cyclase	Similar to Lycopene epsilon-cyclase (Fragment). (Os01t0581300-01)
Os01g0583100	24.6543936083575	139.606882646482	-2.5015	4.6719e-20	1.8076e-18	1	22618198	22624094	1563	protein phosphatase 2C6, protein phosphatase 2C 6, protein phosphatase 10, OsABI-LIKE1, ABI-LIKE1, ABI-LIKE 1	Similar to Protein phosphatase 2C. (Os01t0583100-01)
Os01g0585300	46.5222955558195	160.612547859494	-1.7876	3.2959e-15	9.2545e-14	1	22754546	22755398	754		Protein of unknown function DUF1118 family protein. (Os01t0585300-01)
Os01g0588900	51.9741270662671	191.571666742673	-1.882	4.3424e-19	1.5924e-17	1	22955070	22959148	1023	LONELY GUY 1	Cytokinin-activating enzyme, Bioactive cytokinin synthesis (Os01t0588900-01);Similar to carboxy-lyase. (Os01t0588900-02)
Os01g0589800	14.2353378328354	40.2662443929436	-1.5001	0.00054631	0.0041788	1	23004127	23004931	304		Similar to OHP2. (Os01t0589800-01)
Os01g0595600	3.51340252895512	31.1530173312983	-3.1484	9.6515e-07	1.2208e-05	1	23343306	23345362	1133		Alpha/beta hydrolase fold-1 domain containing protein. (Os01t0595600-01)
Os01g0597600	45.0078979140285	4.65356275488273	3.2738	5.1494e-10	9.6947e-09	1	23447173	23448687	1515	amino acid transporter-like 15	Amino acid transporter, transmembrane domain containing protein. (Os01t0597600-01)
Os01g0597800	71.7218723152217	5.88158625964345	3.6081	3.7593e-16	1.1209e-14	1	23456074	23458035	1962		UDP-glucuronosyl/UDP-glucosyltransferase family protein. (Os01t0597800-01)
Os01g0600900	422.94097339939	3429.67575034857	-3.0195	0	0	1	23607363	23608541	914	CHLOROPHYLL A/B BINDING PROTEIN 2R	Chlorophyll a-b binding protein 2, chloroplast precursor (LHCII type I CAB-2) (LHCP). (Os01t0600900-02);Similar to Chlorophyll a-b binding protein 2, chloroplastic. (Os01t0600900-03)
Os01g0601675	19.9900488716412	3.55480488220209	2.4914	0.000284	0.002312	1	23639654	23642878	3225		Leucine-rich repeat, N-terminal domain containing protein. (Os01t0601675-01)
Os01g0602800	18.2333476071636	53.4513388651114	-1.5516	4.3376e-05	0.00042023	1	23727763	23733053	2864	RECEPTOR-LIKE CYTOPLASMIC KINASE 42	Serine/threonine protein kinase-related domain containing protein. (Os01t0602800-01)
Os01g0609900	354.671927707452	23.6556106706539	3.9062	3.0923e-77	5.1684e-75	1	24107086	24115287	4635	PLEIOTROPIC DRUG RESISTANCE 8	Similar to Pleiotropic drug resistance protein 4. (Os01t0609900-01);Similar to PDR-like ABC transporter (PDR4 ABC transporter). (Os01t0609900-02)
Os01g0615050	2802.96830723812	132.820436962278	4.3994	0	0	1	24390676	24391763	641		Proteinase inhibitor I13, potato inhibitor I family protein. (Os01t0615050-00)
Os01g0615100	1943.63850938024	69.4156444270008	4.8074	0	0	1	24392841	24393423	486		Similar to Substilin /chymotrypsin-like inhibitor (Proteinase inhibitor). (Os01t0615100-01)
Os01g0618800	141.505315648951	309.138759119502	-1.1274	3.558e-14	9.3493e-13	1	24616103	24618581	1355	FTSH9	Similar to ATP-dependent zinc metalloprotease FTSH 9, chloroplastic/mitochondrial. (Os01t0618800-01);Similar to Cell division protease ftsH homolog 9, chloroplastic/mitochondrial. (Os01t0618800-02)
Os01g0621300	39.9195218376107	113.818389046507	-1.5116	5.0108e-09	8.4844e-08	1	24763107	24768254	3089		Hypothetical conserved gene. (Os01t0621300-01)
Os01g0627800	0	29.2140328500972	-6.3287	2.8907e-08	4.5036e-07	1	25060764	25063562	1962		Similar to Cytochrome P450 monooxygenase CYP72A5 (Fragment). (Os01t0627800-01)
Os01g0629400	62.5749105588041	155.183391312131	-1.3103	1.1279e-09	2.0421e-08	1	25132887	25138118	1439		NLI interacting factor domain containing protein. (Os01t0629400-01);Similar to Ctd-phosphatase-like protein (Fragment). (Os01t0629400-02)
Os01g0631200	11.8728775116414	39.8784474967034	-1.7479	0.0001123	0.0010033	1	25234709	25238165	1388		Similar to siroheme uroporphyrinogen methyltransferase1. (Os01t0631200-01)
Os01g0633000	60.2730261432818	144.454343849485	-1.261	1.2493e-08	2.03e-07	1	25350681	25351536	748		Similar to 50S ribosomal protein L31. (Os01t0633000-01)
Os01g0634300	80.081347297908	33.4151658926996	1.261	3.2723e-06	3.8031e-05	1	25420384	25425723	4014	DnaJ domain protein C11	Conserved hypothetical protein. (Os01t0634300-00)
Os01g0635200	1.8172771701492	28.7616031378169	-3.9843	2.2936e-07	3.1981e-06	1	25462003	25463635	512		Homeodomain-like containing protein. (Os01t0635200-01)
Os01g0637300	94.9830200931315	31.9932439398188	1.5699	3.0731e-09	5.3209e-08	1	25551701	25573478	2029		Conserved hypothetical protein. (Os01t0637300-00)
Os01g0637600	15.7497354746264	54.1622998415518	-1.782	4.9968e-06	5.6314e-05	1	25585914	25589162	1042	peptide deformylase 1B	Similar to Peptide deformylase, chloroplast precursor (EC 3.5.1.88) (PDF) (Polypeptide deformylase). (Os01t0637600-01)
Os01g0639900	1327.33924507697	4941.11415344486	-1.8963	0	0	1	25696671	25705077	1165	BETA-CARBONIC ANHYDRASE 1	beta-carbonic anhydrase (EC:4.2.1.1), Carbon assimilation, CO<sub>2</sub>-mediated stomatal pore response (Os01t0639900-01)
Os01g0642200	84.624540223281	336.284541856318	-1.9905	9.0955e-35	6.2074e-33	1	25800668	25801243	458		Conserved hypothetical protein. (Os01t0642200-01)
Os01g0649200	43.0088930268644	13.8960554486082	1.63	4.2589e-05	0.00041375	1	26200285	26201321	541	GDSL ESTERASE/LIPASE PROTEIN 18	Similar to Esterase. (Os01t0649200-01)
Os01g0650200	104.796316811937	25.2067982556148	2.0557	1.079e-13	2.7529e-12	1	26249386	26274184	2503	GDSL ESTERASE/LIPASE PROTEIN 21	Lipase, GDSL domain containing protein. (Os01t0650200-01);Similar to Esterase. (Os01t0650200-02);Similar to esterase. (Os01t0650200-03)
Os01g0654500	54.8817705385058	21.7166261894528	1.3375	5.7798e-05	0.00054518	1	26533072	26537108	1686		Similar to NADP-isocitrate dehydrogenase. (Os01t0654500-01)
Os01g0656600	115.397100304474	54.8086280019522	1.0741	7.323e-07	9.4346e-06	1	26699254	26701573	2320		Conserved hypothetical protein. (Os01t0656600-01)
Os01g0660200	111.156786907459	25.529962335815	2.1223	6.018e-15	1.6651e-13	1	26885484	26886719	1236	C10728, OsChib3a	Acidic class III chitinase OsChib3a precursor (Chitinase) (EC 3.2.1.14). (Os01t0660200-01)
Os01g0662300	14.2353378328354	45.0490727799065	-1.662	7.6609e-05	0.00070733	1	27041773	27042644	470	RIBOSOMAL PROTEIN L12-2	Similar to Isoform 2 of 50S ribosomal protein L12, chloroplastic. (Os01t0662300-01)
Os01g0664500	4.30088930268644	28.5677046896968	-2.7317	1.2881e-05	0.00013694	1	27145068	27149003	1238		Lg106-like family protein. (Os01t0664500-01);Non-protein coding transcript. (Os01t0664500-02);Lg106-like family protein. (Os01t0664500-03)
Os01g0665200	102.373280585072	207.148175408322	-1.0168	1.4496e-08	2.3369e-07	1	27171290	27178237	2879	MAP kinase 20-4, Wound- and JA-uninducible MAP kinase 1	Similar to Blast and wounding induced mitogen-activated protein kinase. (Os01t0665200-01);Similar to Mitogen activated protein kinase 20-4. (Os01t0665200-02);Similar to Mitogen-activated protein kinase 8. (Os01t0665200-03)
Os01g0666600	12.6603642853728	83.2470670595689	-2.7171	1.1318e-13	2.8726e-12	1	27246279	27247948	858		Conserved hypothetical protein. (Os01t0666600-00)
Os01g0668000	29.0158588167155	67.3473943137196	-1.2148	0.00016486	0.0014227	1	27336260	27339335	1109		CS domain containing protein. (Os01t0668000-01);CS domain containing protein. (Os01t0668000-02)
Os01g0668901	69.6017156167143	3.36090643408197	4.3722	1.991e-17	6.6014e-16	1	27386571	27389102	2532		Protein kinase, catalytic domain domain containing protein. (Os01t0668901-00)
Os01g0670100	44.5232906686554	2.90847672180171	3.9362	3.9481e-11	8.172e-10	1	27474092	27476781	2690		Serine/threonine protein kinase-related domain containing protein. (Os01t0670100-01)
Os01g0673800	47.612661857909	117.308561112669	-1.3009	1.4117e-07	2.0154e-06	1	27677194	27681560	1398	guanine nucleotide exchange factor for Rop 6	Similar to ATP synthase protein I -related. (Os01t0673800-01);Similar to ATP synthase protein I -related. (Os01t0673800-02);Similar to predicted protein. (Os01t0673800-03)
Os01g0674800	176.639340938502	57.0061437473135	1.6316	1.0341e-16	3.2405e-15	1	27737142	27739719	1395		Serine/threonine-specific protein kinase NPK15-like. (Os01t0674800-01)
Os01g0675100	113.943278568355	279.213765292964	-1.2931	6.4292e-16	1.8849e-14	1	27745830	27747887	770	PRXIIC	Similar to peroxiredoxin. (Os01t0675100-01)
Os01g0678100	10.2373280585072	50.6721277753898	-2.3074	1.4387e-07	2.0504e-06	1	27883020	27886068	3049		Protein of unknown function DUF2921 domain containing protein. (Os01t0678100-01)
Os01g0678600	67.7238625408935	143.484851608884	-1.0832	6.1751e-07	8.0486e-06	1	27922318	27924335	671		Ribosomal protein S20 family protein. (Os01t0678600-01);Similar to ribosomal protein rpS20. (Os01t0678600-02);Similar to ribosomal protein rpS20. (Os01t0678600-03)
Os01g0681200	70.4497782961173	28.1799077934566	1.3219	6.2494e-06	6.9287e-05	1	28061734	28067159	2458		Similar to Acyl-CoA synthetase (EC 6.2.1.3). (Os01t0681200-01);Similar to Acyl-CoA synthetase (EC 6.2.1.3). (Os01t0681200-02)
Os01g0681600	45.1290497253718	16.8691649864499	1.4197	0.00014079	0.001231	1	28080392	28083298	1379		Hypothetical conserved gene. (Os01t0681600-01);Similar to Splicing factor 3A subunit 3 (Spliceosome associated protein 61) (SAP 61) (SF3a60). (Os01t0681600-02)
Os01g0681900	32.7715649683572	11.1814771749266	1.5513	0.00055405	0.0042323	1	28091236	28091512	277	-	-
Os01g0682001	79.5967400525349	26.4348217603755	1.5903	4.3798e-08	6.6753e-07	1	28098847	28102930	1948		Similar to NADH dependent Glutamate Synthase. (Os01t0682001-01)
Os01g0682500	65.4219781253712	266.739631797237	-2.0276	1.3609e-28	7.4301e-27	1	28126575	28130263	1529		Similar to Protein Kinase C630.09c. (Os01t0682500-01)
Os01g0692300	8.96523403940271	95.268770843016	-3.4096	6.7159e-19	2.4445e-17	1	28573135	28575675	2326		Protein of unknown function DUF827, plant domain containing protein. (Os01t0692300-01)
Os01g0692700	45.5530810650733	101.47352118286	-1.1555	9.3036e-06	0.00010087	1	28583152	28586500	2572	RING finger protein OsRFPH2-23, RING-H2 protein 23	Similar to Protein binding protein. (Os01t0692700-01)
Os01g0693300	82.2015039964154	37.1638692230218	1.1453	1.1442e-05	0.0001227	1	28605063	28608212	2055		Similar to Lipid phosphate phosphatase 2 (EC 3.1.3.-) (AtLPP2) (Phosphatidic acid phosphatase 2) (AtPAP2) (Prenyl diphosphate phosphatase). (Os01t0693300-01)
Os01g0694900	12.2969088513429	39.4260177844232	-1.6809	0.00019073	0.0016221	1	28729121	28735042	2221		Epsin-like, N-terminal domain containing protein. (Os01t0694900-01)
Os01g0695300	81.2928654113408	375.581294008661	-2.2079	4.3635e-44	3.7617e-42	1	28752172	28755024	1076		Similar to Farnesyl pyrophosphate synthetase (FPP synthetase) (FPS) (Farnesyl diphosphate synthetase) [Includes: Dimethylallyltranstransferase (EC 2.5.1.1); Geranyltranstransferase (EC 2.5.1.10)]. (Os01t0695300-01)
Os01g0695700	2.84706756656708	208.699362993283	-6.1958	6.7077e-50	6.4883e-48	1	28768976	28780102	3819	MULTIDRUG RESISTANCE 9	Similar to MDR-like ABC transporter. (Os01t0695700-00)
Os01g0695800	405.979719811331	38.7796896240228	3.388	6.8512e-80	1.1854e-77	1	28786544	28787701	889	MULTIDRUG RESISTANCE 7	Similar to MDR-like ABC transporter. (Os01t0695800-01)
Os01g0696800	27.8043407032827	4.71819557092277	2.559	1.4071e-05	0.0001485	1	28835243	28836884	1428		Peptidase A1 domain containing protein. (Os01t0696800-01);Peptidase aspartic, catalytic domain containing protein. (Os01t0696800-02)
Os01g0699600	14.4170655498503	0	4.2163	0.00012707	0.001121	1	28946730	28948045	1316	NPK1-related protein kinase	Serine/threonine protein kinase domain containing protein. (Os01t0699600-01)
Os01g0702000	23.9274827402978	1.48655476892087	4.0086	1.1213e-06	1.4049e-05	1	29072787	29076338	1347	OsBBD1	Protein of unknown function DUF151 domain containing protein. (Os01t0702000-01)
Os01g0703400	51.1866402925358	424.185171670769	-3.0509	6.4873e-71	9.6034e-69	1	29158306	29162547	1332	farnesyl diphosphate synthase 1, farnesyl diphosphate synthase, FDP synthase	Similar to Farnesyl pyrophosphate synthetase (FPP synthetase) (FPS) (Farnesyl diphosphate synthetase) [Includes: Dimethylallyltranstransferase (EC 2.5.1.1); Geranyltranstransferase (EC 2.5.1.10)]. (Os01t0703400-01)
Os01g0704700	15.2651282292533	56.230549954833	-1.8811	1.3307e-06	1.6471e-05	1	29216948	29221583	2522	CYSTATHIONINE B-SYNTHASE DOMAIN CONTAINING CHLORIDE CHANNEL PROTEIN 2	Similar to Chloride channel protein CLC-f (AtCLC-f). Splice isoform 2. (Os01t0704700-01)
Os01g0705300	7.69314002029827	30.635954802978	-1.9936	0.00020239	0.0017058	1	29240068	29246825	1854		Similar to PDE225/PTAC7. (Os01t0705300-01);Similar to predicted protein. (Os01t0705300-02)
Os01g0709500	90.9850103188032	221.94909028149	-1.2865	7.251e-13	1.7246e-11	1	29483251	29492536	2697		Conserved hypothetical protein. (Os01t0709500-01);Conserved hypothetical protein. (Os01t0709500-02);Similar to Serine/threonine-protein kinase PBS1 (EC 2.7.1.37) (AvrPphB susceptible protein 1). (Os01t0709500-03);Similar to Protein kinase. (Os01t0709500-04)
Os01g0710700	42.7665894041778	107.484373074583	-1.3296	2.9089e-07	3.9772e-06	1	29529874	29532765	1810		Lipase, class 3 family protein. (Os01t0710700-01)
Os01g0711400	520.46818153073	1768.67701093564	-1.7648	4.4937e-148	1.7525e-145	1	29563666	29566585	1187		Similar to Victorin binding protein. (Os01t0711400-01)
Os01g0713200	274.045397258499	14.9948133212888	4.1919	1.75e-62	2.2277e-60	1	29620958	29622314	1176	beta-1, 3-glucanase 10	Similar to Beta-glucanase. (Os01t0713200-01)
Os01g0716200	7.57198820895499	35.9358457182611	-2.2467	1.3257e-05	0.00014076	1	29801081	29806870	2259		IQ calmodulin-binding region domain containing protein. (Os01t0716200-01);Similar to Calmodulin binding protein. (Os01t0716200-02);IQ calmodulin-binding region domain containing protein. (Os01t0716200-03)
Os01g0716400	5.93643875582072	36.0651113503412	-2.6029	1.8387e-06	2.2221e-05	1	29816823	29819737	1869		Violaxanthin de-epoxidase family protein. (Os01t0716400-01)
Os01g0719100	36.9513024597004	93.652950442015	-1.3417	1.4114e-06	1.7381e-05	1	29965312	29970765	1707	RING zinc-finger protein 34, RING finger protein 1	Similar to RING finger and CHY zinc finger domain-containing protein 1. (Os01t0719100-01);Similar to PGPD14 protein. (Os01t0719100-02);Hypothetical gene. (Os01t0719100-03);RING zinc-finger protein, Stomata opening (Os01t0719100-04)
Os01g0719700	6.54219781253712	67.2827614976795	-3.3624	1.194e-13	3.0148e-12	1	30011021	30011903	603	IRON-SULFUR CLUSTER PROTEIN 36	Similar to HCF101 (HIGH-CHLOROPHYLL-FLUORESCENCE 101); ATP binding. (Os01t0719700-00)
Os01g0719800	8.17774726567139	67.3473943137196	-3.0418	1.4034e-12	3.2683e-11	1	30010144	30015371	1984		Hypothetical protein. (Os01t0719800-01)
Os01g0723400	170.824053994025	34.7724550295404	2.2965	3.8293e-24	1.7552e-22	1	30166017	30171659	2387	NADP-MALIC ENZYME 2	NADP-malic enzyme, Splicing variant (Os01t0723400-01);Similar to Malic enzyme. (Os01t0723400-02);NADP-malic enzyme, Salt and osmotic stress tolerance, Disease resistance (Os01t0723400-03);NADP-malic enzyme, Splicing variant (Os01t0723400-04);NADP-malic enzyme, Splicing variant (Os01t0723400-05)
Os01g0723600	229.703834306859	34.9663534776605	2.7157	6.1744e-38	4.625e-36	1	30180581	30184467	1626		Ribose-phosphate pyrophosphokinase 3 (EC 2.7.6.1) (Phosphoribosyl pyrophosphate synthetase 3). (Os01t0723600-01)
Os01g0725800	124.241182532534	329.691994620234	-1.408	4.9863e-21	2.0418e-19	1	30257752	30263365	3426	SPA3/4-like	WD40/YVTN repeat-like domain containing protein. (Os01t0725800-01)
Os01g0730500	19.7477452489546	229.963559470455	-3.5416	1.258e-44	1.0999e-42	1	30472593	30475205	1424	DnaJ domain protein C13, rice DJC76 homolog	Similar to Ferredoxin (Bacterial type ferredoxin family). (Os01t0730500-01)
Os01g0730800	11.4488	53.9037685773917	-2.2352	1.053e-07	1.5281e-06	1	30488192	30490382	802		Mpv17/PMP22 family protein. (Os01t0730800-01);Similar to peroxisomal membrane protein 2. (Os01t0730800-02)
Os01g0733500	1.99900488716412	38.6504239919427	-4.2731	9.0899e-10	1.6642e-08	1	30589859	30592513	1617	BURP domain-containing protein 3	Similar to Dehydration-induced protein RD22-like protein 1. (Os01t0733500-01)
Os01g0734600	2.66533984955216	25.0128998074947	-3.2303	8.9035e-06	9.6749e-05	1	30647512	30649342	1831		UDP-glucuronosyl/UDP-glucosyltransferase family protein. (Os01t0734600-01)
Os01g0734800	14.9016727952234	45.953932204467	-1.6247	8.6138e-05	0.00078714	1	30655306	30657083	1721		UDP-glucuronosyl/UDP-glucosyltransferase family protein. (Os01t0734800-01);UDP-glucuronosyl/UDP-glucosyltransferase family protein. (Os01t0734800-02)
Os01g0741900	368.059202860884	125.129131853513	1.5565	4.0971e-31	2.4978e-29	1	30975765	30979337	2211	IAA6	Auxin-responsive protein, Drought tolerance, Control of tiller outgrowth (Os01t0741900-01)
Os01g0742400	91.9542248095495	19.7776417082516	2.217	3.2118e-13	7.8207e-12	1	31006026	31009770	3248		Hypothetical conserved gene. (Os01t0742400-01);Protein kinase, core domain containing protein. (Os01t0742400-02)
Os01g0743800	19.8083211546263	57.846370355834	-1.5461	2.2172e-05	0.00022603	1	31093047	31094953	804	PSEUDO-PHOSPHOTRANSFER PROTEIN 1	Similar to histidine-containing phosphotransfer protein 4. (Os01t0743800-00)
Os01g0747300	185.78630269492	74.0692071818835	1.3267	1.894e-13	4.7004e-12	1	31272337	31274375	2039		Similar to Plant-specific domain TIGR01615 family protein. (Os01t0747300-01)
Os01g0748900	122.484481268056	59.8499876530752	1.0332	7.3076e-07	9.4198e-06	1	31349612	31353150	2160		Membrane attack complex component/perforin/complement C9 family protein. (Os01t0748900-01);Membrane attack complex component/perforin/complement C9 family protein. (Os01t0748900-02)
Os01g0749200	84.4428125062661	177.610978478024	-1.0727	3.7933e-08	5.8358e-07	1	31367052	31369399	1033	chloroplast ribosomal protein L13, chloroplast RPL13	Chloroplast ribosome L13 protein, Chloroplast development under low temperature conditions (Os01t0749200-01)
Os01g0750300	30.7119841755215	74.844800974364	-1.2851	3.1504e-05	0.00031211	1	31422946	31428670	2330	BRITTLE CULM 7	Similar to Cellulose synthase (Fragment). (Os01t0750300-01);Similar to cDNA clone:J023093O20, full insert sequence. (Os01t0750300-02);Similar to cDNA clone:J023093O20, full insert sequence. (Os01t0750300-03)
Os01g0752200	160.041542784473	47.8929166856681	1.7406	1.5436e-16	4.7764e-15	1	31552902	31556837	1481		Crotonase, core domain containing protein. (Os01t0752200-01)
Os01g0756400	80.5659545432812	31.4761814114985	1.3559	8.6053e-07	1.0972e-05	1	31738060	31739670	748		Conserved hypothetical protein. (Os01t0756400-01)
Os01g0760000	68.9959565599979	4.71819557092277	3.8702	2.822e-16	8.4967e-15	1	31981933	31982776	844		Similar to Dynein light chain. (Os01t0760000-01)
Os01g0761000	15.0834005122383	218.200386951168	-3.8546	4.1739e-45	3.6756e-43	1	32014488	32016245	739		Conserved hypothetical protein. (Os01t0761000-01)
Os01g0762000	186.816093091338	51.9001512801505	1.8478	1.7878e-20	7.1077e-19	1	32057400	32062829	2573	Patatin-related phospholipase A IV alpha	ARF/SAR superfamily domain containing protein. (Os01t0762000-01);Hypothetical conserved gene. (Os01t0762000-02)
Os01g0762300	23.1399959665665	127.068116334715	-2.4571	4.8323e-18	1.6628e-16	1	32070785	32072008	525		Similar to predicted protein. (Os01t0762300-01)
Os01g0764400	158.890600576712	75.0386994224841	1.0823	5.0575e-09	8.5577e-08	1	32171834	32174870	1249	chorismate mutase	Similar to Chorismate mutase, chloroplast precursor (EC 5.4.99.5) (CM-1). (Os01t0764400-01)
Os01g0764500	20.9592633623874	69.2863787949207	-1.725	4.6089e-07	6.1341e-06	1	32177351	32179312	1795		Similar to uvrB/uvrC motif-containing protein. (Os01t0764500-01)
Os01g0767600	12.963243813731	75.4264963187243	-2.5406	1.0249e-11	2.2382e-10	1	32346889	32350070	1526		Conserved hypothetical protein. (Os01t0767600-01)
Os01g0773700	343.52596106387	1042.33342427769	-1.6013	1.9985e-76	3.2735e-74	1	32708550	32709283	625	PHOTOSYSTEM II SUBUNIT	Similar to Photosystem II reaction center W protein (PSII 6.1 kDa protein) (Fragment). (Os01t0773700-02)
Os01g0775100	75.6593061838783	168.368485784299	-1.154	1.171e-08	1.9116e-07	1	32759157	32764753	3120		Plus-3 domain containing protein. (Os01t0775100-01)
Os01g0775200	170.702902182681	68.8339490826404	1.3103	2.7989e-12	6.3614e-11	1	32768618	32773224	3226		Conserved hypothetical protein. (Os01t0775200-01);Conserved hypothetical protein. (Os01t0775200-02);Conserved hypothetical protein. (Os01t0775200-03)
Os01g0777200	370.724542710437	145.617734538206	1.3482	7.4795e-26	3.6753e-24	1	32886869	32892451	1952		Peptidase aspartic, catalytic domain containing protein. (Os01t0777200-01)
Os01g0778800	187.118972619696	71.3546289082019	1.3909	2.1902e-14	5.8236e-13	1	32965371	32976817	3257		Peptidase M16, core domain containing protein. (Os01t0778800-01)
Os01g0793800	25.744759910447	0	4.9374	1.2808e-07	1.8343e-06	1	33618550	33619174	625		Conserved hypothetical protein. (Os01t0793800-01)
Os01g0794400	19.2025620979099	49.8319011668693	-1.3758	0.00033	0.0026436	1	33642080	33650929	1413		Thioredoxin domain 2 containing protein. (Os01t0794400-01)
Os01g0795600	35.0128734782079	1.61582040100095	4.4375	1.4974e-09	2.6756e-08	1	33699128	33699682	555		Conserved hypothetical protein. (Os01t0795600-01)
Os01g0796000	25.6841840047753	1.3572891368408	4.2421	3.0122e-07	4.1138e-06	1	33713552	33714121	570		Conserved hypothetical protein. (Os01t0796000-01)
Os01g0796400	147.805209838801	43.1100882987053	1.7776	8.7847e-16	2.5512e-14	1	33730378	33733010	1549		NAD(P)-binding domain containing protein. (Os01t0796400-01);Similar to 3-hydroxybutyryl-CoA dehydrogenase. (Os01t0796400-02)
Os01g0798500	29.6216178734319	79.4983637292467	-1.4243	3.1196e-06	3.6453e-05	1	33803155	33805386	1073	CEST	Similar to predicted protein. (Os01t0798500-01);Malate synthase-like family protein. (Os01t0798500-02)
Os01g0800500	5.27010379343268	42.1405960581047	-2.9993	2.6316e-08	4.1314e-07	1	33897380	33904345	2166	PURPLE ACID PHOSPHATASE 9B	Purple acid phosphatase, N-terminal domain containing protein. (Os01t0800500-01)
Os01g0801901	9.81329671880567	41.4296350816643	-2.0779	8.8227e-06	9.5956e-05	1	33961844	33963347	1223	b-ZIP TRANSCRIPTION FACTOR 7	Similar to Transcription factor (Fragment). (Os01t0801901-00)
Os01g0803200	1047.17568134564	434.009359708855	1.2707	2.8683e-64	3.8093e-62	1	34033159	34034924	875	ORYZACYSTATIN 1	Cysteine proteinase inhibitor-I (Oryzacystatin-I). (Os01t0803200-01);Similar to Cysteine protease inhibitor. (Os01t0803200-02)
Os01g0805000	16.9006776823875	52.9989091528311	-1.6489	2.0071e-05	0.00020633	1	34133841	34135636	682		50S ribosomal protein L34. (Os01t0805000-01)
Os01g0805200	67.0575275785054	189.050986917111	-1.4953	7.8878e-14	2.0293e-12	1	34138399	34139709	848		Protein of unknown function DUF3007 domain containing protein. (Os01t0805200-01);Protein of unknown function DUF3007 domain containing protein. (Os01t0805200-02)
Os01g0805300	13.4478510591041	47.0526900771476	-1.8069	1.7255e-05	0.00017918	1	34139768	34141211	1170	Oxygen-evolving complex protein PsbP	Mog1/PsbP, alpha/beta/alpha sandwich domain containing protein. (Os01t0805300-01);Mog1/PsbP, alpha/beta/alpha sandwich domain containing protein. (Os01t0805300-02)
Os01g0805400	17.1429813050741	2.26214856140133	2.9219	0.00026634	0.0021856	1	34141778	34145201	1695	endosperm-specific gene 18	UDP-glucuronosyl/UDP-glucosyltransferase family protein. (Os01t0805400-01)
Os01g0805900	17.324709022089	114.529350022947	-2.7248	2.7288e-18	9.4963e-17	1	34167936	34171573	1636	BETA-TUBULIN 4	Tubulin beta-2 chain (Beta-2 tubulin). (Os01t0805900-01)
Os01g0806300	18.3544994185069	2.3914141934814	2.9402	0.00015444	0.0013379	1	34192980	34194025	811		Conserved hypothetical protein. (Os01t0806300-01)
Os01g0810300	81.6563208453707	173.215946987302	-1.0849	4.1173e-08	6.2949e-07	1	34421011	34423534	789	CALMODULIN 61	Similar to Calmodulin-like protein. (Os01t0810300-01)
Os01g0813400	304.030470565961	93.5236848099349	1.7008	4.021e-29	2.2711e-27	1	34580341	34583532	1007	ADP-ribosylation factor 4, ADP-ribosylation factor A1a	Similar to ADP-ribosylation factor 1. (Os01t0813400-01)
Os01g0813700	3.51340252895512	32.1225095718989	-3.1926	5.5306e-07	7.2664e-06	1	34588835	34602432	1749	BETA-GLUCOSIDASE 2	Similar to Non-cyanogenic beta-glucosidase. (Os01t0813700-01)
Os01g0816100	126.603642853728	4.45966430676262	4.8272	1.7124e-31	1.0651e-29	1	34692912	34694391	1282	NAC DOMAIN-CONTAINING PROTEIN 4	Similar to NAC domain protein. (Os01t0816100-01)
Os01g0817700	461.70955302924	207.212808224362	1.1559	1.1486e-25	5.6104e-24	1	34804310	34808023	1985	2, 3-bisphosphoglycerate-independent phosphoglycerate mutase	Similar to 2,3-bisphosphoglycerate-independent phosphoglycerate mutase (EC 5.4.2.1) (Phosphoglyceromutase) (BPG-independent PGAM) (PGAM-I). (Os01t0817700-01);Similar to 2,3-bisphosphoglycerate-independent phosphoglycerate mutase (EC 5.4.2.1) (Phosphoglyceromutase) (BPG-independent PGAM) (PGAM-I). (Os01t0817700-02)
Os01g0823600	0	40.6540412891839	-6.5831	7.1959e-11	1.4527e-09	1	35175501	35176458	711		Conserved hypothetical protein. (Os01t0823600-01)
Os01g0825500	4.78549654805956	27.3396811849361	-2.5143	4.6866e-05	0.00045119	1	35303468	35305739	1658		Nodulin-like domain containing protein. (Os01t0825500-01);Similar to nodulin-like protein. (Os01t0825500-02)
Os01g0825800	80.8688340716393	14.5423836090085	2.4753	3.4818e-13	8.4696e-12	1	35320840	35327164	1523	amino acid transporter-like 7	Amino acid transporter, transmembrane domain containing protein. (Os01t0825800-01);Similar to Amino acid-polyamine transporter. (Os01t0825800-02)
Os01g0826400	87.653335506863	10.7290474626463	3.0303	5.056e-17	1.6238e-15	1	35347982	35350546	2058	WRKY GENE 24	WRKY transcription factor 24 (WRKY24). (Os01t0826400-01)
Os01g0826900	72.3882072776098	397.427185830193	-2.4569	6.5156e-53	6.6942e-51	1	35386776	35391613	2548		Domain of unknown function DUF399 domain containing protein. (Os01t0826900-01)
Os01g0830500	23.3217236835814	5.88158625964345	1.9874	0.00059794	0.0045328	1	35525560	35527592	1453	2OG-Fe (II) oxygenase domain containing protein, 2OG-Fe (II) oxygenase family protein	2OG-Fe(II) oxygenase domain containing protein. (Os01t0830500-01)
Os01g0830700	82.8678389588035	13.7667898165281	2.5896	4.527e-14	1.177e-12	1	35538475	35544326	1992	trichome birefringence-like 12	Protein of unknown function DUF231, plant domain containing protein. (Os01t0830700-01);Protein of unknown function DUF231, plant domain containing protein. (Os01t0830700-02)
Os01g0833200	21.9284778531337	69.738808507201	-1.6692	7.9579e-07	1.0205e-05	1	35682818	35685747	979		Similar to expressed protein. (Os01t0833200-01)
Os01g0836900	12.6603642853728	0	5.2919	0.00019132	0.0016259	1	35881024	35882412	1389		Conserved hypothetical protein. (Os01t0836900-01)
Os01g0837000	240.183465988052	80.5971216019273	1.5753	3.4204e-21	1.41e-19	1	35885095	35888562	2039	NPR1-like gene 4	Ankyrin repeat containing protein. (Os01t0837000-01)
Os01g0837800	153.559920877607	431.294781435173	-1.4899	2.1919e-29	1.2466e-27	1	35917435	35921969	1494	metal tolerance protein 11	Metal tolerance protein, Manganese transporter, Mn-cation diffusion facilitator (CDF ), Mn and other heavy metal tolerance and homeostasis (Os01t0837800-01);Similar to metal tolerance protein. (Os01t0837800-02)
Os01g0840100	29.2581624394021	150.465195741208	-2.3625	3.6259e-20	1.4096e-18	1	36039716	36043151	2257	heat-shock protein 70, heat-shock protein cognate 70, Mediator 37_1	Heat shock protein Hsp70 family protein. (Os01t0840100-01)
Os01g0841700	73.7814531080575	13.702157000488	2.4289	6.1566e-12	1.3652e-10	1	36135911	36137281	733	PHLOEM PROTEIN 17	Similar to Isoform ERG1b of Elicitor-responsive protein 1. (Os01t0841700-01)
Os01g0846300	10.7219353038803	36.0651113503412	-1.75	0.00023666	0.0019631	1	36343948	36346009	1793	protein phosphatase 15, protein phosphatase 2C09, protein phosphatase 2C9, protein phosphatase 2C 9	Similar to Protein phosphatase 2C. (Os01t0846300-01);Similar to protein phosphatase 2C. (Os01t0846300-02)
Os01g0848900	57.7894140107445	28.0506421613765	1.0428	0.00061196	0.0046262	1	36480510	36483990	1295		Conserved hypothetical protein. (Os01t0848900-01)
Os01g0850100	188.815097978502	39.6845490485833	2.2503	6.1941e-26	3.0559e-24	1	36540164	36545196	1807	ERH1	Similar to Phosphatidic acid phosphatase-like protein. (Os01t0850100-01)
Os01g0850700	1086.06541278683	118.98901432971	3.1902	2.286e-200	1.1013e-197	1	36622829	36627662	2005	LACCASE 8	Similar to Laccase-7. (Os01t0850700-01);Cupredoxin domain containing protein. (Os01t0850700-02)
Os01g0850900	2.84706756656708	28.5677046896968	-3.3268	1.5035e-06	1.8452e-05	1	36639626	36640552	927		SOUL haem-binding protein domain containing protein. (Os01t0850900-01)
Os01g0851700	88.3802463749227	327.365213242792	-1.8891	1.2426e-31	7.788e-30	1	36670321	36676478	2919	Starch phosphorylase 2, plastidial starch phosphorylase2, plastidial starch phosphorylase 2	Similar to Cytosolic starch phosphorylase (Fragment). (Os01t0851700-01)
Os01g0852200	66.3911926161174	27.6628452651362	1.263	2.2181e-05	0.00022603	1	36687545	36695629	2163	PHT4;3	Similar to sialin. (Os01t0852200-01);Similar to sialin. (Os01t0852200-02);Major facilitator superfamily protein. (Os01t0852200-03)
Os01g0855200	29.1370106280588	76.9130510876452	-1.4004	6.0462e-06	6.7278e-05	1	36894607	36897206	2495		Tetratricopeptide-like helical domain containing protein. (Os01t0855200-01)
Os01g0859200	145.079294083578	67.4766599457996	1.1044	1.4143e-08	2.283e-07	1	37154448	37157448	1479		Alpha/beta hydrolase fold-1 domain containing protein. (Os01t0859200-01);Conserved hypothetical protein. (Os01t0859200-02);Alpha/beta hydrolase fold-1 domain containing protein. (Os01t0859200-03)
Os01g0866400	37.9205169504466	467.941588129875	-3.6253	1.5083e-90	2.9411e-88	1	37519585	37522414	1375	MOC2	Similar to Fructose-1,6-bisphosphatase (EC 3.1.3.11) (Fragment). (Os01t0866400-01)
Os01g0866800	27.7437647976111	62.8230971909169	-1.1791	0.00038752	0.0030664	1	37535953	37539344	1992	tubby-like protein 5, tubby-like protein 3, F-box protein 50	Similar to F24P17.15 protein (Tubby-like protein TULP9). (Os01t0866800-01)
Os01g0869800	23.2611477779097	274.883366618281	-3.5628	3.0435e-53	3.1551e-51	1	37697024	37699582	1064	PSBS1	22-kDa Photosystem II protein, Photoprotection (Os01t0869800-01)
Os01g0873800	35.6792084405959	106.708779282103	-1.5805	4.6421e-09	7.9148e-08	1	37890722	37897447	4471		Conserved hypothetical protein. (Os01t0873800-01)
Os01g0874800	21.9890537588053	58.6219641483144	-1.4147	6.8216e-05	0.00063651	1	37955091	37959001	2294		Similar to DNA polymerase I. (Os01t0874800-01);Similar to DNA polymerase I. (Os01t0874800-02);5'-3' exonuclease domain containing protein. (Os01t0874800-03);Similar to DNA polymerase I. (Os01t0874800-04)
Os01g0874900	69.7228674280576	195.578901337155	-1.488	3.6972e-14	9.6944e-13	1	37962564	37966769	2347	serine hydroxymethyltransferase 4	Similar to Hydroxymethyltransferase. (Os01t0874900-01)
Os01g0878300	6.6633496238804	29.2786656661372	-2.1355	0.00014207	0.0012413	1	38112112	38117971	2649		Protein kinase, core domain containing protein. (Os01t0878300-01);Hypothetical conserved gene. (Os01t0878300-02)
Os01g0880200	2.96821937791036	19.9715401563717	-2.7503	0.00025142	0.0020722	1	38197022	38202612	2155		Glycosyl transferase, family 8 protein. (Os01t0880200-01);Similar to secondary cell wall-related glycosyltransferase family 8. (Os01t0880200-02);Similar to cDNA clone:J013112C08, full insert sequence. (Os01t0880200-03);Similar to cDNA clone:J013112C08, full insert sequence. (Os01t0880200-04)
Os01g0884400	46.5828714614911	12.7972975759275	1.864	3.2063e-06	3.7335e-05	1	38409242	38413057	2725	plant U-box-containing protein 16, U-box protein 16	Armadillo domain containing protein. (Os01t0884400-01)
Os01g0884900	17.9910439844771	67.0888630495594	-1.8988	1.059e-07	1.5359e-06	1	38437193	38438811	547		Similar to DNA glycosylase. (Os01t0884900-01)
Os01g0885600	58.3345971617893	20.8117667648922	1.487	7.7281e-06	8.4764e-05	1	38475647	38480677	1515		Alpha/beta hydrolase fold-1 domain containing protein. (Os01t0885600-01)
Os01g0886900	68.3296215976099	183.621830369748	-1.4262	1.3018e-12	3.0432e-11	1	38534739	38539826	1917	ROOT UV-B SENSITIVE 6A	Similar to EMB1879 (EMBRYO DEFECTIVE 1879). (Os01t0886900-00)
Os01g0887100	8.84408222805943	35.3541503739008	-1.9991	6.3483e-05	0.00059508	1	38544060	38545821	715	4-(cytidine 5'-diphospho)-2-C-methyl-D-erythritol synthase, CDP-ME synthase	Similar to 4-(Cytidine 5'-diphospho)-2-C-methyl-D-erythritol synthase. (Os01t0887100-01)
Os01g0892600	10.1767521528355	68.7693162666004	-2.7565	1.0352e-11	2.2588e-10	1	38812119	38815213	1456		Pectinacetylesterase family protein. (Os01t0892600-02)
Os01g0894300	101.525217905669	47.7636510535881	1.0879	2.7258e-06	3.2167e-05	1	38884960	38887720	1296	fructokinase I, Fructokinase 2	Similar to Fructokinase 1. (Os01t0894300-01);Fructokinase (Fragment). (Os01t0894300-02)
Os01g0894600	21.5650224191038	76.2667229272448	-1.8224	3.6859e-08	5.6777e-07	1	38893658	38897428	1102	RING finger protein OsRFPV-7, RING-V protein 7	Zinc finger, RING/FYVE/PHD-type domain containing protein. (Os01t0894600-01);Similar to predicted protein. (Os01t0894600-02);Hypothetical conserved gene. (Os01t0894600-03)
Os01g0895100	126.543066948056	261.116576801753	-1.0451	7.0909e-11	1.4327e-09	1	38910993	38915492	1332		Similar to Membrane-associated 30 kDa protein, chloroplast precursor (M30). (Os01t0895100-01);Similar to Membrane-associated 30 kDa protein, chloroplast precursor (M30). (Os01t0895100-02)
Os01g0896500	263.686917388649	1029.34222825364	-1.9648	5.8487e-101	1.2717e-98	1	38961459	38966130	1830	SULFURTRANSFERASE 10	Rhodanese-like domain containing protein. (Os01t0896500-01);Similar to predicted protein. (Os01t0896500-02)
Os01g0897600	40.5252808943271	135.017952707639	-1.7363	1.5248e-12	3.5442e-11	1	39004988	39009954	1730	BETA-GLUCOSIDASE 4	Glycoside hydrolase, family 1 protein. (Os01t0897600-01)
Os01g0897700	0	13.3789929202879	-3.787	0.00052451	0.0040258	1	39013826	39014879	1054	Formin homology 1, type I Formin	Similar to FH protein NFH1. (Os01t0897700-01)
Os01g0898800	53.7914042364163	191.442401110592	-1.8315	2.0637e-18	7.2328e-17	1	39079600	39082185	799		Protein of unknown function DUF1685 domain containing protein. (Os01t0898800-00)
Os01g0904200	49.793394462088	136.18134339636	-1.4515	5.8197e-10	1.0865e-08	1	39357530	39362871	1745		Protein kinase, core domain containing protein. (Os01t0904200-01);Similar to protein kinase. (Os01t0904200-02)
Os01g0906000	1.99900488716412	21.4580949252926	-3.4242	2.4241e-05	0.0002456	1	39437968	39438606	506		Similar to Ceramide glucosyltransferase. (Os01t0906000-01)
Os01g0908600	0	33.8675956049799	-5.3196	2.375e-09	4.165e-08	1	39562727	39565686	1635	proline transporter 1	Amino acid transporter, transmembrane domain containing protein. (Os01t0908600-01)
Os01g0911200	167.674106899099	67.9937224741199	1.3022	5.4299e-12	1.2117e-10	1	39696056	39703152	2466	RPN2	Ribophorin II family protein. (Os01t0911200-01)
Os01g0911300	71.4795686925352	156.346782000852	-1.1291	6.8599e-08	1.0221e-06	1	39703410	39706057	1499	ABC TRANSPORTER B FAMILY MEMBER 24	Similar to Transporter associated with antigen processing-like protein. (Os01t0911300-01)
Os01g0912700	19.8083211546263	263.895787891475	-3.7358	5.1084e-53	5.2735e-51	1	39777762	39779892	1048		Similar to T23K8.14 protein. (Os01t0912700-01)
Os01g0916600	52.155854783282	5.17062528320304	3.3344	1.5803e-11	3.3989e-10	1	39954580	39956409	807	GLYCINE-RICH RNA-BINDING PROTEIN 1	RNA recognition motif, glycine rich protein domain containing protein. (Os01t0916600-01)
Os01g0919400	28.2889479486559	220.91496522485	-2.9652	8.9635e-37	6.4582e-35	1	40101744	40106898	3255	SUCROSE PHOSPHATE SYNTHASE	Sucrose phosphate synthase, Sucrose synthesis in pollen germination (Os01t0919400-01)
Os01g0919600	45.0684738197001	99.9869664139387	-1.1496	1.1808e-05	0.00012647	1	40127415	40132359	1602		Protein of unknown function DUF707 family protein. (Os01t0919600-01);Similar to predicted protein. (Os01t0919600-02)
Os01g0919700	21.5650224191038	64.5681832239979	-1.5821	5.0801e-06	5.7096e-05	1	40133109	40138135	1598		Alpha/beta hydrolase fold-1 domain containing protein. (Os01t0919700-01)
Os01g0920300	41.4339194794017	102.57227905554	-1.3078	7.6807e-07	9.88e-06	1	40177696	40181549	1020		Methyltransferase small domain containing protein. (Os01t0920300-01);Methyltransferase small domain containing protein. (Os01t0920300-02)
Os01g0923000	37.1330301767153	8.91932861352524	2.0577	9.6059e-06	0.00010392	1	40371950	40372684	735		Conserved hypothetical protein. (Os01t0923000-01)
Os01g0923300	262.960006520589	123.577944268553	1.0894	4.1114e-14	1.0712e-12	1	40385339	40389177	2060	cystathionine b-synthase domain containing protein OsCBSCBSPB1, CBS domain containing protein OsCBSCBSPB1	Cystathionine beta-synthase, core domain containing protein. (Os01t0923300-01)
Os01g0924000	45.8559605934314	136.76303874072	-1.5765	3.5755e-11	7.4447e-10	1	40453863	40455608	1202	RPL27	Similar to Chloroplast 50S ribosomal protein L27 (Fragment). (Os01t0924000-01);Similar to 50S ribosomal protein L27, chloroplastic. (Os01t0924000-02)
Os01g0928800	93.7715019796987	43.1747211147454	1.119	4.1209e-06	4.7135e-05	1	40774498	40778604	2371	LCB2A1	Similar to Serine palmitoyltransferase. (Os01t0928800-01)
Os01g0929100	43.6752279892524	112.008670197386	-1.3587	9.8632e-08	1.4381e-06	1	40785129	40786742	766		Conserved hypothetical protein. (Os01t0929100-01);Similar to predicted protein. (Os01t0929100-02);Similar to predicted protein. (Os01t0929100-03)
Os01g0930400	200.748551395815	34.4492909493402	2.5428	2.903e-31	1.7876e-29	1	40825678	40830191	2683	HIGH-AFFINITY POTASSIUM(K+) TRANSPORTER 5	Potassium transporter, High-affinity K acquisition, Root-to-shoot K transport, K-regulated salt tolerance (Os01t0930400-01)
Os01g0930800	110.551027850743	309.526556015742	-1.4854	1.8782e-21	7.8613e-20	1	40842288	40848191	1750	BETA-GLUCOSIDASE 5	Glycoside hydrolase, family 1 protein. (Os01t0930800-01)
Os01g0931100	46.098264216118	153.05050838281	-1.7312	5.7485e-14	1.4867e-12	1	40858427	40861827	1795		Conserved hypothetical protein. (Os01t0931100-01);Protein of unknown function DUF1624 domain containing protein. (Os01t0931100-02)
Os01g0931300	108.794326586265	44.8551743317863	1.2783	4.3018e-08	6.5688e-07	1	40864915	40868356	1884		Tafazzin family protein. (Os01t0931300-01);Tafazzin domain containing protein. (Os01t0931300-02)
Os01g0933200	41.3733435737301	161.646672916135	-1.9661	2.7925e-17	9.16e-16	1	40930756	40932359	1011		Heavy metal transport/detoxification protein domain containing protein. (Os01t0933200-00)
Os01g0936800	23.3217236835814	61.9828705823964	-1.4102	4.4137e-05	0.00042727	1	41117216	41122215	1466		PapD-like domain containing protein. (Os01t0936800-01);Similar to VAP27-2. (Os01t0936800-02)
Os01g0938100	5.99701466149236	69.4156444270008	-3.5329	1.4449e-14	3.8925e-13	1	41187052	41188691	719	PHOTOSYSTEM II SUBUNIT	Photosystem II protein Psb28, class 1 domain containing protein. (Os01t0938100-01)
Os01g0940700	503.325200225656	13.1204616561277	5.2616	3.1687e-122	9.9811e-120	1	41346647	41348373	1199	beta-1, 3-glucanase, pathogenesis-related protein 2	Similar to Glucan endo-1,3-beta-glucosidase GII precursor (EC 3.2.1.39) ((1->3)- beta-glucan endohydrolase GII) ((1->3)-beta-glucanase isoenzyme GII) (Beta-1,3-endoglucanase GII). (Os01t0940700-01);Similar to Beta 1,3-glucanase. (Os01t0940700-02)
Os01g0940800	262.172519746858	5.36452373132315	5.6109	5.8583e-65	7.8652e-63	1	41349731	41351118	1244	beta-1, 3-glucanase 6	Similar to Beta-1,3-glucanase precursor. (Os01t0940800-01)
Os01g0944100	60.2124502376101	17.3862275147702	1.7921	2.4586e-07	3.4031e-06	1	41495711	41504742	1669		Conserved hypothetical protein. (Os01t0944100-01);Hypothetical protein. (Os01t0944100-02);Conserved hypothetical protein. (Os01t0944100-03)
Os01g0944700	94.7407164704449	8.98396142956528	3.3986	5.4914e-20	2.118e-18	1	41533329	41535615	1289	beta-1, 3-glucanase, beta-1, 3-glucanase 4, endo-1, 3-beta-glucanase	Similar to Beta-1,3-glucanase precursor. (Os01t0944700-01)
Os01g0948600	142.716833762384	35.8712129022211	1.9923	1.823e-17	6.0689e-16	1	41728692	41729581	890		Conserved hypothetical protein. (Os01t0948600-01)
Os01g0953500	7.51141230328335	47.3758541573478	-2.657	3.1727e-08	4.921e-07	1	42000362	42002680	1686		C2 calcium-dependent membrane targeting domain containing protein. (Os01t0953500-01)
Os01g0954000	25.744759910447	6.01085189172353	2.0986	0.00019154	0.0016272	1	42018073	42019444	765		NADPH-dependent FMN reductase family protein. (Os01t0954000-01)
Os01g0955100	23.9880586459694	6.07548470776357	1.9812	0.00051185	0.0039385	1	42074192	42074866	675	CALMODULIN-LIKE PROTEIN 31	Similar to Calmodulin-like protein (Fragment). (Os01t0955100-01)
Os01g0955700	154.589711274025	29.8603610104975	2.3721	9.0297e-23	3.9196e-21	1	42086484	42095424	2141	CRT-like transporter 1	CRT-like transporter, Glutathione homeostasis, Arsenic tolerance (Os01t0955700-01)
Os01g0958100	24.5332417970142	76.0081916630846	-1.6314	4.0676e-07	5.4611e-06	1	42234585	42237456	1281		Similar to chloroplast SRP receptor cpFtsY precursor. (Os01t0958100-01);Similar to chloroplast srp54 receptor1. (Os01t0958100-02)
Os01g0958700	247.816030102679	89.6457158475327	1.467	6.7634e-20	2.6005e-18	1	42260316	42264854	2699		Membrane attack complex component/perforin/complement C9 family protein. (Os01t0958700-01)
Os01g0959800	110.551027850743	54.9378936340323	1.0088	3.8357e-06	4.4099e-05	1	42303492	42308881	1767		Similar to PSD2 (phosphatidylserine decarboxylase 2); phosphatidylserine decarboxylase. (Os01t0959800-01)
Os01g0962700	171.308661239398	28.6323375057368	2.5809	2.5151e-27	1.326e-25	1	42429502	42432547	1397	class III peroxidase 20	Similar to Peroxidase 12 precursor (EC 1.11.1.7) (Atperox P12) (PRXR6) (ATP4a). (Os01t0962700-01)
Os01g0963000	289.734556827454	0	10.13	7.1287e-49	6.6093e-47	1	42441660	42442936	1253	class III peroxidase 22	Similar to Peroxidase BP 1 precursor. (Os01t0963000-01);Similar to Peroxidase BP 1 precursor. (Os01t0963000-04)
Os01g0963600	100.737731131937	242.760857046383	-1.2689	1.1841e-13	2.996e-12	1	42460555	42461946	952	ABSCISIC ACID-STRESS-RIPENING-INDUCIBLE 2 PROTEIN	ABA/WDS induced protein family protein. (Os01t0963600-01)
Os01g0967200	36.1032397802974	6.78644568420399	2.4114	1.6632e-06	2.0249e-05	1	42654497	42655716	1136		Similar to Rac GTPase activating protein 1. (Os01t0967200-01)
Os01g0967800	105.220348151639	32.316408020019	1.7031	4.2499e-11	8.7818e-10	1	42684942	42689080	1841		Conserved hypothetical protein. (Os01t0967800-01);Hypothetical conserved gene. (Os01t0967800-02)
Os01g0970600	36.7089988370138	85.0568	-1.2123	2.3708e-05	0.0002406	1	42821254	42825043	1705	RNA helicase 58	Similar to ATP binding protein. (Os01t0970600-01)
Os01g0970700	59.1220839355206	173.280579803342	-1.5513	1.8264e-13	4.5465e-12	1	42826168	42828686	1188		Peptidase M48, Ste24p family protein. (Os01t0970700-01);Similar to Peptidase M48, Ste24p. (Os01t0970700-02)
Os01g0971400	1.02979039641788	19.0020479157712	-4.2057	1.9083e-05	0.00019692	1	42855657	42857462	1442		Similar to Cysteine proteinase. (Os01t0971400-01)
Os01g0973400	26.9562780238798	77.6886448801256	-1.5271	1.1221e-06	1.4051e-05	1	42977233	42979816	1445		Similar to radical SAM domain-containing protein. (Os01t0973400-01)
Os01g0974200	26.0476394388052	295.824399015254	-3.5055	1.9307e-56	2.1489e-54	1	43047164	43047861	497	METALLOTHIONEIN I-2B	RicMT (Metallothionein-like protein). (Os01t0974200-01);RicMT (Metallothionein-like protein). (Os01t0974200-02);Conserved hypothetical protein. (Os01t0974200-03)
Os01g0974800	67.4209830125353	33.0273689964594	1.0295	0.00024761	0.0020462	1	43072763	43076466	2212		Similar to AtPPa4 (Arabidopsis thaliana pyrophosphorylase 4); inorganic diphosphatase. (Os01t0974800-01)
Os01g0975300	118.425895588056	48.2807135819084	1.2945	8.0023e-09	1.3302e-07	1	43096401	43097949	1316	MYB transcription factor 48	MYB-related transcription factor, Drought and salinity tolerance (Os01t0975300-01);Similar to Myb factor protein. (Os01t0975300-02)
Os01g0975900	0	76.589887007445	-6.6038	3.8694e-19	1.4232e-17	1	43115747	43117221	1246	TONOPLAST INTRINSIC PROTEIN 1;2	Similar to Tonoplast membrane integral protein ZmTIP1-2. (Os01t0975900-01);Similar to Tonoplast membrane integral protein ZmTIP1-2. (Os01t0975900-02)
Os01g0978100	90.8638585074599	246.315661928585	-1.4387	1.2945e-16	4.031e-15	1	43232027	43238506	1754		Similar to Cysteine synthase, mitochondrial precursor (EC 2.5.1.47) (O- acetylserine sulfhydrylase) (O-acetylserine (Thiol)-lyase) (CSase C) (CS-C) (OAS-TL C) (AtCS-C). (Os01t0978100-01);Similar to Cysteine synthase, mitochondrial precursor (EC 2.5.1.47) (O- acetylserine sulfhydrylase) (O-acetylserine (Thiol)-lyase) (CSase C) (CS-C) (OAS-TL C) (AtCS-C). (Os01t0978100-02);Similar to Cysteine synth…
Os02g0101500	108.733750680594	735.327548087512	-2.7576	1.1688e-109	3.0877e-107	2	78483	82952	2249	hydroxypyruvate reductase 1, peroxisomal HPR1	Peroxisomal hydroxypyruvate reductase, NADH-dependent HPR, Photorespiratory metabolism (Os02t0101500-01);Similar to NADH-dependent hydroxypyruvate reductase (EC 1.1.1.29) (Fragment). (Os02t0101500-02)
Os02g0114700	62.8172141814906	25.529962335815	1.299	2.5334e-05	0.00025499	2	785945	789191	2009		Similar to Phosphorylation regulatory protein HP-10. (Os02t0114700-01)
Os02g0115900	94.0743815080569	22.2983215338131	2.0769	1.3917e-12	3.244e-11	2	838743	842672	2158	ER chaperone BiP1, Binding protein 1, binding protein, endosperm lumenal binding protein, endoplasmic reticulum (ER) chaperone BiP3, Polypeptide chain-binding protein, Mediator 37_2	Endosperm lumenal binding protein. (Os02t0115900-01);Endosperm lumenal binding protein. (Os02t0115900-02);Similar to Endosperm lumenal binding protein. (Os02t0115900-03)
Os02g0116500	12.5392124740295	43.7564164591057	-1.803	3.5021e-05	0.00034431	2	870853	875665	1448		Similar to Protochlorophyllide reductase homologue. (Os02t0116500-01)
Os02g0117100	52.2164306889536	140.705640519163	-1.4301	4.8588e-10	9.1757e-09	2	896074	900370	1481		4-diphosphocytidyl-2C-methyl-D-erythritol synthase, conserved site domain containing protein. (Os02t0117100-01)
Os02g0117500	3.0288	31.2822829633784	-3.3685	4.156e-07	5.5675e-06	2	918797	923968	3321	Glutamate receptor homolog 3.1, GLUTAMATE RECEPTOR-LIKE 3.2	Similar to Glutamate receptor 3.3 precursor (Ligand-gated ion channel 3.3). (Os02t0117500-01)
Os02g0120100	65.3008263140279	13.4436257363279	2.2802	4.3516e-10	8.2559e-09	2	1050786	1056830	1629		ATMRK serine/threonine protein kinase-like domain containing protein. (Os02t0120100-01);Similar to ATP binding protein. (Os02t0120100-02)
Os02g0121300	351.64313242387	1023.1374779138	-1.5408	7.4309e-71	1.0932e-68	2	1116066	1116952	887	LATERAL ROOTLESS2	Cyclophilin, Peptidyl-prolyl cis-trans isomerase, Auxin signal transduction, Lateral root initiation, Stress tolerance (Os02t0121300-01)
Os02g0121500	32.8927167797005	140.964171783323	-2.0995	1.5227e-16	4.7178e-15	2	1126062	1132613	2436		Conserved hypothetical protein. (Os02t0121500-01)
Os02g0121700	0	13.2497272882078	-4.188	0.00036283	0.0028803	2	1145837	1151052	2037	terpene synthase 3, linalool synthase	Terpenoid synthase domain containing protein. (Os02t0121700-01)
Os02g0122100	15.3257041349249	0	4.43	6.3972e-05	0.00059944	2	1162134	1165062	1826		Similar to JHL05D22.13 protein. (Os02t0122100-00)
Os02g0122500	6.90565324656696	45.2429712280266	-2.7118	4.5623e-08	6.9493e-07	2	1185129	1186387	1158		Conserved hypothetical protein. (Os02t0122500-00)
Os02g0129300	54.2760114817894	169.46724365698	-1.6426	2.8841e-14	7.6111e-13	2	1532451	1535776	1561		Conserved hypothetical protein. (Os02t0129300-01)
Os02g0129700	153.923376311637	73.0350821252429	1.0756	1.0299e-08	1.6915e-07	2	1551553	1553359	1807		Hypothetical protein. (Os02t0129700-01)
Os02g0129800	0	98.758942909178	-7.501	4.9878e-23	2.1883e-21	2	1558563	1559143	581		Conserved hypothetical protein. (Os02t0129800-01)
Os02g0129900	1.57497354746264	41.0418381854241	-4.7037	1.0755e-10	2.15e-09	2	1560757	1563229	1206		Similar to hydrolase, acting on ester bonds. (Os02t0129900-01)
Os02g0131050	363.334282218496	162.680797972776	1.1593	1.2703e-20	5.0747e-19	2	1615699	1630951	4900		Hypothetical gene. (Os02t0131050-01)
Os02g0132500	13.5690028704474	64.632816040038	-2.252	4.9048e-09	8.3165e-08	2	1695640	1697142	1503	b-ZIP TRANSCRIPTION FACTOR 14	Similar to Common plant regulatory factor 7. (Os02t0132500-01)
Os02g0134400	74.5083639761172	9.04859424560532	3.0416	9.6154e-15	2.622e-13	2	1821869	1826372	2466	L-aspartate oxidase	Fumarate reductase/succinate dehydrogenase flavoprotein, C-terminal domain containing protein. (Os02t0134400-01)
Os02g0135200	49.4299390280582	14.9301805052488	1.7272	5.0448e-06	5.6752e-05	2	1850981	1858243	2715	Mitogen-activated protein kinase13, BTH-Induced MAP Kinase 2, benzothiadiazole-induced MAP kinase 2	Similar to Mitogen-activated protein kinase 13. (Os02t0135200-00)
Os02g0135900	0	22.2336887177731	-4.5198	2.4607e-06	2.922e-05	2	1909010	1912796	943		Similar to 5'-AMP-activated protein kinase beta-1 subunit-related. (Os02t0135900-01);Similar to predicted protein. (Os02t0135900-02)
Os02g0137200	43.917531611939	101.79668526306	-1.2128	3.7326e-06	4.297e-05	2	1972939	1974762	749		Similar to 50S ribosomal protein L3-1, chloroplast precursor. (Os02t0137200-01);Similar to 50S ribosomal protein L3. (Os02t0137200-02)
Os02g0137700	3.3316748119402	54.8732608179922	-4.0418	7.0136e-13	1.6714e-11	2	2001887	2005864	2311		NAD(P)-binding domain containing protein. (Os02t0137700-01)
Os02g0140400	0	65.7962067287586	-6.2777	7.9762e-17	2.5156e-15	2	2161770	2166648	1720	oxidosqualene cyclase 4	Similar to Beta-amyrin synthase. (Os02t0140400-01)
Os02g0143100	37.6782133277601	78.5935043046862	-1.0607	0.00029131	0.0023629	2	2388400	2394345	1686	SPP2	Similar to Sucrose-phosphatase (EC 3.1.3.24). (Os02t0143100-01)
Os02g0144300	34.9522975725363	10.5997818305662	1.7214	0.00012903	0.0011366	2	2447941	2451093	3153		Similar to H0114G12.9 protein. (Os02t0144300-01)
Os02g0146600	357.821874802377	118.79511588159	1.5908	3.6082e-31	2.2107e-29	2	2557668	2561013	1712	EUKARYOTIC INITIATION FACTOR 4A-2	Similar to Eukaryotic initiation factor 4A (eIF4A) (eIF-4A). (Os02t0146600-01)
Os02g0147300	60.5153297659683	28.3091734255366	1.096	0.00027065	0.0022143	2	2599191	2604031	3948		Hypothetical conserved gene. (Os02t0147300-01)
Os02g0160500	11.0248148322385	200.749526620358	-4.1866	8.5649e-44	7.3577e-42	2	3271379	3272038	660		Hypothetical conserved gene. (Os02t0160500-01)
Os02g0161900	2629.53948930022	700.296561793811	1.9088	7.6312e-277	5.8591e-274	2	3340458	3343060	1641	RICE UBIQUITIN2	Similar to polyubiquitin containing 7 ubiquitin monomers. (Os02t0161900-01)
Os02g0164300	19.8688970602979	52.0940497282706	-1.3906	0.0002131	0.0017863	2	3453698	3457537	1736		Similar to beta-1,3-galactosyltransferase sqv-2. (Os02t0164300-01);Glycosyl transferase, family 31 protein. (Os02t0164300-02)
Os02g0165100	34.4071144214915	7.88520355688463	2.1255	1.3901e-05	0.00014709	2	3504423	3508658	1735	RECEPTOR-LIKE CYTOPLASMIC KINASE 63	Protein kinase, core domain containing protein. (Os02t0165100-01)
Os02g0166600	85.3514510913407	29.2786656661372	1.5436	2.8004e-08	4.3767e-07	2	3580321	3581706	1386		Hypothetical protein. (Os02t0166600-01)
Os02g0167100	12.5997883797011	37.8101973834222	-1.5854	0.00047223	0.0036681	2	3610970	3613988	1239	SULFURTRANSFERASE 23	Similar to 3-mercaptopyruvate sulfurtransferase precursor (EC 2.8.1.1). (Os02t0167100-01)
Os02g0168100	130.238197194026	19.9715401563717	2.7051	3.8266e-22	1.6294e-20	2	3677525	3679266	984	4-hydroxyphenylpyruvate dioxygenase, p-hydroxyphenylpyruvate dioxygenase	Similar to 4-hydroxyphenylpyruvate dioxygenase. (Os02t0168100-01)
Os02g0170000	20.7169597397009	80.8556528660875	-1.9645	2.2813e-09	4.0093e-08	2	3797629	3800883	1805		Conserved hypothetical protein. (Os02t0170000-01);Pentatricopeptide repeat domain containing protein. (Os02t0170000-02)
Os02g0170500	95.8916586782061	23.7202434866939	2.0153	2.1987e-12	5.0522e-11	2	3846223	3850113	1238	HAP5A SUBUNIT OF CCAAT-BOX BINDING COMPLEX	Histone-fold domain containing protein. (Os02t0170500-01)
Os02g0173800	161.919395860294	55.2610577142325	1.5509	1.6588e-14	4.4541e-13	2	4038445	4042357	1706		Protein of unknown function DUF284, transmembrane eukaryotic family protein. (Os02t0173800-01)
Os02g0175000	0	12.1509694155271	-4.6481	0.00045776	0.0035636	2	4103387	4105657	1679	HIGH-AFFINITY K+ TRANSPORTER 6	Ion transporter , Na+ transport (Os02t0175000-01)
Os02g0175500	98.1329671880567	30.9591188831782	1.6644	3.5849e-10	6.8918e-09	2	4129142	4133817	1968		Protein of unknown function DUF266, plant family protein. (Os02t0175500-01)
Os02g0176100	253.994772481186	58.2341672520742	2.1249	3.6786e-32	2.3294e-30	2	4165207	4175212	2831		Similar to predicted protein. (Os02t0176100-01);Protein kinase-like domain containing protein. (Os02t0176100-02);Similar to predicted protein. (Os02t0176100-03)
Os02g0178100	27.5620370805962	96.3675287156966	-1.8059	7.8428e-10	1.4464e-08	2	4315391	4316956	1370	B-box-containing protein 3, CCT domain-containing gene 5, CCT (CO, CO-LIKE and TOC1) domain protein 5, CCT domain protein 5	Similar to CONSTANS-like protein CO6. (Os02t0178100-01)
Os02g0178800	3.87685796298496	21.0702980290524	-2.4423	0.00044408	0.0034692	2	4355073	4362388	2220	Glossy1-homologous gene 2	Glossy1(GL1) homolog, Cuticular wax biosynthesis, Drought resistance (Os02t0178800-01)
Os02g0179100	12.6603642853728	39.4260177844232	-1.6388	0.00025135	0.0020722	2	4384188	4387935	1064		Metal-dependent phosphohydrolase, HD region domain containing protein. (Os02t0179100-01)
Os02g0180000	181.788292920592	85.8323797011704	1.0827	4.0055e-10	7.6228e-09	2	4450273	4454802	2048	protein phosphatase 2C11, protein phosphatase 2C 11, protein phosphatase 19	Similar to Protein phosphatase type-2C. (Os02t0180000-01)
Os02g0181300	103.342495075818	34.1261	1.5985	3.8393e-10	7.3406e-09	2	4542938	4544874	1591	WRKY GENE 71	WRKY transcription factor, Defense response (Os02t0181300-01)
Os02g0184300	341.224076648348	876.420985502915	-1.3609	2.0999e-50	2.072e-48	2	4694037	4699309	2451		Hypothetical protein. (Os02t0184300-00)
Os02g0186400	16.7795258710443	48.2160807658683	-1.5228	0.00012951	0.0011405	2	4803290	4806457	2603		Spectrin repeat containing protein. (Os02t0186400-01)
Os02g0186500	14.9622487008951	69.2863787949207	-2.2112	2.1377e-09	3.7703e-08	2	4808249	4817119	1635	RECEPTOR-LIKE CYTOPLASMIC KINASE 64	Similar to Protein kinase-like protein. (Os02t0186500-01);Similar to Protein kinase-like protein. (Os02t0186500-02)
Os02g0189000	64.937370879998	143.161687528684	-1.1405	1.9203e-07	2.701e-06	2	4936530	4937799	721		Similar to Chloroplast 30S ribosomal protein S21 (Fragment). (Os02t0189000-01)
Os02g0191300	504.779021961776	67.9937224741199	2.8922	2.6109e-86	4.9344e-84	2	5058825	5061929	1732	amino acid transporter-like 6	Similar to Amino acid transporter-like protein. (Os02t0191300-01)
Os02g0194700	39.3137627808943	782.50950379674	-4.315	4.4864e-168	1.8682e-165	2	5276686	5282626	2704	LIPOXYGENASE 1	Similar to Lipoxygenase 2.3, chloroplast precursor (EC 1.13.11.12) (LOX2:Hv:3). (Os02t0194700-01);Similar to Lipoxygenase. (Os02t0194700-02)
Os02g0196600	308.573663491334	94.8809739467757	1.7014	1.5153e-29	8.6782e-28	2	5404703	5410606	3310	HEAVY METAL ATPASE 4	Heavy metal P1B-type ATPase, Cu-transporting ATPase, Control of Cu accumulation in rice grain (Os02t0196600-01)
Os02g0197600	908.396281451913	3315.79272848603	-1.868	2.711e-299	2.2968e-296	2	5468648	5470490	1127		Chlorophyll a/b-binding protein type III (Fragment). (Os02t0197600-01);Similar to Chlorophyll a-b binding protein 8. (Os02t0197600-02);Chlorophyll a/b-binding protein type III (Fragment). (Os02t0197600-03)
Os02g0200000	47.7943895749239	21.0702980290524	1.1816	0.00061423	0.0046384	2	5604321	5609451	1559		Phosphatidylinositol transfer protein-like, N-terminal domain containing protein. (Os02t0200000-01)
Os02g0206700	0	13.5082585523679	-4.3415	0.00027673	0.0022596	2	5978219	5979957	1739		UDP-glucuronosyl/UDP-glucosyltransferase family protein. (Os02t0206700-01)
Os02g0209300	41.2521917623868	2.32678137744137	4.1481	1.0855e-10	2.1672e-09	2	6146113	6146678	566		Hypothetical conserved gene. (Os02t0209300-01)
Os02g0218200	566.62702165252	146.845758042966	1.9481	1.1055e-62	1.4146e-60	2	6599225	6606516	1996		Peptidase M1, membrane alanine aminopeptidase family protein. (Os02t0218200-01);Similar to APM1 (AMINOPEPTIDASE M1). (Os02t0218200-02)
Os02g0218700	12.1757570399996	0	7.5575	0.00043758	0.0034228	2	6628383	6630103	1721	ALLENE OXIDE SYNTHASE 3	Allene oxide synthase (CYP74A3), Fatty acid 9-/13-hydroperoxide lyase (CYP74C), Biosynthesis of jasmonic acid (JA), Plant defense (Os02t0218700-01)
Os02g0224300	202.262949037606	98.8882085412581	1.0324	2.0025e-10	3.9422e-09	2	6983500	6984891	1040		HMW glutenin family protein. (Os02t0224300-01);Hypothetical conserved gene. (Os02t0224300-02)
Os02g0225000	20.2929283999994	74.909433790404	-1.8842	2.3086e-08	3.6406e-07	2	7018719	7024190	1285		Similar to cDNA clone:001-044-E12, full insert sequence. (Os02t0225000-01)
Os02g0226300	105.523227679997	46.6648931809074	1.1772	3.8711e-07	5.2057e-06	2	7083362	7088382	1074		Mitochondrial carrier protein domain containing protein. (Os02t0226300-00)
Os02g0227100	40.5252808943271	9.56565677392562	2.0829	3.189e-06	3.7186e-05	2	7132034	7133382	807		Conserved hypothetical protein. (Os02t0227100-01)
Os02g0227200	126.664218759399	35.8712129022211	1.8201	3.9762e-14	1.0371e-12	2	7135190	7137965	636	EARLY NODULIN 93B	Early nodulin. (Os02t0227200-01)
Os02g0232900	1.27209401910444	16.0289383779294	-3.6554	0.00017944	0.0015334	2	7516238	7519231	1354	NOD26 LIKE INTRINSIC PROTEIN 1;1	Similar to NOD26-like membrane integral protein ZmNIP1-1. (Os02t0232900-01)
Os02g0234500	57.4865344823863	377.067848777581	-2.7135	3.596e-56	3.9619e-54	2	7621905	7627260	2011		NAD(P)-binding domain containing protein. (Os02t0234500-01);Similar to predicted protein. (Os02t0234500-02);Similar to UOS1. (Os02t0234500-03)
Os02g0240100	176.094157787457	1.74508603308102	6.6569	3.2303e-43	2.7273e-41	2	7938411	7939811	1326	class III peroxidase 30	Similar to Peroxidase 2 (Fragment). (Os02t0240100-01)
Os02g0241100	91.2273139414898	34.2553925012201	1.4131	6.8644e-08	1.0221e-06	2	7975665	7978686	2541		Protein kinase, core domain containing protein. (Os02t0241100-01)
Os02g0254600	28.9552829110439	64.5035504079579	-1.1556	0.00040882	0.0032204	2	8714222	8715050	707		Conserved hypothetical protein. (Os02t0254600-01)
Os02g0255700	144.897566366563	306.29491521374	-1.0799	3.7146e-13	9.0181e-12	2	8810104	8820960	1788	FLO2-LIKE1	Conserved hypothetical protein. (Os02t0255700-01);Hypothetical conserved gene. (Os02t0255700-02)
Os02g0255801	48.8847558770134	99.4699038856184	-1.0249	7.666e-05	0.00070754	2	8813629	8814915	1233	-	-
Os02g0258800	0	20.2300714205319	-5.3384	3.9248e-06	4.4996e-05	2	8973633	8977322	653		Conserved hypothetical protein. (Os02t0258800-01)
Os02g0260700	253.328437518798	118.73048306555	1.0933	1.0234e-13	2.6218e-12	2	9082763	9087989	1690		Similar to GAMYB-binding protein (Fragment). (Os02t0260700-01);Similar to GAMYB-binding protein. (Os02t0260700-02)
Os02g0266000	70.9343855414904	16.5460009062497	2.1	5.8711e-10	1.0944e-08	2	9502820	9505396	1275		Similar to N-(5'-phosphoribosyl)anthranilate isomerase. (Os02t0266000-01)
Os02g0271000	26.2899430614917	6.78644568420399	1.9538	0.00031153	0.0025128	2	9778410	9782065	2457	Subtilisin 17, SUBTILISIN 17	Similar to Subtilase. (Os02t0271000-01)
Os02g0273000	12.3574847570146	0	3.9939	0.00047338	0.0036747	2	9928936	9937374	1963		Similar to Uridine kinase-like protein. (Os02t0273000-01)
Os02g0273100	91.7119211868629	35.5480488220209	1.3673	1.2746e-07	1.827e-06	2	9950654	9954960	1727		Aminotransferase, class IV family protein. (Os02t0273100-01);Aminotransferase, class IV family protein. (Os02t0273100-02)
Os02g0274100	572.321156785654	171.729392218381	1.7367	9.1165e-55	9.7385e-53	2	10001543	10010228	2025	ABNORMAL INFLORESCENCE MERISTEM1	3-hydroxyacyl-CoA dehydrogenase, Multifunctional protein, RNA- and microtubule-binding protein, Salicylic acid (SA) biosynthesis, Maintenance of root meristem activity, Beta -oxidation of fatty acids (Os02t0274100-01);Similar to Peroxisomal fatty acid beta-oxidation multifunctional protein. (Os02t0274100-02)
Os02g0275200	87.2898800728332	13.2497272882078	2.7199	1.9725e-15	5.6027e-14	2	10088213	10094968	1833		Xyloglucan fucosyltransferase family protein. (Os02t0275200-01);Hypothetical conserved gene. (Os02t0275200-02)
Os02g0285800	87.1687282614899	816.183200953599	-3.227	5.8603e-142	2.1815e-139	2	10739451	10747067	2057		Similar to GTP-binding protein typA (Tyrosine phosphorylated protein A). (Os02t0285800-01);Similar to predicted protein. (Os02t0285800-02)
Os02g0306401	455.167355216703	137.02157000488	1.732	9.143e-44	7.8269e-42	2	11997254	12002625	1485	NICOTINAMINE AMINOTRANSFERASE 1	Similar to Nicotianamine aminotransferase A. (Os02t0306401-00)
Os02g0308800	0	95.268770843016	-7.4491	2.3567e-22	1.0105e-20	2	12127913	12129233	902	FASCICLIN-LIKE ARABINOGALACTAN PROTEIN 15	FAS1 domain domain containing protein. (Os02t0308800-01);Conserved hypothetical protein. (Os02t0308800-02)
Os02g0313700	243.818020328351	36.6468066947015	2.734	2.0095e-40	1.5927e-38	2	12398146	12405155	2887		Similar to NTMC2T6.1/NTMC2TYPE6.1. (Os02t0313700-01);Similar to Synaptotagmin C (Synaptic vesicle protein O-p65-C). (Os02t0313700-02)
Os02g0314300	6.3604700955222	59.9792532851552	-3.2373	5.7489e-12	1.2805e-10	2	12432303	12448557	1795	Ca(2+)/H(+) EXCHANGER 1C	Sodium/calcium exchanger membrane region domain containing protein. (Os02t0314300-00)
Os02g0318450	27.259157552238	66.5071677051991	-1.2868	8.5719e-05	0.00078378	2	12664725	12666874	1032		ABC transporter-like domain containing protein. (Os02t0318450-00)
Os02g0319300	88.8042777146242	33.2859002606195	1.4157	9.8478e-08	1.4368e-06	2	12731587	12732144	558		Glutathione S-transferase, C-terminal-like domain containing protein. (Os02t0319300-01)
Os02g0327000	59.061508029849	28.8262359538569	1.0348	0.00057415	0.0043645	2	13173784	13176182	1012	GTPase-activating protein 1	C2 domain containing protein. (Os02t0327000-01);C2 domain containing protein. (Os02t0327000-02)
Os02g0327500	64.7556431629831	1.8743516651611	5.1105	4.0809e-17	1.3175e-15	2	13200808	13203751	1740		Protein of unknown function DUF266, plant family protein. (Os02t0327500-01)
Os02g0328300	50.1568498961179	111.491607669065	-1.1524	3.5537e-06	4.1049e-05	2	13280881	13292533	1215		Phenol hydroxylase reductase family protein. (Os02t0328300-01);Phenol hydroxylase reductase family protein. (Os02t0328300-02)
Os02g0332800	17.5064367391039	53.8391357613516	-1.6208	2.2114e-05	0.00022563	2	13606095	13609389	2010		Hypothetical gene. (Os02t0332800-01);Conserved hypothetical protein. (Os02t0332800-02)
Os02g0460200	33.4378999307453	119.69997530615	-1.8399	3.8003e-12	8.5582e-11	2	15397485	15398605	1089		Similar to OSIGBa0131F24.5 protein. (Os02t0460200-01);Similar to OSIGBa0131F24.5 protein. (Os02t0460200-02)
Os02g0462000	26.6533984955216	5.68768781152334	2.2284	8.3548e-05	0.00076593	2	15489333	15498800	3228		Hypothetical gene. (Os02t0462000-01);Conserved hypothetical protein. (Os02t0462000-02);Hypothetical gene. (Os02t0462000-03)
Os02g0465900	871.444978992212	323.74577554455	1.4285	2.1676e-63	2.8327e-61	2	15676320	15679460	1128	antiporter regulating protein, antiporter-regulating protein, cation transporter, cation transport protein, pistil extensin like protein	ChaC-like protein family protein. (Os02t0465900-01)
Os02g0472700	34.2253867044766	2.58531264160152	3.7267	1.2629e-08	2.0507e-07	2	16091726	16094120	1045		Similar to receptor-like serine-threonine protein kinase. (Os02t0472700-00)
Os02g0475400	5.27010379343268	49.5733699027091	-3.2337	3.9295e-10	7.4898e-09	2	16265406	16268832	1974	BASS3	Bile acid:sodium symporter family protein. (Os02t0475400-01)
Os02g0479700	16.0526150029846	1.03412505664061	3.9563	7.1067e-05	0.00066013	2	16476985	16482171	2627		Similar to Ulp1 protease family, C-terminal catalytic domain containing protein. (Os02t0479700-00)
Os02g0488600	47.9761172919388	110.586748244505	-1.2048	1.6312e-06	1.987e-05	2	16981502	16985338	1539	plant U-box-containing protein 8, U-box protein 8	Armadillo-like helical domain containing protein. (Os02t0488600-01)
Os02g0498300	12.5997883797011	74.5216368941638	-2.5643	1.0571e-11	2.3005e-10	2	17527550	17539443	1388		Similar to non-imprinted in Prader-Willi/Angelman syndrome region protein 1. (Os02t0498300-01)
Os02g0499000	109.157782020295	354.575628795648	-1.6997	1.5949e-29	9.1131e-28	2	17575129	17582223	2697	ETHYLENE RESPONSE FACTOR 140	Similar to DNA binding protein. (Os02t0499000-01)
Os02g0503400	96.5579936405941	47.7636510535881	1.0155	1.4271e-05	0.00015028	2	17846294	17847820	573	RIBOSOMAL PROTEIN L35	Similar to 60S ribosomal protein L35. (Os02t0503400-01)
Os02g0504500	153.620496783279	74.0045743658435	1.0537	1.7904e-08	2.8676e-07	2	17930757	17936165	1259		PUG domain containing protein. (Os02t0504500-01);Similar to predicted protein. (Os02t0504500-02)
Os02g0506500	83.1101	37.2931348551019	1.1561	8.8488e-06	9.6198e-05	2	18039127	18049853	1420		Similar to ubiquitin-activating enzyme E1 domain-containing protein 1. (Os02t0506500-01);Similar to predicted protein. (Os02t0506500-02);Similar to ubiquitin-activating enzyme E1 domain-containing protein 1. (Os02t0506500-03);NAD(P)-binding domain containing protein. (Os02t0506500-04)
Os02g0514326	11.3882702662683	0	5.4611	0.00039371	0.0031103	2	18537130	18540652	2754		Hypothetical protein. (Os02t0514326-00)
Os02g0515000	83.4735980155199	187.69369778027	-1.169	1.1374e-09	2.0547e-08	2	18564241	18568541	2092		Hypothetical conserved gene. (Os02t0515000-01);Conserved hypothetical protein. (Os02t0515000-02)
Os02g0521300	359.093968821482	150.982258269529	1.25	1.2373e-22	5.3522e-21	2	18994018	19001080	2625		C2 domain containing protein. (Os02t0521300-01)
Os02g0523500	692.927784977889	341.649065587641	1.0202	1.8316e-31	1.1335e-29	2	19098871	19105461	2549	cytoskeleton-associated 120 kDa RNA-binding protein	Similar to 110 kDa 4SNc-Tudor domain protein (Fragment). (Os02t0523500-01);Similar to RNA binding protein Rp120. (Os02t0523500-02)
Os02g0525900	180.455622995815	33.6736971568598	2.422	6.8488e-27	3.5129e-25	2	19219047	19224966	2300		Similar to Acetyl-coenzyme A synthetase 2 (EC 6.2.1.1) (Acetate--CoA ligase 2) (Acyl-activating enzyme 2). (Os02t0525900-01);Similar to Acetyl-coenzyme A synthetase 2 (EC 6.2.1.1) (Acetate--CoA ligase 2) (Acyl-activating enzyme 2). (Os02t0525900-02);Similar to H0502B11.5 protein. (Os02t0525900-03)
Os02g0526400	2340.1683879068	292.851289477412	2.9984	0	0	2	19251968	19256233	2618	CLASS I CLP ATPASE D1	Similar to ATP-dependent Clp protease ATP-binding subunit. (Os02t0526400-01)
Os02g0527600	370.663966804765	65.6023082806385	2.4983	3.1492e-55	3.4085e-53	2	19324219	19332130	4240	CONSTITUTIVE TRIPLE-RESPONSE2	Similar to CTR1-like protein kinase. (Os02t0527600-01)
Os02g0532300	65.3008263140279	6.33401597192372	3.3659	3.7144e-14	9.7189e-13	2	19591287	19595510	983		Hypothetical conserved gene. (Os02t0532300-01);Alpha/beta hydrolase fold-1 domain containing protein. (Os02t0532300-02)
Os02g0532500	150.531125594025	14.9301805052488	3.3338	2.3451e-30	1.3951e-28	2	19597550	19598541	992	GERMIN-LIKE PROTEIN 2-4	Germin-like protein, Fungal blast and bacterial blight resistance (Os02t0532500-01)
Os02g0533000	62.8172141814906	177.481712845944	-1.4984	4.1138e-13	9.9578e-12	2	19623488	19628801	2015		FeS cluster biogenesis domain containing protein. (Os02t0533000-00)
Os02g0537700	139.62746257313	454.239431129387	-1.7019	2.0399e-37	1.5005e-35	2	19882081	19885745	1078	rice 2-Cys peroxiredoxin BAS1, chloroplast 2-Cys peroxiredoxin BAS1, 2-Cys Prx BAS1	Similar to 2-cys peroxiredoxin BAS1, chloroplast precursor (EC 1.11.1.15) (Thiol- specific antioxidant protein) (Fragment). (Os02t0537700-01)
Os02g0538700	0	31.0237516992182	-6.4155	1.131e-08	1.8513e-07	2	19954579	19955654	1063		Harpin-induced 1 domain containing protein. (Os02t0538700-01);Harpin-induced 1 domain containing protein. (Os02t0538700-02)
Os02g0539100	123.75657528716	357.35483988537	-1.5299	1.3463e-25	6.5497e-24	2	19973187	19977396	2730		Similar to Digalactosyldiacylglycerol synthase 1. (Os02t0539100-01)
Os02g0541325	891.132148335495	153.11514119885	2.541	1.58e-132	5.4674e-130	2	20109369	20112225	1191		Similar to Serine decarboxylase. (Os02t0541325-00)
Os02g0543000	96.8608731689523	25.3360638876949	1.9347	6.0737e-12	1.348e-10	2	20165664	20166649	565	ABSCISIC ACID-STRESS-RIPENING-INDUCIBLE 1 PROTEIN	Abscisic stress ripening protein 1. (Os02t0543000-01);Hypothetical conserved gene. (Os02t0543000-02);Similar to Abscisic stress ripening protein 1. (Os02t0543000-03);ABA/WDS induced protein family protein. (Os02t0543000-04);Abscisic stress ripening protein 1. (Os02t0543000-05)
Os02g0550600	224.433730513426	21.2641964771725	3.3998	4.2929e-45	3.7669e-43	2	20717898	20721731	2449	NEUTRAL/ALKALINE INVERTASE 8	Plant neutral invertase family protein. (Os02t0550600-01)
Os02g0551100	149.440759291936	34.7078222135004	2.1062	2.1262e-19	7.927e-18	2	20746335	20751320	1592	STRESS/ABA-ACTIVATED PROTEIN KINASE 6	Serine/threonine protein kinase, Dehydration-inducible SNF1-related protein kinase 2, Hyperosmotic stress response, Abscisic acid (ABA) signaling (Os02t0551100-01)
Os02g0554100	2.90764347223872	22.3629543498531	-2.9432	5.9458e-05	0.00055927	2	20913876	20919054	1691		Similar to UVB-resistance protein UVR8. (Os02t0554100-01)
Os02g0556700	126.058459702683	59.3329251247549	1.0872	1.7494e-07	2.4702e-06	2	21054451	21060132	3245		T-complex 11 family protein. (Os02t0556700-01);Similar to H0525C06.4 protein. (Os02t0556700-02)
Os02g0556800	13.0843956250742	89.2579189512924	-2.7701	7.8743e-15	2.1568e-13	2	21060083	21061555	1058		Similar to proline-rich family protein. (Os02t0556800-01)
Os02g0557800	17.324709022089	115.692740711668	-2.7394	1.4682e-18	5.2278e-17	2	21128650	21131368	1536	A-TYPE RESPONSE REGULATOR 2	A-type response regulator, Cytokinin signaling (Os02t0557800-01);A-type response regulator, Cytokinin signaling (Os02t0557800-02)
Os02g0562600	85.5331788083556	7.69130510876452	3.4752	1.7367e-18	6.1393e-17	2	21330472	21335235	3141	POWDERY-MILDEW-RESISTANCE GENE O_	Similar to Seven trans-membrane protein (Fragment). (Os02t0562600-01)
Os02g0562700	34.5888421385064	163.456391765256	-2.2405	1.7958e-20	7.1276e-19	2	21344262	21348564	1226		Similar to Gamma hydroxybutyrate dehydrogenase (EC 1.1.1.61). (Os02t0562700-01);Similar to Gamma hydroxybutyrate dehydrogenase (EC 1.1.1.61). (Os02t0562700-02)
Os02g0564300	13.0843956250742	61.336542421996	-2.2289	1.4971e-08	2.4103e-07	2	21420322	21422355	2034		Conserved hypothetical protein. (Os02t0564300-01)
Os02g0564400	62.8777900871623	221.75519183337	-1.8183	7.0516e-21	2.8542e-19	2	21425672	21431619	2326		Similar to CLPX (Clp protease regulatory subunit X); ATPase. (Os02t0564400-01)
Os02g0566300	70.1468987677591	23.2031809583736	1.5961	2.5716e-07	3.5535e-06	2	21518767	21523549	2543		Conserved hypothetical protein. (Os02t0566300-01);Retrotransposon gag protein domain containing protein. (Os02t0566300-02);Peptidase aspartic, catalytic domain containing protein. (Os02t0566300-03)
Os02g0567100	8.35947498268632	42.0759632420647	-2.3315	1.403e-06	1.7287e-05	2	21563496	21566565	889		Thioredoxin domain 2 containing protein. (Os02t0567100-01)
Os02g0569900	12.3574847570146	0	5.9939	0.00022308	0.0018617	2	21740304	21741960	1657	P-450 76M7	Cytochrome P450 family protein. (Os02t0569900-01)
Os02g0570400	700.31804546983	118.85974869763	2.5588	2.4856e-105	5.8161e-103	2	21765011	21773418	3061	ENT-KAURENE SYNTHASE 7	Similar to Ent-kaurene synthase 1A. (Os02t0570400-01)
Os02g0572900	29.5004660620887	8.3376332691649	1.823	0.00025916	0.0021317	2	21956715	21960121	1640		Zinc finger, C2H2-type domain containing protein. (Os02t0572900-01)
Os02g0574500	73.9026049194007	30.700587619018	1.2674	7.2398e-06	7.9693e-05	2	22038664	22041979	1520		General substrate transporter domain containing protein. (Os02t0574500-01);General substrate transporter domain containing protein. (Os02t0574500-02);General substrate transporter domain containing protein. (Os02t0574500-03)
Os02g0575000	10.600783492537	42.9808226666252	-2.0195	8.9749e-06	9.7439e-05	2	22064966	22065592	627		Conserved hypothetical protein. (Os02t0575000-01)
Os02g0575500	177.063372278204	663.26195820287	-1.9053	4.8973e-63	6.3663e-61	2	22077489	22085057	2026	ABC1 domain-containing gene 2	Similar to ABC transporter-like. (Os02t0575500-01);Similar to ATATH13. (Os02t0575500-02)
Os02g0575900	28.8341310997006	7.36814102856433	1.9684	0.00014838	0.0012919	2	22110140	22117656	2579	EXOCYST SUBUNIT EXO70 FAMILY PROTEIN FX6	Exo70 exocyst complex subunit family protein. (Os02t0575900-01)
Os02g0579800	230.673048797605	66.5071677051991	1.7943	5.005e-24	2.2814e-22	2	22311834	22313012	983	FW2.2-like 2	Similar to Fw2.2. (Os02t0579800-01)
Os02g0581100	14.9622487008951	113.559857782347	-2.9241	1.9248e-19	7.1978e-18	2	22390373	22390985	613		Similar to photosystem II 5 kD protein. (Os02t0581100-01)
Os02g0589700	5.51240741611924	47.7636510535881	-3.1152	1.59e-09	2.8328e-08	2	22757091	22758212	978		Lecithin:cholesterol/phospholipid:diacylglycerol acyltransferase domain containing protein. (Os02t0589700-00)
Os02g0590400	6.05759	36.1297441663812	-2.5764	2.0685e-06	2.4852e-05	2	22805689	22808493	1582		Lecithin:cholesterol acyltransferase family protein. (Os02t0590400-01);Lecithin:cholesterol acyltransferase family protein. (Os02t0590400-02);Lecithin:cholesterol acyltransferase family protein. (Os02t0590400-03)
Os02g0591000	152.045523235816	59.4621907568349	1.3545	1.4249e-11	3.0737e-10	2	22836027	22838425	1681		Conserved hypothetical protein. (Os02t0591000-01);Conserved hypothetical protein. (Os02t0591000-02)
Os02g0591900	29.7427696847752	95.7212005552962	-1.6863	5.6235e-09	9.4568e-08	2	22892318	22897425	2797		Protein kinase, catalytic domain domain containing protein. (Os02t0591900-01);Similar to protein kinase family protein. (Os02t0591900-02);Protein kinase, catalytic domain domain containing protein. (Os02t0591900-03)
Os02g0592400	76.9314002029827	27.5982124490962	1.479	3.1059e-07	4.2323e-06	2	22927598	22930325	664	Hypoxia-Induced Gene Domain 4, Hypoxia-Induced Gene Domain Protein 4	Hypoxia induced protein conserved region family protein. (Os02t0592400-01)
Os02g0593500	14.6593691725369	153.69683654321	-3.3902	2.2917e-29	1.3003e-27	2	22971895	22975181	2043	PHOSPHATE TRANSPORTER 14	Phosphate transporter family protein. (Os02t0593500-01);Similar to Phosphate transporter 2-1. (Os02t0593500-02)
Os02g0595100	39.2531868752227	199.327604667477	-2.3443	5.8416e-26	2.8878e-24	2	23083106	23086437	2779		Similar to N-acetylglucosaminyltransferase III. (Os02t0595100-01);Similar to N-acetylglucosaminyltransferase III. (Os02t0595100-02)
Os02g0595700	232.066294628053	470.850064851677	-1.0207	9.9663e-18	3.3681e-16	2	23111937	23113830	1496	ELONGATION FACTOR TU	Chloroplast translational elongation factor Tu. (Os02t0595700-01);Chloroplast elongation factor TuA (EF-TuA) precursor (Fragment). (Os02t0595700-02);Chloroplast translational elongation factor Tu. (Os02t0595700-04)
Os02g0596000	107.340504850146	217.295527526608	-1.0175	6.3286e-09	1.0606e-07	2	23126925	23129898	932	SULFURTRANSFERASE 1	Rhodanese-like domain containing protein. (Os02t0596000-01);Similar to predicted protein. (Os02t0596000-02)
Os02g0600400	159.859815067458	7.82057074084459	4.3534	7.501e-38	5.5846e-36	2	23480321	23486812	2008	d-glucose 6-phosphate dehydrogenase 1	Similar to Glucose-6-phosphate dehydrogenase. (Os02t0600400-01)
Os02g0601300	70.2074746734307	8.27300045312486	3.0851	3.8598e-14	1.0089e-12	2	23527139	23530459	1456	glyceraldehydephosphate dehydrogenase, glyceraldehyde-3-phosphate dehydrogenase, cytosolic GAPDH1, cytosolic glyceraldehyde-3-phosphate dehydrogenase 1	Similar to Glyceraldehyde-3-phosphate dehydrogenase, cytosolic 3 (EC 1.2.1.12). (Os02t0601300-01)
Os02g0603600	55.7904091235804	4.52429712280266	3.6243	6.1991e-13	1.4845e-11	2	23643455	23651476	1241	basic helix-loop-helix protein 110	Conserved hypothetical protein. (Os02t0603600-01)
Os02g0606200	35.4369048179094	104.899060432982	-1.5657	8.0333e-09	1.3345e-07	2	23759252	23760433	1078	B-box-containing protein 4	Zinc finger, B-box domain containing protein. (Os02t0606200-01)
Os02g0606800	115.154796681788	22.7507512460934	2.3396	4.0614e-17	1.313e-15	2	23773136	23775628	1071	NICOTINAMIDASE	Isochorismatase hydrolase family protein. (Os02t0606800-01)
Os02g0608200	104.493437283579	36.5821738786615	1.5142	1.3365e-09	2.4056e-08	2	23855880	23858516	1782		Conserved hypothetical protein. (Os02t0608200-01)
Os02g0608900	6.6633496238804	32.7042049162592	-2.2952	2.5325e-05	0.00025499	2	23894669	23898830	1415		Similar to Epstein-Barr virus (B95-8 isolate) U2-IR2 domain encoding nuclear protein EBNA2, complete cds. (Os02t0608900-01);Similar to Epstein-Barr virus (B95-8 isolate) U2-IR2 domain encoding nuclear protein EBNA2, complete cds. (Os02t0608900-02)
Os02g0610700	59.2432357468639	176.382954973264	-1.574	5.9269e-14	1.5312e-12	2	23998075	24000801	1720		Chlorophyll a/b binding protein domain domain containing protein. (Os02t0610700-01);Conserved hypothetical protein. (Os02t0610700-02)
Os02g0610800	24.896697231044	70.3205038515613	-1.498	5.0321e-06	5.6661e-05	2	24000931	24003142	1439		Protein of unknown function DUF1092 family protein. (Os02t0610800-01)
Os02g0611800	151.44	35.0956191097406	2.1094	1.1387e-19	4.3242e-18	2	24080704	24084615	1716	HYDROXYCINNAMOYLTRANSFERASE 2	Similar to Hydroxyanthranilate hydroxycinnamoyltransferase 3. (Os02t0611800-01)
Os02g0617300	43.917531611939	124.935233405393	-1.5083	9.6291e-10	1.755e-08	2	24488770	24501970	4663		Similar to OSIGBa0157A06.7 protein. (Os02t0617300-01);Armadillo-like helical domain containing protein. (Os02t0617300-02)
Os02g0617600	4.72492064238792	34.5785565814203	-2.8715	8.2519e-07	1.0539e-05	2	24526907	24530961	1956		Protein phosphatase 2A, regulatory subunit PR55 domain containing protein. (Os02t0617600-01);Protein phosphatase 2A, regulatory subunit PR55 domain containing protein. (Os02t0617600-02);Protein phosphatase 2A, regulatory subunit PR55 domain containing protein. (Os02t0617600-03)
Os02g0617800	8.23832317134304	52.6757450726309	-2.6767	4.7111e-09	8.0158e-08	2	24554106	24554693	509		Hypothetical gene. (Os02t0617800-01)
Os02g0618200	100.071396169549	15.8996727458493	2.654	4.5248e-17	1.4589e-15	2	24569489	24572391	2260	TIMING OF CAB EXPRESSION 1	Signal transduction response regulator, receiver region domain containing protein. (Os02t0618200-01)
Os02g0621700	265.019587313425	110.716013876585	1.2592	2.7566e-17	9.0542e-16	2	24741811	24747949	1965		Similar to Succinyl-CoA ligase [GDP-forming] beta-chain, mitochondrial precursor (EC 6.2.1.4) (Succinyl-CoA synthetase, beta chain) (SCS-beta). (Os02t0621700-01)
Os02g0622500	9.93444853014895	40.9772053693841	-2.0443	1.2325e-05	0.00013171	2	24783201	24786542	2382		Conserved hypothetical protein. (Os02t0622500-01)
Os02g0625500	271.440633314619	133.983827650999	1.0186	3.0178e-13	7.3703e-12	2	24940849	24946648	1245		Similar to Adenosine kinase-like protein (Fragment). (Os02t0625500-01);Similar to Adenosine kinase-like protein (Fragment). (Os02t0625500-02)
Os02g0626100	4546.34287246792	898.525408588608	2.3391	0	0	2	24973448	24977287	1360	PHENYLALANINE AMMONIA-LYASE 1	Similar to Phenylalanine ammonia-lyase. (Os02t0626100-01);Similar to Phenylalanine ammonia-lyase. (Os02t0626100-02);Similar to Phenylalanine ammonia-lyase. (Os02t0626100-03);Non-protein coding transcript. (Os02t0626100-04)
Os02g0629200	2.78649166089544	21.8458918215328	-2.9708	6.687e-05	0.00062492	2	25162876	25166544	914	PLASMA MEMBRANE INTRINSIC PROTEIN 2;2	Similar to cDNA clone:001-039-E03, full insert sequence. (Os02t0629200-01);Similar to HvPIP2;1 protein. (Os02t0629200-02)
Os02g0629400	61.3028165396996	15.5765086656491	1.9766	2.92e-08	4.5463e-07	2	25176174	25179701	3528		Similar to Phytosulfokine receptor precursor (EC 2.7.1.37) (Phytosulfokine LRR receptor kinase). (Os02t0629400-01)
Os02g0633300	8.35947498268632	34.9017206616205	-2.0618	4.9514e-05	0.00047409	2	25403237	25404058	822	YELLOW STRIP-LIKE GENE 14	EspB-like protein. (Os02t0633300-01)
Os02g0633400	47.7338136692523	16.8045321704099	1.5062	4.4556e-05	0.00043098	2	25404464	25408368	1321	REPLICATION PROTEIN A 2B	Similar to 61 kDa protein homolog. (Os02t0633400-01)
Os02g0634500	291.551833997603	128.683936735716	1.1799	2.8793e-17	9.4321e-16	2	25431343	25432503	1161	ATP-dependent Clp protease proteolytic subunit 3, Clp protease 3	Similar to ATP-dependent Clp protease proteolytic subunit (EC 3.4.21.92) (Endopeptidase Clp). (Os02t0634500-01)
Os02g0635000	95.8916586782061	29.1494000340571	1.7179	2.4088e-10	4.7194e-09	2	25459520	25462586	1480	nitrilase 1	Similar to Nitrilase 1. (Os02t0635000-01)
Os02g0635200	102.009825151042	47.9575495017082	1.0889	2.5385e-06	3.0071e-05	2	25465734	25469526	1487	nitrilase 1, Nitrilase 2	Similar to Nitrilase 2 (EC 3.5.5.1). (Os02t0635200-01)
Os02g0636600	32.7109890626856	1.29265632080076	4.6614	3.6335e-09	6.234e-08	2	25523466	25524380	690		GRAM domain containing protein. (Os02t0636600-00)
Os02g0637700	75.7804579952216	31.0883845152583	1.2855	4.4171e-06	5.0243e-05	2	25565865	25569036	1541		Similar to Alcohol dehydrogenase-like protein. (Os02t0637700-01);Similar to Alcohol dehydrogenase 1. (Os02t0637700-02)
Os02g0638300	24.1092104573127	113.172060886106	-2.2309	1.4123e-14	3.8089e-13	2	25589927	25590697	771		Similar to Ferredoxin-thioredoxin reductase, variable chain (FTR-V) (Ferredoxin- thioredoxin reductase subunit A) (FTR-A). (Os02t0638300-01)
Os02g0642200	0	25.529962335815	-4.7192	3.4859e-07	4.7239e-06	2	25789355	25791213	907	REMORIN 1.4	Similar to Remorin. (Os02t0642200-01)
Os02g0643500	15.144	99.5345367016585	-2.7165	4.7622e-16	1.4063e-14	2	25855643	25859028	1080		Pentapeptide repeat containing protein. (Os02t0643500-01)
Os02g0644000	144.473535026861	52.0294169122306	1.4734	2.6803e-12	6.0974e-11	2	25890445	25900918	1830	vacuolar processing enzyme 3, cysteine endopeptidase REP-2, legumain 2	Similar to C13 endopeptidase NP1 (Fragment). (Os02t0644000-01);Similar to C13 cysteine proteinase. (Os02t0644000-02)
Os02g0644600	800.328865733707	144.906773561765	2.4655	1.9371e-115	5.4083e-113	2	25941165	25945857	2872		Pentatricopeptide repeat domain containing protein. (Os02t0644600-01)
Os02g0644650	39.6772182149242	9.88882085412581	2.0044	6.757e-06	7.4613e-05	2	25944665	25945078	414	-	-
Os02g0651300	160.526150029846	536.323107500235	-1.7403	2.8256e-45	2.5062e-43	2	26248643	26251980	1292		Similar to OR. (Os02t0651300-01);Similar to OR. (Os02t0651300-02)
Os02g0652600	41.8579508191032	101.861	-1.283	1.2386e-06	1.5392e-05	2	26317499	26320413	1002		Ribosomal protein L19 family protein. (Os02t0652600-02)
Os02g0654700	61.8479996907444	15.5118758496091	1.9954	2.0959e-08	3.3179e-07	2	26422187	26423485	1299	ETHYLENE RESPONSE FACTOR 91	AP2/ERF family protein, Abiotic stress response (Os02t0654700-01)
Os02g0655800	0	12.6680319438474	-5.1233	0.00027639	0.0022575	2	26494520	26497623	1726		Serine/threonine protein kinase domain containing protein. (Os02t0655800-01);Serine/threonine protein kinase domain containing protein. (Os02t0655800-02)
Os02g0656200	86.987000544475	33.4797987087397	1.3775	2.3142e-07	3.2214e-06	2	26504378	26510073	2701	ceramide kinase	Similar to Ceramide kinase. (Os02t0656200-01)
Os02g0661900	114.791341247758	15.317977401489	2.9057	4.9566e-21	2.033e-19	2	26799675	26802318	1482		Similar to OSIGBa0143N19.13 protein. (Os02t0661900-01);Similar to Vesicle-associated membrane protein-associated protein B/C (VAMP- associated protein B/C) (VAMP-B/VAMP-C) (VAP-B/VAP-C). Splice isoform 2. (Os02t0661900-02)
Os02g0666200	40.2829772716406	238.23655992358	-2.5642	5.3496e-34	3.5619e-32	2	27044341	27047381	1170	PLASMA MEMBRANE INTRINSIC PROTEIN 1A	Aquaporin. (Os02t0666200-01);Aquaporin. (Os02t0666200-02)
Os02g0669100	19.8688970602979	64.8913473041981	-1.7075	1.2798e-06	1.5889e-05	2	27165514	27166898	1291	DEHYDRIN 1	Dehydrin family protein. (Os02t0669100-01)
Os02g0671100	37.7993651391033	6.65718005212391	2.5054	5.5546e-07	7.2862e-06	2	27248839	27250065	1227	miRNAs regulated and abiotic stress induced F-box gene 1, F-box protein 104	Cyclin-like F-box domain containing protein. (Os02t0671100-01)
Os02g0672100	91.530193469848	39.167486520263	1.2246	1.1276e-06	1.4113e-05	2	27316157	27325651	2634	INDETERMINATE DOMAIN 4, Suppressor of rid1, indeterminate domain 4	C2H2-type zinc finger transcription factor, Promotion of flowering (Os02t0672100-01)
Os02g0673600	62.3931828417892	18.808149467651	1.73	2.8644e-07	3.9228e-06	2	27422921	27427541	1018		ORMDL family protein. (Os02t0673600-01)
Os02g0675800	10.9642389265668	43.8856820911858	-2.0009	8.2412e-06	9.003e-05	2	27548414	27551592	1834	F-box protein 105	Cyclin-like F-box domain containing protein. (Os02t0675800-01)
Os02g0678200	4.8460724537312	35.9358457182611	-2.8905	4.5959e-07	6.1201e-06	2	27696289	27702009	2780	SPX-MFS protein 2	SPX-MFS protein, Pi homeostasis (Os02t0678200-01)
Os02g0680600	16.0526150029846	63.6633237994374	-1.9877	8.9953e-08	1.3187e-06	2	27773497	27775510	972	2-C-methyl-D-erythritol 2, 4-cyclodiphosphate synthase, MECDP synthase	Similar to 2-C-methyl-D-erythritol 2,4-cyclodiphosphate synthase, chloroplast precursor (EC 4.6.1.12) (MECPS) (MECDP-synthase). (Os02t0680600-01)
Os02g0680700	52.7010379343268	156.863844529172	-1.5736	1.4349e-12	3.3385e-11	2	27776483	27781443	1756		Similar to DNA binding protein. (Os02t0680700-01)
Os02g0681000	43.069468932536	169.40261084094	-1.9757	3.7987e-18	1.3164e-16	2	27798048	27803714	2094		Mechanosensitive ion channel MscS domain containing protein. (Os02t0681000-01)
Os02g0682300	23.382299589253	0	4.7985	5.3675e-07	7.0596e-06	2	27887212	27888250	1039		Zinc finger, RING/FYVE/PHD-type domain containing protein. (Os02t0682300-01)
Os02g0682500	28.4100997599991	6.4632816040038	2.1361	7.4806e-05	0.00069225	2	27906512	27909385	1666	TRANSPARENT TESTA GLABRA1A, TRANSPARENT TESTA GLABRA 1A	Similar to TRANSPARENT TESTA GLABRA 1 protein (TTG1 protein). (Os02t0682500-01)
Os02g0689200	74.4477880704455	25.0128998074947	1.5736	1.4698e-07	2.091e-06	2	28266569	28269626	1743	PURINE PERMEASE 11	Protein of unknown function DUF250 domain containing protein. (Os02t0689200-01);Similar to cDNA clone:J023134O11, full insert sequence. (Os02t0689200-02);Similar to cDNA clone:J023134O11, full insert sequence. (Os02t0689200-03)
Os02g0693500	17.9910439844771	67.6059255778797	-1.9099	8.3881e-08	1.2341e-06	2	28478690	28481323	1190		Similar to OSIGBa0142I02-OSIGBa0101B20.17 protein. (Os02t0693500-01)
Os02g0695800	49.3087872167149	10.8583130947264	2.183	1.2495e-07	1.7942e-06	2	28582125	28584180	1751	Oligopeptide transporter 8	Similar to oligopeptide transporter 4. (Os02t0695800-01)
Os02g0696700	14.0536101158205	39.6845490485833	-1.4976	0.00060915	0.0046107	2	28643011	28645617	2000	Jumonji 707	Transcription factor jumonji/aspartyl beta-hydroxylase domain containing protein. (Os02t0696700-01)
Os02g0698000	158.10311380298	1048.08574490526	-2.7288	1.0084e-153	3.996e-151	2	28701864	28704291	1557	Phosphoribulokinase, PRKase	Similar to Phosphoribulokinase, chloroplast precursor (EC 2.7.1.19) (Phosphopentokinase) (PRKase) (PRK). (Os02t0698000-01);Similar to Phosphoribulokinase, chloroplast precursor (EC 2.7.1.19) (Phosphopentokinase) (PRKase) (PRK). (Os02t0698000-02);Similar to Phosphoribulokinase, chloroplast precursor (EC 2.7.1.19) (Phosphopentokinase) (PRKase) (PRK). (Os02t0698000-03)
Os02g0699000	18.2333476071636	1.22802350476072	3.8922	2.5216e-05	0.00025411	2	28749597	28752795	1934	OsNPF7.2	Tonoplast localized low-affinity nitrate transporter, Nitrate accumulation and homeostasis (Os02t0699000-01)
Os02g0702000	14.1747619271638	46.3417291007072	-1.709	4.219e-05	0.00041003	2	28917800	28920757	2373	OTP51	Similar to predicted protein. (Os02t0702000-00)
Os02g0702300	185.180543638203	75.8789260310046	1.2872	6.7925e-13	1.6218e-11	2	28928706	28932005	3300		Conserved hypothetical protein. (Os02t0702300-01)
Os02g0704000	1.09036630208952	78.7874027528063	-6.1751	7.0082e-20	2.6862e-18	2	29026099	29028176	2078	9-CIS-EPOXYCAROTENOID DIOXYGENASE 1	Carotenoid oxygenase family protein. (Os02t0704000-01)
Os02g0704300	13.0238197194026	38.6504239919427	-1.5693	0.00045276	0.003528	2	29059400	29062130	1488		Conserved hypothetical protein. (Os02t0704300-01)
Os02g0705100	1.27209401910444	43.2393539307854	-5.0871	1.9148e-11	4.0909e-10	2	29099105	29101290	1539	NYC3-LIKE 1	Alpha/beta hydrolase fold-1 domain containing protein. (Os02t0705100-01)
Os02g0705400	209.350330001188	21.1349308450924	3.3082	2.6473e-41	2.1681e-39	2	29113442	29117170	1068		Similar to Pathogen induced protein 2-4. (Os02t0705400-01);Similar to Pathogen induced protein 2-4. (Os02t0705400-02)
Os02g0706400	15.8708872859697	46.5356275488273	-1.552	0.00013584	0.0011902	2	29190864	29195545	3338		Similar to RADIALIS. (Os02t0706400-01)
Os02g0707100	120.06144504119	385.146950782586	-1.6816	1.8922e-31	1.1681e-29	2	29229969	29234195	1532	monodehydroascorbate reductase 2	Similar to Monodehydroascorbate reductase, seedling isozyme (EC 1.6.5.4) (MDAR seedling) (Ascorbate free radical reductase seedling) (AFR reductase seedling). (Os02t0707100-01);Similar to Monodehydroascorbate reductase (Fragment). (Os02t0707100-02)
Os02g0708400	58.879780312834	185.431549218869	-1.655	1.2577e-15	3.6014e-14	2	29287709	29291570	2709		Tetratricopeptide-like helical domain containing protein. (Os02t0708400-01)
Os02g0712700	50.8837607641776	2.00361729724118	4.6665	1.837e-13	4.5681e-12	2	29519619	29523253	2613		Concanavalin A-like lectin/glucanase domain containing protein. (Os02t0712700-01)
Os02g0713400	64.8767949743264	23.4617122225338	1.4674	2.9704e-06	3.4822e-05	2	29550953	29554247	1496	NADPH-DEPENDENT THIOREDOXIN REDUCTASE B	Similar to Thioredoxin reductase 1 (EC 1.8.1.9) (NADPH-dependent thioredoxin reductase 1) (NTR 1). (Os02t0713400-01)
Os02g0716500	217.830956795217	513.249192173941	-1.2365	4.6899e-26	2.342e-24	2	29725329	29730352	1105	fatty acid desaturase 2, microsomal delta-12 fatty acid desaturase, microsomal Delta12-fatty acid desaturase 2-1	Delta12-fatty acid desaturase (Os02t0716500-01);Hypothetical protein. (Os02t0716500-03);Similar to Delta-12 fatty acid desaturase. (Os02t0716500-04)
Os02g0717600	19.6265934376113	1.8743516651611	3.3883	3.1631e-05	0.00031315	2	29786242	29789844	2015		Similar to predicted protein. (Os02t0717600-01)
Os02g0718100	23.382299589253	4.26576585864251	2.4545	9.8853e-05	0.0008939	2	29804949	29805545	597	-	-
Os02g0720600	25.8053358161186	5.04135965112296	2.3558	6.408e-05	0.00060022	2	29892488	29894313	1735		Peptidase A1 domain containing protein. (Os02t0720600-01)
Os02g0720900	23.0794200608948	63.1462612711171	-1.4521	2.4441e-05	0.00024736	2	29911311	29916314	2153		Peptidase A1 domain containing protein. (Os02t0720900-01);Hypothetical protein. (Os02t0720900-02);Similar to Aspartic proteinase nepenthesin-1. (Os02t0720900-04)
Os02g0725200	36.1032397802974	97.2077553242171	-1.4289	2.347e-07	3.2615e-06	2	30144260	30148692	1644	SET protein 12	SET domain containing protein. (Os02t0725200-01);Similar to Ribulose-1,5-bisphosphate carboxylase/oxygenase small subunit N-methyltransferase I. (Os02t0725200-02)
Os02g0726300	29.9244974017901	86.737239125731	-1.5353	2.3894e-07	3.3185e-06	2	30206964	30208303	1308	DNA BINDING WITH ONE FINGER 4	Similar to AOBP (Ascorbate oxidase promoter-binding protein). (Os02t0726300-01);Similar to AOBP (Ascorbate oxidase promoter-binding protein). (Os02t0726300-03)
Os02g0728100	21.5044465134322	53.7098701292715	-1.3206	0.00031134	0.0025121	2	30294485	30306156	3193	Protease IV 1, PROTEASE IV 1	Similar to SPPA; serine-type endopeptidase. (Os02t0728100-01);Peptidase S49 domain containing protein. (Os02t0728100-02)
Os02g0729400	40.8281604226853	203.399472077999	-2.3167	4.2891e-26	2.1462e-24	2	30361908	30363528	1153	SULFURTRANSFERASE 11	Similar to Extracellular calcium sensing receptor. (Os02t0729400-01)
Os02g0731600	64.6950672573115	300.413328954096	-2.2152	9.4104e-36	6.587e-34	2	30472233	30473053	523		Similar to Threonine endopeptidase. (Os02t0731600-01)
Os02g0731900	6.72392552955204	42.593025770385	-2.6632	1.5054e-07	2.1379e-06	2	30500236	30502286	2051		Similar to 3-ketoacyl-CoA synthase. (Os02t0731900-01)
Os02g0736400	178.638345825666	63.016995639037	1.5032	3.0907e-15	8.6881e-14	2	30745770	30749371	1456	dihydroorotate dehydrogenase 1	Aldolase-type TIM barrel domain containing protein. (Os02t0736400-01)
Os02g0739000	100.374275697907	309.009493487421	-1.6223	2.6591e-24	1.2258e-22	2	30872771	30882051	2565		DEAD-like helicase, N-terminal domain containing protein. (Os02t0739000-01);Similar to predicted protein. (Os02t0739000-02)
Os02g0744000	14.8410968895518	50.8013934074698	-1.7753	1.0387e-05	0.00011178	2	31202228	31203685	930		Similar to NDF6 (NDH DEPENDENT FLOW 6). (Os02t0744000-01)
Os02g0744700	10.3584798698504	166.752665383298	-4.0088	9.2803e-36	6.5145e-34	2	31233292	31238210	2126	SOLUBLE STARCH SYNTHASE IIB	Similar to Starch synthase isoform zSTSII-2 (EC 2.4.1.21). (Os02t0744700-01);Similar to Soluble starch synthase 2-2, chloroplastic/amyloplastic. (Os02t0744700-02)
Os02g0744900	145.321597706264	577.429578501699	-1.9904	1.9257e-58	2.2212e-56	2	31246225	31248801	1828	LIGHT-INDUCED YELLOW LEAF 1	Similar to Geranylgeranyl reductase (Fragment). (Os02t0744900-01)
Os02g0745100	1.39324583044772	21.4580949252926	-3.945	8.4133e-06	9.1747e-05	2	31266328	31269935	1408	LOW SILICON RICE 1	Aquaporin NIP III subfamily protein, Aquaporin, Silicon influx transporter, Arsenic species (As) uptake, Arsenite efflux, Selenite (Se) uptake, Water transport (Os02t0745100-01)
Os02g0748300	124.544062060892	54.420831105712	1.1944	2.4889e-08	3.9174e-07	2	31444678	31447719	1424	F-box protein 109	Similar to VMP3 protein. (Os02t0748300-01);Similar to Kelch motif family protein. (Os02t0748300-02)
Os02g0750100	35.9820879689541	108.777029395384	-1.596	2.5183e-09	4.3882e-08	2	31527409	31527711	303		Similar to ATP synthase. (Os02t0750100-00)
Os02g0750200	18.7785307582084	57.4585734595938	-1.6134	1.2558e-05	0.00013397	2	31527788	31528529	742	-	-
Os02g0751600	7.02680505791024	30.3127907227778	-2.109	0.00012339	0.0010929	2	31591221	31593106	1094	FK506 binding protein 16-2	Peptidyl-prolyl cis-trans isomerase, FKBP-type domain containing protein. (Os02t0751600-01);Peptidyl-prolyl cis-trans isomerase, FKBP-type domain containing protein. (Os02t0751600-02)
Os02g0755400	23.0794200608948	4.52429712280266	2.3508	0.00015953	0.0013797	2	31781578	31787144	3439		Similar to RNA recognition motif-containing protein SEB-4. (Os02t0755400-01)
Os02g0755500	6.29989418985056	27.0811499207759	-2.1039	0.00029116	0.0023624	2	31787348	31789031	1595		Similar to UDP-glycosyltransferase 85A8. (Os02t0755500-01)
Os02g0758000	73.357421768356	18.0971884912106	2.0192	7.8245e-10	1.4443e-08	2	31920854	31922068	1110	24.1 KDA CLASS I HEAT SHOCK PROTEIN	Similar to Low molecular weight heat shock protein precursor (Mitochondrial small heat shock protein 22). (Os02t0758000-01)
Os02g0759900	1.69612535880592	39.4260177844232	-4.5388	3.3888e-10	6.5342e-09	2	31999250	32001236	989		Similar to threonine endopeptidase. (Os02t0759900-01)
Os02g0760000	1.33266992477608	16.6752665383298	-3.6453	0.00013505	0.0011841	2	32001621	32004050	1043	DnaJ domain protein C22	Similar to chaperone protein dnaJ. (Os02t0760000-00)
Os02g0760300	67.7844384465651	188.663190020871	-1.4768	1.4467e-13	3.6268e-12	2	32017761	32019838	630	FK506 binding protein 12	Similar to Immunophilin. (Os02t0760300-01)
Os02g0761700	20.2323524943277	67.0888630495594	-1.7294	6.6719e-07	8.6547e-06	2	32081293	32085569	1352		Peptidase M24 family protein. (Os02t0761700-01)
Os02g0762100	5.7547110388058	33.6736971568598	-2.5488	5.2644e-06	5.9006e-05	2	32092748	32094628	1561		Similar to Regulator of ribonuclease-like protein 2. (Os02t0762100-01);Similar to Regulator of ribonuclease-like protein 2. (Os02t0762100-02)
Os02g0763200	100.010820263878	31.7347126756586	1.656	2.8035e-10	5.4537e-09	2	32164570	32167818	2145		Similar to Galactoside 2-alpha-L-fucosyltransferase (EC 2.4.1.69) (Xyloglucan alpha-(1,2)-fucosyltransferase) (AtFUT1). (Os02t0763200-01)
Os02g0763900	74.6295157874604	24.6251029112545	1.5996	1.0227e-07	1.4885e-06	2	32179355	32187390	1852		Similar to Galactoside 2-alpha-L-fucosyltransferase (EC 2.4.1.69) (Xyloglucan alpha-(1,2)-fucosyltransferase) (AtFUT1). (Os02t0763900-01)
Os02g0764500	7.51141230328335	84.1519264841294	-3.4858	3.6627e-17	1.1903e-15	2	32199542	32201608	723		Similar to Lhca5 protein. (Os02t0764500-01);Similar to chlorophyll a-b binding protein 4. (Os02t0764500-02)
Os02g0766000	14.4776414555219	50.6721277753898	-1.8074	8.1653e-06	8.924e-05	2	32261594	32267607	770		Similar to defective chloroplasts and leaves protein-related / DCL protein-related. (Os02t0766000-01);Similar to Protein DCL, chloroplastic. (Os02t0766000-02)
Os02g0766700	15.5074318519398	98.3065131968977	-2.6643	1.4548e-15	4.1561e-14	2	32276662	32281580	1827	b-ZIP TRANSCRIPTION FACTOR 23	bZIP transcription factor, Regulation of ABA signaling and biosynthesis, Drought resistance (Os02t0766700-01)
Os02g0771100	34.9522975725363	98.2418803808577	-1.491	7.6976e-08	1.1386e-06	2	32528080	32533583	2395	PETER PAN SYNDROME	Similar to COP1 (Fragment). (Os02t0771100-01);Similar to CopI. (Os02t0771100-02);Similar to COP1 (Fragment). (Os02t0771100-03)
Os02g0774100	53.9125560477596	13.5082585523679	1.9968	1.6554e-07	2.3435e-06	2	32684064	32686004	875		Similar to thioredoxin-like 5. (Os02t0774100-00)
Os02g0779200	26.5322466841783	97.013856876097	-1.8704	2.5243e-10	4.9403e-09	2	32985102	32987845	2650	Subtilisin 22, SUBTILISIN 22, Senescence-Associated Subtilisin Protease	Similar to Subtilisin-like protease (Fragment). (Os02t0779200-01);Similar to Subtilisin protease (Fragment). (Os02t0779200-02)
Os02g0781400	2.4230362268656	25.9823920480953	-3.4226	3.4062e-06	3.9438e-05	2	33114782	33117303	993		Similar to 20 kDa chaperonin, chloroplast precursor (Protein Cpn21) (Chloroplast protein Cpn10) (Chloroplast chaperonin 10) (Ch-CPN10). (Os02t0781400-02);Similar to Chaperonin. (Os02t0781400-03)
Os02g0782600	57.2442308596998	127.455913230955	-1.1548	6.8533e-07	8.8714e-06	2	33194536	33198569	1369		Synaptojanin, N-terminal domain containing protein. (Os02t0782600-01);Similar to SAC domain protein 1 (FIG4-like protein AtFIG4). (Os02t0782600-02)
Os02g0783625	861.813409990422	30.5066891708979	4.8202	1.0025e-203	5.1314e-201	2	33253386	33257355	1620		Similar to Lysine ketoglutarate reductase/saccharopine dehydrogenase. (Os02t0783625-00)
Os02g0783700	15.144	0	5.8723	4.3221e-05	0.00041906	2	33260120	33264235	1767		Similar to Lysine ketoglutarate reductase/saccharopine dehydrogenase. (Os02t0783700-01)
Os02g0788800	59.061508029849	133.660663570799	-1.1783	2.3062e-07	3.214e-06	2	33511971	33517881	1676	amino acid transporter-like 9	Amino acid transporter, transmembrane domain containing protein. (Os02t0788800-01);Similar to amino acid transporter family protein. (Os02t0788800-02)
Os02g0792800	164.160704370144	69.5449100590808	1.2391	4.8155e-11	9.907e-10	2	33688668	33690465	1771		Similar to Rieske iron-sulfur protein Tic55 precursor. (Os02t0792800-01);Similar to Rieske iron-sulfur protein Tic55 precursor. (Os02t0792800-02)
Os02g0793300	83.958205260893	17.7740244110104	2.2399	2.499e-12	5.6955e-11	2	33710064	33719486	2700		Similar to Nudix hydrolase 3 (EC 3.6.1.-) (AtNUDT3). Splice isoform 2. (Os02t0793300-01)
Os02g0793700	30.8331359868647	85.5092156209702	-1.4716	6.956e-07	8.9996e-06	2	33727087	33727811	535	STEROID BINDING PROTEIN	Similar to Membrane steroid-binding protein 1. (Os02t0793700-01);Cytochrome b5 domain containing protein. (Os02t0793700-02)
Os02g0794400	90.9244344131316	189.826580709591	-1.0619	1.7352e-08	2.7828e-07	2	33758966	33762653	1239		Similar to Translation initiation factor IF-3 (Fragment). (Os02t0794400-01)
Os02g0803300	25.0784249480589	6.65718005212391	1.9135	0.00051065	0.0039317	2	34255764	34260552	2175		Epsin-like, N-terminal domain containing protein. (Os02t0803300-01)
Os02g0804500	24.230362268656	66.3132692570789	-1.4525	1.5229e-05	0.00015983	2	34300634	34307611	1938	DnaJ domain protein A2, rice DJA4 homolog	Molecular chaperone, heat shock protein, Hsp40, DnaJ domain containing protein. (Os02t0804500-01)
Os02g0805800	43.4935002722375	255.17035772607	-2.5526	4.1075e-36	2.9167e-34	2	34372417	34378347	2062		Aminoglycoside phosphotransferase domain containing protein. (Os02t0805800-01);Similar to cDNA clone:J013094E21, full insert sequence. (Os02t0805800-02)
Os02g0806000	23.6246032119396	64.1803863277577	-1.4418	2.3314e-05	0.00023669	2	34382284	34388076	3005		Acyl-CoA N-acyltransferase domain containing protein. (Os02t0806000-01);Similar to N-acetyltransferase. (Os02t0806000-02)
Os02g0806900	127.330553721787	8.3376332691649	3.9328	5.8038e-29	3.2481e-27	2	34463040	34467006	1889		Pyridoxal phosphate-dependent transferase, major region, subdomain 1 domain containing protein. (Os02t0806900-01)
Os02g0813500	395.076056790436	178.515837902585	1.1461	6.216e-22	2.6331e-20	2	34837853	34843851	1373	glutathione reductase 2, glutathione reductase	Glutathione reductase, cytosolic (EC 1.8.1.7) (GR) (GRase). (Os02t0813500-01);Similar to Glutathione reductase, cytosolic. (Os02t0813500-02);Similar to Glutathione reductase, cytosolic. (Os02t0813500-03)
Os02g0814200	0	13.8314226325681	-4.7899	0.00016939	0.0014582	2	34889675	34893873	1438	Glossy1-homologous gene 6	Similar to CER1-like gene protein (Fragment). (Os02t0814200-01);Similar to CER1. (Os02t0814200-02)
Os02g0815300	9.81329671880567	45.8246665723869	-2.2233	1.0292e-06	1.294e-05	2	34925371	34926093	723		Hypothetical protein. (Os02t0815300-01)
Os02g0815400	60.5153297659683	234.229325329098	-1.9525	4.0919e-24	1.8721e-22	2	34926649	34929340	1123		Similar to Tfm5 protein. (Os02t0815400-01)
Os02g0815700	39.0714591582078	78.8520355688463	-1.013	0.00049224	0.0038042	2	34937314	34941399	2087	C-terminal processing peptidase 2, C-TERMINAL PROCESSING PEPTIDASE 2	Similar to D1 protease (Fragment). (Os02t0815700-01)
Os02g0816300	31.0754396095513	566.377366958853	-4.1879	3.1699e-120	9.7351e-118	2	34982175	34989869	2133		Armadillo-type fold domain containing protein. (Os02t0816300-01);Hypothetical conserved gene. (Os02t0816300-02);Hypothetical conserved gene. (Os02t0816300-03)
Os02g0816400	1.09036630208952	20.8763995809323	-4.259	6.8883e-06	7.596e-05	2	34991250	34996461	3469		Protein of unknown function DUF3741 domain containing protein. (Os02t0816400-01);Protein of unknown function DUF3741 domain containing protein. (Os02t0816400-02)
Os02g0816600	83.2918702985049	233.453731536617	-1.4869	1.3742e-16	4.263e-15	2	35004914	35006549	1049		Similar to ABC(yeast) homolog1. (Os02t0816600-01);Similar to ABC1 family protein. (Os02t0816600-02)
Os02g0820600	70.6920819188038	33.0920018124994	1.0951	8.3683e-05	0.00076688	2	35230738	35233962	1587		Conserved hypothetical protein. (Os02t0820600-01)
Os02g0822100	8.78350632238779	55.3903233463125	-2.6568	2.2182e-09	3.904e-08	2	35286788	35290705	2166	silicon efflux transporter 3, Si efflux transporter 3	Divalent ion symporter domain containing protein. (Os02t0822100-01);Similar to arsenite transport subunit B. (Os02t0822100-02)
Os02g0822600	37.859941044775	110.457482612425	-1.5447	4.6958e-09	7.9953e-08	2	35320316	35322965	575		Similar to 50S ribosomal protein L9. (Os02t0822600-01);Non-protein coding transcript. (Os02t0822600-02)
Os02g0822900	16.8401017767159	1.22802350476072	3.7775	6.0695e-05	0.00057003	2	35334956	35340821	3070	RECEPTOR-LIKE CYTOPLASMIC KINASE 91	Hypothetical conserved gene. (Os02t0822900-01)
Os02g0823100	0	32.8981033643793	-5.6256	3.5381e-09	6.0788e-08	2	35349673	35351221	1316	PLASMA MEMBRANE INTRINSIC PROTEIN 1;3	Similar to Plasma membrane intrinsic protein (Plasma membrane integral protein ZmPIP1-5). (Os02t0823100-01)
Os02g0826100	33.1350204023871	11.0522115428465	1.584	0.0004271	0.0033515	2	35502083	35507042	2658	RNA helicase 48	Similar to RNA helicase (Fragment). (Os02t0826100-01)
Os02g0827900	203.050435811337	48.1514479498283	2.0762	2.3051e-25	1.1105e-23	2	35572396	35578157	1769	Type I Signal Peptidase 1, TYPE I SIGNAL PEPTIDASE 1	Similar to Microsomal signal peptidase 21 kDa subunit. (Os02t0827900-01);Hypothetical conserved gene. (Os02t0827900-02);Hypothetical conserved gene. (Os02t0827900-03);Non-protein coding transcript. (Os02t0827900-04)
Os02g0829600	80.5053786376095	275.852858858882	-1.7767	8.605e-25	4.0117e-23	2	35664929	35671732	2742		Zinc finger, RING/FYVE/PHD-type domain containing protein. (Os02t0829600-01);Similar to Sperm protamine P1 (Po1) [Contains: Sperm protamine P2 (Po2) (Main protamine)]. (Os02t0829600-02)
Os02g0829850	5.51240741611924	83.3116998756089	-3.9178	2.0092e-18	7.0519e-17	2	35676813	35678078	1229		Conserved hypothetical protein. (Os02t0829850-00)
Os02g0834700	14.6593691725369	41.1064710014641	-1.4875	0.00052053	0.0039975	2	35923906	35929717	1319		Similar to Cell division inhibitor. (Os02t0834700-01);Similar to cDNA clone:J013124G04, full insert sequence. (Os02t0834700-02)
Os03g0100030	120.243172758205	379.847059867303	-1.6595	1.8331e-30	1.0958e-28	3	13259	16541	1756		CAAX amino terminal protease domain containing protein. (Os03t0100030-01)
Os03g0100400	99.5262130185044	47.2465885252678	1.0749	4.1885e-06	4.7842e-05	3	66406	71674	3117	XPF (Rad1), XPF, Rad1	Similar to DNA repair endonuclease UVH1 (EC 3.1.-.-) (Ultraviolet hypersensitive 1) (AtRAD1) (DNA excision repair protein XP-F homolog). (Os03t0100400-01)
Os03g0101700	37.0724542710437	116.145170423948	-1.6475	2.8163e-10	5.4698e-09	3	125350	132708	3128	SNF2 family protein	Similar to SNF2P. (Os03t0101700-01)
Os03g0101800	114.12500628537	49.5733699027091	1.203	8.1293e-08	1.1981e-06	3	135249	137565	1025		Similar to DUF614 containing protein. (Os03t0101800-01);Protein of unknown function Cys-rich family protein. (Os03t0101800-02)
Os03g0103200	36.5878470256705	155.054125680051	-2.0833	7.1167e-18	2.4251e-16	3	211082	211817	736	hybrid proline- or glycine-rich protein 4	Similar to Physical impedance induced protein. (Os03t0103200-01)
Os03g0103700	63.9075804835802	22.9446496942135	1.4778	3.1453e-06	3.6694e-05	3	262997	264452	1240	-	-
Os03g0103800	60.6364815773116	27.275048368896	1.1526	0.00015259	0.0013238	3	268645	272800	2384		Conserved hypothetical protein. (Os03t0103800-01)
Os03g0107700	18.5968030411935	2.97310953784175	2.645	0.00030146	0.0024371	3	470350	471075	726	D-TYPE CYCLIN-INTERACTING PROTEIN	Similar to EL2 protein. (Os03t0107700-01)
Os03g0109700	21.201566985074	78.9813012009264	-1.8973	8.1567e-09	1.3531e-07	3	567987	570850	1212		Similar to predicted protein. (Os03t0109700-01);Similar to Cyclin delta-3. (Os03t0109700-02)
Os03g0110300	63.4835491438787	29.6664625623774	1.0975	0.00018842	0.0016029	3	598920	599960	1041		Conserved hypothetical protein. (Os03t0110300-02)
Os03g0110900	10.9642389265668	133.919194834959	-3.6105	4.412e-27	2.2869e-25	3	636744	639366	1270		Dimeric alpha-beta barrel domain containing protein. (Os03t0110900-01)
Os03g0111100	112.004849586862	43.2393539307854	1.3731	4.7527e-09	8.0752e-08	3	640597	645631	2133		Similar to Dihydrofolate synthetase /folylpolyglutamate synthetase. (Os03t0111100-01)
Os03g0111200	0	17.1923290666501	-4.9789	2.4445e-05	0.00024736	3	647000	649463	1031	REMORIN 1.3	Similar to Remorin. (Os03t0111200-01)
Os03g0113000	0	36.0651113503412	-9.2176	4.8117e-08	7.3111e-07	3	732488	734247	1621	RECEPTOR-LIKE CYTOPLASMIC KINASE 95	Serine/threonine protein kinase domain containing protein. (Os03t0113000-01);Serine/threonine protein kinase domain containing protein. (Os03t0113000-02)
Os03g0115200	107.522232567161	49.9611667989493	1.1058	1.0228e-06	1.2874e-05	3	857832	859757	956		Similar to Partner of Nob1; Pno1p; Yor145cp like KH domain containing protein, transcripts identified by EST. (Os03t0115200-01)
Os03g0116000	28.5918274770141	6.14011752380361	2.2193	4.8098e-05	0.00046197	3	906127	909697	1286		Similar to 60Kd inner membrane protein, expressed. (Os03t0116000-00)
Os03g0116700	90.4398271677585	15.6411414816892	2.5316	6.845e-15	1.8811e-13	3	942736	944993	1621	F-box protein 127	Cyclin-like F-box domain containing protein. (Os03t0116700-01)
Os03g0118200	85.9572101480571	34.1261	1.3327	5.1676e-07	6.8114e-06	3	991125	994700	1389		UAA transporter family protein. (Os03t0118200-01);UAA transporter family protein. (Os03t0118200-02)
Os03g0118600	7.45083639761171	31.0237516992182	-2.0579	0.00013294	0.0011675	3	1004328	1007269	1442		Similar to Dihydrodipicolinate reductase-like protein. (Os03t0118600-01);Similar to dihydrodipicolinate reductase. (Os03t0118600-02)
Os03g0122300	136.235211855518	12.9911960240476	3.3905	5.5222e-28	2.9624e-26	3	1235460	1244932	1078	flavonol synthase	Similar to Flavanone 3-hydroxylase-like protein. (Os03t0122300-01);Similar to Oxidoreductase, 2OG-Fe oxygenase family protein, expressed. (Os03t0122300-02)
Os03g0123500	3.3316748119402	38.8443224400628	-3.5434	8.355e-09	1.3833e-07	3	1340067	1345240	1354	HOMEOBOX ORYZA SATIVA 66	Similar to HOS66 protein. (Os03t0123500-01);Similar to Homeobox protein knotted-1-like 3. (Os03t0123500-02)
Os03g0125300	312.692825077005	129.718061792356	1.2694	2.4623e-20	9.7104e-19	3	1444996	1448651	1603		D111/G-patch domain containing protein. (Os03t0125300-01)
Os03g0126000	263.384037860291	46.4709947327873	2.5028	7.9253e-40	6.1815e-38	3	1486030	1490594	1602		Similar to Phosphorybosyl anthranilate transferase 1. (Os03t0126000-01)
Os03g0126300	15.9314631916413	57.1354093793936	-1.8425	1.566e-06	1.9142e-05	3	1499619	1504235	1496		Similar to cDNA clone:001-042-G03, full insert sequence. (Os03t0126300-01);Similar to cDNA clone:001-042-G03, full insert sequence. (Os03t0126300-02);Similar to RPE1 protein. (Os03t0126300-03);Similar to cDNA clone:001-042-G03, full insert sequence. (Os03t0126300-04)
Os03g0128800	1.63554945313428	35.5480488220209	-4.4419	2.9776e-09	5.1627e-08	3	1630177	1631745	1270		Conserved hypothetical protein. (Os03t0128800-01);Similar to predicted protein. (Os03t0128800-03)
Os03g0129300	194.085201771934	1875.6443214819	-3.2726	0	0	3	1662306	1665491	1278	glyceraldehyde-3-phosphate dehydrogenase, chloroplastic glyceraldehyde-3-phosphate dehydrogenase B, chloroplastic GAPDH B subunit	Similar to Glyceraldehyde-3-phosphate dehydrogenase (EC 1.2.1.13) (Fragment). (Os03t0129300-01);Similar to cDNA clone:J013118G18, full insert sequence. (Os03t0129300-02)
Os03g0130900	11.9334534173131	47.2465885252678	-1.9852	4.1958e-06	4.7881e-05	3	1765350	1770210	1913	RECEPTOR-LIKE CYTOPLASMIC KINASE 96	Serine/threonine protein kinase domain containing protein. (Os03t0130900-01);Serine/threonine protein kinase domain containing protein. (Os03t0130900-02)
Os03g0131100	45.4319	130.946085297117	-1.5272	2.5875e-10	5.0534e-09	3	1776356	1780897	3760	NLP1	Octicosapeptide/Phox/Bem1p domain containing protein. (Os03t0131100-01)
Os03g0131200	339.10391994984	1823.61490456967	-2.427	1.245e-232	7.6469e-230	3	1787679	1790806	1853	CATALASE C	Catalase, Hydrogen peroxide-induced leaf cell death (Os03t0131200-01);Similar to Catalase isozyme 2 (EC 1.11.1.6). (Os03t0131200-02)
Os03g0132000	51.489519820894	23.7202434866939	1.1182	0.00064822	0.0048733	3	1822255	1825976	2018	acyl-CoA synthetase 4	Similar to 4-coumarate-CoA ligase-like protein. (Os03t0132000-01)
Os03g0133300	1021.67322505788	78.334973040526	3.7051	1.729e-211	1.0114e-208	3	1873291	1878362	1574		Similar to F7F22.5. (Os03t0133300-01)
Os03g0134300	79.6573159582065	208.440831729122	-1.3878	1.4117e-13	3.5428e-12	3	1909201	1919394	1695		Similar to ATP phosphoribosyl transferase. (Os03t0134300-01)
Os03g0136900	916.634604623256	145.036039193845	2.6599	6.7506e-143	2.5516e-140	3	2026817	2033506	2208		Similar to Aconitate hydratase, cytoplasmic (EC 4.2.1.3) (Citrate hydro-lyase) (Aconitase). (Os03t0136900-01);Similar to Aconitate hydratase 2, mitochondrial. (Os03t0136900-02)
Os03g0138000	76.6285206746246	31.7347126756586	1.2718	4.6423e-06	5.256e-05	3	2097607	2101999	2719		Conserved hypothetical protein. (Os03t0138000-01)
Os03g0138700	72.691086805968	25.0128998074947	1.5391	3.1416e-07	4.2787e-06	3	2131982	2136725	2218		TGF-beta receptor, type I/II extracellular region family protein. (Os03t0138700-01)
Os03g0140200	5.4518315104476	24.2373060150142	-2.1524	0.00050239	0.0038742	3	2211807	2213793	1120	P-450 96B5	Similar to Cytochrome P450 86A1 (EC 1.14.-.-) (CYPLXXXVI) (P450-dependent fatty acid omega-hydroxylase). (Os03t0140200-01)
Os03g0141200	26.8351262125365	149.754234764768	-2.4804	3.3441e-21	1.3809e-19	3	2272966	2276161	2063	beta-amylase 2	Similar to Beta-amylase PCT-BMYI (EC 3.2.1.2). (Os03t0141200-01)
Os03g0142900	295.186388337902	99.6638023337385	1.5665	1.7227e-25	8.3481e-24	3	2375216	2378035	2129		Protein of unknown function DUF946, plant family protein. (Os03t0142900-01)
Os03g0146000	13.8718823988055	41.7527991618645	-1.5897	0.00023191	0.0019288	3	2553889	2559108	1083	small GTP-binding protein OsRab18B2, Ras-related protein RAB-18	Similar to RAB1X. (Os03t0146000-01)
Os03g0146500	35.8003602519392	107.484373074583	-1.5861	3.7113e-09	6.3587e-08	3	2581186	2583486	1104		Similar to (RAP Annotation release2) Galactose-binding like domain containing protein. (Os03t0146500-01);Galactose-binding like domain containing protein. (Os03t0146500-02)
Os03g0150600	418.337204568346	162.034469812375	1.3684	1.4825e-29	8.5101e-28	3	2807616	2809540	1824	PHOSPHATE TRANSPORTER 1	Pi transporter, Pi homeostasis (Os03t0150600-01);Similar to Isoform 2 of Inorganic phosphate transporter 1-1. (Os03t0150600-02)
Os03g0151700	39.7377941205958	15.317977401489	1.3753	0.00048	0.0037191	3	2845714	2851680	2219	OsWD40-63	Similar to WD repeat protein (Fragment). (Os03t0151700-01);Hypothetical conserved gene. (Os03t0151700-02)
Os03g0152600	16.658374059701	60.3024173653554	-1.856	7.0641e-07	9.1299e-06	3	2897477	2900285	981		Conserved hypothetical protein. (Os03t0152600-01)
Os03g0156700	38.9503073468645	14.6716492410886	1.4086	0.0004367	0.0034187	3	3048617	3051742	1294	zebra-necrosis like protein	Nickel/cobalt transporter, high-affinity domain containing protein. (Os03t0156700-01)
Os03g0157400	43.1300448382077	159.190625906613	-1.884	3.8118e-16	1.1352e-14	3	3076026	3085989	4644	ABC TRANSPORTER G FAMILY MEMBER 4	ABC transporter-like domain containing protein. (Os03t0157400-01);Similar to white-brown-complex ABC transporter family. (Os03t0157400-02)
Os03g0157900	222.252997909247	14.0899538967283	3.9795	1.2979e-49	1.236e-47	3	3110725	3112384	1660		Phosphoserine aminotransferase, chloroplast precursor (EC 2.6.1.52) (PSAT). (Os03t0157900-01)
Os03g0158500	654.825540310428	272.23342116064	1.2663	1.201e-40	9.6119e-39	3	3126216	3130478	2017		YT521-B-like protein family protein. (Os03t0158500-01);Similar to YT521-B-like family protein, expressed. (Os03t0158500-02);Similar to YT521-B-like family protein, expressed. (Os03t0158500-03);Similar to YT521-B-like family protein, expressed. (Os03t0158500-04)
Os03g0159100	105.64437949134	31.6700798596186	1.738	2.1019e-11	4.4635e-10	3	3165801	3168806	1499	RECEPTOR-LIKE CYTOPLASMIC KINASE 101	Similar to Protein kinase APK1B, chloroplast precursor (EC 2.7.1.-). (Os03t0159100-01)
Os03g0160000	34.5282662328348	11.957070967407	1.5299	0.00044749	0.0034925	3	3197694	3199982	2289		Conserved hypothetical protein. (Os03t0160000-01)
Os03g0161500	54.1548596704461	20.1654386044918	1.4252	2.893e-05	0.00028858	3	3314782	3317408	1172		EGF domain containing protein. (Os03t0161500-01)
Os03g0161900	38.1022446674615	80.6617544179674	-1.082	0.00018803	0.0016002	3	3342254	3344547	1837	HEAT STRESS TRANSCRIPTION FACTOR A2D	Similar to Isoform 2 of Heat stress transcription factor A-2d. (Os03t0161900-01);Heat stress transcriptioon factor, High-temperature stress tolerance (Os03t0161900-02)
Os03g0163300	35.9820879689541	74.1338399979235	-1.0429	0.00052689	0.0040415	3	3427553	3432223	2101	glutathione reductase 1	Similar to Glutathione reductase (Fragment). (Os03t0163300-01)
Os03g0168200	189.84488837492	54.0330342094717	1.8129	2.6136e-20	1.0258e-18	3	3681100	3683235	1141		Similar to F16A14.21. (Os03t0168200-01)
Os03g0169100	385.98967093969	1011.56820384263	-1.39	7.5749e-60	9.1229e-58	3	3713990	3717346	1274	D-ribulose-5-phosphate 3-epimerase, chl-RPEase, chloroplast RPEase, chloroplast D-Ribulose-5-phosphate 3-Epimerase	Ribulose-phosphate 3-epimerase, chloroplast precursor (EC 5.1.3.1) (Pentose-5-phosphate 3-epimerase) (PPE) (RPE) (R5P3E). (Os03t0169100-01)
Os03g0171900	39.7377941205958	15.0594461373288	1.3998	0.00040564	0.0031984	3	3854304	3858338	1935		Similar to Alanine:glyoxylate aminotransferase-like protein (Fragment). (Os03t0171900-01);Similar to Alanine:glyoxylate aminotransferase-like protein (Fragment). (Os03t0171900-02)
Os03g0176700	7.2691086805968	53.7098701292715	-2.8853	7.3272e-10	1.3566e-08	3	4069860	4072360	696		Conserved hypothetical protein. (Os03t0176700-00)
Os03g0177500	68.1478938805949	31.2822829633784	1.1233	8.2363e-05	0.00075535	3	4099985	4102960	1722	ELONGATION FACTOR 1A4	EF-1 alpha. (Os03t0177500-01)
Os03g0178100	17.9910439844771	83.376332691649	-2.2124	5.0404e-11	1.0346e-09	3	4120367	4126939	2715	HEAVY METAL ATPASE 8	Similar to Copper-translocating P-type ATPase family protein, expressed. (Os03t0178100-00)
Os03g0178400	0	13.8314226325681	-3.835	0.00039729	0.0031376	3	4133458	4136490	1173		Alpha/beta hydrolase fold-1 domain containing protein. (Os03t0178400-01)
Os03g0181800	30.954287798208	67.2827614976795	-1.1201	0.00044058	0.003444	3	4287354	4291799	1872		Protein of unknown function DUF936, plant family protein. (Os03t0181800-01);Hypothetical conserved gene. (Os03t0181800-02)
Os03g0183200	147.986937555816	52.6111122565909	1.492	9.2635e-13	2.1905e-11	3	4367273	4368453	749	ETHYLENE RESPONSE FACTOR 69	Similar to AP2 domain containing protein, expressed. (Os03t0183200-01)
Os03g0184000	61.0605129170131	146.910390859006	-1.2666	8.3029e-09	1.3755e-07	3	4410090	4414505	1737	PHYTOENE DESATURASE	Similar to Phytoene desaturase (Fragment). (Os03t0184000-00)
Os03g0184100	16.2343427199995	0	6.9726	3.349e-05	0.00033018	3	4416654	4419091	1335		Conserved hypothetical protein. (Os03t0184100-01)
Os03g0184550	194.388081300293	22.2983215338131	3.1239	9.96e-37	7.1552e-35	3	4441960	4443828	1198		Similar to Dihydroflavonol-4-reductase. (Os03t0184550-01)
Os03g0186500	31.802350477611	78.0118089603258	-1.2946	1.9094e-05	0.00019695	3	4513398	4518521	2963		Myoactive tetradecapeptides family protein. (Os03t0186500-01);Hypothetical conserved gene. (Os03t0186500-02);Hypothetical conserved gene. (Os03t0186500-03)
Os03g0189400	204.685985264471	46.6648931809074	2.133	2.3613e-26	1.1888e-24	3	4667276	4679965	1405		Similar to Alcohol dehydrogenase ADH. (Os03t0189400-01)
Os03g0191400	36.1032397802974	7.62667229272448	2.243	4.3035e-06	4.8995e-05	3	4763790	4766335	1012	small GTP-binding protein OsRab6B2	Small GTPase, Regulation of iron homeostasis (Os03t0191400-01)
Os03g0194900	132.903537043578	26.8226186566158	2.3089	3.0201e-19	1.1158e-17	3	4923937	4926075	1377		Uncharacterised conserved protein UCP037471 domain containing protein. (Os03t0194900-01);Similar to membrane protein. (Os03t0194900-02);Uncharacterised conserved protein UCP037471 domain containing protein. (Os03t0194900-03)
Os03g0195475	4.30088930268644	22.4275871658932	-2.3826	0.00035732	0.0028393	3	4954410	4959369	2287		Hypothetical protein. (Os03t0195475-00)
Os03g0196800	30.1668010244767	66.1840036249989	-1.1335	0.000429	0.0033653	3	5078248	5081710	780		Similar to Cyanelle 30S ribosomal protein S10. (Os03t0196800-01)
Os03g0197000	10.7219353038803	71.0314648280017	-2.7279	6.2783e-12	1.3909e-10	3	5085664	5090353	1236		Di-trans-poly-cis-decaprenylcistransferase-like domain containing protein. (Os03t0197000-01)
Os03g0197100	1.8172771701492	34.7724550295404	-4.2581	6.4898e-09	1.0869e-07	3	5098241	5100592	2253		Similar to Sugar transporter protein. (Os03t0197100-01)
Os03g0197300	0	17.2569618826901	-5.3469	2.0144e-05	0.00020691	3	5116435	5119048	2129		Similar to Cupin family protein, expressed. (Os03t0197300-01)
Os03g0201600	41.7367990077599	12.7326647598875	1.7128	3.0533e-05	0.00030359	3	5320785	5323969	1489		Similar to ischemia/reperfusion inducible protein. (Os03t0201600-01);Similar to ischemia/reperfusion inducible protein. (Os03t0201600-02)
Os03g0202001	2.4230362268656	18.678883835571	-2.9465	0.00024115	0.0019975	3	5341103	5347082	1347		Similar to Adenylyl-sulfate kinase. (Os03t0202001-01)
Os03g0205000	125.392124740295	62.1767690305165	1.012	8.1253e-07	1.0392e-05	3	5483405	5489241	3114		Ubiquitin system component Cue domain containing protein. (Os03t0205000-01)
Os03g0210700	27.0774298352231	63.7925894315175	-1.2363	0.00019834	0.001678	3	5777776	5779292	1101		Conserved hypothetical protein. (Os03t0210700-01)
Os03g0211700	14.1141860214921	41.2357366335442	-1.5467	0.00034034	0.0027184	3	5823655	5828110	1900		Glycoside hydrolase family 79, N-terminal protein. (Os03t0211700-01);Similar to Heparanase-like protein 2. (Os03t0211700-02)
Os03g0214200	54.7000428214909	18.5496182034909	1.5602	7.5019e-06	8.2394e-05	3	5983462	5988740	1593	Mediator of OsbZIP46 deactivation and degradation	Mediator of OsbZIP46 deactivation and degradation, Negative regulation of ABA signaling and drought tolerance (Os03t0214200-01);Similar to Ninja-family protein 1. (Os03t0214200-02)
Os03g0215000	128.239192306862	33.9969	1.9154	3.7358e-15	1.0478e-13	3	6013161	6017199	1903		Similar to integral membrane family protein. (Os03t0215000-01);Similar to integral membrane family protein. (Os03t0215000-02);Similar to integral membrane family protein. (Os03t0215000-03)
Os03g0218400	249.875610895515	72.8411836771228	1.7784	1.3092e-25	6.382e-24	3	6233563	6238297	1979	monosaccharide transporter 4	Similar to Hexose transporter. (Os03t0218400-01)
Os03g0218500	5.27010379343268	38.5211583598626	-2.8697	1.9814e-07	2.7755e-06	3	6244085	6247317	2225		Similar to 70kD heat shock protein. (Os03t0218500-01)
Os03g0220700	210.92530354865	65.6669410966786	1.6835	1.942e-20	7.6707e-19	3	6327307	6334713	1054		Similar to (RAP Annotation release2) Peptidase. (Os03t0220700-01);Conserved hypothetical protein. (Os03t0220700-02)
Os03g0225700	32.2869577229841	7.36814102856433	2.1316	2.4791e-05	0.00025066	3	6589784	6594037	2257	WALL-ASSOCIATED KINASE GENE 25	Wall-associated kinase, Biotic stress response (Os03t0225700-01)
Os03g0225900	74.8112435044753	3.42553925012201	4.4489	9.5198e-19	3.4346e-17	3	6608577	6610549	1908	ALLENE OXIDE SYNTHASE 2	Allene oxide synthase (CYP74A2), Biosynthesis of jasmonic acid (JA) (Os03t0225900-01);Allene oxide synthase. (Os03t0225900-02)
Os03g0226400	0	17.2569618826901	-4.1542	4.912e-05	0.00047101	3	6636675	6641550	1893	metal tolerance protein 8.1	Manganese transporter, Cation diffusion facilitator (CDF) family member, Mn tolerance (Os03t0226400-01);Similar to Metal tolerance protein 4. (Os03t0226400-02)
Os03g0228200	0	35.3541503739008	-5.7295	9.1325e-10	1.6695e-08	3	6776463	6778596	1315		Conserved hypothetical protein. (Os03t0228200-01)
Os03g0230500	29.1370106280588	131.657046273557	-2.1759	3.1545e-16	9.4746e-15	3	6902118	6907409	1586	DROUGHT- AND SALT-SENSITIVE MUTANT 3	Inositol 1,3,4-trisphosphate 5/6-kinase, Drought and salt tolerance, Negative regulator of osmotic stress signaling (Os03t0230500-01)
Os03g0231400	14.7805209838801	1.74508603308102	3.0823	0.00052065	0.0039975	3	6943194	6943974	781		Hypothetical protein. (Os03t0231400-01)
Os03g0231600	16.0526150029846	0	5.3714	2.6176e-05	0.0002626	3	6948035	6950951	1736		Similar to Branched-chain-amino-acid aminotransferase 3, chloroplast precursor (EC 2.6.1.42) (Atbcat-3). (Os03t0231600-01)
Os03g0232600	19.7477452489546	78.7227699367662	-1.9951	2.5232e-09	4.3935e-08	3	7029174	7031611	2438	ERECT LEAF 1	U-Box E3 ubiquitin ligase, Regulation of brassinosteroid-mediated growth (Os03t0232600-01)
Os03g0234900	0	32.1871423879389	-8.0535	3.6505e-08	5.6267e-07	3	7124925	7127129	1202	class III peroxidase 39	Similar to Peroxidase (EC 1.11.1.7). (Os03t0234900-01)
Os03g0235000	63.5441250495503	0	7.3563	5.5734e-16	1.638e-14	3	7128273	7129609	943	PEROXIDASE N	Similar to Peroxidase. (Os03t0235000-01)
Os03g0236200	85.472602902684	4.07186741052239	4.3917	4.3991e-21	1.8074e-19	3	7181080	7184036	2017	GLUTAMATE DECARBOXYLASE	Similar to Glutamate decarboxylase isozyme 3 (EC 4.1.1.15). (Os03t0236200-01)
Os03g0237600	55.0029223498491	132.174108801878	-1.2649	4.7824e-08	7.271e-07	3	7277308	7284276	2858		Similar to ATMAP65-6; microtubule binding. (Os03t0237600-01);MAP65/ASE1 family protein. (Os03t0237600-02);MAP65/ASE1 family protein. (Os03t0237600-04)
Os03g0239300	65.1796745026846	29.1494000340571	1.161	7.8981e-05	0.00072759	3	7353076	7354368	1161		Zinc finger, C2H2-type domain containing protein. (Os03t0239300-01);Zinc finger, C2H2-type domain containing protein. (Os03t0239300-02);Zinc finger, C2H2-type domain containing protein. (Os03t0239300-03)
Os03g0243900	0	21.4580949252926	-4.4686	3.9101e-06	4.4891e-05	3	7611453	7614083	1720		Similar to Thaumatin-like protein. (Os03t0243900-01)
Os03g0244000	21.7467501361187	106.514880833983	-2.2922	3.0758e-14	8.1084e-13	3	7615918	7618902	1049		Heat shock protein DnaJ, cysteine-rich region domain containing protein. (Os03t0244000-01);Heat shock protein DnaJ, cysteine-rich region domain containing protein. (Os03t0244000-02)
Os03g0244200	89.4100367713406	17.7740244110104	2.3307	1.4109e-13	3.5428e-12	3	7626455	7629565	1519		Similar to thaumatin-like protein 1. (Os03t0244200-01);Similar to Thaumatin-like protein. (Os03t0244200-02)
Os03g0245700	5.7547110388058	24.8836341754146	-2.1124	0.00049726	0.0038383	3	7686713	7688842	1826		Thiolase-like, subgroup domain containing protein. (Os03t0245700-02);Similar to senescence-associated protein 15. (Os03t0245700-03)
Os03g0246500	56.3355922746252	191.700932374753	-1.7667	1.4011e-17	4.69e-16	3	7740991	7749358	1567		Protein of unknown function DUF869, plant family protein. (Os03t0246500-01);Non-protein coding transcript. (Os03t0246500-02);Non-protein coding transcript. (Os03t0246500-03)
Os03g0249200	22.4130850985068	66.5071677051991	-1.5692	4.2174e-06	4.8095e-05	3	7874537	7878425	1119		Class I peptide chain release factor domain containing protein. (Os03t0249200-01)
Os03g0250200	6.29989418985056	25.9177592320552	-2.0405	0.00051566	0.0039666	3	7929012	7933985	2537		TB2/DP1 and HVA22 related protein family protein. (Os03t0250200-01);Similar to TB2/DP1, HVA22 family protein, expressed. (Os03t0250200-02)
Os03g0251000	709.586159037591	186.142510195309	1.9306	3.6302e-77	6.0264e-75	3	7965176	7966095	920		Plant lipid transfer protein/seed storage/trypsin-alpha amylase inhibitor domain containing protein. (Os03t0251000-03)
Os03g0251350	104.190557755221	287.874562642329	-1.4662	1.0875e-19	4.1426e-18	3	7976995	7979371	1217	HAP5C SUBUNIT OF CCAAT-BOX BINDING COMPLEX	Histone-fold domain containing protein. (Os03t0251350-00)
Os03g0251500	7.93544364298483	65.9254723608387	-3.0545	2.1747e-12	5.0076e-11	3	7982396	7989433	3025		Similar to T-cell immune regulator 1 transcript variant 3 (Fragment). (Os03t0251500-01)
Os03g0252800	138.415944459697	56.2951827708731	1.2979	4.1435e-10	7.8732e-09	3	8047380	8052536	1941		Pyridoxal phosphate-dependent transferase, major region, subdomain 1 domain containing protein. (Os03t0252800-01)
Os03g0254800	674.573285559383	108.841662211424	2.6317	1.5653e-104	3.628e-102	3	8177756	8181722	1604	chorismate synthase	Similar to Chorismate synthase 1, chloroplast precursor (EC 4.2.3.5) (5- enolpyruvylshikimate-3-phosphate phospholyase 1). (Os03t0254800-01)
Os03g0255100	760.227616179081	145.876265802366	2.3817	1.1023e-105	2.6294e-103	3	8196070	8201999	2495	BETA-GALACTOSIDASE 8	Similar to Relative to SR12 protein (Fragment). (Os03t0255100-01);Similar to Beta-galactosidase. (Os03t0255100-02)
Os03g0255400	588.252619977296	235.780512914058	1.319	7.6672e-39	5.8321e-37	3	8212498	8217658	2797		FAR1 domain containing protein. (Os03t0255400-01)
Os03g0255500	1126.65126958683	269.131045990718	2.0657	5.9317e-132	2.0241e-129	3	8218898	8224127	1538		Similar to Phosphoenolpyruvate carboxykinase 4 (EC 4.1.1.49) (Fragment). (Os03t0255500-01);Similar to Phosphoenolpyruvate carboxykinase. (Os03t0255500-02)
Os03g0263900	73.8420290137291	148.784742524167	-1.0107	1.7753e-06	2.1518e-05	3	8679164	8682334	3171		EF-HAND 2 domain containing protein. (Os03t0263900-01)
Os03g0264400	708.859248169531	113.753756230467	2.6396	4.4102e-110	1.1778e-107	3	8702305	8707258	2140	ANTHRANILATE SYNTHASE ALPHA-SUBUNIT 2	Anthranilate synthase alpha 2 subunit. (Os03t0264400-01);Similar to Anthranilate synthase component I family protein, expressed. (Os03t0264400-02);Similar to Anthranilate synthase component I family protein, expressed. (Os03t0264400-03)
Os03g0265600	61.7874237850728	183.492564737668	-1.5703	2.0744e-14	5.5277e-13	3	8767643	8770548	1437		Similar to Transformer-2-like protein. (Os03t0265600-01)
Os03g0265900	241.758439535515	64.1803863277577	1.9134	3.841e-27	1.9951e-25	3	8789242	8790378	804		Conserved hypothetical protein. (Os03t0265900-01)
Os03g0267300	18.2333476071636	282.057609198726	-3.9513	9.8618e-59	1.1538e-56	3	8841311	8843028	1448	chloroplastic fructose 1, 6-bisphosphatase, chloroplastic FruP2ase, fructose-1, 6-bisphosphatase plastidic isoform, Plastidic Fructose-1, 6-Bisphosphatase	Similar to Fructose-1,6-bisphosphatase, chloroplast precursor (EC 3.1.3.11) (D- fructose-1,6-bisphosphate 1-phosphohydrolase) (FBPase). (Os03t0267300-01);Similar to Chloroplast fructose-1,6-bisphosphatase. (Os03t0267300-02)
Os03g0270000	34.2859626101482	8.14373482104478	2.0739	1.9261e-05	0.00019858	3	9022593	9023708	1116		Protein of unknown function DUF296 domain containing protein. (Os03t0270000-01)
Os03g0276500	695.350821204755	233.195200272457	1.5762	3.2155e-58	3.6575e-56	3	9370160	9373067	2251	71.1 KDA CLASS I HEAT SHOCK PROTEIN	Similar to Heat shock protein 70. (Os03t0276500-01)
Os03g0277100	301.062251188051	99.2760054374983	1.6005	1.0683e-26	5.4227e-25	3	9404128	9405129	1002		HSP20-like chaperone domain containing protein. (Os03t0277100-01)
Os03g0277700	62.5143346531324	0	8.3327	1.6525e-14	4.442e-13	3	9425601	9426838	1150		Protein of unknown function DUF26 domain containing protein. (Os03t0277700-01)
Os03g0278900	72.2670554662665	261.762904962154	-1.8569	4.7837e-25	2.2602e-23	3	9491526	9492494	969		ATPase, F0 complex, subunit B/B', bacterial and chloroplast family protein. (Os03t0278900-01)
Os03g0283100	25.0178490423873	146.457961146726	-2.5495	2.1202e-21	8.8441e-20	3	9712224	9714920	1139	LAMBDA GLUTATHIONE S-TRANSFERASE 2	Similar to In2-1 protein. (Os03t0283100-01);Similar to In2-1 protein. (Os03t0283100-02)
Os03g0283800	57.0625031426848	21.1995636611325	1.4285	1.7109e-05	0.00017789	3	9744220	9751248	3786		Similar to TBC domain containing protein, expressed. (Os03t0283800-01)
Os03g0284100	19.5054416262681	211.349308450924	-3.4377	3.3693e-40	2.6618e-38	3	9759666	9768689	2176	PSEUDO-RESPONSE REGULATOR 73	Similar to Two-component response regulator-like PRR73. (Os03t0284100-01);Similar to Two-component response regulator-like PRR73. (Os03t0284100-02);Similar to Two-component response regulator-like PRR73. (Os03t0284100-03);Non-protein coding transcript. (Os03t0284100-04)
Os03g0284500	1.39324583044772	33.8029627889399	-4.6006	5.4692e-09	9.2163e-08	3	9783786	9788821	1708		HAD-superfamily subfamily IIA hydrolase, CECR5 protein. (Os03t0284500-01);Similar to cat eye syndrome critical region protein 5. (Os03t0284500-02)
Os03g0284600	16.5977981540293	132.561905698118	-2.9976	5.8263e-23	2.5471e-21	3	9788873	9791847	917		Thioredoxin-like fold domain containing protein. (Os03t0284600-01)
Os03g0285800	47.4915100465657	7.94983637292467	2.5787	1.206e-08	1.9662e-07	3	9847723	9850384	1449	MULTIPLE STRESS RESPONSIVE MAP KINASE 2	MAP Kinase. (Os03t0285800-01);MAP Kinase. (Os03t0285800-02)
Os03g0290300	28.6524033826857	112.202568645506	-1.9694	1.7608e-12	4.085e-11	3	10080334	10082679	999	OsFAD7	Similar to W-3 fatty acid desaturase (Fragment). (Os03t0290300-01)
Os03g0291500	2626.63184582798	24.3019388310543	6.756	0	0	3	10120289	10124384	2238	ASPARAGINE SYNTHETASE 1	Asparagine synthetase, Biosynthesis of asparagine following the supply of ammonium (Os03t0291500-01)
Os03g0293100	16.5977981540293	52.5464794405509	-1.6626	1.9344e-05	0.00019927	3	10208963	10210224	963		Conserved hypothetical protein. (Os03t0293100-01)
Os03g0294800	7.14795686925352	51.1891903037101	-2.8402	2.4752e-09	4.3223e-08	3	10292291	10295620	1854		Similar to Ser-thr protein kinase (Fragment). (Os03t0294800-01);Similar to ATP binding protein. (Os03t0294800-02)
Os03g0296800	27.3197334579096	64.1803863277577	-1.2322	0.00019762	0.0016742	3	10388030	10390923	2127	mitochondrial Fe transporter	Mitochondrial carrier protein domain containing protein. (Os03t0296800-01);Hypothetical conserved gene. (Os03t0296800-02)
Os03g0297600	55.0634982555207	20.8117667648922	1.4037	3.0317e-05	0.00030181	3	10418661	10419833	1173	PYRABACTIN RESISTANCE 1 LIKE/REGULATORY COMPONENTS OF ABA RECEPTOR 4, pyrabactin resistance-like 4	Streptomyces cyclase/dehydrase family protein. (Os03t0297600-01)
Os03g0298700	13.9324583044772	49.444104270629	-1.8273	8.9389e-06	9.709e-05	3	10470676	10477048	4669	Suppressor of cAMP Receptor-Like Protein 2, SCAR-like Protein 2, suppressor of cAMP receptor 3	Hypothetical conserved gene. (Os03t0298700-01)
Os03g0300400	28.1072202316409	0	5.4425	2.5879e-08	4.0653e-07	3	10562231	10563277	879	JASMONATE INDUCIBLE PATHOGENESIS-RELATED CLASS 10 PROTEIN	Pathogen-related protein (JIOsPR10). (Os03t0300400-01)
Os03g0302200	402.890348622077	138.249593509641	1.5431	1.629e-33	1.0759e-31	3	10651199	10655589	3394	RING finger protein	Zinc finger, RING/FYVE/PHD-type domain containing protein. (Os03t0302200-01)
Os03g0307100	147.381	320.190970662348	-1.1194	1.8126e-14	4.8564e-13	3	10918332	10925898	3284	Prolyl Oligopeptidase 7, PROLYL OLIGOPEPTIDASE 7	Peptidase S9A, oligopeptidase, N-terminal beta-propeller domain containing protein. (Os03t0307100-01)
Os03g0308800	132.903537043578	311.013110784663	-1.2266	3.2679e-16	9.7915e-15	3	10992850	10997554	2228		Tetratricopeptide-like helical domain containing protein. (Os03t0308800-01);Hypothetical conserved gene. (Os03t0308800-02);Hypothetical conserved gene. (Os03t0308800-03)
Os03g0309000	129.693014042981	36.7760723267816	1.8183	2.0641e-14	5.5063e-13	3	11007566	11011794	1518		Virulence factor, pectin lyase fold family protein. (Os03t0309000-01)
Os03g0310400	91.9542248095495	36.9699707749017	1.3146	2.7402e-07	3.7654e-06	3	11068996	11071051	1035		Crotonase, core domain containing protein. (Os03t0310400-01)
Os03g0311300	75.538154372535	645.811097872059	-3.0958	1.7367e-108	4.5393e-106	3	11104554	11122412	3661		Similar to HAD-superfamily hydrolase, subfamily IA, variant 3 containing protein, expressed. (Os03t0311300-01);Similar to HAD-superfamily hydrolase, subfamily IA, variant 3 containing protein, expressed. (Os03t0311300-02);NHL repeat domain containing protein. (Os03t0311300-03)
Os03g0315800	141.626467460294	314.438650034785	-1.1507	7.4875e-15	2.0531e-13	3	11351502	11355720	969		Similar to 30S ribosomal protein S1, chloroplast precursor (CS1). (Os03t0315800-01);Similar to 30S ribosomal protein S1 (Fragment). (Os03t0315800-02)
Os03g0318600	228.128860759396	105.997818305662	1.1058	1.0849e-12	2.5532e-11	3	11476096	11481187	1786	b-ZIP TRANSCRIPTION FACTOR 28	Similar to Transcription factor HBP-1b(C38) (Fragment). (Os03t0318600-01)
Os03g0319100	343.586536969542	118.66585024951	1.5338	1.3429e-28	7.348e-27	3	11507580	11512308	1440		Similar to SNF1-related protein kinase regulatory subunit beta-1. (Os03t0319100-01)
Os03g0319400	171.793268484771	764.218416857409	-2.1533	4.3932e-85	8.1154e-83	3	11526273	11531969	1753	CIPK-LIKE PROTEIN 1	Serine/threonine protein kinase, Cold stress tolerance, Abiotic stresses (Os03t0319400-01);Similar to CBL-interacting protein kinase 3. (Os03t0319400-02);Similar to CBL-interacting protein kinase 3. (Os03t0319400-03)
Os03g0320100	86.8658487331317	19.8422745242917	2.1302	4.7165e-12	1.0563e-10	3	11549564	11551862	1212		Alpha-L-arabinofuranosidase, C-terminal domain containing protein. (Os03t0320100-01)
Os03g0322600	31.0148637038797	109.229459107664	-1.8163	4.9373e-11	1.0142e-09	3	11677890	11680129	1134		Conserved hypothetical protein. (Os03t0322600-01)
Os03g0323200	1164.26890700892	2994.37373431892	-1.3628	3.0602e-168	1.2963e-165	3	11712280	11719587	2632	magnesium chelatase subunit ChlH, magnesium chelatase porphyrin-binding subunit, Magnesium chelatase (MgCh) H subuint	Similar to Magnesium-chelatase subunit H family protein, expressed. (Os03t0323200-01);Similar to Magnesium-chelatase subunit H family protein, expressed. (Os03t0323200-02);Similar to Magnesium-chelatase subunit H family protein, expressed. (Os03t0323200-03);Similar to Magnesium-chelatase subunit H family protein, expressed. (Os03t0323200-04)
Os03g0325500	44.7050183856703	98.8882085412581	-1.1454	1.4046e-05	0.00014832	3	11838970	11841217	1160		Similar to Phosphate starvation regulator protein (Regulatory protein of P- starvation acclimation response Psr1). (Os03t0325500-01);Hypothetical conserved gene. (Os03t0325500-02)
Os03g0326000	39.4349145922376	12.4741334957273	1.6605	7.2149e-05	0.00066993	3	11883831	11884796	880		Phospholipid-transporting ATPase 1 (EC 3.6.3.1) (Aminophospholipid flippase 1). (Os03t0326000-01)
Os03g0327800	20.9592633623874	4.65356275488273	2.1712	0.00059221	0.0044921	3	11973989	11976381	1782	NAC DOMAIN-CONTAINING PROTEIN 58	NAC Family transcriptional activator, Abiotic stress response, Positive regulator of leaf senescence (Os03t0327800-01)
Os03g0331600	33.316748119402	84.5397233803697	-1.3434	4.4886e-06	5.1009e-05	3	12219831	12223161	921	LOW CHLOROPHYLL ACCUMULATION A	Uncharacterised protein family Ycf54 domain containing protein. (Os03t0331600-01)
Os03g0331700	68.3296215976099	23.9787747508541	1.5108	9.8344e-07	1.2404e-05	3	12223921	12226096	2176	CALMODULIN-LIKE PROTEIN 27	Similar to cDNA clone:002-120-A09, full insert sequence. (Os03t0331700-02)
Os03g0332400	22.9582682495515	56.4244484029531	-1.2973	0.00027028	0.0022121	3	12263473	12266428	1220	GLYOXALASE II-2	Glyoxalase II (S-2-hydroxyacyl glutathione hydrolase), Salinity adaptation, Abiotic stress tolerance (Os03t0332400-01)
Os03g0333400	71.843024126565	186.142510195309	-1.3735	4.1935e-12	9.4176e-11	3	12320931	12321796	866		Similar to photosystem II 11 kD protein. (Os03t0333400-01)
Os03g0336200	40.7070086113421	5.88158625964345	2.791	3.9086e-08	6.0057e-07	3	12452080	12456329	1592	bZIP TRANSCRIPTION FACTOR RF2B	bZIP DNA-binding protein, Disease resistance, Vascular development (Os03t0336200-01);Transcription factor RF2b. (Os03t0336200-02)
Os03g0336700	64.0287322949234	30.1835250906977	1.085	0.00020134	0.0016982	3	12492933	12500010	2922		PAP/25A core domain containing protein. (Os03t0336700-01);Hypothetical conserved gene. (Os03t0336700-02)
Os03g0337600	103.887678226863	314.697181298945	-1.5989	3.2301e-24	1.4834e-22	3	12529090	12532682	1595	Uroporphyrinogen-III decarboxylase	Similar to Uroporphyrinogen decarboxylase (EC 4.1.1.37) (URO-D) (UPD) (Fragment). (Os03t0337600-01)
Os03g0337900	153.317617254921	50.4135965112296	1.6046	2.0793e-14	5.5348e-13	3	12546003	12552195	1975		Similar to predicted protein. (Os03t0337900-01)
Os03g0339300	0	73.8753087337634	-9.2521	6.4675e-15	1.7834e-13	3	12611816	12617140	1150	class III peroxidase 41, peroxidase 8.1	Hypothetical conserved gene. (Os03t0339300-01);Similar to Peroxidase (EC 1.11.1.7). (Os03t0339300-02)
Os03g0340900	181.545989297905	451.007790327385	-1.3128	2.4888e-25	1.1943e-23	3	12695305	12706384	3320	RSH1	Similar to RSH1. (Os03t0340900-01)
Os03g0343900	92.6811356776091	364.141285569574	-1.9742	4.2086e-37	3.0412e-35	3	12812218	12812882	665	PHOTOSYSTEM II SUBUNIT	Photosystem II PsbX domain containing protein. (Os03t0343900-01)
Os03g0348200	0	13.1850944721677	-4.7208	0.00025044	0.0020655	3	13063312	13070842	1674	terpene synthase 10	Terpene synthase-like domain containing protein. (Os03t0348200-00)
Os03g0351300	90.1975235450719	31.6700798596186	1.51	1.8887e-08	3.0073e-07	3	13162037	13163727	1611		Similar to beta-amylase. (Os03t0351300-00)
Os03g0355900	6.54219781253712	74.909433790404	-3.5173	1.5049e-15	4.2943e-14	3	13608897	13609145	249		Hypothetical conserved gene. (Os03t0355900-00)
Os03g0356300	44.4021388573121	112.590365541746	-1.3424	1.2175e-07	1.7534e-06	3	13627581	13630305	999		Ribosomal protein L6 family protein. (Os03t0356300-01)
Os03g0356414	58.6374766901475	5.94621907568349	3.3018	1.0927e-12	2.569e-11	3	13633732	13637491	1490	drought-induced SINA protein 1, drought induced seven in absentia (SINA) protein 1, drought induced seven in absentia protein 1	Similar to Ubiquitin ligase SINAT5 (EC 6.3.2.-) (Seven in absentia homolog 5). Splice isoform 2. (Os03t0356414-01)
Os03g0363100	13.1449715307459	0	4.7164	0.00017835	0.0015258	3	14143989	14146663	2553		Armadillo-like helical domain containing protein. (Os03t0363100-00)
Os03g0363500	14.9016727952234	63.8572222475575	-2.0994	2.767e-08	4.3329e-07	3	14153874	14159179	1694		Similar to Vacuolar monosaccharide symporter 1. (Os03t0363500-01);Similar to Sugar transporter-like protein. (Os03t0363500-02);Similar to solute carrier family 2, facilitated glucose transporter member 8. (Os03t0363500-03)
Os03g0370000	179.910439844771	50.7367605914298	1.8262	1.6888e-19	6.3251e-18	3	14526314	14530466	1535	pyruvate dehydrogenase kinase 1	Similar to Pyruvate dehydrogenase kinase isoform 1 (EC 2.7.1.99). (Os03t0370000-01)
Os03g0370900	66.6940721444756	30.3774235388178	1.1346	8.6887e-05	0.00079328	3	14553015	14556804	2006		Similar to Cytochrome P450. (Os03t0370900-01);Similar to Cytochrome P450. (Os03t0370900-02)
Os03g0371300	1.93842898149248	26.4348217603755	-3.7695	1.1358e-06	1.4194e-05	3	14567492	14571380	627	P-450 72A1	Similar to Cytochrome P450 CYP709E4. (Os03t0371300-00)
Os03g0371350	1.63554945313428	14.9948133212888	-3.1966	0.0006197	0.0046747	3	14571477	14572023	447	P-450 72A1	Similar to Cytochrome P450 family protein, expressed. (Os03t0371350-00)
Os03g0376600	5.39125560477596	30.1188922746577	-2.482	2.2341e-05	0.00022747	3	14866657	14868757	1171		Similar to 29 kDa ribonucleoprotein, chloroplast precursor (RNA-binding protein cp29). (Os03t0376600-01)
Os03g0382100	3.3316748119402	24.3665716470943	-2.8706	3.5158e-05	0.00034552	3	15149948	15151948	2001		Thiolase-like, subgroup domain containing protein. (Os03t0382100-01)
Os03g0387900	666.092658765353	1707.34046851364	-1.358	3.7148e-96	7.7346e-94	3	15467843	15473834	1950		Conserved hypothetical protein. (Os03t0387900-01);Conserved hypothetical protein. (Os03t0387900-02);Conserved hypothetical protein. (Os03t0387900-03);Hypothetical conserved gene. (Os03t0387900-04)
Os03g0393700	43.6146520835808	8.79006298144516	2.3109	2.7495e-07	3.776e-06	3	15824108	15829103	1479	SERINE CARBOXYPEPTIDASE 18	Similar to Serine carboxypeptidase family protein, expressed. (Os03t0393700-01);Similar to Serine carboxypeptidase family protein, expressed. (Os03t0393700-02);Similar to Serine carboxypeptidase family protein, expressed. (Os03t0393700-03)
Os03g0401951	15.6285836632831	0	4.3327	5.9039e-05	0.00055597	3	16358834	16359470	637		Hypothetical gene. (Os03t0401951-01)
Os03g0402000	271.804088748648	51.4477215678702	2.4014	2.7185e-39	2.0937e-37	3	16359486	16362281	993		TRAPP I complex, Bet3 domain containing protein. (Os03t0402000-01)
Os03g0404800	0	33.9969	-9.1324	9.9243e-08	1.4462e-06	3	16551354	16561430	1189		NAD(P)-binding domain containing protein. (Os03t0404800-01)
Os03g0405200	36.8301506483571	1.3572891368408	4.7621	3.3103e-10	6.3888e-09	3	16586544	16587292	749	-	-
Os03g0405400	292.763352111036	14.6716492410886	4.3186	1.3568e-67	1.9158e-65	3	16588547	16593603	4903	-	-
Os03g0405500	81.6563208453707	16.8691649864499	2.2752	3.1709e-12	7.1737e-11	3	16590192	16595911	1671		Similar to PDI-like protein. (Os03t0405500-01);Hypothetical conserved gene. (Os03t0405500-02)
Os03g0406200	86.6235451104451	29.2140328500972	1.5681	1.547e-08	2.489e-07	3	16654335	16658094	951	EUKARYOTIC ELONGATION FACTOR 1-BETA2	Elongation factor 1 beta 2. (Os03t0406200-01);Elongation factor 1 beta 2. (Os03t0406200-02)
Os03g0407050	267.684927162977	124.353538061033	1.1061	1.2252e-14	3.3224e-13	3	16696508	16704564	2298		Hypothetical protein. (Os03t0407050-00)
Os03g0411800	40.2224013659689	6.78644568420399	2.5673	1.6743e-07	2.3682e-06	3	17008027	17011263	1332	ZINC TRANSPORTER 2	Similar to Metal transport protein. (Os03t0411800-01)
Os03g0426900	165.796253823279	424.249804486809	-1.3555	4.0654e-25	1.9282e-23	3	17832202	17839082	2796	CLASS I CLP ATPASE B-C	Similar to Heat shock protein 101. (Os03t0426900-01);Similar to APG6/CLPB-P/CLPB3 (ALBINO AND PALE GREEN 6); ATP binding / ATPase. (Os03t0426900-02)
Os03g0427000	67.6632866352218	33.2859002606195	1.0235	0.00025753	0.0021204	3	17840098	17844363	1424		Similar to Circadian clock coupling factor ZGT. (Os03t0427000-01)
Os03g0432100	74.2054844477589	31.0237516992182	1.2582	7.763e-06	8.5071e-05	3	18153151	18160127	2922	Pyruvate orthophosphate dikinase, cytosolic Pyruvate orthophosphate dikinase, cytosolic PPDK	Similar to Pyruvate, phosphate dikinase 2. (Os03t0432100-01)
Os03g0437200	23.2611477779097	0	6.4914	4.9553e-07	6.5631e-06	3	18435990	18437086	1097	zinc finger protein 36	C2H2-type zinc finger protein, Abscisic acid-induced antioxidant defence, Water stress and oxidative stress tolerance (Os03t0437200-01)
Os03g0439700	34.7705698555213	127.262014782835	-1.8719	4.2062e-13	1.0151e-11	3	18575450	18577554	1196		Protein of unknown function DUF1230 family protein. (Os03t0439700-01)
Os03g0440900	476.12661857909	150.529828557248	1.6613	2.6395e-43	2.2362e-41	3	18635904	18638510	1055	OsI-BAK1	Similar to LRR protein. (Os03t0440900-01);Similar to LRR protein. (Os03t0440900-02)
Os03g0448600	222.192422003575	17.0631	3.7029	1.8974e-47	1.7266e-45	3	19184047	19191279	1354	OsWD40-76	WD40 repeat-like domain containing protein. (Os03t0448600-01)
Os03g0560200	13.8113064931339	0	5.1544	0.00010129	0.00091421	3	20057603	20058345	621		Similar to OSIGBa0092E01.11 protein. (Os03t0560200-01)
Os03g0563300	45.5530810650733	227.507512460934	-2.3203	4.8042e-29	2.701e-27	3	20248326	20250000	1481	Magnesium-chelatase subunit chlI, magnesium chelatase subunit ChlI, MgCh I subuint	Similar to Mg-chelatase subunit (Fragment). (Os03t0563300-01)
Os03g0564200	16.5977981540293	2.00361729724118	3.0503	0.00025241	0.0020796	3	20313408	20318292	727		Protein of unknown function DUF952 family protein. (Os03t0564200-01)
Os03g0565200	104.251133660892	501.421386838615	-2.266	3.6254e-60	4.4315e-58	3	20379625	20387042	1220		Haloacid dehalogenase-like hydrolase domain containing protein. (Os03t0565200-01)
Os03g0565600	82.3832317134303	35.8712129022211	1.1995	5.4208e-06	6.0649e-05	3	20420795	20426307	1928		Similar to tobamovirus multiplication-like protein. (Os03t0565600-01)
Os03g0568500	74.5689398817888	29.3432984821772	1.3455	2.4995e-06	2.9638e-05	3	20558776	20561694	795		Uncharacterised protein family UPF0136, Transmembrane domain containing protein. (Os03t0568500-01)
Os03g0574900	13.8113064931339	91.7139659608139	-2.7313	5.4805e-15	1.5215e-13	3	20978620	20985759	2830	HIGH-AFFINITY POTASSIUM(K+) TRANSPORTER 27	Similar to Potassium transporter 1 (OsHAK1). Splice isoform 2. (Os03t0574900-01)
Os03g0575200	30.7119841755215	99.0821069893782	-1.6898	2.8813e-09	5.0028e-08	3	21002797	21007629	2904	HIGH-AFFINITY POTASSIUM(K+) TRANSPORTER 16	Similar to Potassium transporter 1 (OsHAK1). (Os03t0575200-01)
Os03g0582200	154.468559462682	57.0707765633535	1.4365	1.2252e-12	2.8697e-11	3	21416155	21420237	1432	SCAMP4	SCAMP family protein. (Os03t0582200-01);SCAMP family protein. (Os03t0582200-02)
Os03g0583800	365.999622068049	908.220330994613	-1.3112	3.311e-49	3.1409e-47	3	21498173	21500536	1297		Mpv17/PMP22 family protein. (Os03t0583800-01)
Os03g0586300	65.785433559401	21.7166261894528	1.599	5.8558e-07	7.6487e-06	3	21622958	21628739	2357		Reticulon family protein. (Os03t0586300-01)
Os03g0592500	632.836486551623	4038.19371336553	-2.6738	0	0	3	22000043	22001240	890	LHCB, LHCP II, Lhcb2	Similar to Photosystem II type II chlorophyll a/b binding protein (Fragment). (Os03t0592500-01);Similar to Chloroplast chlorophyll a-b binding protein (Fragment). (Os03t0592500-02)
Os03g0595300	23.4428754949247	87.1896688380112	-1.895	1.4293e-09	2.5633e-08	3	22150420	22151574	724		Conserved hypothetical protein. (Os03t0595300-01)
Os03g0599000	24.7149695140291	3.81333614636224	2.6963	2.5789e-05	0.00025947	3	22347751	22351524	3774		NB-ARC domain containing protein. (Os03t0599000-01)
Os03g0599800	371.814909012526	129.265632080076	1.5242	1.4695e-30	8.8059e-29	3	22381361	22383926	1509	UDP-ARABINOPYRANOSE MUTASE 1	Reversibly glycosylated polypeptide. (Os03t0599800-01)
Os03g0607500	157.921386085965	339.580815474359	-1.1045	6.1123e-15	1.6892e-13	3	22830703	22832836	837		Similar to Seed maturation protein PM23 (Fragment). (Os03t0607500-01)
Os03g0611200	60.8787851999982	158.673563378293	-1.3821	1.2693e-10	2.519e-09	3	23086275	23090241	1605		Aldo/keto reductase family protein. (Os03t0611200-01)
Os03g0617900	82.2015039964154	30.700587619018	1.4209	2.7336e-07	3.7605e-06	3	23438159	23442295	1888		Semialdehyde dehydrogenase, dimerisation region domain containing protein. (Os03t0617900-01)
Os03g0618300	4.17973749134316	30.1835250906977	-2.8523	4.45e-06	5.0593e-05	3	23450188	23452171	1336		Isopenicillin N synthase family protein. (Os03t0618300-01)
Os03g0622500	67.299831201192	31.2176501473383	1.1082	0.00010749	0.0009635	3	23624215	23630665	3767		Conserved hypothetical protein. (Os03t0622500-01);Hypothetical gene. (Os03t0622500-02)
Os03g0629900	11.0248148322385	37.7455645673822	-1.7756	0.0001442	0.0012577	3	24047948	24053785	3317		Conserved hypothetical protein. (Os03t0629900-01);Conserved hypothetical protein. (Os03t0629900-02)
Os03g0637900	6.11816647283564	28.1799077934566	-2.2035	0.00013925	0.0012184	3	24426730	24428723	1652		Similar to Centromere protein-like protein (Fragment). (Os03t0637900-01)
Os03g0645100	75.7198820895499	34.8370878455805	1.12	3.454e-05	0.00033985	3	24902822	24905484	1412		Similar to pyruvate dehydrogenase E1 component subunit beta. (Os03t0645100-01);Similar to pyruvate dehydrogenase E1 component subunit beta. (Os03t0645100-02);Similar to pyruvate dehydrogenase E1 component subunit beta. (Os03t0645100-03)
Os03g0648400	524.829646739089	129.653428976316	2.0172	1.0312e-60	1.2731e-58	3	25127262	25130981	1156	DnaJ domain protein A4, YDJ1 protein	Similar to DnaJ protein. (Os03t0648400-01);Similar to DnaJ protein homolog (DNAJ-1). (Os03t0648400-02);Similar to DnaJ protein homolog (DNAJ-1). (Os03t0648400-03);Non-protein coding transcript. (Os03t0648400-04)
Os03g0654400	33.9831	87.1250360219712	-1.3583	2.6166e-06	3.0967e-05	3	25504243	25509983	2281	cationic amino acid transporter 4, MEU22 homolog	Similar to Cationic amino acid transporter-like protein. (Os03t0654400-01);Similar to High-affinity cationic amino acid transporter 1. (Os03t0654400-02)
Os03g0655400	182.333476071636	985.521178978499	-2.4343	4.556e-127	1.4925e-124	3	25563660	25564431	619	LATE EMBRYOGENESIS ABUNDANT PROTEIN 24	Similar to LIP5. (Os03t0655400-01)
Os03g0658800	0	613.81785393224	-9.6063	9.8028e-107	2.4576e-104	3	25746127	25760738	1458		Cytochrome P450 family protein. (Os03t0658800-01);Hypothetical conserved gene. (Os03t0658800-02);Cytochrome P450 family protein. (Os03t0658800-03)
Os03g0661600	12.9026679080593	1.09875787268065	3.5537	0.00059024	0.0044785	3	25972352	25973470	1119	OsPR5, PR5	Similar to Alpha-amylase/trypsin inhibitor (Antifungal protein). (Os03t0661600-01)
Os03g0664800	24.0486345516411	1.03412505664061	4.5395	4.8172e-07	6.3941e-06	3	26119970	26120830	861		Acyl-CoA N-acyltransferase domain containing protein. (Os03t0664800-01)
Os03g0684400	121.575842682981	533.931693306754	-2.1348	2.4175e-59	2.8555e-57	3	27287853	27294356	1920	MRS2/MGT family member 6	Mg2+ transporter protein, CorA-like domain containing protein. (Os03t0684400-01)
Os03g0684700	3.99800977432824	88.8054892390122	-4.4733	5.8214e-21	2.368e-19	3	27300727	27302989	1149		HPP family protein. (Os03t0684700-01)
Os03g0685000	26.1082153444768	62.6291987427968	-1.2623	0.00017572	0.0015048	3	27309857	27312902	976	HEADING DATE DELAY AND YELLOWISH LEAF 1	Similar to Ferredoxin. (Os03t0685000-01)
Os03g0689900	293.429687073424	105.480755777342	1.476	1.8687e-23	8.3475e-22	3	27546294	27550181	1547		Similar to predicted protein. (Os03t0689900-00)
Os03g0693400	59.0009321241773	27.9860093453364	1.076	0.0003911	0.0030907	3	27763027	27766036	787		Protein of unknown function DUF538 family protein. (Os03t0693400-01)
Os03g0700700	57.1836549540281	16.1582040100095	1.8233	3.6456e-07	4.9187e-06	3	28106903	28113300	2323	LIPOXYGENASE 1	Similar to Lipoxygenase (Fragment). (Os03t0700700-01);Similar to Lipoxygenase. (Os03t0700700-02);Similar to Lipoxygenase. (Os03t0700700-03);Similar to Lipoxygenase. (Os03t0700700-04)
Os03g0701200	325.716644796408	96.4967943477767	1.7551	2.4384e-32	1.548e-30	3	28143097	28146251	1144		Similar to Sugar-starvation induced protein (Fragment). (Os03t0701200-01)
Os03g0703200	367.392867898496	180.196291119626	1.0278	1.293e-17	4.3341e-16	3	28254433	28259877	2449	SERK-like gene 8, bri1-associated receptor kinase 1 (BAK1) homologue 6	Similar to leucine-rich repeat family protein. (Os03t0703200-01)
Os03g0703300	75.7198820895499	379.717794235223	-2.3262	1.7698e-47	1.6164e-45	3	28260587	28266450	1931		Calponin-like actin-binding domain containing protein. (Os03t0703300-01);Hypothetical conserved gene. (Os03t0703300-02)
Os03g0704100	11.8123016059698	184.332791346188	-3.964	4.4905e-39	3.437e-37	3	28304985	28307930	1067		Similar to structural molecule. (Os03t0704100-01)
Os03g0710600	31.2571673265662	172.117189114621	-2.4611	6.3996e-24	2.901e-22	3	28651110	28653063	1011		Conserved hypothetical protein. (Os03t0710600-01)
Os03g0711100	59.1826598411922	235.909778546139	-1.995	5.8845e-25	2.7697e-23	3	28686958	28689501	1840	B-box-containing protein 10, CCT domain-containing gene 14, CCT (CO, CO-LIKE and TOC1) domain protein 14, CCT domain protein 14	Member of the CONSTANS-like (COL) family, Flowering time repressor (Os03t0711100-01)
Os03g0712700	37.7993651391033	240.498708484981	-2.6696	7.7673e-36	5.468e-34	3	28813619	28820086	1370	fructose-6-phosphate 1-phosphotransferase	Cytosolic phosphoglucomutase (Os03t0712700-01);Similar to Phosphoglucomutase. (Os03t0712700-02);Similar to Phosphoglucomutase. (Os03t0712700-03)
Os03g0713000	171.369237145069	42.2052288741448	2.0216	5.2167e-21	2.1326e-19	3	28839277	28844785	2024		Similar to Chloroplast threonine deaminase 1. (Os03t0713000-00)
Os03g0717700	37.3753337994019	115.951271975828	-1.6334	3.7886e-10	7.255e-09	3	29052532	29058566	2221	HISTIDINE KINASE 4	Histidine kinase, Cytokinin signaling (Os03t0717700-01);Similar to Histidine kinase. (Os03t0717700-02)
Os03g0721200	411.12867179342	96.5614271638167	2.0901	5.1849e-50	5.0551e-48	3	29260530	29272230	2687		Armadillo-like helical domain containing protein. (Os03t0721200-01);Similar to HEAT repeat family protein, expressed. (Os03t0721200-02)
Os03g0729000	8.29889907701467	137.538632533201	-4.0508	5.6347e-30	3.304e-28	3	29784695	29787012	1981	EGY3	Similar to Peptidase, M50 family. (Os03t0729000-01)
Os03g0729100	14.7199450782085	97.7894506685774	-2.7319	6.968e-16	2.0405e-14	3	29788494	29791241	1731		Protein of unknown function DUF3054 domain containing protein. (Os03t0729100-01)
Os03g0730500	3.08937118925364	22.8153840621334	-2.8846	5.9813e-05	0.0005624	3	29871085	29878399	2448	SERINE CARBOXYPEPTIDASE 20	Peptidase S10, serine carboxypeptidase family protein. (Os03t0730500-01);Peptidase S10, serine carboxypeptidase family protein. (Os03t0730500-02)
Os03g0731900	512.956769227447	1672.82654474826	-1.7054	2.2365e-133	7.9635e-131	3	29950669	29953904	1864	1-hydroxy-2-methyl-2-(E)-butenyl 4-diphosphate reductase, HMBDP reductase	Similar to Isopentenyl/dimethylallyl diphosphate synthase (Fragment). (Os03t0731900-01)
Os03g0732100	73.9026049194007	190.408276053952	-1.3654	3.0344e-12	6.8838e-11	3	30003190	30014029	3268		Similar to Homeodomain protein JUBEL1. (Os03t0732100-01)
Os03g0733800	93.9532296967136	34.9017206616205	1.4286	3.4379e-08	5.3157e-07	3	30062508	30066110	1581	ER membrane-localized sulfhydryl oxidase Ero1, ER membrane-localized sulfhydryl oxidase 1	Endoplasmic reticulum oxidoreductin 1 family protein. (Os03t0733800-00)
Os03g0735000	11.7517257002982	71.2899960921619	-2.6008	2.0295e-11	4.3208e-10	3	30099369	30104572	1343	ADP-GLUCOSE PYROPHOSPHORYLASE LARGE SUBUNIT 1	Similar to Glucose-1-phosphate adenylyltransferase large subunit 2 (EC 2.7.7.27) (ADP-glucose synthase) (ADP-glucose pyrophosphorylase) (AGPASE S) (Alpha-D-glucose-1-phosphate adenyl transferase) (BLPL) (Fragment). (Os03t0735000-01);Similar to Glucose-1-phosphate adenylyltransferase. (Os03t0735000-02)
Os03g0736600	21.5044465134322	75.9435588470446	-1.8203	4.0393e-08	6.1911e-07	3	30197329	30198770	1194		Similar to ATP synthase. (Os03t0736600-01)
Os03g0738400	1118.71582594385	4852.17939857377	-2.1168	0	0	3	30299613	30304241	1389	serine hydroxymethyltransferase 1, chlorophyll-deficient mutant 1	Similar to Serine hydroxymethyltransferase, cytosolic (EC 2.1.2.1) (Serine methylase) (Glycine hydroxymethyltransferase) (SHMT). (Os03t0738400-01);Similar to Serine hydroxymethyltransferase. (Os03t0738400-02);Similar to Serine hydroxymethyltransferase. (Os03t0738400-03)
Os03g0739700	11.4488	0	4.8838	0.00043678	0.0034187	3	30349191	30350948	1297		Uncharacterised protein family UPF0114 domain containing protein. (Os03t0739700-01)
Os03g0743500	165.008767049547	38.9089552561028	2.0844	5.2492e-21	2.1423e-19	3	30517480	30519662	1488	CALMODULIN-LIKE PROTEIN 4	Calcium-binding EF-hand domain containing protein. (Os03t0743500-01);Similar to Calmodulin 1 (Fragment). (Os03t0743500-02)
Os03g0743900	33.6196276477602	216.261402469967	-2.6854	1.3423e-32	8.6332e-31	3	30532225	30535298	1590	ATP sulfurylase	Similar to ATP sulfurylase. (Os03t0743900-01)
Os03g0744600	183.423842373726	86.801871941771	1.0794	3.6715e-10	7.0363e-09	3	30560821	30563674	1110		Similar to Ripening-associated protein (Fragment). (Os03t0744600-01)
Os03g0744700	17.2035572107457	239.981645956661	-3.8021	5.6528e-49	5.3009e-47	3	30593512	30596056	1142		Conserved hypothetical protein. (Os03t0744700-01)
Os03g0748900	74.0843326364157	18.6142510195309	1.9928	8.8836e-10	1.6276e-08	3	30825190	30829241	1402		Aldo/keto reductase domain containing protein. (Os03t0748900-01)
Os03g0750100	24.9572731367157	59.656089204955	-1.2572	0.00026316	0.0021616	3	30904264	30909752	1062		Similar to TPR Domain containing protein, expressed. (Os03t0750100-00)
Os03g0751600	2.4230362268656	19.4544776280514	-3.0052	0.00015408	0.0013358	3	30989898	30991596	1073		Similar to Circumsporozoite protein. (Os03t0751600-01);Similar to Circumsporozoite protein. (Os03t0751600-02)
Os03g0757000	56.4567440859684	9.50102395788558	2.571	5.5148e-10	1.0327e-08	3	31281967	31284608	1359		UDP-glucuronosyl/UDP-glucosyltransferase domain containing protein. (Os03t0757000-01)
Os03g0757200	0	18.3557197553708	-4.7838	1.4816e-05	0.00015563	3	31294568	31297066	1579		UDP-glucuronosyl/UDP-glucosyltransferase family protein. (Os03t0757200-01)
Os03g0758100	2.54418803820888	28.955501585937	-3.5086	7.2652e-07	9.3701e-06	3	31332033	31337809	3049	Starch phosphorylase 1, plastidial starch phosphorylase1, plastidial starch phosphorylase 1, Plastidic a-1, 4-glucan phosphorylase 2	Similar to Phosphorylase (Fragment). (Os03t0758100-01)
Os03g0760000	82.443807619102	4.13650022656243	4.3169	3.0451e-20	1.1875e-18	3	31436337	31437955	1619		Cytochrome P450 family protein. (Os03t0760000-01)
Os03g0760200	24.5938177026858	121.574326971311	-2.3055	3.8311e-16	1.1396e-14	3	31443454	31446045	1866	BENTAZON LETHAL	Cytochrome P450 family protein. (Os03t0760200-01)
Os03g0761100	288.765342336708	59.7207220209951	2.2736	3.1896e-39	2.4489e-37	3	31472117	31474811	1646	protein phosphatase 2C34, protein phosphatase 2C 34, protein phosphatase 55, BTH-induced protein phosphatase 2C 2	Protein phosphatase 2C-like protein. (Os03t0761100-01);Similar to protein phosphatase 2C family protein / PP2C family protein. (Os03t0761100-02);Protein phosphatase 2C-like protein. (Os03t0761100-03)
Os03g0764100	58.2740212561176	27.0811499207759	1.1056	0.00032146	0.0025802	3	31604982	31606215	1234	finger protein WZF1	Zinc finger transcription factor ZF1. (Os03t0764100-01)
Os03g0765400	388.412707166555	100.762560206419	1.9466	1.7335e-43	1.4737e-41	3	31690975	31696827	1561		Similar to nucleoporin p58/p45. (Os03t0765400-01);Conserved hypothetical protein. (Os03t0765400-02)
Os03g0769100	21.9890537588053	64.8267144881581	-1.5598	6.1535e-06	6.8378e-05	3	31845464	31847238	552	RIBOSOMAL PROTEIN S9	Similar to 9S ribosomal protein. (Os03t0769100-01);Non-protein coding transcript. (Os03t0769100-02)
Os03g0769700	31.0754396095513	0	5.1019	5.7016e-09	9.5816e-08	3	31867214	31867887	674		Uncharacterised conserved protein UCP031279 domain containing protein. (Os03t0769700-01)
Os03g0769800	164.887615238204	29.7310953784175	2.4714	3.1099e-25	1.4865e-23	3	31869151	31871497	2347		Similar to Homeodomain-leucine zipper protein interfascicular fiberless 1 (Revoluta). (Os03t0769800-01)
Os03g0772600	209.592633623874	94.0407473382552	1.1562	1.6971e-12	3.941e-11	3	32008474	32010598	2125		Similar to Lectin-like receptor kinase 7;2. (Os03t0772600-01)
Os03g0773600	5.99701466149236	39.3613849683831	-2.7145	3.3514e-07	4.5518e-06	3	32064251	32071104	2066	KIN8B	Kinesin, motor region domain containing protein. (Os03t0773600-01);Hypothetical conserved gene. (Os03t0773600-02)
Os03g0773700	23.3217236835814	71.3546289082019	-1.6133	1.1329e-06	1.4165e-05	3	32079178	32082438	3029	RECEPTOR-LIKE CYTOPLASMIC KINASE 117	Similar to Receptor-like protein kinase 2. (Os03t0773700-01)
Os03g0773800	430.270657985659	1289.36004718272	-1.5833	1.5813e-92	3.1846e-90	3	32086041	32089677	1347		Similar to Malate dehydrogenase, glyoxysomal precursor (EC 1.1.1.37) (mbNAD-MDH). (Os03t0773800-01);Similar to Malate dehydrogenase, glyoxysomal precursor (EC 1.1.1.37) (mbNAD-MDH). (Os03t0773800-02);Similar to Malate dehydrogenase, glyoxysomal precursor (EC 1.1.1.37) (mbNAD-MDH). (Os03t0773800-03)
Os03g0774300	82.6861112417885	425.15466391137	-2.3623	6.2262e-54	6.5372e-52	3	32096850	32103996	1568		HAD superfamily (subfamily IG) hydrolase, 5'-Nucleotidase protein. (Os03t0774300-01);Similar to cDNA clone:J013088P07, full insert sequence. (Os03t0774300-02);Similar to cDNA clone:J013088P07, full insert sequence. (Os03t0774300-03)
Os03g0775200	3.57397843462676	24.1080403829342	-2.7539	5.6978e-05	0.00053821	3	32142168	32146666	2724		Protein of unknown function DUF248, methyltransferase putative family protein. (Os03t0775200-01)
Os03g0778100	211.531062605367	1013.24865705968	-2.26	2.7293e-119	8.079e-117	3	32273066	32274174	984	PHOTOSYSTEM I SUBUNIT	Similar to Photosystem-1 F subunit. (Os03t0778100-01);Similar to Photosystem-1 F subunit. (Os03t0778100-02);Similar to Photosystem-1 F subunit. (Os03t0778100-03)
Os03g0782200	0	80.9202856821275	-7.3384	2.2652e-19	8.4323e-18	3	32423241	32424487	1247		Hypothetical protein. (Os03t0782200-01)
Os03g0782500	102.009825151042	648.525676145741	-2.6685	1.4814e-93	3.0081e-91	3	32432551	32435839	2003	PIL13	Phytochrome-interacting factor-like bHLH protein, Stress-responsive transcription factor, Regulator of reduced internode elongation under drought conditions (Os03t0782500-01)
Os03g0784000	5.87586285014908	31.6700798596186	-2.4302	1.7593e-05	0.00018246	3	32532282	32539857	2597		Similar to deoxyribodipyrimidine photolyase. (Os03t0784000-01);Similar to deoxyribodipyrimidine photolyase. (Os03t0784000-02);FAD dependent oxidoreductase family protein. (Os03t0784000-03)
Os03g0785200	9.44984128477583	63.6633237994374	-2.7521	6.2152e-11	1.2641e-09	3	32590198	32591451	1254		Mitochodrial transcription termination factor-related family protein. (Os03t0785200-01)
Os03g0786100	42.8877412155211	237.59023176318	-2.4698	1.6013e-32	1.0272e-30	3	32628790	32632431	1555	GLYCOLATE OXIDASE 1	Similar to Glycolate oxidase (EC 1.1.3.15) (Fragment). (Os03t0786100-01);Similar to Glycolate oxidase (EC 1.1.3.15) (Fragment). (Os03t0786100-02)
Os03g0786400	8.23832317134304	42.4637601383049	-2.3658	1.0045e-06	1.265e-05	3	32645695	32646908	1214	DROUGHT AND SALT TOLERANCE, zinc finger transcription factor DST	C2H2 zinc finger transcription factor, Drought and salt tolerance, Stomatal aperture control (Os03t0786400-01)
Os03g0793800	0	12.5387663117674	-4.6483	0.00037107	0.0029428	3	33023016	33023942	825	GPI-anchored non-specific lipid transfer protein 7, type G nsLTP 7, type G non-specific lipid transfer protein 7	Plant lipid transfer protein and hydrophobic protein, helical domain containing protein. (Os03t0793800-01)
Os03g0794500	175.064367391039	38.8443224400628	2.1721	3.0578e-23	1.3561e-21	3	33038059	33041471	1680	GLUTAMATE DEHYDROGENASE 1	Similar to Glutamate dehydrogenase (EC 1.4.1.3) (GDH). (Os03t0794500-01)
Os03g0794900	660.640827254905	312.111868657343	1.0818	9.6969e-33	6.2531e-31	3	33061357	33064912	1461		Frigida-like family protein. (Os03t0794900-01);Similar to Proline-rich protein (Fragment). (Os03t0794900-02);Hypothetical conserved gene. (Os03t0794900-03)
Os03g0795000	45.250201536715	104.381997904661	-1.2059	3.1386e-06	3.6633e-05	3	33065377	33070873	2082		Biopterin transport-related protein BT1 family protein. (Os03t0795000-01)
Os03g0795200	33.4378999307453	71.6777929884021	-1.1	0.00035519	0.0028232	3	33078797	33080790	1994		Pentatricopeptide repeat domain containing protein. (Os03t0795200-01)
Os03g0796501	104.493437283579	49.444104270629	1.0795	2.2357e-06	2.6691e-05	3	33143530	33146079	1597		Similar to 60S ribosomal protein L4 (L1). (Os03t0796501-00)
Os03g0796600	15.810311380298	58.3634328841543	-1.8842	8.1534e-07	1.0422e-05	3	33169846	33172084	1237		Protein of unknown function DUF506, plant family protein. (Os03t0796600-01);Non-protein coding transcript. (Os03t0796600-02)
Os03g0796900	49.6722426507448	21.9105246375729	1.1808	0.00048285	0.0037376	3	33187429	33191788	1718	ENDOSPERM BZIP	bZIP transcription factor, Globulin gene promoter in endosperm (Os03t0796900-01)
Os03g0799700	10.600783492537	36.8407051428216	-1.7971	0.00015186	0.0013184	3	33334437	33338509	1911		GTP1/OBG subdomain containing protein. (Os03t0799700-01)
Os03g0801500	56.699047708655	20.5532355007321	1.464	1.2936e-05	0.00013747	3	33421660	33422747	581		Conserved hypothetical protein. (Os03t0801500-01)
Os03g0802500	40.4647049886555	14.5423836090085	1.4764	0.00021024	0.0017659	3	33482291	33484111	1821		ATPase, AAA-type, core domain containing protein. (Os03t0802500-01)
Os03g0805400	94.0743815080569	24.9482669914547	1.9149	1.6522e-11	3.5452e-10	3	33627374	33630285	1472		Phosphatidic acid phosphatase type 2/haloperoxidase domain containing protein. (Os03t0805400-01);Phosphatidic acid phosphatase type 2/haloperoxidase domain containing protein. (Os03t0805400-02);Similar to phosphoric ester hydrolase. (Os03t0805400-03)
Os03g0805500	34.5282662328348	72.0655898846423	-1.0615	0.00051732	0.0039756	3	33631931	33636872	2626		Similar to AAE18 (ACYL-ACTIVATING ENZYME 18); catalytic/ ligase. (Os03t0805500-01)
Os03g0806600	504.112686999388	59.2682923087148	3.0884	1.7779e-91	3.5226e-89	3	33697176	33698442	887		Conserved hypothetical protein. (Os03t0806600-01)
Os03g0806800	8.23832317134304	30.1835250906977	-1.8733	0.00041231	0.0032437	3	33716907	33717725	583		Conserved hypothetical protein. (Os03t0806800-01);Conserved hypothetical protein. (Os03t0806800-02)
Os03g0806900	66.0277371820875	30.1835250906977	1.1293	9.9719e-05	0.0009014	3	33718560	33720590	734		Similar to Cytochrome-C reductase 14 kDa subunit (EC 1.10.2.2) (Fragment). (Os03t0806900-01)
Os03g0807000	22.0496296644769	3.68407051428216	2.5814	0.00010221	0.00092158	3	33722011	33724850	2840		Conserved hypothetical protein. (Os03t0807000-01)
Os03g0815100	381.325326202974	171.729392218381	1.1509	2.3851e-21	9.9154e-20	3	34166100	34167521	1293	SNAC1: stress-responsive NAC1, stress-responsive NAC 1, stress-induced transcription factor NAC1, NAC domain protein 9, NAC domain-containing protein 2, NAC domain-containing protein 33, NAC domain-containing protein 43, NAC domain-containing protein 44	Similar to OsNAC6 protein. (Os03t0815100-01)
Os03g0815200	928.628633946241	237.52559894714	1.967	9.0775e-103	2.0275e-100	3	34167824	34173328	1130		Similar to Methylenetetrahydrofolate reductase (EC 1.5.1.20). (Os03t0815200-01);Similar to Methylenetetrahydrofolate reductase. (Os03t0815200-02);Similar to Methylenetetrahydrofolate reductase. (Os03t0815200-03);Similar to Methylenetetrahydrofolate reductase (Fragment). (Os03t0815200-04)
Os03g0817200	59.2432357468639	17.4508603308103	1.7634	4.0893e-07	5.4842e-06	3	34271361	34273067	1515	aromatic and neutral amino acid transporter 2	Amino acid transporter, transmembrane domain containing protein. (Os03t0817200-01)
Os03g0817800	3.57397843462676	26.1116576801753	-2.8691	1.8554e-05	0.0001917	3	34311282	34314797	2087	trichome birefringence-like 6	Protein of unknown function DUF231 domain containing protein. (Os03t0817800-01);Conserved hypothetical protein. (Os03t0817800-02);Protein of unknown function DUF231 domain containing protein. (Os03t0817800-03)
Os03g0818100	83.2918702985049	20.359337052612	2.0325	4.7571e-11	9.7969e-10	3	34334756	34340133	1786		Histidine acid phosphatase family protein. (Os03t0818100-01);Similar to Multiple inositol polyphosphate phosphatase PhyIIa2. (Os03t0818100-02)
Os03g0819600	23.382299589253	67.8644568420399	-1.5372	4.7832e-06	5.4056e-05	3	34394508	34395638	855	gold hull and internode 1, chalcone isomerase, chalcone flavonone isomerase	Chalcone isomerase (EC 5.5.1.6). (Os03t0819600-01);Chalcone isomerase (EC 5.5.1.6). (Os03t0819600-02)
Os03g0819900	135.387149176115	67.4120271297596	1.006	3.3644e-07	4.5669e-06	3	34407093	34410374	1022	small GTP-binding protein OsRab8A5	Similar to RAB8C. (Os03t0819900-01)
Os03g0820500	1.5144	23.6556106706539	-3.9654	2.8015e-06	3.3012e-05	3	34430457	34431364	744	actin depolymerizing factor 3	Similar to WCOR719. (Os03t0820500-01)
Os03g0822200	31.4994709492528	102.57227905554	-1.7032	1.2209e-09	2.2041e-08	3	34526502	34529096	1087		NAD(P)-binding domain containing protein. (Os03t0822200-01)
Os03g0826200	5.39125560477596	80.3385903377672	-3.8974	9.166e-18	3.1105e-16	3	34707024	34707736	583		Conserved hypothetical protein. (Os03t0826200-01)
Os03g0826800	396.651030337898	40.4601428410638	3.2933	2.2606e-76	3.654e-74	3	34733490	34734706	972		Conserved hypothetical protein. (Os03t0826800-01)
Os03g0826900	606.485967584459	50.6721277753898	3.5812	2.0783e-123	6.7187e-121	3	34739011	34740504	1285	endosperm-specific gene 58	Conserved hypothetical protein. (Os03t0826900-01)
Os03g0827700	208.138811887755	450.038298086784	-1.1125	1.6038e-19	6.0252e-18	3	34765940	34772284	2229	RNA helicase 3	Similar to ATP-dependent RNA helicase. (Os03t0827700-01);Similar to cDNA clone:J013043E01, full insert sequence. (Os03t0827700-02)
Os03g0831700	34.0436589874617	197.841049898556	-2.5389	3.2854e-28	1.7819e-26	3	34932352	34937347	2491		Conserved hypothetical protein. (Os03t0831700-01);Hypothetical conserved gene. (Os03t0831700-02)
Os03g0832800	3.3316748119402	48.6685104781486	-3.8687	2.6613e-11	5.6124e-10	3	34985196	34990759	2661		Similar to glycerol-3-phosphate acyltransferase 1. (Os03t0832800-01);Phospholipid/glycerol acyltransferase domain containing protein. (Os03t0832800-02);Similar to glycerol-3-phosphate acyltransferase 1. (Os03t0832800-03);Similar to glycerol-3-phosphate acyltransferase 1. (Os03t0832800-04);Similar to glycerol-3-phosphate acyltransferase 1. (Os03t0832800-05);Non-protein coding transcript. (Os03t083…
Os03g0833700	52.9433415570133	21.5227277413326	1.2986	0.00011072	0.00099029	3	35029108	35031786	1494		RNA 3'-terminal phosphate cyclase family protein. (Os03t0833700-01)
Os03g0835100	209.471481812531	445.837165044182	-1.0898	9.9392e-19	3.5754e-17	3	35084708	35088492	3785		Similar to Chloroplast protein import component Toc159. (Os03t0835100-00)
Os03g0835150	29.8639214961185	96.4321615317366	-1.6911	4.5845e-09	7.8221e-08	3	35090847	35091639	793		Conserved hypothetical protein. (Os03t0835150-01)
Os03g0835400	55.4875295952222	11.5692740711668	2.2619	1.0286e-08	1.6905e-07	3	35100372	35103525	1368	ETFA	Similar to Uvs101. (Os03t0835400-01)
Os03g0837100	8.35947498268632	36.1297441663812	-2.1117	2.7276e-05	0.00027297	3	35177757	35183273	2506	CELLULOSE SYNTHASE A5	Similar to Cellulose synthase-6. (Os03t0837100-01);Similar to cDNA clone:J023086F23, full insert sequence. (Os03t0837100-02);Similar to cDNA clone:J023086F23, full insert sequence. (Os03t0837100-03)
Os03g0838900	10.1161762471639	119.11827996179	-3.5577	5.2453e-24	2.3865e-22	3	35252892	35255136	1018		Mitochodrial transcription termination factor-related domain containing protein. (Os03t0838900-01)
Os03g0839900	701.226684054904	257.238607839351	1.4468	2.9306e-52	2.9753e-50	3	35312453	35317359	3428	RECEPTOR-LIKE CYTOPLASMIC KINASE 122	Serine/threonine protein kinase-related domain containing protein. (Os03t0839900-01);Serine/threonine protein kinase-related domain containing protein. (Os03t0839900-02)
Os03g0841900	22.8371164382083	69.0278475307605	-1.5958	2.0603e-06	2.4765e-05	3	35393753	35398295	1951		Similar to carotenoid isomerase 1. (Os03t0841900-00)
Os03g0843200	44.2204111402972	117.502459560789	-1.4099	1.8747e-08	2.987e-07	3	35438696	35440969	647		Protein of unknown function DUF901 family protein. (Os03t0843200-01)
Os03g0843300	154.953166708055	68.4461521864002	1.1788	7.4342e-10	1.3754e-08	3	35441296	35443615	1354	LATE EMBRYOGENESIS ABUNDANT PROTEIN 7	Late embryogenesis abundant protein 2 family protein. (Os03t0843300-01);Late embryogenesis abundant protein 2 family protein. (Os03t0843300-02)
Os03g0843800	0	45.7600337563469	-6.5611	4.6247e-12	1.0377e-10	3	35467632	35469813	1011	HARMLESS TO OZONE LAYER 1	Methyl chloride transferase. (Os03t0843800-00)
Os03g0844700	60.9393611056698	27.0811499207759	1.1701	0.00012334	0.0010928	3	35514006	35517366	1470		Similar to ALBINO3-like protein 1, chloroplastic. (Os03t0844700-01)
Os03g0844900	7.45083639761171	135.276483971799	-4.1824	4.7329e-30	2.7987e-28	3	35520662	35523897	1657		Nucleic acid-binding, OB-fold-like domain containing protein. (Os03t0844900-01)
Os03g0850400	61.5451201623862	231.126950159176	-1.909	3.9576e-23	1.7488e-21	3	35790044	35795425	1914		Similar to Aspartokinase. (Os03t0850400-01)
Os03g0850600	35.5580566292527	123.060881740232	-1.7911	4.9628e-12	1.1105e-10	3	35806060	35808891	1197		Similar to Integral membrane protein. (Os03t0850600-01)
Os03g0850700	3.45282662328348	30.700587619018	-3.1524	1.1398e-06	1.423e-05	3	35810027	35814626	1145		Similar to Phosphatidylinositol phosphatidylcholine transfer protein sec14 cytosolic-like protein. (Os03t0850700-01);Similar to Phosphatidylinositol phosphatidylcholine transfer protein sec14 cytosolic-like protein. (Os03t0850700-02)
Os03g0854000	94.0743815080569	14.9948133212888	2.6493	4.1015e-16	1.2156e-14	3	35973553	35974425	873		Butirosin biosynthesis, BtrG-like domain containing protein. (Os03t0854000-01)
Os03g0854100	159.375207822085	75.8142932149645	1.0719	6.2058e-09	1.0415e-07	3	35975476	35978914	1154		Similar to ARF GAP-like zinc finger-containing protein ZIGA2 (Fragment). (Os03t0854100-01);Similar to predicted protein. (Os03t0854100-02)
Os03g0857400	135.56887689313	959.797318194564	-2.8237	3.6235e-146	1.391e-143	3	36180601	36182960	1341		tRNA-binding arm domain containing protein. (Os03t0857400-01)
Os03g0859300	63.604700955222	29.6018297463374	1.1034	0.00017484	0.0014988	3	36265672	36271489	1812		Similar to La domain containing protein, expressed. (Os03t0859300-01);Winged helix repressor DNA-binding domain containing protein. (Os03t0859300-02)
Os03g0859800	119.758565512832	46.9234244450676	1.3517	2.1427e-09	3.7765e-08	3	36286355	36289213	1017		Ovarian tumour, otubain domain containing protein. (Os03t0859800-01);Similar to cysteine-type peptidase. (Os03t0859800-02)
Os03g0861100	25.5630321934321	69.6741756911609	-1.4466	9.9012e-06	0.00010688	3	36347843	36358584	4300		Conserved hypothetical protein. (Os03t0861100-01)
Os04g0102500	49.5510908394015	18.2264541232907	1.4429	5.4533e-05	0.00051651	4	177466	182211	1560		Similar to OSIGBa0123D13.3 protein. (Os04t0102500-01)
Os04g0103200	111.338514624474	54.6147295538321	1.0276	2.5681e-06	3.0407e-05	4	219768	222818	1675	EUKARYOTIC INITIATION FACTOR 3M	Proteasome component region PCI domain containing protein. (Os04t0103200-01);Proteasome component region PCI domain containing protein. (Os04t0103200-02)
Os04g0103700	18.8996825695517	0	4.4914	8.4883e-06	9.2442e-05	4	246535	249229	2695		Serine/threonine protein kinase-related domain containing protein. (Os04t0103700-01)
Os04g0109100	38.8291555355212	4.39503149072258	3.1432	1.4038e-08	2.2675e-07	4	545744	553541	2317	RECEPTOR-LIKE CYTOPLASMIC KINASE 125	Concanavalin A-like lectin/glucanase domain containing protein. (Os04t0109100-01)
Os04g0111200	20.0506247773128	55.0025264500723	-1.4559	7.9319e-05	0.00073043	4	646206	647358	889		Similar to ATP sulfurylase (Fragment). (Os04t0111200-01)
Os04g0116600	9.14696175641763	44.5320102515862	-2.2835	9.6274e-07	1.2186e-05	4	984543	987069	1811		Glucose/ribitol dehydrogenase family protein. (Os04t0116600-01)
Os04g0117900	150.167670159995	15.6411414816892	3.2632	8.6779e-30	5.0403e-28	4	1054609	1070887	1714		Amidase family protein. (Os04t0117900-01)
Os04g0119400	531.250692740282	209.151792705563	1.3448	3.3392e-36	2.378e-34	4	1136017	1139638	1734		Similar to Pyruvate dehydrogenase E1 component, alpha subunit. (Os04t0119400-01)
Os04g0119500	239.214251497306	836.607170822251	-1.8062	2.1682e-73	3.3716e-71	4	1148894	1152109	1293		Non-protein coding transcript. (Os04t0119500-01);Similar to Membrane related protein-like. (Os04t0119500-02);Similar to Membrane related protein-like. (Os04t0119500-03)
Os04g0121100	20.4140802113427	77.1069495357653	-1.9173	9.5622e-09	1.5767e-07	4	1248450	1260282	2455	Subtilisin 34, SUBTILISIN 34	Similar to OSIGBa0115D20.4 protein. (Os04t0121100-01)
Os04g0150300	14.5382173611936	1.29265632080076	3.4914	0.0002908	0.0023611	4	3465253	3470075	2381		Conserved hypothetical protein. (Os04t0150300-01)
Os04g0178300	73.7814531080575	4.00723459448235	4.2026	4.6453e-18	1.603e-16	4	5318060	5326425	2457	ENT-COPALYL DIPHOSPHATE SYNTHASE 4	Similar to Isoform 3 of Syn-copalyl diphosphate synthase. (Os04t0178300-01);Similar to Syn-copalyl diphosphate synthase. (Os04t0178300-02)
Os04g0182800	102.009825151042	21.9751574536129	2.2148	1.7394e-14	4.6653e-13	4	5636747	5640487	951	ETFB	Similar to Electron transfer flavoprotein beta-subunit-like. (Os04t0182800-01)
Os04g0191500	35.4369048179094	87.9006298144516	-1.3106	4.5544e-06	5.1661e-05	4	6231634	6232379	619		Conserved hypothetical protein. (Os04t0191500-01)
Os04g0196200	3.69513024597004	91.4554346966537	-4.6294	7.5447e-22	3.185e-20	4	6564647	6566873	1591		Winged helix repressor DNA-binding domain containing protein. (Os04t0196200-00)
Os04g0201500	0	25.1421654395748	-5.652	2.4362e-07	3.374e-06	4	6913287	6914107	821		Similar to amino acid permease. (Os04t0201500-00)
Os04g0201800	0	72.7765508610827	-7.9086	7.5945e-17	2.4045e-15	4	6912953	6925360	1209		Similar to H0512B01.7 protein. (Os04t0201800-00)
Os04g0206500	61.3633924453713	17.7093915949704	1.7929	1.8747e-07	2.6441e-06	4	7153703	7155950	1521		UDP-glucuronosyl/UDP-glucosyltransferase family protein. (Os04t0206500-01)
Os04g0209200	47.9155413862672	12.9911960240476	1.883	1.9915e-06	2.3962e-05	4	7301574	7312295	4081	MULTIDRUG RESISTANCE-ASSOCIATED PROTEIN 9	Similar to MRP-like ABC transporter. (Os04t0209200-01)
Os04g0218400	44.0386834232823	15.7057742977292	1.4875	0.00010148	0.0009156	4	7914163	7914802	441		Similar to ankyrin protein kinase-like. (Os04t0218400-00)
Os04g0225700	33.0138685910438	0	6.6747	2.4436e-09	4.2792e-08	4	8423730	8424629	900	BURP domain-containing protein 5	Similar to BURP domain-containing protein 5. (Os04t0225700-00)
Os04g0234600	468.37290265312	1994.76260144369	-2.0905	1.0847e-210	6.1974e-208	4	9075141	9077888	1533		Similar to Sedoheptulose-1,7-bisphosphatase. (Os04t0234600-01);Similar to Sedoheptulose-1,7-bisphosphatase. (Os04t0234600-02);Similar to Sedoheptulose-1,7-bisphosphatase. (Os04t0234600-03)
Os04g0244800	25.1995767594022	139.800781094602	-2.4719	7.9973e-20	3.0558e-18	4	9368053	9369130	801		Heavy metal transport/detoxification protein domain containing protein. (Os04t0244800-01)
Os04g0269600	101.58579381134	257.755670367671	-1.3433	1.1456e-15	3.292e-14	4	11236469	11243987	2685	DIAMINE OXIDASE 2	Similar to Primary amine oxidase. (Os04t0269600-01);Similar to cDNA clone:J023110G01, full insert sequence. (Os04t0269600-02);Hypothetical conserved gene. (Os04t0269600-03);Similar to cDNA clone:J023110G01, full insert sequence. (Os04t0269600-04)
Os04g0282400	45.7348087820882	202.429979837399	-2.1461	1.0526e-23	4.7367e-22	4	12062977	12063828	852		Similar to FPF1 protein-like (RAA1). (Os04t0282400-01)
Os04g0295400	3.14994709492528	25.9177592320552	-3.0405	1.1157e-05	0.00011971	4	12989808	12996145	3484		Hypothetical conserved gene. (Os04t0295400-01);Mannose-binding lectin domain containing protein. (Os04t0295400-02)
Os04g0296700	38.5868519128347	80.080059073607	-1.0533	0.00027817	0.0022698	4	13084975	13089002	1877		Similar to cDNA clone:006-306-G03, full insert sequence. (Os04t0296700-01);Hypothetical conserved gene. (Os04t0296700-02);Hypothetical conserved gene. (Os04t0296700-03)
Os04g0301700	65.785433559401	20.5532355007321	1.6784	2.4208e-07	3.3558e-06	4	13493578	13498005	1683		Glycosyl transferase, family 14 protein. (Os04t0301700-01)
Os04g0307500	161.495364520592	48.2160807658683	1.7439	1.0317e-16	3.2372e-15	4	13863222	13868260	3221	WALL-ASSOCIATED KINASE GENE 32	Similar to OSIGBa0113B06.2 protein. (Os04t0307500-01)
Os04g0316200	36.8301506483571	0	6.5694	2.6807e-10	5.2231e-09	4	14453617	14454811	1138		Protein of unknown function DUF26 domain containing protein. (Os04t0316200-01)
Os04g0321700	26.1687912501485	67.0888630495594	-1.3582	3.7373e-05	0.00036582	4	14813350	14818333	1703	SERINE CARBOXYPEPTIDASE 23	Similar to Serine carboxypeptidase I precursor (EC 3.4.16.5) (Carboxypeptidase C). (Os04t0321700-01);Similar to Serine carboxypeptidase I precursor (EC 3.4.16.5) (Carboxypeptidase C). (Os04t0321700-02)
Os04g0321800	29.9850733074618	95.268770843016	-1.6678	8.1145e-09	1.3471e-07	4	14821365	14826775	1393	protein phosphatase 2C38, protein phosphatase 2C 38, protein phosphatase 63	Similar to OSIGBa0097I24.2 protein. (Os04t0321800-01);Protein phosphatase 2C domain containing protein. (Os04t0321800-02)
Os04g0322100	49.793394462088	0	5.7821	1.1908e-13	3.0099e-12	4	14863727	14864824	1098		Protein of unknown function DUF26 domain containing protein. (Os04t0322100-01)
Os04g0337500	4.11916158567152	53.7745029453116	-3.7065	5.2726e-12	1.1776e-10	4	15888816	15893913	1276		Aldo/keto reductase family protein. (Os04t0337500-01);Similar to OSIGBa0115A19.1 protein. (Os04t0337500-02)
Os04g0338000	35.6792084405959	76.654519823485	-1.1033	0.00021335	0.0017878	4	15915699	15918901	1371		Similar to IN2-2 protein. (Os04t0338000-01)
Os04g0339400	1.87785307582084	19.9715401563717	-3.4108	4.7804e-05	0.0004595	4	16001505	16005150	1235	aldo-keto reductase	Aldo/keto reductase family protein. (Os04t0339400-01)
Os04g0341500	0	15.0594461373288	-4.7878	8.7143e-05	0.00079533	4	16151639	16162828	3345	terpene synthase 20	Similar to OSIGBa0159H11-OSIGBa0137A07.8 protein. (Os04t0341500-01)
Os04g0346000	77.900614693729	34.5139237653803	1.1745	1.3422e-05	0.00014232	4	16449496	16456317	1072		2OG-Fe(II) oxygenase domain containing protein. (Os04t0346000-01)
Os04g0354600	0	258.854428240352	-8.8912	2.3595e-50	2.3188e-48	4	16945210	16951596	1861	ECERI1FERUM4, ECERI1FERUM 4	Similar to Acyl CoA reductase-like protein. (Os04t0354600-01)
Os04g0364800	15.7497354746264	0	6.3439	3.3413e-05	0.00032969	4	17560683	17561234	552		Barwin-related endoglucanase domain containing protein. (Os04t0364800-00)
Os04g0372800	105.886683114027	51.1891903037101	1.0486	3.1962e-06	3.7252e-05	4	18172160	18177058	1896		Nucleotide-binding, alpha-beta plait domain containing protein. (Os04t0372800-01)
Os04g0376300	200.93027911283	61.1426439738759	1.7164	5.1026e-20	1.9712e-18	4	18382740	18384360	742		Similar to 3-oxoacyl-reductase. (Os04t0376300-01)
Os04g0379600	272.046392371335	73.8753087337634	1.8807	1.0416e-29	6.0216e-28	4	18547278	18550971	1847		Defence response, Rin4 domain containing protein. (Os04t0379600-01)
Os04g0379700	13.2661233420892	43.6917836430657	-1.7196	6.4809e-05	0.00060635	4	18551379	18552402	955	RVDE1	Similar to Violaxanthin de-epoxidase. (Os04t0379700-01)
Os04g0380300	198.083211546263	37.422400487182	2.4041	3.9587e-29	2.2411e-27	4	18602681	18609094	1741	F-box protein 203	Kelch-type beta propeller domain containing protein. (Os04t0380300-01);Non-protein coding transcript. (Os04t0380300-02)
Os04g0387300	89.7129162996988	25.9823920480953	1.7878	3.1852e-10	6.162e-09	4	19020605	19037718	1074		Similar to OSIGBa0075F02.1 protein. (Os04t0387300-01)
Os04g0390100	112.30772911522	39.2967521523431	1.515	3.2193e-10	6.2231e-09	4	19189127	19192319	1553		Heavy metal transport/detoxification protein domain containing protein. (Os04t0390100-01)
Os04g0391900	0	12.6033991278074	-4.2414	0.00048265	0.0037372	4	19283338	19286824	977		Similar to OSIGBa0145N07.5 protein. (Os04t0391900-01);Similar to OSIGBa0145N07.5 protein. (Os04t0391900-02)
Os04g0397500	19.2631380035815	48.9270417423087	-1.3448	0.000478	0.0037059	4	19612844	19613317	474		Similar to gt-2-related. (Os04t0397500-00)
Os04g0401700	37.9810928561183	3.61943769824213	3.3914	6.9941e-09	1.169e-07	4	19886674	19892355	2754	HIGH-AFFINITY POTASSIUM(K+) TRANSPORTER 1	Potassium transporter, Potassium mediated growth, Salt tolerance (Os04t0401700-01);Similar to Isoform 2 of Potassium transporter 1. (Os04t0401700-02);Potassium transporter 1 (OsHAK1). Splice isoform 2. (Os04t0401700-03)
Os04g0402100	614.118531699086	187.88759622839	1.7086	2.0612e-57	2.3338e-55	4	19913312	19916747	1500	CALNEXIN	Similar to Calnexin (Fragment). (Os04t0402100-01);Similar to calnexin. (Os04t0402100-02)
Os04g0403500	11.2065425492534	160.483282227414	-3.84	1.5136e-33	1.0024e-31	4	20015782	20019593	1299		NAD(P)-binding domain containing protein. (Os04t0403500-01);NAD(P)-binding domain containing protein. (Os04t0403500-02)
Os04g0403900	15.7497354746264	79.5629965452867	-2.3368	3.0592e-11	6.4021e-10	4	20046002	20046917	683		Similar to H0502B11.1 protein. (Os04t0403900-00)
Os04g0406600	32.5292613456707	4.84746120300285	2.7464	1.1006e-06	1.3804e-05	4	20169585	20171246	1662		Prephenate dehydratase domain containing protein. (Os04t0406600-01)
Os04g0408600	5.81528694447744	37.0992364069818	-2.6735	9.0137e-07	1.1463e-05	4	20221253	20223066	951		Protein of unknown function DUF662 family protein. (Os04t0408600-01)
Os04g0409200	11.6305738889549	128.037608575315	-3.4606	3.8209e-25	1.8158e-23	4	20240211	20243460	1170	STARCH BRANCHING ENZYME 4	Similar to H0321H01.10 protein. (Os04t0409200-00)
Os04g0412500	4.36146520835808	72.7119180450427	-4.0593	1.281e-16	3.9941e-15	4	20388100	20390005	1199	ALPHA-CARBONIC ANHYDRASE 2	Similar to OSIGBa0134P10.2 protein. (Os04t0412500-01)
Os04g0414700	187.240124431039	1206.75930828355	-2.6882	7.9868e-174	3.4426e-171	4	20496054	20497009	645		Photosystem I PsaO domain containing protein. (Os04t0414700-01)
Os04g0416700	0	82.0836763708482	-6.7037	2.5653e-20	1.0084e-18	4	20579386	20580531	1052		Harpin-induced 1 domain containing protein. (Os04t0416700-01)
Os04g0419900	25.3207285707455	2.58531264160152	3.2919	2.9849e-06	3.4955e-05	4	20758076	20760630	2555	YK18	Similar to H0525E10.7 protein. (Os04t0419900-01)
Os04g0423400	8.66235451104451	33.4797987087397	-1.9505	0.00012994	0.0011439	4	20934960	20936052	1050	Abiotic Stress Responsive 2, ABA-, stress and ripening-induced protein 4	Similar to OSIGBa0076I14.3 protein. (Os04t0423400-01);Similar to OSIGBa0076I14.3 protein. (Os04t0423400-02)
Os04g0423600	65.9671612764159	654.730426485585	-3.3111	6.638e-117	1.8746e-114	4	20941052	20948918	2442	SET protein 18	SET domain containing protein. (Os04t0423600-01);Similar to OSIGBa0076I14.5 protein. (Os04t0423600-02);Similar to OSIGBa0076I14.4 protein. (Os04t0423600-03)
Os04g0429600	2.30188441552232	126.809585070554	-5.7837	4.1474e-31	2.5222e-29	4	21288252	21293643	2379	CELLULOSE SYNTHASE LIKE H3	Putative cellulose synthase-like protein H3. (Os04t0429600-00)
Os04g0430600	53.4279488023864	7.04497694836414	2.9229	1.2121e-10	2.4094e-09	4	21350888	21353253	1384		Similar to OSIGBa0160I14.1 protein. (Os04t0430600-01)
Os04g0432500	147.078298970742	44.8551743317863	1.7132	4.9338e-15	1.3743e-13	4	21462142	21465040	1118	PROTEIN DISULFIDE ISOMERASE-LIKE 5;2, PROTEIN DISULFIDE ISOMERASE-LIKE 5-2, PDI-like protein 5-2	Similar to Protein disulfide isomerase. (Os04t0432500-01);Similar to H0315E07.1 protein. (Os04t0432500-02)
Os04g0434800	53.003917462685	18.0325556751706	1.5555	1.0835e-05	0.00011645	4	21622953	21627231	1477	ASCORBATE PEROXIDASE 7	Similar to Thylakoid-bound ascorbate peroxidase (EC 1.11.1.11) (Fragment). (Os04t0434800-01);Similar to Thylakoid-bound ascorbate peroxidase (EC 1.11.1.11) (Fragment). (Os04t0434800-02)
Os04g0435700	108.552022963579	240.304810036861	-1.1465	1.2324e-11	2.6702e-10	4	21682613	21688122	2020		Similar to UVB-resistance protein UVR8. (Os04t0435700-01)
Os04g0436400	171.248085333726	64.632816040038	1.4057	1.7883e-13	4.456e-12	4	21706092	21712088	2256		Conserved hypothetical protein. (Os04t0436400-01)
Os04g0442200	41.1916158567152	181.747478704587	-2.1415	2.1652e-21	9.0163e-20	4	22017906	22024024	1730		Protein of unknown function DUF482 family protein. (Os04t0442200-01)
Os04g0444800	274.893459937902	1224.9211295908	-2.1557	1.989e-135	7.1865e-133	4	22182599	22186919	2604	ferric reductase oxidase 7	Ferric reductase-like transmembrane component family protein. (Os04t0444800-01);Ferric reductase-like transmembrane component family protein. (Os04t0444800-02)
Os04g0445200	7.20853277492516	97.078489692137	-3.7514	1.2823e-20	5.1143e-19	4	22203158	22203891	650		RmlC-like jelly roll fold domain containing protein. (Os04t0445200-01)
Os04g0445700	5.81528694447744	34.3846581333002	-2.5638	3.8833e-06	4.4605e-05	4	22216936	22221343	1827		Similar to OSIGBa0140O07.8 protein. (Os04t0445700-01);Similar to 3-oxoacyl-[acyl-carrier-protein] synthase I, chloroplast precursor (EC 2.3.1.41) (Beta-ketoacyl-ACP synthase I) (KAS I). (Os04t0445700-02)
Os04g0448600	19.2631380035815	275.982124490962	-3.8407	1.933e-56	2.1489e-54	4	22355336	22357930	973		ChaC-like protein family protein. (Os04t0448600-01);ChaC-like protein family protein. (Os04t0448600-02)
Os04g0448900	66.2094648991025	465.937970832634	-2.815	1.0399e-71	1.5674e-69	4	22369763	22376615	2244	ZEAXANTHIN EPOXIDASE 1	Similar to Zeaxanthin epoxidase. (Os04t0448900-00)
Os04g0449900	170.27887084298	68.1876	1.3203	2.256e-12	5.1704e-11	4	22414499	22419109	936		Similar to RNA Binding Protein 47. (Os04t0449900-01);Non-protein coding transcript. (Os04t0449900-02)
Os04g0450100	80.7476822602961	202.042182941159	-1.3232	2.4714e-12	5.6432e-11	4	22428835	22431568	938		Protein of unknown function DUF341 domain containing protein. (Os04t0450100-01);Similar to H0818E04.16 protein. (Os04t0450100-02)
Os04g0450400	21.6255983247755	3.94260177844232	2.4555	0.00018032	0.0015399	4	22442143	22443686	1544		Similar to H0818E04.19 protein. (Os04t0450400-01)
Os04g0451200	196.932269338501	93.2005207297347	1.0793	8.3767e-11	1.6814e-09	4	22481487	22483248	1702		UDP-glucuronosyl/UDP-glucosyltransferase family protein. (Os04t0451200-01);Similar to H0815C01.4 protein. (Os04t0451200-02)
Os04g0457000	40.1618254602973	111.685506117186	-1.4755	1.3194e-08	2.1383e-07	4	22835913	22837163	1141	light-harvesting protein CP24, PSII CP24	Similar to Chlorophyll a/b-binding protein CP24, photosystem II (Fragment). (Os04t0457000-01)
Os04g0457800	333.349208911035	158.996727458493	1.068	5.2153e-17	1.6706e-15	4	22867357	22872511	1728	somatic embryogenesis receptor-like kinase 2, somatic embryogenesis receptor kinase 2, bri1-associated receptor kinase 1 (BAK1) homologue 2	Similar to SERK1 (Fragment). (Os04t0457800-01);Similar to H0523F07.15 protein. (Os04t0457800-02)
Os04g0458300	64.8162190686548	9.69492240600569	2.7411	6.3531e-12	1.4062e-10	4	22893849	22898645	1307	GalM4	Similar to OSIGBa0097P08.2 protein. (Os04t0458300-01);Similar to OSIGBa0097P08.2 protein. (Os04t0458300-02)
Os04g0458600	36.7695747426855	1.74508603308102	4.3971	6.3334e-10	1.1788e-08	4	22902577	22905619	1343		Similar to ORW1943Ba0077G13.3 protein. (Os04t0458600-01)
Os04g0459500	148.653272518204	1254.39369370506	-3.077	1.2193e-207	6.6569e-205	4	22937162	22939010	1171		Similar to H0219H12.1 protein. (Os04t0459500-01);Similar to GADPH (383 AA) (Fragment). (Os04t0459500-02)
Os04g0459900	9.75272081313403	58.5573313322744	-2.586	1.3968e-09	2.5087e-08	4	22954845	22960460	1697	Deg protease 5, DEG PROTEASE 5	Peptidase, trypsin-like serine and cysteine domain containing protein. (Os04t0459900-01)
Os04g0461100	46.7040232728344	94.1053801542953	-1.0107	0.00014501	0.0012643	4	23027355	23029002	619		Ribosomal protein, PSRP-3/Ycf65 domain containing protein. (Os04t0461100-01);Similar to H0219H12.12 protein. (Os04t0461100-02)
Os04g0462500	98.6781503391015	24.6897357272945	1.9988	1.3785e-12	3.2164e-11	4	23104041	23107581	1491	G-BOX FACTOR 14-3-3B PROTEIN	Similar to 14-3-3-like protein GF14-6. (Os04t0462500-01);14-3-3 protein, Florigen receptor, Flowering (Os04t0462500-02);Similar to 14-3-3-like protein GF14-6. (Os04t0462500-03);Similar to 14-3-3-like protein GF14-6. (Os04t0462500-04);Similar to 14-3-3-like protein GF14-6. (Os04t0462500-05)
Os04g0463500	152.106099141488	36.7760723267816	2.0482	4.1674e-19	1.5305e-17	4	23139191	23142817	1104	ANTHRANILATE SYNTHASE BETA-SUBUNIT 1	Similar to Anthranilate synthase beta chain. (Os04t0463500-01)
Os04g0463600	42.1608303474614	87.9652626304917	-1.061	0.0001261	0.001114	4	23145069	23147396	1698		Myb/SANT-like domain domain containing protein. (Os04t0463600-01)
Os04g0466100	10.3584798698504	49.8965339829093	-2.2681	2.4206e-07	3.3558e-06	4	23305691	23309123	2112		Similar to Cell division protein FtsH-like protein. (Os04t0466100-01)
Os04g0468600	91.530193469848	30.0542594586177	1.6067	3.3698e-09	5.8059e-08	4	23408498	23410250	1047		Hypothetical conserved gene. (Os04t0468600-01);Heavy metal transport/detoxification protein domain containing protein. (Os04t0468600-02);Heavy metal transport/detoxification protein domain containing protein. (Os04t0468600-03);Similar to cDNA clone:006-303-A07, full insert sequence. (Os04t0468600-05);Similar to cDNA clone:006-303-A07, full insert sequence. (Os04t0468600-06)
Os04g0469000	80.1419232035797	23.6556106706539	1.7604	4.0006e-09	6.8448e-08	4	23422508	23423336	703		Heavy metal transport/detoxification protein domain containing protein. (Os04t0469000-01)
Os04g0474700	2.66533984955216	19.0666807318112	-2.8387	0.00027453	0.0022438	4	23735317	23742375	1920	BETA-GLUCOSIDASE 11	Similar to OSIGBa0135C13.6 protein. (Os04t0474700-01)
Os04g0481100	163.676097124771	69.2217459788807	1.2415	4.8186e-11	9.907e-10	4	24068038	24072167	1721		Similar to H0510A06.3 protein. (Os04t0481100-01);Similar to H0510A06.3 protein. (Os04t0481100-02)
Os04g0482300	34.4071144214915	8.79006298144516	1.9688	3.4029e-05	0.00033536	4	24115971	24118142	1555		Kelch related domain containing protein. (Os04t0482300-01)
Os04g0484900	33.0744444967154	11.1814771749266	1.5646	0.00048366	0.0037427	4	24237179	24240711	1880	HISTONE ACETYLTRANSFERASE HAG703	Similar to Kluyveromyces lactis strain NRRL Y-1140 chromosome E of strain NRRL Y- 1140 of Kluyveromyces lactis. (Os04t0484900-01)
Os04g0486950	186.028606317606	2.3914141934814	6.2815	3.2035e-46	2.8517e-44	4	24325769	24328250	2046	MALATE SYNTHASE	Similar to Malate synthase. (Os04t0486950-01)
Os04g0487200	176.94222046686	59.8499876530752	1.5639	7.0821e-16	2.069e-14	4	24348107	24350845	2739		Serine/threonine protein kinase domain containing protein. (Os04t0487200-01)
Os04g0490800	98.4964226220866	1478.15250283567	-3.9076	2.0708e-297	1.6412e-294	4	24527988	24530505	1374	4-nitrophenylphosphatase 1	Haloacid dehalogenase-like hydrolase domain containing protein. (Os04t0490800-01)
Os04g0491100	14.8410968895518	1.8743516651611	2.9851	0.00061108	0.0046239	4	24541955	24545363	3325		NB-ARC domain containing protein. (Os04t0491100-01)
Os04g0491200	33.8013553647751	5.04135965112296	2.7452	6.8357e-07	8.8533e-06	4	24546646	24548878	1968		Oligopeptide transporter domain containing protein. (Os04t0491200-00)
Os04g0493000	164.705887521189	655.118223381825	-1.9919	3.9871e-66	5.5345e-64	4	24648004	24648863	765	B-box-containing protein 11	Similar to H0425E08.14 protein. (Os04t0493000-01)
Os04g0493100	12.9026679080593	43.0454554826653	-1.7382	6.4317e-05	0.00060221	4	24655178	24660067	1288	basic helix-loop-helix protein 065	Basic helix-loop-helix dimerisation region bHLH domain containing protein. (Os04t0493100-01);Non-protein coding transcript. (Os04t0493100-02)
Os04g0493400	96.1945382065643	11.4400084390867	3.0719	9.6774e-19	3.4863e-17	4	24687753	24689297	1078	CHITINASE 4	Similar to Chitinase. (Os04t0493400-01)
Os04g0494100	55.3058018782073	1.48655476892087	5.2174	6.8189e-15	1.8761e-13	4	24708801	24709910	1022	CHITINASE 5	Similar to Chitinase. (Os04t0494100-02)
Os04g0497700	103.705950509848	211.543206899044	-1.0285	7.2471e-09	1.2071e-07	4	24889983	24891483	936	B-box-containing protein 12, CCT domain-containing gene 16, CCT (CO, CO-LIKE and TOC1) domain protein 16, CCT domain protein 16, CONSTANS-like protein	Similar to CONSTANS-like protein. (Os04t0497700-01);Similar to OSIGBa0092E01.11 protein. (Os04t0497700-02)
Os04g0500700	636.107585457891	214.968746149166	1.5651	6.5391e-53	6.6942e-51	4	24993910	24999530	1853	HYDROXYCINNAMOYLTRANSFERASE 1	Similar to Hydroxyanthranilate hydroxycinnamoyltransferase 3. (Os04t0500700-01);Similar to Hydroxyanthranilate hydroxycinnamoyltransferase 3. (Os04t0500700-02)
Os04g0503600	185.725726789248	83.6994967718492	1.1499	3.6928e-11	7.6565e-10	4	25140210	25145151	3290	RECEPTOR-LIKE CYTOPLASMIC KINASE 153	Similar to OSIGBa0112M24.5 protein. (Os04t0503600-01)
Os04g0504700	9.75272081313403	33.4151658926996	-1.7766	0.00034657	0.0027646	4	25191478	25192933	1275		Conserved hypothetical protein. (Os04t0504700-01)
Os04g0505200	0	22.104423085693	-4.8109	1.9549e-06	2.3556e-05	4	25217872	25219670	1603		Similar to Protein binding protein. (Os04t0505200-01);Leucine-rich repeat, plant specific containing protein. (Os04t0505200-02);Similar to Protein binding protein. (Os04t0505200-03)
Os04g0506900	1.87785307582084	19.1959463638913	-3.3536	7.5766e-05	0.00070007	4	25314273	25320440	3559		Similar to OSIGBa0157A06.2 protein. (Os04t0506900-01);Similar to OSIGBa0157A06.2 protein. (Os04t0506900-02)
Os04g0507000	2.18073260417904	22.8800168781734	-3.3912	1.4157e-05	0.00014922	4	25323826	25340028	3714		Similar to DNA mismatch repair protein. (Os04t0507000-01)
Os04g0507100	0	15.7057742977292	-6.4334	4.8775e-05	0.00046811	4	25340375	25341989	1282		Conserved hypothetical protein. (Os04t0507100-01);Similar to cDNA clone:J013060A10, full insert sequence. (Os04t0507100-02)
Os04g0508800	60.4547538602967	18.2264541232907	1.7298	4.3859e-07	5.8532e-06	4	25424202	25429268	2619	RING finger protein	Similar to Retroelement pol polyprotein-like. (Os04t0508800-01)
Os04g0509100	22.715964626865	124.418170877073	-2.4534	1.1412e-17	3.8407e-16	4	25460247	25467782	2697		Similar to triacylglycerol lipase. (Os04t0509100-00)
Os04g0514600	107.703960284176	9.63028958996566	3.4833	6.6123e-23	2.8805e-21	4	25708429	25712602	2903		Similar to NBS-LRR type disease resistance protein O2 (Fragment). (Os04t0514600-00)
Os04g0515400	18.2939235128353	3.10237516992182	2.5599	0.00042628	0.0033461	4	25754162	25756273	419		NTP pyrophosphohydrolase MazG, putative catalytic core domain containing protein. (Os04t0515400-00)
Os04g0517100	64.271	3.16700798596186	4.343	3.6427e-16	1.0901e-14	4	25843038	25844912	1538	Myb transcription factor 4, myb transcription factor 8, transcription factor MYB8	Similar to OSIGBa0145M07.4 protein. (Os04t0517100-01)
Os04g0517350	40.9493122340286	13.8960554486082	1.5592	0.00010726	0.00096209	4	25860359	25865813	2526		Hypothetical protein. (Os04t0517350-00)
Os04g0518400	28.6524033826857	89.5164502154526	-1.6435	3.2357e-08	5.0105e-07	4	25927077	25929716	2549	Phenylalanine ammonia-lyase 07	Similar to Phenylalanine ammonia-lyase (Fragment). (Os04t0518400-01)
Os04g0524500	287.614400128946	66.2486364410389	2.1182	4.6172e-36	3.2691e-34	4	26236705	26240648	2088	YELLOW STRIP-LIKE GENE 13	Oligopeptide transporter OPT superfamily protein. (Os04t0524500-01)
Os04g0526800	19.1419861922382	1.3572891368408	3.8179	1.7844e-05	0.00018472	4	26342449	26343778	1103		GRAM domain containing protein. (Os04t0526800-01)
Os04g0527000	55.6692573122371	6.07548470776357	3.1958	7.8329e-12	1.7244e-10	4	26347311	26348499	1071		GRAM domain containing protein. (Os04t0527000-01)
Os04g0527400	25.8053358161186	70.5144022996814	-1.4502	8.3954e-06	9.161e-05	4	26364147	26368378	2103		BRO1 domain containing protein. (Os04t0527400-01);BRO1 domain containing protein. (Os04t0527400-02);BRO1 domain containing protein. (Os04t0527400-03);BRO1 domain containing protein. (Os04t0527400-04)
Os04g0527700	63.5441250495503	10.9229459107664	2.5404	6.1678e-11	1.2555e-09	4	26372064	26375184	854	MIA40	CHCH domain containing protein. (Os04t0527700-01)
Os04g0528300	20.5958079283576	78.0764417763659	-1.9225	7.238e-09	1.2065e-07	4	26395912	26401438	1918	ABC TRANSPORTER G FAMILY MEMBER 9	Similar to ABC transporter. (Os04t0528300-01);Similar to OSIGBa0115K01-H0319F09.18 protein. (Os04t0528300-02);Similar to OSIGBa0115K01-H0319F09.18 protein. (Os04t0528300-03)
Os04g0529500	14.8410968895518	41.4296350816643	-1.4811	0.00051721	0.0039756	4	26484115	26494581	2690	-	Similar to C-terminal domain phosphatase-like 1. (Os04t0529500-01);Similar to OSIGBa0155K17.3 protein. (Os04t0529500-02);Similar to cDNA clone:J023022A09, full insert sequence. (Os04t0529500-03)
Os04g0529800	43.0088930268644	17.7093915949704	1.2801	0.00056499	0.0043003	4	26506073	26508797	1914		Sugar/inositol transporter domain containing protein. (Os04t0529800-01);Similar to OSIGBa0155K17.6 protein. (Os04t0529800-02)
Os04g0530600	3.57397843462676	24.1726731989742	-2.7578	5.4962e-05	0.00051997	4	26540478	26542966	955	OsTRX m2	Similar to Thioredoxin 1 (TRX-1) (Thioredoxin M). (Os04t0530600-01)
Os04g0531750	3.51340252895512	88.6115907908921	-4.6566	2.8808e-21	1.1956e-19	4	26583060	26584951	996		Similar to OSIGBa0125M19.13 protein. (Os04t0531750-00)
Os04g0532400	4.60376883104464	50.4135965112296	-3.4529	8.3659e-11	1.6806e-09	4	26617453	26619087	1160		Similar to OSIGBa0125M19.13 protein. (Os04t0532400-01)
Os04g0533300	344.798055082975	1177.41600980137	-1.7718	9.1389e-100	1.9191e-97	4	26664737	26668216	953	REMORIN 1.5	Similar to Remorin (pp34). (Os04t0533300-01);Similar to remorin. (Os04t0533300-02)
Os04g0533500	4.36146520835808	21.7812590054928	-2.3202	0.00053873	0.0041247	4	26674344	26676661	1078		Cytochrome b561 family protein. (Os04t0533500-02)
Os04g0534000	22.3525091928351	70.4497694836414	-1.6562	8.1164e-07	1.0386e-05	4	26689858	26692543	1860		Protein of unknown function DUF821, CAP10-like family protein. (Os04t0534000-01)
Os04g0534100	52.0952788776104	15.9643055618894	1.7063	3.3779e-06	3.9184e-05	4	26695624	26700515	1784		Similar to OSIGBa0159I10.7 protein. (Os04t0534100-01);Similar to OSIGBa0159I10.7 protein. (Os04t0534100-02)
Os04g0538166	27.5014611749245	84.2165593001695	-1.6146	1.2187e-07	1.7541e-06	4	26920269	26920691	423		Similar to Elongation factor G, chloroplastic. (Os04t0538166-00)
Os04g0539000	4.36146520835808	36.7114395107416	-3.0733	1.4688e-07	2.0909e-06	4	26977442	26978662	1067	ndhM	Protein of unknown function DUF2485 domain containing protein. (Os04t0539000-01)
Os04g0541700	1.5144	23.3324465904537	-3.9455	3.3997e-06	3.9381e-05	4	27124166	27125512	1069	HOMEOBOX GENE 22	Similar to Homeobox-leucine zipper protein HOX22. (Os04t0541700-01);Homeodomain-leucine zipper (HD-Zip) protein, Transcription factor, ABA-mediated drought and salt tolerance (Os04t0541700-02)
Os04g0543900	964.368418292508	62.4999331107167	3.9477	5.6541e-208	3.1572e-205	4	27233362	27238105	2416	GLUTAMATE DEHYDROGENASE 2	Similar to glutamic dehydrogenase1. (Os04t0543900-01);Similar to Glutamate dehydrogenase 2. (Os04t0543900-02)
Os04g0547900	84.3822366005945	364.593715281854	-2.1113	1.641e-40	1.3048e-38	4	27423442	27426169	1751		Anti-sense to fibroblast growth factor protein GFG family protein. (Os04t0547900-01)
Os04g0554200	5.69413513313416	54.2915654736319	-3.2532	5.1755e-11	1.0605e-09	4	27732744	27735793	1386		Similar to OSIGBa0143N19.13 protein. (Os04t0554200-01);PapD-like domain containing protein. (Os04t0554200-02)
Os04g0556400	21.6861742304471	4.84746120300285	2.1615	0.00049238	0.0038042	4	27843255	27845708	2454		Similar to UDP-glycosyltransferase UGT93B9. (Os04t0556400-01)
Os04g0556500	23.2005718722381	3.29627361804194	2.8153	3.0984e-05	0.00030733	4	27848596	27850314	1719	CIS-ZEATIN O-GLUCOSYLTRANSFERASE 1	cis-Zeatin-O-glucosyltransferase, Catalyze O-glucosylation of cZ and cZ-riboside (Os04t0556500-01)
Os04g0559200	72.3882072776098	194.674041912594	-1.4272	2.6931e-13	6.6166e-12	4	28016067	28021961	2802		Protein of unknown function DUF3741 domain containing protein. (Os04t0559200-01);Hypothetical conserved gene. (Os04t0559200-02);Hypothetical conserved gene. (Os04t0559200-03)
Os04g0559400	59.3038116525355	17.2569618826901	1.7809	3.3841e-07	4.5911e-06	4	28026561	28030509	1165		Similar to Branched-chain-amino-acid aminotransferase 5, chloroplast precursor (EC 2.6.1.42) (Atbcat-5). (Os04t0559400-01);Similar to Branched-chain-amino-acid aminotransferase. (Os04t0559400-02)
Os04g0560500	6.54219781253712	46.7295259969474	-2.8365	1.2452e-08	2.026e-07	4	28075550	28081147	2088		Amine oxidase domain containing protein. (Os04t0560500-00)
Os04g0560700	113.155791794623	43.2393539307854	1.3879	3.0098e-09	5.2149e-08	4	28084097	28085839	1252		Conserved hypothetical protein. (Os04t0560700-01)
Os04g0561500	12.4786365683578	40.3308772089837	-1.6924	0.00014892	0.0012952	4	28108757	28113603	2725	Prolyl Oligopeptidase 9, PROLYL OLIGOPEPTIDASE 9	Similar to Prolyl endopeptidase (EC 3.4.21.26) (Post-proline cleaving enzyme) (PE). (Os04t0561500-01);Similar to Prolyl endopeptidase (EC 3.4.21.26) (Post-proline cleaving enzyme) (PE). (Os04t0561500-02)
Os04g0569900	5.4518315104476	24.1726731989742	-2.1486	0.00051899	0.0039872	4	28663895	28666438	1697		IQ calmodulin-binding region domain containing protein. (Os04t0569900-01);Similar to OSIGBa0111L12.1 protein. (Os04t0569900-02)
Os04g0571300	136.114060044175	36.0004785343011	1.9187	5.0444e-16	1.4843e-14	4	28751117	28754395	1618	F-box protein 228	Cyclin-like F-box domain containing protein. (Os04t0571300-01);Similar to OSIGBa0127A14.1 protein. (Os04t0571300-02);Cyclin-like F-box domain containing protein. (Os04t0571300-03)
Os04g0573000	10.9036630208952	36.0004785343011	-1.7232	0.00028173	0.0022942	4	28862600	28868988	2705	SPX-MFS protein 1	SPX-MFS protein, Phosphate transporter, Pi homeostasis (Os04t0573000-01)
Os04g0573900	32.8927167797005	7.23887539648425	2.1839	1.5714e-05	0.00016464	4	28892561	28894832	1853	P-450 704A3	Similar to cDNA clone:001-036-C03, full insert sequence. (Os04t0573900-01);Similar to cDNA clone:001-036-C03, full insert sequence. (Os04t0573900-02);Similar to cytochrome P450. (Os04t0573900-03)
Os04g0578000	139.082279422085	2.13288292932125	6.027	3.3363e-35	2.309e-33	4	29131883	29134682	2112	ACC SYNTHASE 2	ACC synthase, Ethylene biosynthesis (Os04t0578000-01)
Os04g0578200	9.87387262447731	44.8551743317863	-2.1836	1.7698e-06	2.1473e-05	4	29149194	29150722	996		Similar to H0404F02.9 protein. (Os04t0578200-01)
Os04g0578400	8.66235451104451	30.635954802978	-1.8224	0.00048444	0.0037476	4	29157213	29159260	1457	beta-Carotene Hydroxylase 2, carotene beta-ring hydroxylase 1	Similar to Beta-ring hydroxylase (Fragment). (Os04t0578400-01)
Os04g0581000	17.4458608334323	2.45604700952144	2.8285	0.0002935	0.0023783	4	29331563	29338260	1361		Similar to Flavanone 3-hydroxylase (Fragment). (Os04t0581000-01)
Os04g0585200	47.9155413862672	186.142510195309	-1.9578	1.4725e-19	5.5573e-18	4	29565754	29570387	2637	GLUTAMATE RECEPTOR 3.1	Similar to Glutamate receptor. (Os04t0585200-01);Similar to Glutamate receptor 3.1. (Os04t0585200-02)
Os04g0588500	25.3813044764171	86.1555437813706	-1.7632	1.1083e-08	1.8178e-07	4	29742314	29750579	2376		Hypothetical gene. (Os04t0588500-01)
Os04g0591000	32.468685439999	91.6493331447738	-1.4971	1.9162e-07	2.6979e-06	4	29888205	29891194	1255		Nucleotide-binding, alpha-beta plait domain containing protein. (Os04t0591000-01)
Os04g0591100	132.297777986862	64.632816040038	1.0335	2.6235e-07	3.6172e-06	4	29894815	29896857	1473		Protein of unknown function DUF597 family protein. (Os04t0591100-01)
Os04g0592400	29.1370106280588	65.0206129362782	-1.158	0.000378	0.0029948	4	29965152	29968135	2058		t-snare domain containing protein. (Os04t0592400-01);Hypothetical conserved gene. (Os04t0592400-02)
Os04g0596400	144.897566366563	62.5645659267567	1.2116	1.2271e-09	2.2135e-08	4	30081085	30084173	960		Similar to UPF0195 protein CG30152. (Os04t0596400-01)
Os04g0598000	279.860684202977	134.500890179319	1.0571	2.5446e-14	6.7442e-13	4	30172150	30174209	786		Similar to OSJNba0093F12.14 protein. (Os04t0598000-01)
Os04g0600200	64.3316118232816	13.1850944721677	2.2866	5.4869e-10	1.0283e-08	4	30287197	30289860	1471	ALTERNATIVE OXIDASE 1A	Homodimeric diiron-carboxylate protein, Cyanide-resistant respiration in mitochondria, Reactive oxygen species (ROS) scavenging (Os04t0600200-01)
Os04g0602100	121.394114965966	438.404391199578	-1.8526	1.0858e-40	8.7466e-39	4	30385512	30388334	1167		Plant ascorbate peroxidase domain containing protein. (Os04t0602100-01);Similar to B0403H10-OSIGBa0105A11.15 protein. (Os04t0602100-02)
Os04g0605500	120.42490047522	390.96390422619	-1.6989	2.318e-32	1.4754e-30	4	30572141	30584308	3070	CA2+-ATPASE 11	P-type IIB Ca(2+) ATPase, Stress tolerance (Os04t0605500-01);Similar to Calcium-transporting ATPase 8, plasma membrane-type (EC 3.6.3.8) (Ca(2+)-ATPase isoform 8). (Os04t0605500-02);Similar to P-type ATPase (Fragment). (Os04t0605500-03)
Os04g0607000	30.288	192.088729270993	-2.665	6.5802e-29	3.6743e-27	4	30688131	30689790	973		PAP fibrillin family protein. (Os04t0607000-02)
Os04g0607500	0	30.571321986938	-5.9792	1.244e-08	2.0254e-07	4	30724493	30727084	1931	HIGH-AFFINITY K+ TRANSPORTER 4	Ion transporter , Na+ transport (Os04t0607500-01);Similar to Cation transporter HKT4. (Os04t0607500-02)
Os04g0610100	69.5411397110427	32.1225095718989	1.1143	7.7102e-05	0.00071135	4	30920567	30923708	1403		Similar to OSIGBa0152L12.2 protein. (Os04t0610100-01)
Os04g0611400	74.2054844477589	28.1152749774165	1.4002	1.3422e-06	1.6596e-05	4	31003855	31007535	2255		Similar to Vacuolar sorting receptor 7 precursor (AtVSR7) (Epidermal growth factor receptor-like protein 3) (AtELP3) (BP80-like protein f) (AtBP80f). (Os04t0611400-01)
Os04g0612500	9.51041719044747	437.951961487297	-5.5251	8.8054e-103	1.9848e-100	4	31061682	31062694	641		Similar to 36.4 kDa proline-rich protein. (Os04t0612500-01);Similar to Prolin rich protein. (Os04t0612500-02)
Os04g0613700	7.20853277492516	43.2393539307854	-2.5846	1.9695e-07	2.7619e-06	4	31108921	31113437	1160	UDP-N-ACETYLGLUCOSAMINE PYROPHOSPHORYLASE 2	Similar to UDP-N-acetylglucosamine pyrophosphorylase. (Os04t0613700-01);Similar to cDNA clone:J013000B13, full insert sequence. (Os04t0613700-02);Non-protein coding transcript. (Os04t0613700-03)
Os04g0613900	43.4935002722375	203.65800334216	-2.2273	6.186e-25	2.9004e-23	4	31128314	31133415	3452	HIGH-AFFINITY POTASSIUM(K+) TRANSPORTER 11	Similar to Potassium transporter 18. (Os04t0613900-01)
Os04g0614600	876.957386408332	311.788704577143	1.4919	1.043e-67	1.4812e-65	4	31176650	31182430	1791	aminotransferase, pyruvate-dependent GABA transaminase	Similar to Viroid RNA-binding protein (Fragment). (Os04t0614600-01);Similar to OSIGBa0126B18.7 protein. (Os04t0614600-02)
Os04g0614650	219.527082154023	72.6472852290027	1.5954	8.0321e-20	3.0643e-18	4	31189280	31193896	4617		Similar to OSIGBa0126B18.8 protein. (Os04t0614650-00)
Os04g0614700	90.2580994507435	33.4797987087397	1.4308	6.175e-08	9.2565e-07	4	31194936	31196293	888		Similar to OSIGBa0126B18.8 protein. (Os04t0614700-01)
Os04g0615000	22.8371164382083	72.1302227006824	-1.6592	5.7942e-07	7.5763e-06	4	31205267	31214632	2168	NARROW LEAF 1	Control of lateral leaf growth, panicle number (Os04t0615000-01)
Os04g0615200	59.6672670865654	2.71457827368159	4.4581	2.816e-15	7.9343e-14	4	31219893	31220898	610		Hypothetical protein. (Os04t0615200-01)
Os04g0616300	384.293545580884	169.91967336926	1.1774	3.4115e-22	1.4551e-20	4	31274513	31282357	3424		Similar to H0525G02.10 protein. (Os04t0616300-01)
Os04g0616500	36.6484229313422	6.91571131628406	2.4058	1.4332e-06	1.7633e-05	4	31299841	31307729	3245		Similar to H0525G02.11 protein. (Os04t0616500-01)
Os04g0618200	213.227187964173	45.0490727799065	2.2428	5.7389e-29	3.2192e-27	4	31403388	31407274	1893	UEL-2	Similar to cDNA clone:J013046D23, full insert sequence. (Os04t0618200-01);Similar to H0313F03.11 protein. (Os04t0618200-02)
Os04g0618600	36.9513024597004	6.9803441323241	2.4043	1.3085e-06	1.6212e-05	4	31416378	31420095	1796	basic helix-loop-helix protein 101	Similar to Long hypocotyl in far-red 1 (bHLH-like protein HFR1) (Reduced phytochrome signaling) (Basic helix-loop-helix FBI1 protein) (Basic helix-loop-helix protein 26) (bHLH26) (AtbHLH026) (Reduced sensitivity to far-red light). (Os04t0618600-01)
Os04g0623300	283.434662637603	722.400984879504	-1.3498	2.5342e-41	2.0824e-39	4	31669220	31674595	2140	POLYAMINE OXIDASE 3	Polyamine oxidase, Seed germination (Os04t0623300-01);Similar to H0215F08.3 protein. (Os04t0623300-02);Similar to H0215F08.3 protein. (Os04t0623300-03);Similar to H0215F08.3 protein. (Os04t0623300-04)
Os04g0623800	67.1181034841771	553.644702198965	-3.0442	8.6087e-92	1.7196e-89	4	31700976	31703589	1211	aminomethyltransferase	Similar to Aminomethyltransferase, mitochondrial precursor (EC 2.1.2.10) (Glycine cleavage system T protein) (GCVT). (Os04t0623800-01);Similar to H0215F08.10 protein. (Os04t0623800-02)
Os04g0624600	52.0347029719387	341.06737024328	-2.7125	5.8622e-51	5.8548e-49	4	31751600	31759420	3032	SOLUBLE STARCH SYNTHASE IIIB	Starch synthase, Starch biosynthesis (Os04t0624600-01);Similar to H0215F08.14 protein. (Os04t0624600-02)
Os04g0625000	35.8609361576109	77.7532776961657	-1.1165	0.00016482	0.0014227	4	31769056	31773154	2571		Conserved hypothetical protein. (Os04t0625000-01)
Os04g0630800	120.667204097907	5.29989091528311	4.5089	2.0763e-29	1.1836e-27	4	32085612	32088272	1239		Similar to Anthocyanidin reductase. (Os04t0630800-01)
Os04g0632600	2.78649166089544	19.9715401563717	-2.8414	0.00019495	0.0016534	4	32193782	32196947	2612		Bulb-type lectin domain domain containing protein. (Os04t0632600-00)
Os04g0634700	185.119967732532	21.3934621092526	3.1132	5.8737e-35	4.031e-33	4	32286661	32291433	1964	benzothiadiazole-inducible Diacylglycerol Kinase 1, BTH-inducible Diacylglycerol Kinase 1	Similar to Diacylglycerol kinase. (Os04t0634700-01)
Os04g0634800	64.5133395402966	18.0325556751706	1.839	5.543e-08	8.3498e-07	4	32294993	32295517	525		Similar to H0315F07.8 protein. (Os04t0634800-01)
Os04g0636100	56.6384718029834	21.4580949252926	1.4003	2.412e-05	0.00024448	4	32353487	32355998	2375		Glycosyl transferase, family 8 protein. (Os04t0636100-01)
Os04g0639300	10.1161762471639	73.9399415498034	-2.8697	5.7712e-13	1.3847e-11	4	32483088	32484417	600		Conserved hypothetical protein. (Os04t0639300-01)
Os04g0640500	16.7189499653726	290.847672180171	-4.1207	4.4237e-62	5.6024e-60	4	32574405	32581634	2548		ABC-1 domain containing protein. (Os04t0640500-01)
Os04g0640800	32.8321408740289	8.91932861352524	1.8801	8.438e-05	0.00077269	4	32600395	32603306	1634		Programmed cell death protein 2, C-terminal domain containing protein. (Os04t0640800-01)
Os04g0640900	151.015732839398	71.2253632761218	1.0842	1.1552e-08	1.8884e-07	4	32606375	32608648	2274	ILA1 INTERACTING PROTEIN 5	Similar to ORW1943Ba0077G13.1 protein. (Os04t0640900-01)
Os04g0644400	0	41.4942678977044	-8.42	8.4123e-10	1.5459e-08	4	32792893	32794163	1271		Similar to Proline-rich-like protein. (Os04t0644400-01)
Os04g0644600	26.8351262125365	380.881184923944	-3.8271	5.2269e-77	8.6188e-75	4	32801074	32807528	1750		Epoxide hydrolase family protein. (Os04t0644600-01);Epoxide hydrolase family protein. (Os04t0644600-02)
Os04g0645100	340.92119711999	973.240943930892	-1.5134	1.1036e-65	1.5232e-63	4	32835280	32848285	4033	FLOURY ENDOSPERM 2	Tetratricopeptide repeat (TPR) domain containing protein, Grain size and starch quality (Os04t0645100-01);Similar to H0811D08.1 protein. (Os04t0645100-02)
Os04g0647800	379.447473127153	104.963693249022	1.854	4.6998e-40	3.7009e-38	4	32956000	32959941	1916		Similar to Glycerol kinase-like protein. (Os04t0647800-01);Similar to Glycerol kinase-like protein. (Os04t0647800-02)
Os04g0649100	17.1429813050741	65.2145113843983	-1.9276	1.1772e-07	1.7003e-06	4	33071622	33075371	1901	SHATTERING ABORTION 1	Similar to cDNA clone:J023121E19, full insert sequence. (Os04t0649100-01);Pathogenesis-related transcriptional factor and ERF domain containing protein. (Os04t0649100-02);APETALA2 transcription factor, Seed shattering through abscission zone (AZ) development (Os04t0649100-03)
Os04g0650700	4.36146520835808	50.0257996149894	-3.5198	7.0172e-11	1.419e-09	4	33161539	33164512	1677	ASPARAGINASE 2	Similar to OSIGBa0113E10.3 protein. (Os04t0650700-01);Similar to OSIGBa0113E10.3 protein. (Os04t0650700-02);Similar to OSIGBa0113E10.3 protein. (Os04t0650700-03);Similar to OSIGBa0113E10.3 protein. (Os04t0650700-04)
Os04g0650800	745.265367478186	26.9518842886958	4.7893	4.1949e-176	1.8739e-173	4	33167054	33169881	1580		Similar to Phosphoglycerate dehydrogenase. (Os04t0650800-01);Similar to H0212B02.14 protein. (Os04t0650800-02)
Os04g0652400	11.4488	77.5593792480456	-2.7601	4.8911e-13	1.1758e-11	4	33215040	33220582	1817	LOW PHYTIC ACID	Ortholog of the sulfate transporter family group 3 , Grain metabolism (Os04t0652400-01);Similar to OSIGBa0113E10.13 protein. (Os04t0652400-02)
Os04g0655300	152.833010009548	48.2160807658683	1.6644	5.028e-15	1.3974e-13	4	33418637	33421199	2563	RECEPTOR-LIKE CYTOPLASMIC KINASE 168	Protein kinase, core domain containing protein. (Os04t0655300-01)
Os04g0657300	1.33266992477608	102.70154468762	-6.268	2.2219e-25	1.0725e-23	4	33524754	33525163	410		Conserved hypothetical protein. (Os04t0657300-00)
Os04g0657500	10.2373280585072	123.319413004392	-3.5905	5.7621e-25	2.7173e-23	4	33530289	33533734	1792		Lipase, class 3 family protein. (Os04t0657500-01)
Os04g0658300	10.5402075868654	52.0940497282706	-2.3052	9.798e-08	1.4303e-06	4	33575152	33579653	1692		Similar to Ribulose bisphosphate carboxylase/oxygenase activase, chloroplast precursor (RuBisCO activase) (RA). (Os04t0658300-01)
Os04g0659100	760.651647518783	3294.78706327302	-2.1149	0	0	4	33624428	33631025	1575	GRAIN SIZE 2	Glutamine synthetase shoot isozyme, chloroplast precursor (EC 6.3.1.2) (Glutamate--ammonia ligase) (Clone lambda-GS31). (Os04t0659100-01);Similar to Isoform 2 of Glutamine synthetase, chloroplastic. (Os04t0659100-02);Glutamine synthetase shoot isozyme, chloroplast precursor (EC 6.3.1.2) (Glutamate--ammonia ligase) (Clone lambda-GS31). (Os04t0659100-03)
Os04g0659300	52.9433415570133	0	7.678	2.9974e-13	7.3278e-12	4	33641298	33642277	980	ROOT MEANDER CURLING	Receptor-like protein, Root development, Salt stress response, Regulation of iron acquisition (Os04t0659300-01)
Os04g0659800	16.658374059701	0	7.0098	2.7017e-05	0.00027049	4	33658425	33664069	1643	amino acid permease 7B, amino acid permease 14, amino acid/auxin permease 14	Similar to OSIGBa0132E09-OSIGBa0108L24.20 protein. (Os04t0659800-00)
Os04g0660500	112.610608643579	234.035426880977	-1.0554	4.8217e-10	9.1127e-09	4	33707455	33719236	4687	MAPK kinase kinase epsilon	Armadillo-type fold domain containing protein. (Os04t0660500-01)
Os04g0661600	265.685922275813	125.969358462034	1.0766	5.1271e-14	1.3302e-12	4	33755461	33764473	1470		Similar to H0112G12.13 protein. (Os04t0661600-01);Similar to H0112G12.12 protein. (Os04t0661600-02);Similar to H0112G12.13 protein. (Os04t0661600-03)
Os04g0663700	7.57198820895499	39.0382208881829	-2.3661	2.7355e-06	3.2266e-05	4	33869085	33872898	2180		Similar to OSIGBa0099L20.7 protein. (Os04t0663700-01)
Os04g0668800	2.96821937791036	50.8660262235099	-4.099	3.8605e-12	8.6858e-11	4	34119501	34122972	865		Putative thiol-disulphide oxidoreductase DCC family protein. (Os04t0668800-01)
Os04g0668900	97.5272081313403	35.806580086181	1.4456	1.4376e-08	2.3192e-07	4	34122909	34125915	1578	OSIMASE	Protein similar to plastid terminal oxidase, Carotenoid and strigolactone synthesis (Os04t0668900-01)
Os04g0669100	54.8211946328342	22.5568527979732	1.2812	9.8188e-05	0.00088919	4	34128105	34131134	1168		Conserved hypothetical protein. (Os04t0669100-01)
Os04g0669900	34.831145761193	131.915577537717	-1.9212	5.635e-14	1.4589e-12	4	34161628	34164342	1369	Methylthioribose Kinase 2, MTR kinase 2	Similar to H0818H01.11 protein. (Os04t0669900-00)
Os04g0671100	180.697926618502	26.0470248641353	2.7944	4.9389e-31	2.9961e-29	4	34236448	34237973	1176		Similar to H0624F09.8 protein. (Os04t0671100-01)
Os04g0671200	25.5630321934321	6.91571131628406	1.8861	0.00050838	0.0039155	4	34239804	34243087	1692	POLYAMINE OXIDASE 4	Polyamine oxidase, Seed germination (Os04t0671200-01);Similar to H0624F09.9 protein. (Os04t0671200-02)
Os04g0675500	141.384163837608	58.5573313322744	1.2717	4.9305e-10	9.3039e-09	4	34492078	34496501	2034	oligosaccharyltransferase subunit Stt3a	Similar to Itm1 protein. (Os04t0675500-01);Non-protein coding transcript. (Os04t0675500-02);Similar to Itm1 protein. (Os04t0675500-03)
Os04g0676100	9.57099309611911	65.5376754645985	-2.7756	2.6522e-11	5.5981e-10	4	34513602	34515261	791	Thioredoxin x	Similar to Thioredoxin X, chloroplast precursor. (Os04t0676100-01)
Os04g0677700	71.843024126565	237.71949739526	-1.7263	9.1955e-21	3.6916e-19	4	34613664	34623117	3952	katanin P80b, Katanin regulatory subunit P80b	Similar to H0402C08.11 protein. (Os04t0677700-00)
Os04g0679400	196.508	59.8499876530752	1.7152	1.3542e-19	5.1185e-18	4	34694367	34696099	1211		Similar to H0801D08.15 protein. (Os04t0679400-01);Similar to H0801D08.15 protein. (Os04t0679400-02);Similar to H0801D08.15 protein. (Os04t0679400-03);Similar to H0801D08.15 protein. (Os04t0679400-04)
Os04g0681900	117.880712437011	58.2988000681142	1.0158	1.618e-06	1.9718e-05	4	34810656	34813513	1843	Acyl-CoA-binding protein 4	Similar to H0124B04.8 protein. (Os04t0681900-01);Acyl-CoA-binding protein , Stress response (Os04t0681900-02)
Os04g0682300	67.4815589182069	33.0273689964594	1.0308	0.00024264	0.0020089	4	34828250	34831200	1484	phosphomannomutase	Similar to Phosphomannomutase 2 (EC 5.4.2.8) (PMM 2). (Os04t0682300-01);Similar to Phosphomannomutase 2 (EC 5.4.2.8) (PMM 2). (Os04t0682300-02);Similar to cDNA clone:001-002-C04, full insert sequence. (Os04t0682300-03)
Os04g0683100	65.1796745026846	26.8872514726558	1.2775	2.2534e-05	0.00022925	4	34877803	34881555	1111		Similar to Cleavage and polyadenylation specificity factor 5. (Os04t0683100-01);Similar to Cleavage and polyadenylation specificity factor 5. (Os04t0683100-02)
Os04g0683700	239.335403308649	118.084154905149	1.0192	7.286e-12	1.6098e-10	4	34908578	34910477	1813	Acyl-Activating Enzyme 3, adenosine monophosphate binding protein 3	4-coumarate-Co-A ligase (4CL) like protein, Adenosine monophosphate binding protein, Regulation of rice blast resistance, floret development, and lignin biosynthesis (Os04t0683700-01)
Os04g0684900	17.324709022089	1.93898448120114	3.1595	0.00014597	0.0012722	4	34980601	34981819	1159	CCR4-associated factor 1B, carbon cataboliterepressor 4-associated factor 1B, CCR4-associated factor 1-5	Component of the CCR4-NOTcomplex, Deadenylase, Deadenylation (poly(A) tail shortening), Development and stress response (Os04t0684900-01);Component of the CCR4-NOTcomplex, Deadenylase, Component of the plant P-body, Deadenylation (poly(A) tail shortening), Development and stress response (Os04t0684900-02)
Os04g0685500	30.2273769301483	2.06825011328121	3.8694	6.1507e-08	9.2257e-07	4	35013422	35020132	2081	EXOCYST SUBUNIT EXO70 FAMILY PROTEIN A2	Exo70 exocyst complex subunit domain containing protein. (Os04t0685500-01);Hypothetical conserved gene. (Os04t0685500-02)
Os04g0688100	386.231974562376	32.1225095718989	3.5878	2.1671e-79	3.6975e-77	4	35187443	35189187	1417	class III peroxidase 59	Peroxidase (EC 1.11.1.7). (Os04t0688100-01);Peroxidase (EC 1.11.1.7). (Os04t0688100-02)
Os04g0688300	248.361213253724	2.19751574536129	6.8204	1.008e-59	1.2081e-57	4	35207157	35208610	1299	class III peroxidase 61, Peroxidase 2	Haem peroxidase, plant/fungal/bacterial family protein. (Os04t0688300-01)
Os04g0688600	15.7497354746264	0	5.9288	3.0561e-05	0.00030373	4	35221653	35223996	2254	class III peroxidase 63	Peroxidase (EC 1.11.1.7). (Os04t0688600-01)
Os04g0689500	3.45282662328348	20.2300714205319	-2.5507	0.00041365	0.0032521	4	35277706	35279151	1305		Similar to H0814G11.12 protein. (Os04t0689500-01);Similar to H0814G11.12 protein. (Os04t0689500-02)
Os04g0691600	26.2293671558201	66.3132692570789	-1.3381	5.1242e-05	0.00048835	4	35381557	35382214	608	RPS17	Similar to 30S ribosomal protein S17. (Os04t0691600-01);Similar to 30S ribosomal protein S17. (Os04t0691600-02)
Os04g0691900	0	26.6933530245357	-4.7835	1.7582e-07	2.4812e-06	4	35413301	35418842	4470		Chaperonin Cpn60/TCP-1 family protein. (Os04t0691900-01)
Os04g0692200	45.5530810650733	111.944037381346	-1.2972	2.9004e-07	3.9677e-06	4	35426979	35429567	720	YOUNG SEEDLING STRIPE1	Chloroplast nucleoid-associated protein, Chloroplast development, Regulator of plastid-encoded plastid RNA polymerase (PEP) activity (Os04t0692200-01);Non-protein coding transcript. (Os04t0692200-02)
Os04g0692600	64.8162190686548	172.440353194821	-1.4117	9.169e-12	2.0096e-10	4	35443929	35445567	1039		Staygreen protein domain containing protein. (Os04t0692600-01);Staygreen protein domain containing protein. (Os04t0692600-02);Staygreen protein domain containing protein. (Os04t0692600-03)
Os05g0100600	139.142855327757	29.7957281944575	2.2234	2.787e-19	1.0312e-17	5	60260	65327	1886		Similar to aminophospholipid ATPase. (Os05t0100600-01);Similar to Potential phospholipid-transporting ATPase 7 (EC 3.6.3.1) (Aminophospholipid flippase 7). (Os05t0100600-02)
Os05g0101400	33.4984758364169	76.2020901112048	-1.1857	8.615e-05	0.00078714	5	97377	99788	638		Similar to 50S ribosomal protein L28, chloroplast precursor. (Os05t0101400-01);Similar to 50S ribosomal protein L28. (Os05t0101400-02)
Os05g0102000	0	31.7347126756586	-7.0331	1.2492e-08	2.03e-07	5	116433	118268	1836	JASMONIC ACID CARBOXYL METHYLTRANSFERASE 1	SAM dependent carboxyl methyltransferase family protein. (Os05t0102000-01)
Os05g0102800	28.0466443259693	83.1824342435289	-1.5685	2.7026e-07	3.7198e-06	5	160715	167722	3334	ML3	Similar to AML1. (Os05t0102800-01);Similar to AML1. (Os05t0102800-02);Similar to AML1. (Os05t0102800-03);Similar to AML6. (Os05t0102800-04)
Os05g0103300	17.9910439844771	65.7315739127186	-1.8693	1.9458e-07	2.7334e-06	5	189770	191128	599		Similar to AT.I.24-5 protein (Fragment). (Os05t0103300-01);Similar to AT.I.24-5 protein (Fragment). (Os05t0103300-02)
Os05g0103400	20.8986874567158	58.4926985162344	-1.4848	3.5747e-05	0.00035089	5	193291	193927	637		Protein of unknown function DUF3339 domain containing protein. (Os05t0103400-01)
Os05g0104700	13.5084269647757	0	4.2479	0.00020212	0.0017041	5	256779	258418	1640	POLYGALACTURONASE-INHIBITING PROTEIN 4	Leucine-rich repeat (LRR) protein, Inhibitor of fungal polygalacturonase, Defence response (Os05t0104700-01)
Os05g0104800	82.5649594304453	37.487033303222	1.1391	1.1872e-05	0.0001271	5	260126	262272	1081	EUKARYOTIC INITIATION FACTOR 3F	Eukaryotic translation initiation factor 3 subunit f, Microgametogenesis (Os05t0104800-01)
Os05g0105600	21.9284778531337	57.846370355834	-1.3994	8.7861e-05	0.00080158	5	304132	311102	2465		YT521-B-like protein family protein. (Os05t0105600-01)
Os05g0105800	26.5928225898499	127.585178863035	-2.2624	1.6662e-16	5.143e-15	5	313165	313673	365		Conserved hypothetical protein. (Os05t0105800-01)
Os05g0110300	8.35947498268632	32.316408020019	-1.9508	0.00016996	0.0014621	5	552043	561773	1482		Similar to NAD-dependent epimerase/dehydratase. (Os05t0110300-01);Similar to NAD-dependent epimerase/dehydratase. (Os05t0110300-02)
Os05g0110800	42.3425580644763	91.3261690645736	-1.1089	4.921e-05	0.00047155	5	575028	576861	771		Conserved hypothetical protein. (Os05t0110800-01);Similar to predicted protein. (Os05t0110800-02)
Os05g0112000	90.2580994507435	44.5320102515862	1.0192	2.5817e-05	0.00025963	5	640321	643316	1753	XA21 BINDING PROTEIN 3	E3 ubiquitin ligase, XA21-mediated disease resistance (Os05t0112000-01);Similar to Receptor-like kinase Xa21-binding protein 3. (Os05t0112000-04);Similar to Receptor-like kinase Xa21-binding protein 3. (Os05t0112000-05)
Os05g0113000	127.754585061489	320.901931638788	-1.3288	8.0804e-19	2.9325e-17	5	701583	705308	1742		Amino acid-binding ACT domain containing protein. (Os05t0113000-01);Similar to Amino acid binding protein. (Os05t0113000-02)
Os05g0113400	8.90465813373107	82.7946373472886	-3.2169	7.2238e-16	2.1079e-14	5	716295	718798	2402	actin depolymerizing factor 7	Similar to Actin-depolymerizing factor 2 (ADF 2). (Os05t0113400-01)
Os05g0116000	12.2969088513429	45.953932204467	-1.9019	1.0581e-05	0.00011382	5	873167	876094	1434		Cupin, RmlC-type domain containing protein. (Os05t0116000-01);Cupin, RmlC-type domain containing protein. (Os05t0116000-02)
Os05g0116100	6.11816647283564	38.9089552561028	-2.6689	5.0177e-07	6.6315e-06	5	877099	880445	1053	DEHYDROASCORBATE REDUCTASE 1	Dehydroascorbate reductase. (Os05t0116100-01)
Os05g0119850	4.48261701970136	23.9787747508541	-2.4193	0.00019475	0.0016522	5	1014301	1016657	2081		Hypothetical protein. (Os05t0119850-00)
Os05g0121200	35.9820879689541	80.7263872340074	-1.1658	6.7868e-05	0.00063377	5	1127011	1132408	1798		Similar to Transmembrane transport protein-like protein. (Os05t0121200-01)
Os05g0121600	390.775167487749	897.943713244247	-1.2003	2.9473e-42	2.463e-40	5	1156300	1159703	1539	RICE STRACH REGULATOR 1	AP2/EREBP family transcription factor, Starch biosynthesis (Os05t0121600-01)
Os05g0125300	35.9215120632825	5.68768781152334	2.6589	4.7391e-07	6.3006e-06	5	1461362	1463780	1332	RECEPTOR-LIKE CYTOPLASMIC KINASE 177	Similar to Receptor protein kinase-like protein. (Os05t0125300-00)
Os05g0125400	212.560853001785	11.3753756230467	4.2239	4.7107e-49	4.4344e-47	5	1466804	1469116	1471		Similar to protein kinase APK1B. (Os05t0125400-00)
Os05g0125500	289.007645959394	27.6628452651362	3.3851	2.3009e-57	2.5931e-55	5	1470049	1473944	1499		Similar to Isovaleryl-CoA dehydrogenase, mitochondrial precursor (EC 1.3.99.10) (IVD). (Os05t0125500-01)
Os05g0125600	52.7616138399984	13.702157000488	1.9451	3.5169e-07	4.7606e-06	5	1475291	1477660	1075		Protein of unknown function DUF1677, Oryza sativa family protein. (Os05t0125600-01);Non-protein coding transcript. (Os05t0125600-02)
Os05g0127200	4.66434473671628	40.912572553344	-3.1328	2.1375e-08	3.3816e-07	5	1535764	1541563	2295	PHOSPHOLIPASE C4	Similar to Phospholipase C (Fragment). (Os05t0127200-01);Similar to Phospholipase C (Fragment). (Os05t0127200-02)
Os05g0130100	169.430808163577	27.7274780811763	2.6113	2.3216e-27	1.2267e-25	5	1752425	1755727	2291		Hypothetical conserved gene. (Os05t0130100-00)
Os05g0132100	90.5004030734301	235.974411362179	-1.3826	4.3228e-15	1.2096e-13	5	1866886	1873316	1417	long-chain acyl-CoA synthetase 1	AMP-dependent synthetase and ligase domain containing protein. (Os05t0132100-02);Similar to cDNA clone:001-200-C01, full insert sequence. (Os05t0132100-03);Similar to cDNA clone:001-200-C01, full insert sequence. (Os05t0132100-04)
Os05g0134400	19.3842898149248	113.559857782347	-2.5505	5.9478e-17	1.8978e-15	5	2010153	2014950	1383	class III peroxidase 65	Haem peroxidase, plant/fungal/bacterial family protein. (Os05t0134400-01);Similar to peroxidase 1. (Os05t0134400-02)
Os05g0135500	3.45282662328348	63.4694253513173	-4.2002	5.6844e-15	1.5745e-13	5	2080597	2082747	1408	class III peroxidase 71, Peroxidase 63	Haem peroxidase family protein. (Os05t0135500-01)
Os05g0136200	13.9324583044772	39.4260177844232	-1.5007	0.00062214	0.0046916	5	2113595	2117110	1647	CALCINEURIN B-LIKE PROTEIN-INTERACTING PROTEIN KINASE 17	Serine/threonine protein kinase domain containing protein. (Os05t0136200-01);Serine/threonine protein kinase domain containing protein. (Os05t0136200-02)
Os05g0137200	15.810311380298	62.1767690305165	-1.9755	1.4332e-07	2.0436e-06	5	2169601	2171510	956	MULTIDRUG RESISTANCE 3	Similar to P-glycoprotein ABCB5. (Os05t0137200-01);Similar to MDR-like ABC transporter. (Os05t0137200-02);Similar to MDR-like ABC transporter. (Os05t0137200-03);Non-protein coding transcript. (Os05t0137200-04)
Os05g0140100	1.33266992477608	20.423969868652	-3.9379	1.4048e-05	0.00014832	5	2311396	2315442	2604	MYB2 phosphate-responsive gene 1, MYB transcription factor	R2R3 MYB transcription factor, Regulation of phosphate-starvation responses and root architecture (Os05t0140100-01);Myb transcription factor domain containing protein. (Os05t0140100-02);Myb transcription factor domain containing protein. (Os05t0140100-03)
Os05g0143300	123.635423475817	304.549829180659	-1.3006	2.2507e-17	7.4425e-16	5	2499927	2503271	1727		Conserved hypothetical protein. (Os05t0143300-01)
Os05g0147500	66.0883130877592	155.248024128171	-1.2321	7.0929e-09	1.1847e-07	5	2725695	2733727	2030	Deg protease 6, DEG PROTEASE 6	Similar to DEGP2 (DEGP PROTEASE 2); serine-type peptidase/ trypsin. (Os05t0147500-01);Serine endopeptidase DegP2 domain containing protein. (Os05t0147500-02);Similar to DEGP2 (DEGP PROTEASE 2); serine-type peptidase/ trypsin. (Os05t0147500-03)
Os05g0148600	62.6960623701474	137.344734085081	-1.1314	4.0881e-07	5.4842e-06	5	2777390	2783546	2104	NA+/H+ ANTIPORTER 3	Similar to Na+/H+ antiporter. (Os05t0148600-01)
Os05g0148700	266.533984955216	651.434152867543	-1.2893	7.5128e-35	5.1416e-33	5	2786118	2791149	1645	OSA15	Armadillo-type fold domain containing protein. (Os05t0148700-01);Similar to OSA15 protein. (Os05t0148700-02)
Os05g0149300	37.2541819880586	3.10237516992182	3.586	4.6874e-09	7.9865e-08	5	2819814	2821347	1031		Similar to 1-aminocyclopropane-1-carboxylate oxidase. (Os05t0149300-00)
Os05g0149400	42.7060134985062	3.94260177844232	3.4372	6.6992e-10	1.2441e-08	5	2825324	2826912	1314	AMINOCYCLOPROPANE-1-CARBOXYLIC ACID OXIDASE 5	ACC oxidase, Ethylene biosynthesis (Os05t0149400-01)
Os05g0150900	69.7228674280576	32.8981033643793	1.0836	0.00010641	0.00095521	5	2928135	2931982	2535		Histidyl-tRNA synthetase (EC 6.1.1.21) (Histidine--tRNA ligase) (HisRS). (Os05t0150900-01);Hypothetical conserved gene. (Os05t0150900-02);Similar to Histidyl-tRNA synthetase (Fragment). (Os05t0150900-03)
Os05g0156500	106.492442170743	38.0040958315423	1.4865	1.5232e-09	2.7197e-08	5	3305712	3307705	827	ERdj3B-like gene, ERDJ3 like, ERDJ3 like gene, DnaJ domain protein B6, ER-resident J-protein 3B	Similar to Apobec-1 binding protein 2. (Os05t0156500-01)
Os05g0156700	64.0287322949234	12.6680319438474	2.3375	3.641e-10	6.9834e-09	5	3313455	3315712	1094		Similar to Dihydrolipoyl dehydrogenase. (Os05t0156700-01)
Os05g0157200	62.3326069361175	28.890868769897	1.1094	0.0001913	0.0016259	5	3345130	3347246	779		UspA domain containing protein. (Os05t0157200-01)
Os05g0159300	1.87785307582084	42.6576585864251	-4.5056	6.976e-11	1.4118e-09	5	3499107	3500826	1320	GDSL ESTERASE/LIPASE PROTEIN 62	Similar to Alpha-L-fucosidase 2. (Os05t0159300-01)
Os05g0160300	2.84706756656708	29.9896266425776	-3.3969	6.5598e-07	8.5138e-06	5	3539620	3540966	671	non-specific lipid transfer protein d8, lipid transfer protein d8, type D non-specific lipid transfer protein 8, Protease inhibitor	Bifunctional inhibitor/plant lipid transfer protein/seed storage domain containing protein. (Os05t0160300-01)
Os05g0161500	8.54120269970123	145.294570458005	-4.0884	9.6259e-32	6.0485e-30	5	3626394	3629080	2062	CRSH2	RelA/SpoT domain containing protein. (Os05t0161500-01)
Os05g0163700	440.326258327151	134.953319891599	1.7061	1.3868e-41	1.1472e-39	5	3730639	3735239	1567		Similar to Acyl-coenzyme A oxidase 4, peroxisomal (EC 1.3.3.6) (AOX 4) (Short- chain acyl-CoA oxidase) (SAOX) (AtCX4) (G6p) (AtG6). (Os05t0163700-01)
Os05g0164100	194.690960828651	531.217115033072	-1.4481	2.5929e-34	1.7406e-32	5	3763113	3771453	2160	fructose-6-phosphate-2-kinase/fructose-2, 6-bisphosphatase 1, F6P2K/F26BPase1	Similar to Fructose-6-phosphate 2-kinase/fructose-2,6-bisphosphatase (EC 2.7.1.105) (EC 3.1.3.46) (Fragment). (Os05t0164100-01);Similar to Fructose-6-phosphate-2-kinase/fructose-2, 6-bisphosphatase. (Os05t0164100-02);Similar to Fructose-6-phosphate-2-kinase/fructose-2, 6-bisphosphatase. (Os05t0164100-03)
Os05g0170800	96.3156900179075	227.442879644894	-1.2397	1.8867e-12	4.3567e-11	5	4243556	4246732	1514	SKIP interacting protein 10, SKIPa-interacting protein 10, SKIPa-interacting protein 10	ApaG domain containing protein. (Os05t0170800-01)
Os05g0170950	103.705950509848	251.680185659908	-1.2791	2.8789e-14	7.6055e-13	5	4254052	4254939	586	PHOSPHOENOLPYRUVATE/PHOSPHATE TRANSLOCATOR 4	Similar to Plastid phosphoenolpyruvate/phosphate translocator. (Os05t0170950-00)
Os05g0171900	227.52310170268	16.9337978024899	3.748	6.2575e-49	5.8456e-47	5	4301546	4306024	1312	GLYOXALASE I-6	Glyoxalase/bleomycin resistance protein/dioxygenase domain containing protein. (Os05t0171900-01);Similar to Lactoylglutathione lyase. (Os05t0171900-02)
Os05g0176100	50.5808812358194	504.135965112296	-3.3171	1.3336e-90	2.6211e-88	5	4565244	4571358	1965	CELLULOSE SYNTHASE A1	Similar to Cellulose synthase BoCesA1. (Os05t0176100-01);Similar to RSW1-like cellulose synthase catalytic subunit (Fragment). (Os05t0176100-05);Similar to Cellulose synthase BoCesA1. (Os05t0176100-06);Similar to Cellulose synthase BoCesA8. (Os05t0176100-07)
Os05g0176700	239.759434648351	82.6007388991685	1.5374	1.6607e-20	6.6128e-19	5	4593291	4594041	751		Conserved hypothetical protein. (Os05t0176700-01)
Os05g0179100	21.3832947020889	4.97672683508292	2.1032	0.00066447	0.0049803	5	4722809	4723431	623		DVL family protein. (Os05t0179100-01)
Os05g0179800	134.054479251339	45.5661353082268	1.5568	2.5356e-12	5.7736e-11	5	4786594	4789658	891		Similar to BRI1-KD interacting protein 128 (Fragment). (Os05t0179800-01);Similar to early fruit mRNA. (Os05t0179800-02)
Os05g0183100	290.037436355812	91.8432315928939	1.659	5.4298e-27	2.8026e-25	5	4998309	4999626	791	WRKY GENE 67	Similar to WRKY transcription factor 16 (Fragment). (Os05t0183100-01)
Os05g0187100	302.818952452528	14.5423836090085	4.3801	2.6611e-70	3.8916e-68	5	5337160	5341148	1795	HEXOKINASE-7	Similar to Hexokinase. (Os05t0187100-01);Cytosolic hexokinase, Sugar signaling and metabolism (Os05t0187100-02)
Os05g0189300	0	34.7078222135004	-8.1623	1.2845e-08	2.083e-07	5	5472720	5474678	1058		Vegetative storage protein/acid phosphatase domain containing protein. (Os05t0189300-01)
Os05g0190300	20.5958079283576	141.933664023923	-2.7848	8.733e-23	3.7975e-21	5	5534529	5536108	1112		Acid phosphatase (Class B) family protein. (Os05t0190300-03)
Os05g0190500	1.02979039641788	72.5180195969226	-6.1379	1.9548e-18	6.8808e-17	5	5553632	5554934	1168	VEGETATIVE STORAGE PROTEIN 2	Similar to Acid phosphatase. (Os05t0190500-02)
Os05g0202800	1.45382173611936	62.3706674786366	-5.4229	4.9003e-16	1.4453e-14	5	6393899	6396069	667	METALLOTHIONEIN 3B	Similar to Metallothionein-like protein 3B. (Os05t0202800-00)
Os05g0210600	1.27209401910444	105.674654225462	-6.3763	5.3868e-26	2.6737e-24	5	6859187	6862484	1839		Molecular chaperone, heat shock protein, Hsp40, DnaJ domain containing protein. (Os05t0210600-01)
Os05g0215000	5.57298332179088	55.9720186906729	-3.3282	1.6386e-11	3.5191e-10	5	7134027	7135550	1336	BURP domain-containing protein 1	BURP domain containing protein. (Os05t0215000-04)
Os05g0215700	219.163626719993	39.4260177844232	2.4748	4.8493e-33	3.1687e-31	5	7168867	7169563	697		Conserved hypothetical protein. (Os05t0215700-02)
Os05g0217700	10.0556003414922	543.432717264639	-5.756	2.0937e-127	6.9515e-125	5	7249980	7251356	1088	BURP domain-containing protein 7	BURP domain containing protein. (Os05t0217700-01)
Os05g0217800	5.08837607641776	69.5449100590808	-3.7727	2.8835e-15	8.1152e-14	5	7255510	7257163	1259	BURP domain-containing protein 2	BURP domain containing protein. (Os05t0217800-01);Similar to BURP domain-containing protein 2. (Os05t0217800-02)
Os05g0227700	143.383168724772	66.377902073119	1.1111	1.4757e-08	2.3774e-07	5	7762104	7768316	1712	EUKARYOTIC INITIATION FACTOR 3L	Similar to Eukaryotic translation initiation factor 3 subunit 6-interacting protein. (Os05t0227700-01);Similar to Eukaryotic translation initiation factor 3 subunit 6-interacting protein. (Os05t0227700-02);Similar to Eukaryotic translation initiation factor 3 subunit 6-interacting protein. (Os05t0227700-03)
Os05g0230600	389.018466223272	188.663190020871	1.044	5.6461e-19	2.0581e-17	5	7927113	7936391	3005	RFC subunit 3, restoration of fertility complex subunit 3	DUF1620-containing and WD40-like repeat protein, Scaffold protein for assembly of the restoration of fertility complex (Os05t0230600-01);Similar to predicted protein. (Os05t0230600-02)
Os05g0232200	19.9294729659695	124.805967773313	-2.6467	3.2818e-19	1.2089e-17	5	8014406	8017467	1560		Conserved hypothetical protein. (Os05t0232200-01)
Os05g0240200	80.5053786376095	29.6664625623774	1.4403	2.7929e-07	3.8313e-06	5	8526412	8535211	4445	OsWD40-115	Similar to NB-ARC domain containing protein, expressed. (Os05t0240200-01);Similar to NB-ARC domain containing protein, expressed. (Os05t0240200-02);Similar to NB-ARC domain containing protein, expressed. (Os05t0240200-03)
Os05g0247100	782.580125371917	278.050374604243	1.4929	1.1417e-60	1.4026e-58	5	8902501	8903789	1198	drought-induced protein 3, Xylanase inhibitor protein 2	Similar to Glycosyl hydrolases family 18. (Os05t0247100-01);Chitinase III protein, Xylanase inhibitor, Regulation of abiotic stress response, Resistance to herbivores (Os05t0247100-02)
Os05g0257100	93.9532296967136	31.1530173312983	1.5926	2.6161e-09	4.552e-08	5	9585993	9593266	1658		Leucine-rich repeat, plant specific containing protein. (Os05t0257100-01);Similar to SHR5-receptor-like kinase (Fragment). (Os05t0257100-02)
Os05g0257333	47.4915100465657	15.4472430335691	1.6203	1.8391e-05	0.00019017	5	9594321	9594828	508	-	-
Os05g0258400	229.885562023874	10.211984934326	4.4926	2.1835e-54	2.3123e-52	5	9647991	9654813	2055		Protein kinase, catalytic domain domain containing protein. (Os05t0258400-00)
Os05g0261001	17.8698921731338	0	4.9411	1.079e-05	0.00011601	5	10113038	10113510	473	-	-
Os05g0261700	90.8032826017883	8.20836763708482	3.4676	1.6874e-19	6.3251e-18	5	10114810	10126224	2251		Hypothetical conserved gene. (Os05t0261700-01);Leucine-rich repeat, plant specific containing protein. (Os05t0261700-02)
Os05g0267800	8.66235451104451	46.3417291007072	-2.4195	2.2229e-07	3.1031e-06	5	10672412	10675647	1154		Cellular retinaldehyde-binding/triple function, C-terminal domain containing protein. (Os05t0267800-01)
Os05g0268500	120.848931814922	35.6126816380609	1.7627	4.7538e-13	1.1439e-11	5	10757560	10790674	1408	SERINE CARBOXYPEPTIDASE 27	Similar to Serine carboxypeptidase 2. (Os05t0268500-01);Similar to Serine carboxypeptidase II chains A and B (EC 3.4.16.6) (Carboxypeptidase D) (CPDW-II) (CP-WII). (Os05t0268500-02);Similar to Serine carboxypeptidase 2. (Os05t0268500-03);Similar to Serine carboxypeptidase 2. (Os05t0268500-04)
Os05g0269100	119.576837795817	50.9306590395499	1.2313	2.3136e-08	3.6462e-07	5	10804153	10807173	1893	F-box protein 254	Cyclin-like F-box domain containing protein. (Os05t0269100-01)
Os05g0278500	52.6404620286551	6.59254723608387	2.9973	1.0085e-10	2.021e-09	5	11609491	11615022	1551	ACYLTRANSFERASE 5	Transferase family protein. (Os05t0278500-01)
Os05g0287800	195.054416262681	51.2538231197501	1.9281	2.0482e-22	8.7974e-21	5	12453666	12457789	1445		Similar to Phosphatidic acid phosphatase-like protein. (Os05t0287800-01)
Os05g0291700	175.367246919398	499.288503909293	-1.5095	2.0419e-34	1.3744e-32	5	12833493	12839420	1549		Similar to PTAC16 (PLASTID TRANSCRIPTIONALLY ACTIVE18); binding / catalytic. (Os05t0291700-01);Similar to cDNA clone:002-143-C11, full insert sequence. (Os05t0291700-02);NAD(P)-binding domain containing protein. (Os05t0291700-03)
Os05g0292800	12.2363329456713	76.0081916630846	-2.635	3.0851e-12	6.9924e-11	5	12896015	12896822	551		Similar to One helix protein (OHP). (Os05t0292800-01)
Os05g0295200	22.715964626865	54.9378936340323	-1.2741	0.00039893	0.0031495	5	13057124	13060284	2181		Conserved hypothetical protein. (Os05t0295200-01)
Os05g0301500	145.079294083578	55.7781202425528	1.3791	2.3075e-11	4.8916e-10	5	13529551	13534292	1380	OST1A	Similar to Ribophorin I (Fragment). (Os05t0301500-01);Similar to dolichyl-diphosphooligosaccharide--protein glycosyltransferase 67 kDasubunit. (Os05t0301500-02);Similar to dolichyl-diphosphooligosaccharide--protein glycosyltransferase 67 kDasubunit. (Os05t0301500-03)
Os05g0304600	3.27109890626856	36.3882754305414	-3.4756	3.1628e-08	4.9088e-07	5	13734777	13740470	2641	LIPOXYGENASE 7	Similar to Lipoxygenase (Fragment). (Os05t0304600-01);Similar to Lipoxygenase. (Os05t0304600-02)
Os05g0305900	107.098201227459	44.0795805393059	1.2808	5.2418e-08	7.9302e-07	5	13834116	13839997	2284		Protein kinase, core domain containing protein. (Os05t0305900-01);Protein kinase, core domain containing protein. (Os05t0305900-02)
Os05g0311500	6.72392552955204	58.8158625964345	-3.1288	1.9337e-11	4.1241e-10	5	14245044	14246369	1222		Protein of unknown function DUF567 family protein. (Os05t0311500-01)
Os05g0313500	312.813976888349	156.088250736692	1.0029	1.0166e-14	2.7659e-13	5	14408019	14413939	1340		Similar to oxidoreductase/ zinc ion binding protein. (Os05t0313500-01)
Os05g0318700	338.740464515811	121.251162891111	1.4822	5.6567e-27	2.9136e-25	5	14795522	14799642	3117	Catharanthus roseus receptor-like kinase1-like kinase 3	Similar to Resistance protein candidate (Fragment). (Os05t0318700-01);Similar to Resistance protein candidate (Fragment). (Os05t0318700-02)
Os05g0320700	77.8400387880573	19.7776417082516	1.9766	4.1104e-10	7.8164e-09	5	14899987	14904546	1839	cinnamate 4-hydroxylase 2, C4H-like gene, Cinnamate-4-Hydroxylase like gene	Similar to Cytochrome P450. (Os05t0320700-02)
Os05g0324700	22.715964626865	2.84384390576167	2.9978	2.1599e-05	0.00022084	5	15077683	15078347	665		Conserved hypothetical protein. (Os05t0324700-01)
Os05g0332300	11.1459666435818	71.7424258044421	-2.6863	7.4339e-12	1.641e-10	5	15556085	15560404	1719	CALCINEURIN B-LIKE PROTEIN-INTERACTING PROTEIN KINASE 18	Similar to CBL-interacting protein kinase 2. (Os05t0332300-01);Similar to cDNA clone:J033034P20, full insert sequence. (Os05t0332300-02)
Os05g0337400	23.1399959665665	56.9415109312734	-1.2991	0.00024926	0.0020564	5	15770656	15773664	796		Similar to heavy-metal-associated domain-containing protein. (Os05t0337400-01)
Os05g0342900	94.559	25.594595151855	1.8854	2.3189e-11	4.9115e-10	5	16107811	16112150	826		Tetratricopeptide-like helical domain containing protein. (Os05t0342900-01)
Os05g0345400	165.432798389249	59.8499876530752	1.4668	8.6485e-14	2.2203e-12	5	16253132	16265099	3315		Tetratricopeptide-like helical domain containing protein. (Os05t0345400-02)
Os05g0345500	273.318486390439	116.080537607908	1.2355	2.5019e-17	8.2399e-16	5	16267483	16273947	2691		BTB/POZ domain containing protein. (Os05t0345500-01);BTB/POZ domain containing protein. (Os05t0345500-02);Similar to predicted protein. (Os05t0345500-03)
Os05g0346400	27.5620370805962	79.1105668330065	-1.5212	9.6542e-07	1.2208e-05	5	16306509	16310464	859		Protein of unknown function DUF538 family protein. (Os05t0346400-01)
Os05g0348100	21.7467501361187	130.493655584837	-2.5851	1.5868e-19	5.9704e-18	5	16421495	16423179	976		Similar to CRR23 ((chlororespiratory reduction 23). (Os05t0348100-01)
Os05g0349200	199.537033282382	93.0712550976547	1.1002	3.2954e-11	6.8731e-10	5	16477641	16484494	1591		Similar to AMP deaminase 1 (EC 3.5.4.6) (Myoadenylate deaminase) (AMP deaminase isoform M). (Os05t0349200-01)
Os05g0358400	3.99800977432824	28.7616031378169	-2.8468	7.633e-06	8.3795e-05	5	17014645	17018325	1366		Butirosin biosynthesis, BtrG-like domain containing protein. (Os05t0358400-01);Similar to predicted protein. (Os05t0358400-02)
Os05g0358700	127.45170553313	46.3417291007072	1.4596	6.804e-11	1.3804e-09	5	17051414	17062718	4155	PHOSPHOLIPASE D zeta 1	Similar to predicted protein. (Os05t0358700-01)
Os05g0360400	23.2611477779097	0	5.3215	4.2327e-07	5.6641e-06	5	17175702	17176974	1273		Zinc finger, RING/FYVE/PHD-type domain containing protein. (Os05t0360400-01)
Os05g0363100	120.122020946862	57.2646750114736	1.0688	4.8088e-07	6.3864e-06	5	17336740	17343631	1666		Similar to Monoglyceride lipase. (Os05t0363100-01)
Os05g0363200	173.307666126562	52.805010704711	1.7146	1.8543e-17	6.1649e-16	5	17343645	17347620	1731	UDP-xylose synthase 5, UDP-glucuronic acid decarboxylase 5	UDP-glucuronic acid decarboxylase. (Os05t0363200-01)
Os05g0363500	2.36246032119396	18.0971884912106	-2.9374	0.00030839	0.0024899	5	17361511	17367196	3612		Hypothetical conserved gene. (Os05t0363500-01)
Os05g0365600	6.48162190686548	56.8122452991934	-3.1318	4.1505e-11	8.5837e-10	5	17530348	17534432	1838	BETA-GLUCOSIDASE 19	Similar to Hydroxyisourate hydrolase. (Os05t0365600-01)
Os05g0367400	37.011878365372	13.8960554486082	1.4133	0.00058946	0.004474	5	17644847	17649658	1202	TPK3	Thiamin pyrophosphokinase, eukaryotic domain containing protein. (Os05t0367400-01)
Os05g0370700	60.6970574829832	1.3572891368408	5.4828	2.7508e-16	8.313e-15	5	17821376	17827429	1079		Alpha/beta hydrolase family protein. (Os05t0370700-01)
Os05g0375400	1649.72421506144	651.886582579823	1.3395	4.4766e-108	1.1577e-105	5	18106229	18110985	1605	(1,3;1,4)-b-glucanase, (1,3;1,4)-beta-glucanase, pathogenesis-related gene 2, endo-(1,3;1,4)-beta-glucanase 1	Beta-glucanase precursor. (Os05t0375400-01)
Os05g0375466	27.1985816465663	0	5.5471	4.2434e-08	6.4836e-07	5	18113231	18114580	1350	-	-
Os05g0387200	21.201566985074	69.2863787949207	-1.7084	5.5543e-07	7.2862e-06	5	18738656	18741959	1676		Similar to UDP-sulfoquinovose synthase, chloroplast precursor (EC 3.13.1.1) (Sulfite:UDP-glucose sulfotransferase) (Sulfolipid biosynthesis protein) (SoSQD1). (Os05t0387200-01);Similar to UDP-sulfoquinovose synthase. (Os05t0387200-02)
Os05g0388500	75.7198820895499	176.253689341184	-1.2189	9.8062e-10	1.7842e-08	5	18789640	18793642	1455		Similar to 50S ribosomal protein L1. (Os05t0388500-01)
Os05g0390100	80.3842268262662	222.789316890011	-1.4707	1.1776e-15	3.38e-14	5	18892000	18900658	2533		Dynamin family protein. (Os05t0390100-01)
Os05g0391200	7.14795686925352	39.6845490485833	-2.473	1.1943e-06	1.4887e-05	5	18993759	18996772	1605		Protein of unknown function DUF288 domain containing protein. (Os05t0391200-01)
Os05g0392700	154.77143899104	60.8194798936757	1.3475	1.1183e-11	2.4315e-10	5	19108696	19112785	1539		Mitochondrial substrate carrier family protein. (Os05t0392700-01);Mitochondrial substrate carrier family protein. (Os05t0392700-03)
Os05g0395000	15.9314631916413	50.8013934074698	-1.673	2.4388e-05	0.00024699	5	19222117	19224327	2161		Virulence factor, pectin lyase fold family protein. (Os05t0395000-01);Virulence factor, pectin lyase fold family protein. (Os05t0395000-03)
Os05g0397300	13.6901546817906	54.7439951859122	-1.9996	6.4367e-07	8.3674e-06	5	19327470	19331484	1690		Conserved hypothetical protein. (Os05t0397300-02);Hypothetical conserved gene. (Os05t0397300-03)
Os05g0401100	30.1668010244767	129.782694608396	-2.1051	2.1133e-15	5.9956e-14	5	19507539	19508996	1197		Protein of unknown function DUF477 family protein. (Os05t0401100-01);Protein of unknown function DUF477 family protein. (Os05t0401100-02)
Os05g0401200	40.2829772716406	175.348829916623	-2.122	1.8278e-20	7.2433e-19	5	19510003	19514138	1180		Similar to predicted protein. (Os05t0401200-01)
Os05g0402700	76.2650652405947	37.7455645673822	1.0147	0.00011597	0.001033	5	19606771	19608914	1269	fructose-diphosphate aldolase, aldolase isozyme C-2, aldolase C-2, cytoplasmic aldolase C-2	Similar to Fructose-bisphosphate aldolase, cytoplasmic isozyme (EC 4.1.2.13). (Os05t0402700-01)
Os05g0406000	109.884692888355	275.141897882442	-1.3242	2.8427e-16	8.5485e-15	5	19777945	19780020	742		Conserved hypothetical protein. (Os05t0406000-01)
Os05g0408900	133.812175628653	399.301537495355	-1.5773	1.0705e-29	6.174e-28	5	19957171	19963120	1928	1-DEOXY-D-XYLULOSE 5-PHOSPHATE SYNTHASE 1	Similar to 1-deoxy-D-xylulose-5-phosphate synthase. (Os05t0408900-01);Similar to 1-deoxy-D-xylulose-5-phosphate synthase. (Os05t0408900-02);Similar to 1-D-deoxyxylulose 5-phosphate synthase. (Os05t0408900-03);Similar to 1-D-deoxyxylulose 5-phosphate synthase. (Os05t0408900-04)
Os05g0409500	0	14.0899538967283	-5.2767	0.00011925	0.0010589	5	19997585	19999679	1680	USUALLY MULTIPLE ACIDS MOVE IN AND OUT TRANSPORTER 9	Similar to MtN21 protein. (Os05t0409500-00)
Os05g0419600	70.9343855414904	35.4187831899408	1.002	0.00023202	0.0019291	5	20581072	20583157	829		Conserved hypothetical protein. (Os05t0419600-01)
Os05g0420600	269.199324804768	126.357155358274	1.0912	1.92e-14	5.1385e-13	5	20630043	20632322	742	CYTOCHROME C 1	Cytochrome c. (Os05t0420600-01)
Os05g0427400	75.5987302782067	4.52429712280266	4.0626	3.6893e-18	1.2802e-16	5	20953643	20955793	2151	Phenylalanine ammonia lyase	Similar to Phenylalanine ammonia-lyase. (Os05t0427400-00)
Os05g0428700	5.87586285014908	29.6664625623774	-2.336	4.9939e-05	0.00047741	5	21039575	21042553	1858	salt-sensitive K1 uptake channel OsAKT2	Similar to Potassium channel protein ZMK2. (Os05t0428700-01)
Os05g0429000	31.7417745719393	72.5826524129626	-1.1932	0.00011681	0.0010398	5	21050904	21054702	2190	serine hydroxymethyltransferase 5	Similar to Hydroxymethyltransferase. (Os05t0429000-01)
Os05g0429500	39.0108832525361	93.9114817061752	-1.2674	4.0391e-06	4.6221e-05	5	21078436	21079882	990		Similar to dienelactone hydrolase family protein. (Os05t0429500-01);Dienelactone hydrolase domain containing protein. (Os05t0429500-02)
Os05g0430400	23.4428754949247	64.762081672118	-1.466	1.6636e-05	0.00017342	5	21126879	21129643	1420		GTP1/OBG domain containing protein. (Os05t0430400-01)
Os05g0438600	123.150816230444	29.9896266425776	2.0379	1.1266e-15	3.2411e-14	5	21493974	21496836	2416		Fructose-1,6-bisphosphatase class 1/Sedoheputulose-1,7-bisphosphatase domain containing protein. (Os05t0438600-01)
Os05g0439400	58.5769007844758	21.8458918215328	1.423	1.3975e-05	0.00014775	5	21525171	21526731	1561	plant U-box-containing protein 44, U-box protein 44	Similar to Arm repeat containing protein. (Os05t0439400-01)
Os05g0443400	164.221280275816	75.2972306866442	1.125	9.4039e-10	1.7153e-08	5	21699330	21703558	2699		Similar to Glucan endo-1,3-beta-glucosidase 7. (Os05t0443400-01);Similar to Glucan endo-1,3-beta-glucosidase 7. (Os05t0443400-02)
Os05g0451300	18.172771701492	3.29627361804194	2.4629	0.00058434	0.0044365	5	22160242	22162325	889		Conserved hypothetical protein. (Os05t0451300-01)
Os05g0453500	69.6017156167143	20.1008057884518	1.7919	2.8871e-08	4.5036e-07	5	22263224	22266786	2661		Guanylyl cyclase domain containing protein. (Os05t0453500-01)
Os05g0456300	0	12.2802350476072	-4.6634	0.000423	0.0033214	5	22409907	22413310	1317		Aldose reductase. (Os05t0456300-01);Similar to cDNA clone:001-207-F04, full insert sequence. (Os05t0456300-02)
Os05g0458100	26.0476394388052	63.016995639037	-1.2746	0.00014857	0.0012926	5	22492473	22494991	1010	FK506 binding protein 20-1a, FK506-binding protein 20	Similar to FK506-binding protein 4 (EC 5.2.1.8) (Peptidyl-prolyl cis-trans isomerase) (PPIase) (Rotamase) (p59 protein) (HSP binding immunophilin) (HBI) (FKBP52 protein) (52 kDa FK506 binding protein) (FKBP59). (Os05t0458100-01)
Os05g0460000	5.02780017074612	76.7191526395251	-3.9316	3.9936e-17	1.2928e-15	5	22599462	22602556	2295	CYTOSOLIC HEAT SHOCK PROTEIN 70-1	Similar to 70 kDa heat shock cognate protein 1. (Os05t0460000-01)
Os05g0460600	9.44984128477583	35.0309862937006	-1.8903	0.00012845	0.0011323	5	22625667	22629028	2165	RIBA3	Similar to GTP cyclohydrolase II/3,4-dihydroxy-2-butanone-4-phosphate synthase- like protein (Fragment). (Os05t0460600-01);Similar to riboflavin biosynthesis protein ribAB. (Os05t0460600-02)
Os05g0462000	7.39026049194007	44.0149477232659	-2.5743	1.6355e-07	2.3174e-06	5	22678313	22679102	394		Similar to plant-specific domain TIGR01589 family protein. (Os05t0462000-00)
Os05g0462301	122.969088513429	58.1695344360342	1.08	2.8421e-07	3.8966e-06	5	22706591	22707526	647		Similar to predicted protein. (Os05t0462301-00)
Os05g0462400	329.411775042378	150.142031661008	1.1336	2.8559e-18	9.9245e-17	5	22710475	22713882	3072		Lipin, N-terminal conserved region domain containing protein. (Os05t0462400-01)
Os05g0474800	37.3147578937302	6.07548470776357	2.6187	3.5301e-07	4.7759e-06	5	23310508	23313449	2239	WRKY GENE 70	WRKY transcription factor 70. (Os05t0474800-01)
Os05g0475300	438.993588402375	89.9042471116928	2.2877	4.0314e-59	4.7391e-57	5	23351926	23356155	2239		VHS domain containing protein. (Os05t0475300-01)
Os05g0475700	7.02680505791024	40.0077131287835	-2.5093	8.7132e-07	1.1103e-05	5	23386856	23388968	2020	MAJOR FACILITATOR SUPERFAMILY 3	Nodulin-like domain containing protein. (Os05t0475700-01);Similar to nodulin-like protein. (Os05t0475700-02)
Os05g0480000	27.8649166089544	82.5361060831285	-1.5666	3.0819e-07	4.2019e-06	5	23598187	23602596	2464	STN8 kinase	Serine/threonine protein kinase, Photosystem II (PSII) repair, Phosphorylation of PSII core protein (Os05t0480000-01);Similar to STN8 (Os05t0480000-02)
Os05g0481500	48.3395727259687	20.488602684692	1.2384	0.00036098	0.0028674	5	23672800	23677294	1382		K Homology domain containing protein. (Os05t0481500-01);K Homology domain containing protein. (Os05t0481500-02)
Os05g0486100	107.219353038803	29.6018297463374	1.8568	1.8143e-12	4.2014e-11	5	23899480	23905448	2833	leucine-rich repeat receptor-like kinase 1	Leucine-rich repeat receptor-like kinase, Mn<sup>2+</sup>/Mg<sup>2+</sup>-dependent serine/threonine (Ser/Thr) kinase, Ca<sup>2+</sup>-independent Ser/Thr kinase, Negative regulation of polar auxin transport, Root development (Os05t0486100-01);Hypothetical conserved gene. (Os05t0486100-02)
Os05g0488600	5.51240741611924	27.9213765292964	-2.3406	8.1591e-05	0.00074978	5	24015243	24017576	1482		Similar to Phosphate starvation regulator protein (Regulatory protein of P- starvation acclimation response Psr1). (Os05t0488600-01)
Os05g0490900	23.0188441552232	61.4011752380361	-1.4155	4.551e-05	0.00043903	5	24127396	24128452	889		Conserved hypothetical protein. (Os05t0490900-01)
Os05g0494500	118.728775116414	46.2124634686271	1.3613	2.0818e-09	3.6744e-08	5	24287577	24289563	1442		Protein of unknown function DUF250 domain containing protein. (Os05t0494500-01);Protein of unknown function DUF250 domain containing protein. (Os05t0494500-02)
Os05g0495250	52.2164306889536	17.4508603308103	1.5812	1.0016e-05	0.00010807	5	24323478	24323891	414	-	-
Os05g0495900	6.54219781253712	39.5552834165032	-2.596	6.0916e-07	7.9439e-06	5	24371216	24374660	1356	beta-1, 3-glucanase 8	Similar to Beta-1,3-glucanase precursor (Fragment). (Os05t0495900-01)
Os05g0496200	743.448090308037	2403.37126444881	-1.6928	9.5865e-189	4.3617e-186	5	24378361	24381743	1437	PHOSPHOGLYCERATE KINASE 3	Similar to 3-phosphoglycerate kinase (Fragment). (Os05t0496200-01);Similar to phosphoglycerate kinase. (Os05t0496200-02);Similar to phosphoglycerate kinase. (Os05t0496200-03)
Os05g0502500	9.14696175641763	60.7548470776357	-2.7316	1.9999e-10	3.9403e-09	5	24729478	24732816	1077		Conserved hypothetical protein. (Os05t0502500-01)
Os05g0503000	13.4478510591041	49.2502058225089	-1.8728	6.4577e-06	7.1565e-05	5	24762188	24767756	1352	SCAMP3	Similar to Secretory carrier membrane protein. (Os05t0503000-01)
Os05g0503300	83.7159016382064	238.23655992358	-1.5088	2.981e-17	9.7393e-16	5	24777441	24782045	2102		Similar to Sulfite reductase (Fragment). (Os05t0503300-02);Similar to ferredoxin-sulfite reductase precursor. (Os05t0503300-03)
Os05g0506000	15.0228246065667	179.356064511105	-3.5776	1.8562e-35	1.2882e-33	5	24997324	24999559	1274		Similar to MS5-like protein (Fragment). (Os05t0506000-01)
Os05g0508900	27.0774298352231	90.227411191893	-1.7365	7.3902e-09	1.2301e-07	5	25193479	25194625	740		Similar to cDNA clone:001-011-D03, full insert sequence. (Os05t0508900-01)
Os05g0509500	53.7308283307446	8.27300045312486	2.6993	5.3746e-10	1.008e-08	5	25229702	25233200	1999		Similar to Signal recognition particle 54 kDa protein 2 (SRP54). (Os05t0509500-01)
Os05g0512200	20.1717765886561	172.763517275021	-3.0984	2.4032e-30	1.4262e-28	5	25382364	25385526	1667		Similar to T4P13.26 protein. (Os05t0512200-01)
Os05g0513200	21.8073260417904	4.45966430676262	2.2898	0.00030003	0.0024264	5	25446943	25452141	1223		NLI interacting factor domain containing protein. (Os05t0513200-00)
Os05g0513400	84.1399329779079	30.700587619018	1.4545	1.2333e-07	1.773e-06	5	25458603	25462078	1794		Similar to non-imprinted in Prader-Willi/Angelman syndrome region protein 1. (Os05t0513400-01);Protein of unknown function DUF803 family protein. (Os05t0513400-02)
Os05g0514400	1.75670126447756	20.359337052612	-3.5347	3.0898e-05	0.00030664	5	25503455	25505085	1533		Hypothetical conserved gene. (Os05t0514400-00)
Os05g0516900	196.447662093128	61.5304408701161	1.6748	5.0798e-19	1.8572e-17	5	25629221	25635032	2238		Protein of unknown function DUF300 family protein. (Os05t0516900-01)
Os05g0517200	375.025432013123	106.838044914183	1.8116	1.7556e-38	1.3231e-36	5	25641597	25646402	3494	TREHALOSE-6-PHOSPHATE SYNTHASE 6	HAD-superfamily hydrolase subfamily IIB protein. (Os05t0517200-01)
Os05g0519700	3.21052300059692	36.0004785343011	-3.4871	3.5852e-08	5.5329e-07	5	25803609	25807160	2249	HEAT SHOCK PROTEIN 101	Heat shock protein, Long-term acquired thermotolerance (Os05t0519700-01);Heat shock protein 101. (Os05t0519700-02);Similar to Heat shock protein 101. (Os05t0519700-03)
Os05g0522600	141.565891554623	18.0971884912106	2.9676	4.8408e-26	2.4124e-24	5	26022305	26025796	1964		Leucine-rich repeat, plant specific containing protein. (Os05t0522600-01);Leucine-rich repeat domain containing protein. (Os05t0522600-02)
Os05g0525900	81.7774726567139	19.0666807318112	2.1006	2.8975e-11	6.0845e-10	5	26171097	26172343	1247	ZINC FINGER CCCH DOMAIN-CONTAINING PROTEIN 37	Similar to Zing finger transcription factor PEI1. (Os05t0525900-01)
Os05g0533500	10.7825112095519	34.4492909493402	-1.6758	0.00050196	0.0038721	5	26480072	26481404	1333		Similar to Serine acetyltransferase. (Os05t0533500-01)
Os05g0537100	70.7526578244755	17.3862275147702	2.0248	1.4592e-09	2.6149e-08	5	26682661	26684165	1151	WRKY GENE 7	WRKY transcription factor 10. (Os05t0537100-00)
Os05g0537400	14.8410968895518	57.0707765633535	-1.9432	6.2582e-07	8.1483e-06	5	26706568	26708198	1433	protein phosphatase 2C50, protein phosphatase 2C 50, protein phosphatase 78, OsABI-LIKE3, ABI-LIKE3, ABI-LIKE 3	Similar to Protein phosphatase 2C. (Os05t0537400-00)
Os05g0539800	58.9403562185057	20.423969868652	1.529	4.5508e-06	5.1644e-05	5	26815636	26818736	1080	Reversion-To-ethylene Sensitivity1 homologue 2	Protein of unknown function DUF778 family protein. (Os05t0539800-01);Protein of unknown function DUF778 family protein. (Os05t0539800-02)
Os05g0540000	272.22812008835	63.8572222475575	2.0919	9.8317e-34	6.5285e-32	5	26824644	26828499	2749		EXTL2, alpha-1,4-N-acetylhexosaminyltransferase domain containing protein. (Os05t0540000-01)
Os05g0541700	32.2263818173125	72.3887539648425	-1.1675	0.00015863	0.0013723	5	26891037	26896830	1470		Protein of unknown function DUF1639 domain containing protein. (Os05t0541700-01)
Os05g0542200	518.893207983268	111.814771749266	2.2143	5.12e-67	7.1474e-65	5	26913398	26917388	1503		Alpha/beta hydrolase fold-1 domain containing protein. (Os05t0542200-01);Similar to catalytic/ hydrolase. (Os05t0542200-02);Similar to cDNA clone:J023112L03, full insert sequence. (Os05t0542200-03)
Os05g0542800	48.460724537312	1.16339068872068	5.3804	2.7552e-13	6.7625e-12	5	26940318	26943170	1591		Pectin lyase fold/virulence factor domain containing protein. (Os05t0542800-01);Similar to polygalacturonase. (Os05t0542800-02);Similar to polygalacturonase. (Os05t0542800-03)
Os05g0548100	60.2730261432818	25.3360638876949	1.2503	6.0338e-05	0.00056712	5	27198354	27199393	1040		Similar to VIP1 protein. (Os05t0548100-02)
Os05g0548900	0	44.0795805393059	-7.1852	2.4327e-11	5.1436e-10	5	27229414	27233659	2042	Phosphoethanolamine N-Methyltransferase 2	Similar to Phosphoethanolamine methyltransferase. (Os05t0548900-01)
Os05g0550000	228.855771627456	63.9218550635975	1.8401	1.3532e-24	6.2848e-23	5	27317464	27320413	1259	RING finger protein OsRFPH2-20, RING-H2 protein 20	Similar to protein binding protein. (Os05t0550000-00)
Os05g0555300	15.2651282292533	98.823575725218	-2.6946	8.1236e-16	2.362e-14	5	27605983	27607548	829		Similar to electron carrier/ electron transporter/ iron ion binding protein. (Os05t0555300-01);Beta-grasp fold, ferredoxin-type domain containing protein. (Os05t0555300-02)
Os05g0555600	99.9502443582059	626.421253060048	-2.6479	1.155e-89	2.2169e-87	5	27631211	27636450	2024	NADH-DEPENDENT GLUTAMATE SYNTHASE 2	Similar to Glutamate synthase [NADH], amyloplastic. (Os05t0555600-01);Similar to NADH-glutamate synthase 2. (Os05t0555600-02)
Os05g0555700	44.1598352346255	16.0935711939695	1.4563	0.00012584	0.0011121	5	27638094	27638894	801		Conserved hypothetical protein. (Os05t0555700-01)
Os05g0556400	2.7259157552238	23.4617122225338	-3.1055	2.4071e-05	0.00024408	5	27666328	27669347	1457		DOMON related domain containing protein. (Os05t0556400-01)
Os05g0558900	133.509296100294	63.9864878796376	1.0611	1.3077e-07	1.8701e-06	5	27800947	27807426	2150	phenylalanine ammonia-lyase 11	Similar to Frsb-prov protein. (Os05t0558900-01)
Os05g0560000	279.800108297305	1094.29820837388	-1.9675	2.0643e-107	5.283e-105	5	27878662	27879543	676	PHOTOSYSTEM I SUBUNIT	Photosystem I reaction center subunit VI, chloroplast precursor (PSI- H) (Light-harvesting complex I 11 kDa protein) (GOS5 protein). (Os05t0560000-01)
Os05g0562200	983.692132201761	372.931348551019	1.3993	2.6857e-69	3.8814e-67	5	27967637	27970823	1387	drought-induced 19-1	Drought induced 19 family protein. (Os05t0562200-01)
Os05g0563400	68.3901975032815	154.08463343945	-1.1719	3.2338e-08	5.0105e-07	5	28034380	28039748	2084	auxin response factor-15, auxin response factor 15, OsETTIN1	Similar to Auxin response factor 5. (Os05t0563400-01);Similar to Auxin response factor 15. (Os05t0563400-02)
Os05g0563600	5.1489519820894	33.0920018124994	-2.6841	3.3276e-06	3.8655e-05	5	28051758	28052859	1102	FASCICLIN-LIKE ARABINOGALACTAN PROTEIN 6	FAS1 domain domain containing protein. (Os05t0563600-01)
Os05g0566400	8.60177860537287	87.9006298144516	-3.3532	2.4967e-17	8.2339e-16	5	28188894	28194022	2363	MITOGEN-ACTIVATED PROTEIN KINASE 7	Similar to Blast and wounding induced mitogen-activated protein kinase. (Os05t0566400-01)
Os05g0567100	438.266677534315	167.075829463498	1.3913	1.3634e-31	8.5237e-30	5	28231900	28237359	1822	Oryzasin, Oryzasin 1	Aspartic proteinase oryzasin 1 precursor (EC 3.4.23.-). (Os05t0567100-01);Aspartic proteinase oryzasin 1 precursor (EC 3.4.23.-). (Os05t0567100-02);Similar to Phytepsin. (Os05t0567100-03)
Os05g0567400	130.117045382683	62.3706674786366	1.0609	1.8943e-07	2.6702e-06	5	28245031	28249577	2755		Ribosomal RNA methyltransferase J domain containing protein. (Os05t0567400-01)
Os05g0568100	9.44984128477583	66.5718005212391	-2.8165	1.2868e-11	2.7829e-10	5	28289829	28293256	961	IRON-SULFUR CLUSTER PROTEIN 5	Similar to Iron sulfur cluster assembly protein 1, mitochondrial precursor (Iron sulfur cluster scaffold protein 1). (Os05t0568100-01)
Os05g0568800	8.84408222805943	34.2553925012201	-1.9535	0.00010668	0.00095723	5	28310925	28311933	1009		Protein of unknown function DUF1645 family protein. (Os05t0568800-01)
Os05g0568900	28.2889479486559	103.735669744261	-1.8746	5.7054e-11	1.1633e-09	5	28315242	28318639	1517	Deg protease 9, DEG PROTEASE 9	Similar to Protease Do-like 1, chloroplast precursor (EC 3.4.21.-). (Os05t0568900-01)
Os05g0569300	337.771250025064	67.7351912099598	2.3181	1.4182e-46	1.2717e-44	5	28334780	28339606	1852	b-ZIP TRANSCRIPTION FACTOR 45	Similar to G-box binding factor 1. (Os05t0569300-01)
Os05g0571100	21.5650224191038	73.0350821252429	-1.7599	1.4955e-07	2.1251e-06	5	28464100	28466020	1840		Peptidase C12, ubiquitin carboxyl-terminal hydrolase 1 domain containing protein. (Os05t0571100-01);Peptidase C12, ubiquitin carboxyl-terminal hydrolase 1 domain containing protein. (Os05t0571100-02)
Os05g0575300	151.015732839398	498.642175748893	-1.7233	1.2277e-41	1.0225e-39	5	28654730	28661349	2070		Similar to Translation initiation factor IF-2. (Os05t0575300-01);Similar to Translation initiation factor IF-2, chloroplast precursor (PvIF2cp). (Os05t0575300-02)
Os05g0576500	84.5639643176094	7.23887539648425	3.5462	1.4981e-18	5.3267e-17	5	28705384	28708590	2233		Hypothetical conserved gene. (Os05t0576500-01);Hypothetical conserved gene. (Os05t0576500-02)
Os05g0576600	22.5342369098501	3.03774235388178	2.891	3.1945e-05	0.00031609	5	28710320	28711241	922		Conserved hypothetical protein. (Os05t0576600-01)
Os05g0577700	158.284841519995	52.5464794405509	1.5909	1.1401e-14	3.0952e-13	5	28760240	28763686	1513		Similar to ATP binding protein. (Os05t0577700-01)
Os05g0579900	56.032712746267	148.396945627927	-1.4051	2.9339e-10	5.6893e-09	5	28864061	28871054	2875	DnaJ domain protein C52	Similar to 10A19I.11. (Os05t0579900-01);Heat shock protein DnaJ, N-terminal domain containing protein. (Os05t0579900-02)
Os05g0582300	3.51340252895512	42.3344945062249	-3.5909	1.4811e-09	2.6504e-08	5	28984653	28987389	1191	sucrose phosphate synthase 2	Similar to prenyl transferase. (Os05t0582300-01)
Os05g0582350	1.8172771701492	24.1726731989742	-3.7335	3.529e-06	4.0783e-05	5	28987092	28987648	557		Hypothetical protein. (Os05t0582350-00)
Os05g0586600	52.2164306889536	142.192195288084	-1.4453	2.8091e-10	5.4601e-09	5	29225038	29227592	1645	SIGMA FACTOR 5	Similar to SIGE (RNA polymerase sigma subunit E); DNA binding / DNA-directed RNA polymerase/ sigma factor/ transcription factor. (Os05t0586600-01)
Os05g0587200	24.0486345516411	62.4353002946767	-1.3764	5.8066e-05	0.00054723	5	29251590	29255848	3161	SET protein 23	Conserved hypothetical protein. (Os05t0587200-01)
Os05g0592100	72.8728145229829	208.246933281002	-1.5148	2.3334e-15	6.597e-14	5	29495935	29499457	1517	Clp protease 8, CLP PROTEASE 8	Peptidase S14, ClpP family protein. (Os05t0592100-01)
Os05g0594700	24.230362268656	135.53501523596	-2.4838	2.2836e-19	8.4881e-18	5	29608188	29616332	2762	HYPEROSMOLALITY-GATED CALCIUM-PERMEABLE CHANNEL 1.2	Similar to Hv711N16.16 (Fragment). (Os05t0594700-01);Similar to Hv711N16.16 (Fragment). (Os05t0594700-02)
Os05g0595300	31.4388950435811	69.6095428751209	-1.1467	0.0002647	0.0021729	5	29656681	29660315	1180	CO2-Responsive CONSTANS, CONSTANSlike, and Time of Chlorophyll a/b Binding Protein1, CO<sub>2</sub>-Responsive CONSTANS, CONSTANSlike, and Time of Chlorophyll a/b Binding Protein1, nutrition response and root growth a	NRR alternative splicing variant, Regulation of root development in response to macronutrient deficiency (Os05t0595300-01);CCT domain-containing protein, Regulator of starch synthesis, Regulation of root development in response to macronutrient deficiency (Os05t0595300-02)
Os06g0101600	170.460598559995	1688.79085031015	-3.3085	3.5063e-298	2.8715e-295	6	149486	150187	702	PETE	Plastocyanin, chloroplast precursor. (Os06t0101600-01)
Os06g0103800	18.5968030411935	110.328216980345	-2.5687	1.2277e-16	3.8327e-15	6	266683	271990	2502		Protein of unknown function DUF125, transmembrane family protein. (Os06t0103800-01)
Os06g0105400	179.910439844771	78.3996058565661	1.1984	1.8679e-11	3.994e-10	6	370096	374968	2066		Similar to dihydrolipoamide S-acetyltransferase. (Os06t0105400-01);Similar to Dihydrolipoamide S-acetyltransferase (EC 2.3.1.12). (Os06t0105400-02)
Os06g0105500	41.555071290745	14.6716492410886	1.502	0.0001437	0.0012542	6	375711	382665	2463	PROTEIN ARGININE METHYLTRANSFERASE 7	Protein arginine N-methyltransferase domain containing protein. (Os06t0105500-01)
Os06g0107100	0	17.1923290666501	-4.5638	3.2954e-05	0.00032568	6	454843	457220	1510		Protein of unknown function DUF819 family protein. (Os06t0107100-01);Similar to predicted protein. (Os06t0107100-02)
Os06g0108900	7.02680505791024	67.4120271297596	-3.2621	2.3827e-13	5.8834e-12	6	523053	530057	3464	bell-like homeodomain protein, BELL1 homolog	Similar to H0613A10.3 protein. (Os06t0108900-01);Homeodomain-related domain containing protein. (Os06t0108900-02)
Os06g0109200	45.0078979140285	103.477138480101	-1.2011	3.734e-06	4.297e-05	6	543057	545777	1438		Protein of unknown function DUF6, transmembrane domain containing protein. (Os06t0109200-01)
Os06g0111400	322.021514550438	135.47038241992	1.2492	1.918e-20	7.5884e-19	6	634262	640450	2864		Guanine nucleotide binding protein (G-protein), alpha subunit family protein. (Os06t0111400-01);Similar to predicted protein. (Os06t0111400-02)
Os06g0114500	16.3554945313428	69.868074139281	-2.0949	6.5198e-09	1.0912e-07	6	832537	834912	630		Similar to ATOZI1 protein (Stress-induced protein OZI1) (AT0ZI1 protein). (Os06t0114500-01);Similar to ATOZI1 protein (Stress-induced protein OZI1) (AT0ZI1 protein). (Os06t0114500-02)
Os06g0115300	34.7705698555213	89.2579189512924	-1.3601	1.9243e-06	2.3198e-05	6	860908	862566	522	Acyl-CoA-binding protein 2	Acyl-CoA-binding protein , Stress response (Os06t0115300-01)
Os06g0116500	12.6603642853728	56.6829796671133	-2.1626	9.4208e-08	1.3777e-06	6	913426	921695	3025		Pleckstrin homology-type domain containing protein. (Os06t0116500-01)
Os06g0116800	34.5282662328348	90.7444737202133	-1.394	9.7328e-07	1.2301e-05	6	927339	932583	1667	DnaJ domain protein A9	Similar to GFA2. (Os06t0116800-01);Similar to GFA2. (Os06t0116800-02)
Os06g0126500	6.60277371820876	75.6203947668444	-3.5176	1.1048e-15	3.1822e-14	6	1414221	1416298	1790	BCL-2-ASSOCIATED ATHANOGENE 3	Ubiquitin domain containing protein. (Os06t0126500-01)
Os06g0127000	188.088187110442	58.0402688039541	1.6963	1.4409e-18	5.1455e-17	6	1423797	1427678	1495	PEROXIN 11-5	Peroxisomal biogenesis factor 11 family protein. (Os06t0127000-01);Peroxisomal biogenesis factor 11 family protein. (Os06t0127000-02);Peroxisomal biogenesis factor 11 family protein. (Os06t0127000-03);Peroxisomal protein, Response to abscisic acid (ABA), hydrogen peroxide, and salt (Os06t0127000-04)
Os06g0128600	1.57497354746264	14.8655476892087	-3.2386	0.00060668	0.0045934	6	1520761	1522188	1428		Ankyrin repeat containing protein. (Os06t0128600-01)
Os06g0128700	9.57099309611911	52.740377888671	-2.4622	2.3483e-08	3.6985e-07	6	1523290	1526001	1432	XBOS36	Ankyrin repeat domain containing protein. (Os06t0128700-01)
Os06g0128800	28.3495238543275	0	7.1919	5.2665e-08	7.9529e-07	6	1526538	1527491	954		C2 calcium/lipid-binding domain, CaLB domain containing protein. (Os06t0128800-01)
Os06g0129100	327.231042438199	58.7512297803945	2.4776	1.5367e-48	1.414e-46	6	1539031	1542210	1500		Short-chain dehydrogenase/reductase SDR family protein. (Os06t0129100-01)
Os06g0129400	1012.64741511281	504.394496376456	1.0055	3.0679e-44	2.6541e-42	6	1554861	1561163	2484	SPX-MFS protein 3, SPX-Major Facility Superfamily3	Splicing variant of SPX-MFS protein 3 (Os06t0129400-01);Vacuolar phosphate efflux transporter, Pi homeostasis (Os06t0129400-02)
Os06g0129900	46.2194160274613	95.7212005552962	-1.0503	7.3676e-05	0.00068205	6	1581991	1585738	1832		Similar to Cytochrome P450 CYPD. (Os06t0129900-01);Similar to cytochrome P450. (Os06t0129900-02)
Os06g0130000	172.035572107457	73.7460431016833	1.2221	2.6689e-11	5.6238e-10	6	1588473	1602310	2354	LESION RESEMBLING DISEASE 6-6	AAA-type ATPase, Defense response (Os06t0130000-01);Similar to Tobacco mosaic virus helicase domain-binding protein (Fragment). (Os06t0130000-02);Similar to ATP binding. (Os06t0130000-03)
Os06g0130100	1.2115181134328	14.8655476892087	-3.6171	0.00032669	0.0026205	6	1605742	1612409	2674	STRESS INDUCED PROTEIN KINASE 1	Receptor-like kinase (RLK), Drought and salt stress tolerance (Os06t0130100-01);Oryza sativa stress-induced protein kinase gene 1.,Drought and salt stress tolerance.,Receptor-like kinase (RLK). (Os06t0130100-02);Similar to Stress-induced protein kinase. (Os06t0130100-03)
Os06g0133400	40.2829772716406	4.97672683508292	3.0169	1.4027e-08	2.2673e-07	6	1784324	1784813	490		Conserved hypothetical protein. (Os06t0133400-01)
Os06g0133800	543.72932930864	1344.36257363279	-1.306	1.5967e-71	2.392e-69	6	1808969	1812083	1691	Transketolase	Similar to Transferase. (Os06t0133800-01);Similar to Transketolase, chloroplastic. (Os06t0133800-02)
Os06g0133900	446.020393460285	60.2377845493154	2.8884	2.1846e-76	3.5546e-74	6	1816266	1819747	1763	ENOLPYRUVYLSHIKIMATE PHOSPHATE SYNTHASE	5-enolpyruvylshikimate-3-phosphate synthase (Os06t0133900-01)
Os06g0141200	3.87685796298496	58.2988000681142	-3.9105	2.4682e-13	6.0823e-12	6	2162738	2165150	890	zinc finger protein 1, stress repressive zinc finger protein 3	Similar to RNA-binding protein EWS. (Os06t0141200-01)
Os06g0142500	23.5034514005963	280.377155981685	-3.5764	1.9758e-54	2.1014e-52	6	2230033	2233000	2298	RECEPTOR-LIKE CYTOPLASMIC KINASE 195	Similar to Wall-associated kinase 3. (Os06t0142500-00)
Os06g0143400	7.20853277492516	28.4384390576167	-1.9801	0.00036583	0.0029031	6	2274708	2279507	2146	FATB1, OsFATB1	Similar to Acyl-ACP thioesterase (Fragment). (Os06t0143400-01)
Os06g0146300	59.6672670865654	142.256828104124	-1.2535	1.8953e-08	3.016e-07	6	2433533	2437377	1685		Conserved hypothetical protein. (Os06t0146300-01)
Os06g0150400	65.2402504083562	12.7972975759275	2.3499	2.1984e-10	4.3175e-09	6	2589059	2592248	1275		Conserved hypothetical protein. (Os06t0150400-01)
Os06g0152800	5.7547110388058	27.4689468170161	-2.255	0.00013497	0.0011839	6	2724137	2726538	1481		Conserved hypothetical protein. (Os06t0152800-01)
Os06g0155600	23.0794200608948	59.2682923087148	-1.3607	0.00010404	0.00093628	6	2863462	2867673	2400		ATPase, AAA-type, core domain containing protein. (Os06t0155600-01)
Os06g0157000	50.8231848585059	127.714444495115	-1.3294	2.2645e-08	3.5778e-07	6	2908048	2910483	1391	GDSL ESTERASE/LIPASE PROTEIN 79	Esterase, SGNH hydrolase-type domain containing protein. (Os06t0157000-01)
Os06g0158000	20.353504305671	2.13288292932125	3.2544	3.0629e-05	0.00030417	6	2949764	2957842	2173		Similar to Acyl-CoA synthetase (EC 6.2.1.3). (Os06t0158000-01)
Os06g0160700	16.2949186256711	129.136366447996	-2.9864	2.4843e-22	1.0615e-20	6	3079296	3086808	2623	SOLUBLE STARCH SYNTHASE I	Starch synthase, Starch biosynthesis (Os06t0160700-01)
Os06g0163200	54.2154355761178	114.981779735228	-1.0846	7.8848e-06	8.6329e-05	6	3186510	3191315	1231	Prolyl Oligopeptidase 11, PROLYL OLIGOPEPTIDASE 11	Esterase/lipase/thioesterase domain containing protein. (Os06t0163200-01)
Os06g0163300	8.90465813373107	78.334973040526	-3.137	8.8658e-15	2.4257e-13	6	3195612	3198736	1266		Harpin-induced 1 domain containing protein. (Os06t0163300-01)
Os06g0164400	26.7745503068649	67.1534958655994	-1.3266	5.1911e-05	0.00049377	6	3273390	3276888	3390	basic helix-loop-helix protein 108, OsSPATULA, SPATULA	Similar to predicted protein. (Os06t0164400-01)
Os06g0166400	87.1081523558183	31.6700798596186	1.4597	6.8713e-08	1.0225e-06	6	3337151	3338155	1005	ETHYLENE RESPONSE FACTOR 7	Similar to TINY-like protein (AP2 domain containing protein RAP2.10) (Fragment). (Os06t0166400-01)
Os06g0167500	150.955156933727	70.7729335638416	1.0929	9.4966e-09	1.568e-07	6	3408660	3418587	2917		Leucine-rich repeat, plant specific containing protein. (Os06t0167500-01);Hypothetical conserved gene. (Os06t0167500-02);Hypothetical conserved gene. (Os06t0167500-03)
Os06g0168500	148.229241178503	16.4167352741696	3.1746	8.7526e-29	4.8324e-27	6	3445034	3448312	1320		Similar to Syntaxin-like protein (Fragment). (Os06t0168500-01)
Os06g0168800	73.2362699570127	33.0273689964594	1.1489	3.301e-05	0.00032602	6	3460493	3465373	1468	RECEPTOR-LIKE CYTOPLASMIC KINASE 200	Similar to Protein kinase. (Os06t0168800-01);Similar to predicted protein. (Os06t0168800-02)
Os06g0170500	371.148574050138	165.395376246457	1.1661	3.3298e-21	1.3773e-19	6	3536683	3540219	1841	ZINC FINGER CCCH DOMAIN-CONTAINING PROTEIN 40	Similar to RNA-binding protein-like. (Os06t0170500-01);Similar to cDNA clone:J013067M02, full insert sequence. (Os06t0170500-02)
Os06g0172800	201.354310452531	5.55842217944326	5.1789	6.9374e-50	6.6842e-48	6	3675795	3679085	2778		Similar to alkaline alpha galactosidase 2. (Os06t0172800-00)
Os06g0175400	70.9343855414904	34.7724550295404	1.0285	0.00017251	0.0014824	6	3795874	3798810	1167		Hypothetical conserved gene. (Os06t0175400-00)
Os06g0179000	45.4925051594016	108.841662211424	-1.2585	8.0828e-07	1.0354e-05	6	3924758	3927818	1937		Glycoside hydrolase family 79, N-terminal protein. (Os06t0179000-01)
Os06g0192800	15.144	0	4.0649	0.00010062	0.00090854	6	4678838	4680111	1274		Similar to RING-H2 finger protein ATL1R (RING-H2 finger protein ATL8). (Os06t0192800-01)
Os06g0200250	13.5690028704474	1.22802350476072	3.4659	0.0004817	0.0037311	6	5072839	5073861	1023		Hypothetical conserved gene. (Os06t0200250-01)
Os06g0204400	15.0228246065667	55.1317920821524	-1.8757	1.771e-06	2.1476e-05	6	5276639	5286101	2517		Similar to Aminoalcoholphosphotransferase. (Os06t0204400-01);Similar to ECPT-type aminoalcoholphosphotransferase. (Os06t0204400-02)
Os06g0207000	739.026049194007	109.229459107664	2.7583	7.2589e-120	2.2018e-117	6	5420936	5427251	2672		Fumble domain containing protein. (Os06t0207000-01)
Os06g0210500	80.4448027319379	19.5837432601315	2.0383	9.3896e-11	1.8832e-09	6	5638279	5641331	1409	PHOSPHATE TRANSPORTER 18	Similar to Mitochondrial phosphate transporter. (Os06t0210500-01)
Os06g0217600	26.5928225898499	105.997818305662	-1.9949	4.6647e-12	1.0457e-10	6	5982681	5984396	965		Similar to kinesin motor protein-related. (Os06t0217600-01)
Os06g0218900	13.2055474364175	0	4.6747	0.00017636	0.0015098	6	6102185	6104364	1321		Similar to predicted protein. (Os06t0218900-00)
Os06g0222400	64.1498841062667	17.0631	1.9106	2.8137e-08	4.3947e-07	6	6304589	6305923	692	ETHYLENE RESPONSE FACTOR 120	Similar to DRE-binding protein 2. (Os06t0222400-01)
Os06g0223800	47.1886305182075	145.165304825925	-1.6212	3.2214e-12	7.2812e-11	6	6401517	6406389	3335		C2 calcium-dependent membrane targeting domain containing protein. (Os06t0223800-01)
Os06g0224200	114.973068964773	15.6411414816892	2.8779	6.9685e-21	2.8252e-19	6	6440527	6447606	2549	GRX-like protein 12, glutaredoxin-like protein 12	Thioredoxin fold domain containing protein. (Os06t0224200-01)
Os06g0228200	29.3793142507454	80.015426257567	-1.4455	2.2107e-06	2.6431e-05	6	6648404	6653002	1943	LOW SILICON RICE 6	Aquaporin NIP III subfamily protein, Aquaporin, Silicon influx transporter, Water transport (Os06t0228200-01);Similar to NOD26-like membrane integral protein. (Os06t0228200-03)
Os06g0234200	4.78549654805956	26.5640873924556	-2.4727	7.091e-05	0.00065904	6	6990939	6994527	1464	RAC/ROP-TYPE GTPASE 4	Similar to Rac-like GTP-binding protein 4. (Os06t0234200-01);Similar to Rac-like GTP-binding protein 4. (Os06t0234200-02);Similar to RAC-like GTP binding protein ARAC8 (GTPase protein ROP10). (Os06t0234200-03)
Os06g0245800	78.9304050901469	406.605045707879	-2.365	9.9782e-52	1.0006e-49	6	7574953	7581463	3175		Similar to Alanyl-tRNA synthetase. (Os06t0245800-01)
Os06g0250600	101.767521528355	24.2373060150142	2.07	1.9252e-13	4.773e-12	6	7799085	7806567	3025		Ankyrin domain containing protein. (Os06t0250600-01)
Os06g0254300	10.4190557755221	136.18134339636	-3.7082	4.8032e-28	2.5823e-26	6	7983970	7990956	1351		Similar to EF-hand calcium bining protein. (Os06t0254300-01);Caleosin related family protein. (Os06t0254300-02);Similar to EF-hand calcium bining protein. (Os06t0254300-03)
Os06g0256500	48.8241799713418	124.935233405393	-1.3555	1.9364e-08	3.0772e-07	6	8152444	8159313	2063	PHOSPHOGLUCOISOMERASE 2	Similar to Glucose-6-phosphate isomerase. (Os06t0256500-01)
Os06g0258900	1109.50828828176	337.900362257318	1.7153	9.1975e-103	2.0358e-100	6	8301780	8316896	3349		NAD(P)-binding domain containing protein. (Os06t0258900-01);Similar to predicted protein. (Os06t0258900-02)
Os06g0259000	268.472413936708	110.328216980345	1.283	6.185e-18	2.1223e-16	6	8319050	8321692	2436		Hypothetical conserved gene. (Os06t0259000-01)
Os06g0264800	188.148763016114	612.008135083119	-1.7017	8.4188e-50	8.0798e-48	6	8751332	8752603	529		Similar to Threonine endopeptidase. (Os06t0264800-01);Non-protein coding transcript. (Os06t0264800-04)
Os06g0268800	22.3525091928351	63.7279566154774	-1.5115	1.2157e-05	0.00012997	6	8960007	8964614	1608		Uncharacterised protein family UPF0005 domain containing protein. (Os06t0268800-01);Similar to predicted protein. (Os06t0268800-02)
Os06g0274300	8.90465813373107	30.635954802978	-1.7826	0.00059458	0.0045087	6	9289326	9291317	926	Somatic Embryogenesis Receptor Kinase 1, BRASSINOSTEROID INSENSITIVE1-ASSOCIATED RECEPTOR KINASE1	Similar to BRASSINOSTEROID INSENSITIVE 1-associated receptor kinase 1. (Os06t0274300-01)
Os06g0275800	73.5391494853709	171.794025034421	-1.2241	1.3935e-09	2.5064e-08	6	9396137	9399067	1876	neutral amino acid transporter, amino acid transporter-like 4	Amino acid transporter, transmembrane domain containing protein. (Os06t0275800-01);Amino acid transporter, transmembrane domain containing protein. (Os06t0275800-02);Amino acid transporter, transmembrane domain containing protein. (Os06t0275800-03)
Os06g0284200	9.32868947343255	57.7171047237539	-2.6293	1.283e-09	2.311e-08	6	10082204	10087094	3070		Protein of unknown function DUF246, plant family protein. (Os06t0284200-02)
Os06g0289900	4.72492064238792	42.0759632420647	-3.1546	1.2101e-08	1.9715e-07	6	10588158	10589935	1778	flavone/flavanone C-hexosyltransferase	UDP-glucuronosyl/UDP-glucosyltransferase family protein. (Os06t0289900-01)
Os06g0294000	4.54319	36.0651113503412	-2.9888	2.7681e-07	3.7995e-06	6	10806442	10809643	3122		Conserved hypothetical protein. (Os06t0294000-01)
Os06g0297800	119.334534173131	57.2000421954336	1.0609	6.0669e-07	7.9159e-06	6	11046380	11054422	2904		Similar to protein binding / zinc ion binding. (Os06t0297800-01);Similar to predicted protein. (Os06t0297800-02)
Os06g0298200	29.8033455904469	4.20113304260247	2.8266	2.2317e-06	2.6656e-05	6	11070174	11076691	2200	B-box-containing protein 19, Days to heading on chromosome 2, CCT domain-containing gene 22, CCT (CO, CO-LIKE and TOC1) domain protein 22, CCT domain protein 22	Similar to CCT motif family protein. (Os06t0298200-01);Similar to Oryza sativa (indica cultivar-group) Hd1. (Os06t0298200-02)
Os06g0308100	79.5361641468633	35.4834160059808	1.1645	1.2396e-05	0.00013236	6	11684230	11687910	1360	MAPK phosphatase IBR5, indole-3-butyric acid-response 5, Protein phosphatase 85	Protein-tyrosine phosphatase, dual specificity domain containing protein. (Os06t0308100-01)
Os06g0314501	13.9930342101488	1.16339068872068	3.5883	0.00032945	0.00264	6	12076313	12079453	1218		Conserved hypothetical protein. (Os06t0314501-01)
Os06g0316300	16.3554945313428	156.476047632932	-3.2581	6.8071e-29	3.7924e-27	6	12212221	12213070	704		Glycine rich family protein. (Os06t0316300-00)
Os06g0317600	0	69.4802772430408	-7.3563	7.8254e-17	2.4744e-15	6	12297993	12298980	662		Similar to Similarity. (Os06t0317600-01)
Os06g0320500	495.329	2777.33673805647	-2.4872	0	0	6	12452708	12454049	1048		Similar to Light-harvesting complex I (Fragment). (Os06t0320500-01)
Os06g0326400	120.122020946862	300.930391482417	-1.3249	1.1428e-17	3.8408e-16	6	12794383	12800188	2305	pyrophosphate-fructose-6-phosphatephosphotransferase alpha subunit 2, PFP-alpha subunit 2	Phosphofructokinase domain containing protein. (Os06t0326400-01)
Os06g0328400	28.1677961373126	2.45604700952144	3.5196	4.2193e-07	5.6492e-06	6	12931779	12934367	2502		Protein kinase, catalytic domain domain containing protein. (Os06t0328400-01)
Os06g0332800	30.3485287414916	71.0314648280017	-1.2268	9.5633e-05	0.00086669	6	13196376	13198623	766		Similar to Bundle sheath defective protein 2. (Os06t0332800-01)
Os06g0334400	302.15261749014	98.9528413572981	1.6105	5.2936e-27	2.7381e-25	6	13302562	13306574	1523	CYCLIN-DEPENDENT KINASE F;1	Similar to Cdk-activating kinase 1At (Cdk-activating kinase CAK1At). (Os06t0334400-01);Similar to Cyclin-dependent kinase F-1. (Os06t0334400-02)
Os06g0335900	54.1548596704461	12.5387663117674	2.1107	5.6787e-08	8.5438e-07	6	13389882	13390271	390	XYLOGLUCAN ENDOTRANSGLUCOSYDASE/HYDROLASE 15	Concanavalin A-like lectin/glucanase domain containing protein. (Os06t0335900-02)
Os06g0335950	529.736295098491	89.5164502154526	2.565	2.426e-80	4.2575e-78	6	13383816	13385580	1729	-	-
Os06g0335975	143.564896441787	28.7616031378169	2.3195	9.1562e-21	3.6818e-19	6	13386533	13387490	285		Similar to Xet3 protein. (Os06t0335975-00)
Os06g0340200	10.6613593982086	37.8101973834222	-1.8264	0.00010344	0.00093124	6	13584735	13591992	3187		Zinc finger, RING-CH-type domain containing protein. (Os06t0340200-01);Zinc finger, RING-CH-type domain containing protein. (Os06t0340200-02);Hypothetical conserved gene. (Os06t0340200-03)
Os06g0348800	125.997883797011	365.304676258295	-1.5357	2.8239e-26	1.4159e-24	6	14078261	14082203	1725	light-related transcription factor OsGLK1, Golden2-like 1, G2-like 1	Transfactor-like protein. (Os06t0348800-01);Homeodomain-like containing protein. (Os06t0348800-02);Transfactor-like protein. (Os06t0348800-03)
Os06g0351500	1.8172771701492	27.5982124490962	-3.9247	4.5833e-07	6.1101e-06	6	14281547	14290711	1206	GDSL ESTERASE/LIPASE PROTEIN 83	Lipase, GDSL domain containing protein. (Os06t0351500-01)
Os06g0354500	235.579697157008	82.8592701633287	1.5075	1.1313e-19	4.3027e-18	6	14504152	14512950	2370		Similar to Acyl-coenzyme A oxidase 3, peroxisomal precursor (EC 1.3.3.6) (AOX 3) (Medium-chain acyl-CoA oxidase) (AtCX3). (Os06t0354500-01)
Os06g0354700	561.780949198789	268.484717830318	1.0652	1.7969e-27	9.5147e-26	6	14527016	14531805	1434	NON-YELLOW COLORING 3	Alpha/beta hydrolase-fold family protein, Chlorophyll degradation during senescence (Os06t0354700-01);Similar to Hydrolase, alpha/beta fold family protein. (Os06t0354700-02);Similar to Hydrolase, alpha/beta fold family protein. (Os06t0354700-03)
Os06g0356800	301.668010244767	74.7155353422839	2.0135	1.4496e-35	1.0089e-33	6	14646987	14648089	1103		Similar to Xylanase inhibitor protein I precursor. (Os06t0356800-01)
Os06g0360300	11.2065425492534	41.1064710014641	-1.875	3.7144e-05	0.00036387	6	14880277	14892856	1034		NAD(P)-binding domain containing protein. (Os06t0360300-01);Similar to 3-beta hydroxysteroid dehydrogenase/isomerase. (Os06t0360300-02)
Os06g0472000	4.72492064238792	72.0009570686023	-3.9297	3.6714e-16	1.0974e-14	6	15718546	15721230	755	Methionine sulfoxide reductase B1, Methionine sulfoxide reductase B1.1, peptide methionine sulfoxide reductase	Methionine sulphoxide reductase B domain containing protein. (Os06t0472000-01);Hypothetical gene. (Os06t0472000-02)
Os06g0472200	41.0098881397003	87.7713641823716	-1.0978	7.9819e-05	0.00073476	6	15724706	15727430	1181		Similar to Isoflavone reductase. (Os06t0472200-01);Similar to Isoflavone reductase. (Os06t0472200-02)
Os06g0474600	18.9602584752233	0	5.2449	5.0712e-06	5.7022e-05	6	15905914	15906632	626		Hypothetical conserved gene. (Os06t0474600-00)
Os06g0474800	88.8042777146242	4.26576585864251	4.3798	8.1042e-22	3.4153e-20	6	15915521	15918802	1646		Similar to 3Fe-4S ferredoxin. (Os06t0474800-01);Similar to 3Fe-4S ferredoxin. (Os06t0474800-02)
Os06g0486800	352.551771008945	170.17820463342	1.0508	1.6906e-17	5.6435e-16	6	16649553	16653244	1647	FORMATE DEHYDROGENASE	Similar to Formate dehydrogenase, mitochondrial precursor (EC 1.2.1.2) (NAD- dependent formate dehydrogenase) (FDH). (Os06t0486800-01)
Os06g0486900	20.1717765886561	0	4.5854	3.855e-06	4.43e-05	6	16676478	16683024	1872	FDH2, OsFDH2	Similar to Formate dehydrogenase, mitochondrial precursor (EC 1.2.1.2) (NAD- dependent formate dehydrogenase) (FDH). (Os06t0486900-01)
Os06g0493100	67.2392552955204	19.6483760761715	1.7749	5.991e-08	8.9971e-07	6	17066928	17068612	529	brown planthopper induced008a, Brown planthopper induced 008a, Rapid alkalization factor 22	Conserved hypothetical protein. (Os06t0493100-01)
Os06g0493600	2.05958079283576	26.2409233122554	-3.6714	1.5756e-06	1.925e-05	6	17130109	17134973	2880	PHOSPHATE TRANSPORTER 1;3	Phosphate (Pi) transporter, Pi homeostasis (Os06t0493600-01)
Os06g0503400	25.8659117217903	161.000344755735	-2.6379	3.1067e-24	1.4294e-22	6	17836976	17840764	1146		Reticulon family protein. (Os06t0503400-01)
Os06g0524400	1.69612535880592	16.9984	-3.3251	0.00020722	0.0017435	6	19415281	19418327	1683	trichome birefringence-like 49, trichome birefringence-like 50	Protein of unknown function DUF231, plant domain containing protein. (Os06t0524400-01)
Os06g0527100	116.305738889549	55.6488546104727	1.0635	8.0367e-07	1.03e-05	6	19544600	19553006	2701	CYCLIC NUCLEOTIDE GATED CHANNEL 12	Similar to Cyclic nucleotide-gated channel A (Fragment). (Os06t0527100-01)
Os06g0530300	80.2024991092513	34.0615	1.2355	4.5003e-06	5.1118e-05	6	19737618	19740526	756		Similar to uncharacterized BCR, COG1963 family protein. (Os06t0530300-01)
Os06g0530600	18.3544994185069	1.61582040100095	3.5058	4.5513e-05	0.00043903	6	19780992	19781426	435	VQ motif-containing protein 22	VQ domain containing protein. (Os06t0530600-00)
Os06g0547400	177.729707240592	30.3774235388178	2.5486	6.21e-28	3.324e-26	6	20705378	20706934	1344	class III peroxidase 86, peroxidase FLXPER4, PER4	Similar to Peroxidase P7 (EC 1.11.1.7) (TP7). (Os06t0547400-01)
Os06g0549700	88.9254295259675	33.4797987087397	1.4093	1.0616e-07	1.5388e-06	6	20821741	20825185	3445		Conserved hypothetical protein. (Os06t0549700-01)
Os06g0549900	14.6593691725369	0	5.2404	6.0484e-05	0.00056827	6	20832520	20834491	1972		FAD linked oxidase, N-terminal domain containing protein. (Os06t0549900-01)
Os06g0552900	2.96821937791036	64.1157535117177	-4.433	1.6673e-15	4.7468e-14	6	20971660	20974252	879	FLOWERING TIME LIKE GENE 12	Similar to SP3D. (Os06t0552900-00)
Os06g0557100	94.9830200931315	24.2373060150142	1.9704	5.5729e-12	1.2425e-10	6	21255242	21259517	3695		Serine/threonine protein kinase domain containing protein. (Os06t0557100-01);Serine/threonine protein kinase domain containing protein. (Os06t0557100-02)
Os06g0561000	149.380183386264	4.52429712280266	5.0452	2.8722e-37	2.0942e-35	6	21478477	21482381	1288	Myo-inositol oxygenase	Myo-inositol oxygenase, Drought stress tolerance (Os06t0561000-01)
Os06g0564500	33.9225071761184	84.8628874605699	-1.3229	5.6547e-06	6.3064e-05	6	21700599	21703282	1252		Cysteine synthase (EC 4.2.99.8). (Os06t0564500-01)
Os06g0564700	29.7427696847752	8.20836763708482	1.8574	0.00020499	0.0017254	6	21730402	21733637	1517		Similar to Cysteine synthase (EC 4.2.99.8). (Os06t0564700-01)
Os06g0569500	116.972073851937	10.147352118286	3.527	5.9016e-25	2.7724e-23	6	22020872	22028146	1813	ENT-KAURENE OXIDASE 4	Ent-kaurene oxidase, Diterpenoid phytoalexin biosynthesis (Os06t0569500-01)
Os06g0571800	19.3842898149248	78.7874027528063	-2.0231	1.7517e-09	3.1142e-08	6	22155054	22157054	1308	GATA TRANSCRIPTION FACTOR 16	Similar to GATA transcription factor 20. (Os06t0571800-01);Similar to GATA transcription factor 3 (AtGATA-3). (Os06t0571800-02)
Os06g0587900	143.080289196414	66.6364333372791	1.1024	1.8557e-08	2.9606e-07	6	23049660	23052133	2292		Hypothetical conserved gene. (Os06t0587900-00)
Os06g0589500	1.57497354746264	31.2176501473383	-4.309	3.4535e-08	5.3365e-07	6	23119059	23122162	1417		Conserved hypothetical protein. (Os06t0589500-01)
Os06g0590301	32.5898372513423	77.1715823518053	-1.2436	3.904e-05	0.00038123	6	23181263	23184271	1162		Similar to short-chain dehydrogenase/reductase (SDR) family protein. (Os06t0590301-01)
Os06g0591400	31.1965914208946	7.4974066606444	2.0569	4.9976e-05	0.00047758	6	23232535	23233439	774		Conserved hypothetical protein. (Os06t0591400-01)
Os06g0593100	66.1488889934308	27.9860093453364	1.241	2.9237e-05	0.00029141	6	23303671	23306966	1432		Similar to UDP-galactose/UDP-glucose transporter. (Os06t0593100-01)
Os06g0593800	0	18.0325556751706	-4.5172	2.2114e-05	0.00022563	6	23333368	23335030	1663		UDP-glucuronosyl/UDP-glucosyltransferase family protein. (Os06t0593800-01)
Os06g0596300	224.373154607754	86.2201765974106	1.3798	9.0201e-17	2.8376e-15	6	23467234	23471674	2973		Similar to Acyl-ACP thioesterase (Fragment). (Os06t0596300-01)
Os06g0597900	7.32968458626843	137.150835636961	-4.2259	1.2921e-30	7.762e-29	6	23559708	23563028	1385		SOUL haem-binding protein domain containing protein. (Os06t0597900-01)
Os06g0600700	9.38926537910419	65.6669410966786	-2.8061	1.9384e-11	4.1304e-10	6	23721777	23726845	2212		Agenet domain containing protein. (Os06t0600700-01);Similar to RNA binding protein. (Os06t0600700-02)
Os06g0601000	70.5103542017889	170.88916560986	-1.2772	3.9126e-10	7.4635e-09	6	23732555	23734397	1206		Homeodomain-like containing protein. (Os06t0601000-01)
Os06g0601100	64.0287322949234	152.98587556677	-1.2566	5.1731e-09	8.7412e-08	6	23736841	23737876	1036		Conserved hypothetical protein. (Os06t0601100-02)
Os06g0604400	3.69513024597004	22.4922199819332	-2.6057	0.00016353	0.0014127	6	23928713	23932370	3144	PHOSPHOLIPASE D ALPHA 3	Similar to Phospholipase D. (Os06t0604400-01)
Os06g0604500	24.3515140799993	68.6400506345203	-1.495	6.7431e-06	7.4493e-05	6	23935983	23942143	1587		EF-Hand type domain containing protein. (Os06t0604500-01);Hypothetical conserved gene. (Os06t0604500-02)
Os06g0604600	6.54219781253712	43.8856820911858	-2.7459	5.8946e-08	8.8577e-07	6	23949819	23950657	724		Conserved hypothetical protein. (Os06t0604600-01)
Os06g0607200	6.84507734089532	32.0578767558588	-2.2275	4.2834e-05	0.00041583	6	24142517	24147434	1519		Similar to Cellular retinaldehyde binding/alpha-tocopherol transport; Cellular retinaldehyde-binding/triple function, N-terminal. (Os06t0607200-01)
Os06g0608700	83.8976293552213	296.987789703974	-1.8237	1.5994e-27	8.4874e-26	6	24227136	24229290	1479	YELLOW GREEN AND DROOPY LEAF-1	Similar to Fructose-bisphosphate aldolase, cytoplasmic isozyme (EC 4.1.2.13). (Os06t0608700-01);Similar to Fructose-bisphosphate aldolase, cytoplasmic isozyme (EC 4.1.2.13). (Os06t0608700-02);Fructose-1,6-bisphosphate aldolase (EC:4.1.2.13), Chlorophyll biosynthesis, Chloroplast development, Sugar metabolism (Os06t0608700-03)
Os06g0611900	194.569809017308	2103.7335292872	-3.4346	0	0	6	24399546	24404035	1329		Similar to Glycine decarboxylase P subunit. (Os06t0611900-01);Similar to Victorin binding protein. (Os06t0611900-02)
Os06g0617800	259.264876274619	63.4047925352772	2.0318	3.9291e-31	2.4014e-29	6	24789476	24793565	1967		Ribose-phosphate pyrophosphokinase 2 (EC 2.7.6.1) (Phosphoribosyl pyrophosphate synthetase 2). Splice isoform 1. (Os06t0617800-01);Ribose-phosphate pyrophosphokinase 2 (EC 2.7.6.1) (Phosphoribosyl pyrophosphate synthetase 2). Splice isoform 1. (Os06t0617800-02);Ribose-phosphate pyrophosphokinase 2 (EC 2.7.6.1) (Phosphoribosyl pyrophosphate synthetase 2). Splice isoform 1. (Os06t0617800-03);Simila…
Os06g0623600	68.6930770316397	31.7993454916987	1.1112	8.8278e-05	0.00080479	6	25087044	25090086	1231		Similar to Cinnamoyl-CoA reductase (EC 1.2.1.44). (Os06t0623600-01)
Os06g0634300	114.851917153429	261.698272146114	-1.1881	3.1089e-13	7.5777e-12	6	25718152	25722139	1310		Similar to cDNA clone:J023074C15, full insert sequence. (Os06t0634300-01);Similar to Nudix hydrolase 2 (EC 3.6.1.-) (AtNUDT2) (ADP-ribose pyrophosphatase) (EC 3.6.1.13) (NADH pyrophosphatase) (EC 3.6.1.22). (Os06t0634300-02)
Os06g0634500	3.39225071761184	35.9358457182611	-3.4051	5.0253e-08	7.6166e-07	6	25727513	25733219	2842		Similar to kinase. (Os06t0634500-01)
Os06g0637400	28.8341310997006	1.3572891368408	4.409	4.3108e-08	6.5784e-07	6	25895947	25897896	1902	C-TERMINALLY ENCODED PEPTIDE 15	Conserved hypothetical protein. (Os06t0637400-01)
Os06g0638200	29.3793142507454	194.609409096554	-2.7277	5.4747e-30	3.2256e-28	6	25933564	25934923	435		Uncharacterised protein family UPF0047 domain containing protein. (Os06t0638200-01)
Os06g0643700	0	14.1545867127683	-4.4089	0.00018636	0.0015893	6	26235069	26238193	1475	ADIPOR1	Hly-III related domain containing protein. (Os06t0643700-01)
Os06g0644700	48.6424522543269	16.0289383779294	1.6015	1.7029e-05	0.00017714	6	26312771	26315057	2260	amino acid transporter-like 1	Amino acid transporter, transmembrane domain containing protein. (Os06t0644700-01)
Os06g0647100	26.7139744011932	60.6255814455556	-1.1823	0.00047613	0.0036937	6	26442731	26444814	725		Similar to 50S ribosomal protein L35, chloroplast precursor (CL35). (Os06t0647100-01)
Os06g0649000	60.5759	2.97310953784175	4.3487	2.4811e-15	7.0068e-14	6	26510006	26511606	1413	WRKY GENE 28	PAMP (pathogen-associated molecular pattern)-responsive transrepressor, Defense response (Os06t0649000-01)
Os06g0649700	17.2035572107457	2.26214856140133	2.9269	0.00025672	0.0021144	6	26563065	26565979	2915		Similar to DOMON domain-containing protein / dopamine beta-monooxygenase N-terminal domain-containing protein. (Os06t0649700-00)
Os06g0650900	606.364815773116	189.891213525632	1.675	2.9267e-55	3.1816e-53	6	26646375	26647794	1086	DnaJ domain protein C56, rice DJC22 homolog	Conserved hypothetical protein. (Os06t0650900-01);Heat shock protein DnaJ family protein. (Os06t0650900-02)
Os06g0651000	241.394984101485	38.7796896240228	2.638	1.1688e-38	8.8629e-37	6	26650225	26652370	1388	dihydroflavonol 4-reductase, NADPH HC-toxin reductase	Similar to Helminthosporium carbonum susceptibility1. (Os06t0651000-01)
Os06g0652400	38.6474278185063	13.1204616561277	1.5586	0.0001685	0.0014515	6	26708003	26709667	1479		Similar to GDP-4-keto-6-deoxy-D-mannose-3, 5-epimerase-4-reductase (GER1); 21556- 22494. (Os06t0652400-01);Similar to GDP-4-keto-6-deoxy-D-mannose-3, 5-epimerase-4-reductase (GER1); 21556- 22494. (Os06t0652400-02)
Os06g0654900	312.329369642976	724.146070912585	-1.2132	5.2886e-35	3.6397e-33	6	26843118	26843680	563	B-box-containing protein 20, CCT domain-containing gene 23, CCT (CO, CO-LIKE and TOC1) domain protein 23, CCT domain protein 23	Similar to CONSTANS-like protein CO6. (Os06t0654900-01)
Os06g0655100	7.08738096358188	28.5030718736567	-2.0078	0.00031606	0.0025439	6	26855082	26858660	1910		Similar to D-3-phosphoglycerate dehydrogenase. (Os06t0655100-00)
Os06g0658900	14.9622487008951	117.114662664549	-2.9685	2.7505e-20	1.0778e-18	6	27087548	27092892	1660	small grain and dwarf1	Homogentisate phytyltransferase (HPT), Tocopherol (vitamin E) biosynthesis, Plant development, Cold tolerance (Os06t0658900-01)
Os06g0661766	550.089799404162	131.269249377317	2.0671	1.9244e-65	2.6414e-63	6	27272157	27275123	852		Hypothetical conserved gene. (Os06t0661766-00)
Os06g0661900	81.2322895056692	13.0558288400877	2.6374	4.6264e-14	1.2015e-12	6	27279950	27284976	2021		Protein of unknown function DUF266, plant family protein. (Os06t0661900-01)
Os06g0662200	199.355305565367	6.4632816040038	4.9469	6.3415e-49	5.9017e-47	6	27299932	27302104	1601	RICE SEED B-ZIPPER 5	Basic leucine zipper (bZIP) transcription factor, Negative regulator of cold and drought stress response (Os06t0662200-01)
Os06g0663600	41.7973749134316	16.8045321704099	1.3146	0.00052893	0.0040559	6	27397716	27400410	1451		Endonuclease V family protein. (Os06t0663600-01)
Os06g0664300	85.7149065253705	185.819346115109	-1.1163	5.7563e-09	9.6669e-08	6	27433420	27440995	2661		Similar to Vacuolar sorting receptor 6 precursor (AtVSR6) (Epidermal growth factor receptor-like protein 6) (AtELP6) (BP80-like protein d) (AtBP80d). (Os06t0664300-01)
Os06g0665000	148.835000235219	73.5521446535632	1.0169	6.9057e-08	1.027e-06	6	27466365	27469757	1561		Protein of unknown function DUF284, transmembrane eukaryotic family protein. (Os06t0665000-01);Protein of unknown function DUF284, transmembrane eukaryotic family protein. (Os06t0665000-02)
Os06g0665500	66.9969516728338	141.093437415403	-1.0745	9.1343e-07	1.1598e-05	6	27495307	27499531	1652	ALLANTOATE AMIDOHYDROLASE	Peptidase M20 domain containing protein. (Os06t0665500-01)
Os06g0665800	142.95913738507	38.7796896240228	1.8822	2.2077e-16	6.7548e-15	6	27517100	27523604	3394	HEAVY METAL ATPASE 9	Similar to heavy metal ATPase. (Os06t0665800-01);P-type heavy-metal ATPase, Metal efflux transport (Os06t0665800-02)
Os06g0669400	588.313195882967	1605.60841606662	-1.4485	3.5336e-100	7.4843e-98	6	27724577	27728259	2296	FTSH2	Similar to Cell division protease ftsH homolog 2, chloroplastic. (Os06t0669400-01);Similar to Cell division protease ftsH homolog 2, chloroplastic. (Os06t0669400-02);Similar to ATP-dependent zinc metalloprotease FTSH 2, chloroplastic. (Os06t0669400-03)
Os06g0674800	80.081347297908	34.9017206616205	1.1982	7.463e-06	8.2003e-05	6	28007237	28011663	3475		Hypothetical conserved gene. (Os06t0674800-01)
Os06g0678200	87.0475764501466	32.2517752039789	1.4324	1.0326e-07	1.5021e-06	6	28190959	28196204	1857	solanesyl diphosphate synthase 1	Similar to Geranyl diphosphate synthase. (Os06t0678200-01)
Os06g0678500	1.99900488716412	52.9989091528311	-4.7286	2.0742e-13	5.1269e-12	6	28203891	28204265	375		Hypothetical conserved gene. (Os06t0678500-00)
Os06g0680500	10.6613593982086	42.1405960581047	-1.9828	1.4112e-05	0.00014881	6	28345366	28350758	3186	Glutamate receptor homolog 3.5, GLUTAMATE RECEPTOR-LIKE 3.3	Similar to Glutamate receptor 3.4 precursor (Ligand-gated ion channel 3.4) (AtGLR4). Splice isoform 2. (Os06t0680500-01)
Os06g0682900	12.0546052286564	38.5211583598626	-1.6761	0.00023315	0.0019378	6	28463798	28466237	1283	HEAT-STRESS-ASSOCIATED 32KD PROTEIN	Heat stress associated protein, Long-term acquired thermotolerance (Os06t0682900-01)
Os06g0683200	67.6632866352218	173.603743883542	-1.3594	3.1955e-11	6.6705e-10	6	28472626	28474779	857		Similar to 50S ribosomal protein L24, chloroplast precursor (CL24). (Os06t0683200-01)
Os06g0690200	53.1250692740282	11.6985397032469	2.1831	4.0909e-08	6.2622e-07	6	28770374	28774431	2147	RECEPTOR-LIKE CYTOPLASMIC KINASE 215	Serine/threonine protein kinase-related domain containing protein. (Os06t0690200-01)
Os06g0694400	26.5928225898499	256.786178127071	-3.2715	1.7368e-46	1.5517e-44	6	28988077	28990325	1487		Conserved hypothetical protein. (Os06t0694400-01);Conserved hypothetical protein. (Os06t0694400-02)
Os06g0694500	3.14994709492528	76.2667229272448	-4.5977	1.9659e-18	6.9099e-17	6	28993796	28995022	908	IRON-SULFUR CLUSTER PROTEIN 13	Similar to Nitrogen fixation like protein. (Os06t0694500-01)
Os06g0694800	52.155854783282	188.663190020871	-1.8549	1.7991e-18	6.3508e-17	6	29002279	29003541	787		Protein of unknown function DUF1517 domain containing protein. (Os06t0694800-01)
Os06g0697000	20.353504305671	116.209803239988	-2.5134	4.8181e-17	1.5494e-15	6	29156457	29157883	909	XYLOGLUCAN ENDOTRANSGLUCOSYDASE/HYDROLASE 10	Similar to Xyloglucan endo-transglucosylase/hydrolase 1. (Os06t0697000-01);Similar to Xyloglucan endo-transglucosylase/hydrolase 1. (Os06t0697000-02)
Os06g0698600	9.26811356776091	39.8784474967034	-2.1053	1.0903e-05	0.00011713	6	29231445	29233822	2378	EXOCYST SUBUNIT EXO70 FAMILY PROTEIN G2	Exo70 exocyst complex subunit family protein. (Os06t0698600-01)
Os06g0698802	24.896697231044	6.4632816040038	1.9456	0.00046633	0.0036248	6	29350173	29353929	3757		Hypothetical conserved gene. (Os06t0698802-01)
Os06g0699400	228.068284853724	95.4626692911361	1.2565	4.8043e-15	1.3429e-13	6	29398386	29402535	1692	MITOGEN-ACTIVATED PROTEIN KINASE 4	MAP kinase 2. (Os06t0699400-01)
Os06g0699700	16.4160704370144	55.5842217944327	-1.7596	4.6032e-06	5.2142e-05	6	29417421	29418950	1433		Similar to Aminodeoxychorismate synthase/glutamine amidotransferase. (Os06t0699700-01)
Os06g0700500	45.6742328764165	15.7057742977292	1.5401	4.99e-05	0.00047723	6	29462543	29467266	1472		Protein of unknown function DUF266, plant family protein. (Os06t0700500-01);Protein of unknown function DUF266, plant family protein. (Os06t0700500-02)
Os06g0701100	570.68560733252	264.218951971675	1.111	1.2949e-29	7.4508e-28	6	29503817	29507313	1625	EUKARYOTIC INITIATION FACTOR 4A-1	Eukaryotic initiation factor 4A (eIF4A) (eIF-4A). (Os06t0701100-02);Similar to cDNA clone:001-114-H08, full insert sequence. (Os06t0701100-03)
Os06g0701600	1.45382173611936	17.6447587789304	-3.6013	9.3073e-05	0.00084543	6	29534805	29536553	1557	HIGH-AFFINITY K+ TRANSPORTER 9	Monovalent cation transporter, Na+ and K+ transport (Os06t0701600-01)
Os06g0702600	33.3773240250736	89.8396142956528	-1.4285	6.7488e-07	8.7454e-06	6	29657101	29665060	3546	AUXIN RESPONSE FACTOR 7A	Auxin response factor 19, Control of leaf angle (Os06t0702600-01)
Os06g0702700	4.17973749134316	32.5103064681391	-2.9594	1.2071e-06	1.5024e-05	6	29665362	29667372	851		Butirosin biosynthesis, BtrG-like domain containing protein. (Os06t0702700-01)
Os06g0703800	38.7685796298496	15.1887117694089	1.3519	0.0006584	0.0049394	6	29713469	29716973	1003		Activator of Hsp90 ATPase, N-terminal domain containing protein. (Os06t0703800-01)
Os06g0704700	74.8112435044753	226.085590508053	-1.5955	8.615e-18	2.9276e-16	6	29762530	29766745	2195		NAD(P)-binding domain containing protein. (Os06t0704700-01)
Os06g0705100	45.6136569707449	146.264062698606	-1.681	6.6218e-13	1.5826e-11	6	29789098	29790631	1063		Similar to Thylakoid lumenal 13.3 kDa protein (P16.5) (Fragment). (Os06t0705100-01);Similar to Thylakoid lumenal 13.3 kDa protein (P16.5) (Fragment). (Os06t0705100-02);Similar to Thylakoid lumenal 13.3 kDa protein (P16.5) (Fragment). (Os06t0705100-03)
Os06g0706400	60.5153297659683	19.0666807318112	1.6662	8.2954e-07	1.0588e-05	6	29838314	29841264	2428	PTR/NRT1 homologue	PTR/NRT1 (peptide transporter/nitrate transporter 1) family protein, Nitrogen utilization efficiency, growth and grain yield (Os06t0706400-01)
Os06g0707100	54.2760114817894	18.0971884912106	1.5845	6.4932e-06	7.1926e-05	6	29877099	29884562	3273		Multi antimicrobial extrusion protein MatE family protein. (Os06t0707100-01)
Os06g0708000	166.159709257308	56.2951827708731	1.5615	5.6672e-15	1.5715e-13	6	29949898	29954873	2279	BLAST- AND WOUND- INDUCIBLE MAPK GENE 1	Mitogen-activated protein kinase (Os06t0708000-01);Mitogen-activated protein kinase, Defense response (Os06t0708000-02);MAP kinase, Plant defense and wounding signaling (Os06t0708000-03);Mitogen-activated protein kinase, Defense response (Os06t0708000-04)
Os06g0708500	259.507179897306	111.233076404905	1.2222	2.7185e-16	8.2254e-15	6	29973898	29976322	989	CYCLOPHILIN 20-1	Similar to Peptidyl-prolyl cis-trans isomerase. (Os06t0708500-01);Similar to Peptidyl-prolyl cis-trans isomerase. (Os06t0708500-02)
Os06g0716700	556.571421311028	250.710693419307	1.1505	2.1139e-30	1.2606e-28	6	30444504	30450437	2099	RICE 90KDA HEAT SHOCK PROTEIN	Similar to Heat shock protein 90. (Os06t0716700-01);Similar to Heat shock protein 90. (Os06t0716700-02);Similar to Heat shock protein 90. (Os06t0716700-03)
Os06g0725000	290.824923129543	27.0811499207759	3.4248	3.1474e-58	3.5966e-56	6	30823392	30825734	999	SULFURTRANSFERASE 9	Similar to Senescence-associated protein DIN1. (Os06t0725000-01)
Os06g0725900	177.729707240592	824.456201406724	-2.2138	6.3171e-95	1.3042e-92	6	30870346	30877988	1851	FTSH1	Similar to Cell division protein ftsH homolog, chloroplast precursor (EC 3.4.24.-) (DS9). (Os06t0725900-01);Similar to cDNA clone:J013001F19, full insert sequence. (Os06t0725900-02)
Os06g0726200	14.9622487008951	1.74508603308102	3.1	0.00046517	0.0036178	6	30890834	30892050	1217	CHITINASE 1	Similar to Chitinase 1. (Os06t0726200-02)
Os06g0727200	513.925983718193	109.100193475584	2.2359	3.9097e-67	5.489e-65	6	30944198	30948176	1886	CATALASE B	Catalase isozyme B (EC 1.11.1.6) (CAT-B). (Os06t0727200-01);Catalase isozyme B (EC 1.11.1.6) (CAT-B). (Os06t0727200-02)
Os06g0728700	56.5173199916401	141.351968679563	-1.3225	4.7214e-09	8.0277e-08	6	31025972	31028984	1930		Homeodomain-like containing protein. (Os06t0728700-01)
Os06g0731200	11.8728775116414	45.3076040440666	-1.9321	9.7653e-06	0.00010551	6	31169698	31174837	3439	ABC TRANSPORTER G FAMILY MEMBER 16	Similar to ABC transporter-like protein. (Os06t0731200-01)
Os07g0100200	82.8678389588035	40.4601428410638	1.0343	4.5547e-05	0.00043918	7	11648	12983	1336	PDX11	Similar to PDX1-like protein 4. (Os07t0100200-01)
Os07g0100300	156.770443878204	395.682099797112	-1.3357	5.1269e-23	2.2453e-21	7	17519	21402	1705		Conserved hypothetical protein. (Os07t0100300-01);Similar to SQD2 (sulfoquinovosyldiacylglycerol 2); UDP-glycosyltransferase/ UDP-sulfoquinovose:DAG sulfoquinovosyltransferase/ transferase, transferring glycosyl groups. (Os07t0100300-02);Similar to predicted protein. (Os07t0100300-03)
Os07g0106200	302.031465678797	45.3722368601066	2.7348	1.1397e-49	1.0895e-47	7	349201	353686	1647	monosaccharide transporter 3	Similar to Hexose transporter. (Os07t0106200-02);Similar to Monosaccharide transporter 3. (Os07t0106200-03)
Os07g0108300	702.074746734307	2417.65511679366	-1.7839	7.1302e-205	3.7273e-202	7	446195	451249	1775	Alanine transaminase 2	Similar to Alanine aminotransferase. (Os07t0108300-01);Similar to Alanine aminotransferase. (Os07t0108300-02)
Os07g0115500	2.4230362268656	29.020134401977	-3.5822	5.695e-07	7.4545e-06	7	848966	849761	681		Hypothetical protein. (Os07t0115500-01)
Os07g0121000	36.8301506483571	10.4058833824461	1.8235	4.4577e-05	0.00043101	7	1106840	1108803	1964		Protein of unknown function DUF1719, Oryza sativa family protein. (Os07t0121000-01)
Os07g0122100	29.6216178734319	7.4974066606444	1.9822	0.0001124	0.0010039	7	1153268	1155205	1938		Protein of unknown function DUF1719, Oryza sativa family protein. (Os07t0122100-01)
Os07g0122200	82.5043835247736	22.5568527979732	1.8709	5.2027e-10	9.7827e-09	7	1156619	1159170	2425		Protein of unknown function DUF1719, Oryza sativa family protein. (Os07t0122200-01)
Os07g0123800	21.9284778531337	4.00723459448235	2.4521	0.00016432	0.0014191	7	1239804	1240626	823		Uncharacterised conserved protein UCP031279 domain containing protein. (Os07t0123800-01)
Os07g0124600	74.6900916931321	31.7347126756586	1.2349	9.6594e-06	0.00010446	7	1281407	1285040	1452		Nucleotide-binding, alpha-beta plait domain containing protein. (Os07t0124600-01)
Os07g0129300	21.9284778531337	1.61582040100095	3.7625	4.878e-06	5.5077e-05	7	1523654	1524512	851	PATHOGEN RESPONSE GENE 1, PATHOGENESIS-RELATED 1a	Similar to PR1a protein. (Os07t0129300-00)
Os07g0141400	846.487705855497	2062.49779265365	-1.2848	6.2306e-106	1.5008e-103	7	2136871	2138335	1093	PHOTOSYSTEM II SUBUNIT	Similar to 23 kDa polypeptide of photosystem II. (Os07t0141400-01);Similar to 23 kDa polypeptide of photosystem II. (Os07t0141400-02)
Os07g0142900	68.7536529373114	1269.25924139427	-4.2064	1.3589e-267	1.0117e-264	7	2193809	2196930	1345		Aldo/keto reductase family protein. (Os07t0142900-01)
Os07g0143000	1.5144	96.0443646354964	-5.9869	6.0303e-24	2.7386e-22	7	2197573	2201392	1540		Aldo/keto reductase family protein. (Os07t0143000-01)
Os07g0148800	45.0078979140285	105.222224513182	-1.2252	2.1041e-06	2.5255e-05	7	2542557	2545656	1460		Conserved hypothetical protein. (Os07t0148800-01)
Os07g0148900	132.782385232235	1361.1671058032	-3.3577	7.5336e-244	5.1414e-241	7	2546465	2547298	599	PHOTOSYSTEM I SUBUNIT	Photosystem I protein-like protein. (Os07t0148900-01)
Os07g0150100	68.4507734089532	137.344734085081	-1.0047	4.9782e-06	5.613e-05	7	2601216	2606217	2735	EARLY RESPONSIVE TO DEHYDRATION 4	Protein of unknown function DUF221 domain containing protein. (Os07t0150100-01)
Os07g0150700	119.819141418504	36.9699707749017	1.6964	2.2294e-12	5.1143e-11	7	2643540	2647773	1891	CALCINEURIN B-LIKE PROTEIN-INTERACTING PROTEIN KINASE 23	Serine/threonine protein kinase, Pollination and drought stress responses, Reguration of potassium uptake by CBL1-CIPK23 complex (Os07t0150700-01)
Os07g0152900	23.7457550232829	88.7408564229721	-1.9019	9.2751e-10	1.693e-08	7	2797691	2801343	1312	GLYCOLATE OXIDASE 5	Similar to Glycolate oxidase (EC 1.1.3.15) (Fragment). (Os07t0152900-01);Similar to Glycolate oxidase. (Os07t0152900-02);Similar to Glycolate oxidase (EC 1.1.3.15) (Fragment). (Os07t0152900-03);Similar to Glycolate oxidase (EC 1.1.3.15) (Fragment). (Os07t0152900-04)
Os07g0158300	17.9910439844771	60.9487455257558	-1.7603	1.5896e-06	1.9401e-05	7	3122638	3124603	1387		Similar to RNA binding protein. (Os07t0158300-01)
Os07g0160300	34.8917216668646	91.3908018806137	-1.3892	9.5548e-07	1.2101e-05	7	3241946	3244545	1462		Shikimate kinase domain containing protein. (Os07t0160300-01)
Os07g0160400	43.4935002722375	466.002603648674	-3.4215	4.0015e-86	7.5047e-84	7	3244803	3247308	901	GLYOXALASE I-9	Glyoxalase/bleomycin resistance protein/dioxygenase domain containing protein. (Os07t0160400-01)
Os07g0161600	47.8549654805956	20.0361729724118	1.2561	0.00033512	0.0026819	7	3288480	3293291	2389	CALCIUM-DEPENDENT PROTEIN KINASE 17	Calcium-dependent protein kinase, Cold stress response (Os07t0161600-01)
Os07g0162100	0	11.892438151367	-5.6171	0.00038551	0.0030514	7	3316476	3318170	844		3-oxo-5-alpha-steroid 4-dehydrogenase, C-terminal domain containing protein. (Os07t0162100-00)
Os07g0162300	96.8002972632807	39.9430803127435	1.2771	2.4217e-07	3.3558e-06	7	3324859	3329936	1856		Similar to RIO kinase. (Os07t0162300-01)
Os07g0162400	31.1965914208946	9.04859424560532	1.7856	0.00021068	0.0017684	7	3332889	3334136	1248	Cell death associated protein 1	Alpha/beta hydrolase fold-3 domain containing protein. (Os07t0162400-01)
Os07g0162600	49.7328185564164	15.1887117694089	1.7112	5.4018e-06	6.0464e-05	7	3344780	3346551	1772		Alpha/beta hydrolase fold-3 domain containing protein. (Os07t0162600-02)
Os07g0165000	41.9185267247748	95.9797318194564	-1.1951	9.1482e-06	9.9232e-05	7	3483093	3485872	1445		Similar to Prolyl-tRNA synthetase. (Os07t0165000-01)
Os07g0167000	83.7159016382064	40.0723459448235	1.0629	2.857e-05	0.00028523	7	3595696	3599706	1760	EUKARYOTIC INITIATION FACTOR 3E	Similar to Eukaryotic initiation factor 3e. (Os07t0167000-01);Similar to Eukaryotic initiation factor 3e. (Os07t0167000-02)
Os07g0170100	315.782196266259	104.317365088621	1.598	7.2819e-28	3.8809e-26	7	3718709	3722651	1346		Similar to Branched chain alpha-keto acid dehydrogenase E1 beta subunit. (Os07t0170100-01);Similar to Branched chain alpha-keto acid dehydrogenase E1 beta subunit. (Os07t0170100-02)
Os07g0171100	37.9810928561183	481.062049786003	-3.6629	9.2627e-94	1.8965e-91	7	3759965	3761968	1255		Tetratricopeptide-like helical domain containing protein. (Os07t0171100-01);Similar to predicted protein. (Os07t0171100-02)
Os07g0173200	344.192296026258	129.200999264036	1.4136	1.0463e-25	5.1209e-24	7	3847014	3850323	2008		Hypothetical conserved gene. (Os07t0173200-02);Frigida-like family protein. (Os07t0173200-03)
Os07g0176900	61.1210888226847	211.801738163204	-1.793	1.2136e-19	4.6013e-18	7	4068003	4070134	1015		Similar to Ribose-5-phosphate isomerase precursor (EC 5.3.1.6). (Os07t0176900-01);Similar to ribose-5-phosphate isomerase. (Os07t0176900-02)
Os07g0181500	6.6633496238804	27.275048368896	-2.0333	0.00037993	0.0030092	7	4305620	4307513	1817		Protein of unknown function DUF506, plant family protein. (Os07t0181500-01)
Os07g0182100	543.123570251924	51.5769871999503	3.3965	1.9302e-106	4.7423e-104	7	4330503	4333642	1256	putative OsTSA, alpha-subunit of tryptophan synthase, tryptophan synthase alpha chain	Similar to Tryptophan synthase alpha chain. (Os07t0182100-01)
Os07g0187200	130.904532156414	60.4316829974355	1.1151	5.7267e-08	8.6107e-07	7	4655617	4659184	3038		FAD linked oxidase, N-terminal domain containing protein. (Os07t0187200-01)
Os07g0188233	8.78350632238779	68.9632147147205	-2.973	1.373e-12	3.2065e-11	7	4719660	4722675	3016		Conserved hypothetical protein. (Os07t0188233-01)
Os07g0188249	1.99900488716412	18.0325556751706	-3.1732	0.00018348	0.0015652	7	4725288	4725583	296	-	-
Os07g0188266	5.27010379343268	26.5640873924556	-2.3336	0.00012529	0.0011084	7	4725715	4726845	996	FK506 binding protein 16-4	Spectrin repeat containing protein. (Os07t0188266-00)
Os07g0188800	336.13570057193	100.827193022459	1.7372	6.8362e-33	4.4316e-31	7	4734626	4741454	1536		Similar to Methylmalonate-semialdehyde dehydrogenase (EC 1.2.1.27). (Os07t0188800-01);Similar to Methylmalonate semi-aldehyde dehydrogenase. (Os07t0188800-02)
Os07g0192000	79.9601954865647	15.1240789533689	2.4024	1.1225e-12	2.634e-11	7	4969408	4971145	1738		ATPase, AAA-type, core domain containing protein. (Os07t0192000-01)
Os07g0194800	34.3465385158199	7.88520355688463	2.1229	1.4349e-05	0.00015105	7	5128629	5132968	2187		Similar to galactosyltransferase/ transferase, transferring hexosyl groups. (Os07t0194800-01);Similar to Galactosyltransferase/ transferase, transferring hexosyl groups. (Os07t0194800-02)
Os07g0195400	69.0565324656695	30.9591188831782	1.1574	5.0378e-05	0.00048049	7	5179090	5182750	1998	AGM1	Phosphoacetylglucosamine mutase domain containing protein. (Os07t0195400-01)
Os07g0196200	5.27010379343268	28.1799077934566	-2.4188	5.3825e-05	0.00051079	7	5216029	5217014	986		Protein of unknown function DUF3252 domain containing protein. (Os07t0196200-01)
Os07g0198300	74.0843326364157	26.5640873924556	1.4797	5.0874e-07	6.7164e-06	7	5313828	5318057	860	GPI-anchored non-specific lipid transfer protein 19, type G nsLTP 19, type G non-specific lipid transfer protein 19	Bifunctional inhibitor/plant lipid transfer protein/seed storage domain containing protein. (Os07t0198300-01)
Os07g0204400	0	15.317977401489	-4.2818	0.0001144	0.0010206	7	5612134	5612909	595		Conserved hypothetical protein. (Os07t0204400-00)
Os07g0204900	90.3792512620868	244.505943079464	-1.4358	1.867e-16	5.7411e-15	7	5645630	5651129	1749		Similar to Zeta-carotene desaturase (Fragment). (Os07t0204900-01);Similar to Zeta-carotene desaturase. (Os07t0204900-02);Similar to Zeta-carotene desaturase. (Os07t0204900-03)
Os07g0206700	61.7268478794011	132.755804146238	-1.1048	1.0684e-06	1.342e-05	7	5750899	5756651	2204	sterol methyltransferase 1-1	Cycloartenol-C-24-methyltransferase 1 (EC 2.1.1.41) (24-sterol C- methyltransferase 1) (Sterol C-methyltransferase 1). (Os07t0206700-01);Similar to Cycloartenol-C-24-methyltransferase 1. (Os07t0206700-02)
Os07g0208500	68.814228842983	260.340983009273	-1.9196	4.8922e-26	2.4331e-24	7	5852783	5858718	2597	CELLULOSE SYNTHASE A8	Similar to Cellulose synthase-4. (Os07t0208500-01);Cellulose synthase domain containing protein. (Os07t0208500-02)
Os07g0209000	185.665150883576	58.9451282285146	1.6553	8.3993e-18	2.8582e-16	7	5885350	5889923	963	dolichyl-diphosphooligosaccharide-protein glycosyltransferase 48kDa subunit, dolichyl-diphosphooligosaccharide-protein glycosyltransferase 1, Glycosyltransferase 48 kDa subunit precursor	Dolichyl-diphosphooligosaccharide-protein glycosyltransferase 48 kDa subunit precursor, N-glycosylation, Root development (Os07t0209000-01);Non-protein coding transcript. (Os07t0209000-02)
Os07g0209100	2.05958079283576	18.743516651611	-3.186	0.00013296	0.0011675	7	5890575	5894128	2827		Similar to Seed imbibition protein (Fragment). (Os07t0209100-01)
Os07g0212200	47.5520859522374	140.317843622922	-1.5611	2.815e-11	5.9163e-10	7	6134016	6136740	1521		Similar to MRNA-binding protein (Fragment). (Os07t0212200-01)
Os07g0217600	27.7437647976111	7.88520355688463	1.8149	0.00041192	0.0032417	7	6494465	6501972	1811	P-450 71Z2	CytochromeP450 monooxygenase, Diterpenoid phytoalexin biosynthesis, Bacterial blight resistance (Os07t0217600-01)
Os07g0225300	45.9165364991031	17.1923290666501	1.4172	0.00012548	0.0011097	7	6968003	6969254	1252	NAC DOMAIN-CONTAINING PROTEIN 3	OsNAC3 protein. (Os07t0225300-01)
Os07g0231800	109.642389265668	42.2698616901848	1.3751	6.6521e-09	1.1126e-07	7	7321536	7323788	1906		Conserved hypothetical protein. (Os07t0231800-01);Conserved hypothetical protein. (Os07t0231800-02)
Os07g0240300	134.236206968354	23.3970794064937	2.5204	2.9458e-21	1.2205e-19	7	7790213	7795023	1879		Similar to OSIGBa0153E02-OSIGBa0093I20.13 protein. (Os07t0240300-01)
Os07g0243150	5.99701466149236	43.6271508270256	-2.8629	3.2365e-08	5.0105e-07	7	7982657	7983155	499		Hypothetical conserved gene. (Os07t0243150-01)
Os07g0245100	1078.97803182325	29.5371969302973	5.191	4.0947e-259	2.9589e-256	7	8075642	8078200	1300		Similar to Cytosine deaminase (EC 3.5.4.1). (Os07t0245100-01);Similar to cDNA clone:J023115F20, full insert sequence. (Os07t0245100-02)
Os07g0245200	60.1518743319385	6.52791442004383	3.2039	1.084e-12	2.5532e-11	7	8078976	8082653	1795		Similar to Polygalacturonase-like protein. (Os07t0245200-01)
Os07g0246200	643.134390515801	145.359203274045	2.1455	1.2243e-79	2.1035e-77	7	8136965	8141055	1595	calreticulin 1, calreticulin	Similar to Calreticulin (Fragment). (Os07t0246200-01);Similar to Calreticulin (Fragment). (Os07t0246200-02);Similar to calreticulin2. (Os07t0246200-03)
Os07g0249700	61.908575596416	24.2373060150142	1.3529	1.6556e-05	0.00017265	7	8321651	8325048	1573	IAA-LEUCINE RESISTANT1, IAA-LEUCINE RESISTANT 1	Similar to IAA-amino acid hydrolase ILR1-like 7. (Os07t0249700-01)
Os07g0252000	65.0585226913413	31.9286111237788	1.0269	0.00032711	0.0026229	7	8477420	8482663	1536	OsWD40-140	WD40 repeat, region domain containing protein. (Os07t0252000-01)
Os07g0252400	13.629578776119	88.8701220550522	-2.705	1.9746e-14	5.279e-13	7	8496288	8501893	2540	CELLULOSE SYNTHASE A6	Similar to Cellulose synthase-8. (Os07t0252400-01);Similar to Cellulose synthase BoCesA7. (Os07t0252400-02)
Os07g0267200	23.8063309289545	3.2316408020019	2.881	1.9742e-05	0.00020311	7	9538087	9541917	1713		Conserved hypothetical protein. (Os07t0267200-01)
Os07g0274700	30.7725600811931	8.59616453332505	1.8399	0.00017445	0.0014965	7	10231836	10232644	530		HvB12D protein (B12Dg1 protein). (Os07t0274700-01)
Os07g0274800	55.850985029252	22.6214856140133	1.3039	6.8225e-05	0.00063651	7	10247753	10252401	2364		Similar to Protein phosphatase 2A B' regulatory subunit. (Os07t0274800-01);Similar to Protein phosphatase 2A B' regulatory subunit. (Os07t0274800-02)
Os07g0281000	118.18359196537	51.3830887518302	1.2017	4.9152e-08	7.4636e-07	7	10678739	10683090	1660	ZINC FINGER CCCH DOMAIN-CONTAINING PROTEIN 49	Nucleotide-binding, alpha-beta plait domain containing protein. (Os07t0281000-01)
Os07g0290200	40.1012495546257	11.6339068872068	1.7853	2.6559e-05	0.00026623	7	11241360	11242082	723	non-specific lipid transfer protein d4, lipid transfer protein d4, type D non-specific lipid transfer protein 4	Plant lipid transfer protein/seed storage/trypsin-alpha amylase inhibitor domain containing protein. (Os07t0290200-01)
Os07g0294800	27.9860684202977	6.91571131628406	2.0168	0.00014778	0.0012871	7	11496882	11505135	1570		Similar to regulatory protein. (Os07t0294800-01)
Os07g0409900	82.6861112417885	28.955501585937	1.5138	6.9562e-08	1.0339e-06	7	12795040	12803562	3016	CALCIUM-DEPENDENT PROTEIN KINASE 18	Plasma membrane-associated calcium-dependent protein kinase, Direct phosphorylation and activation of MAPK, Negative reguration of rice immunity (Os07t0409900-01);Similar to Calcium-dependent protein kinase. (Os07t0409900-02)
Os07g0412100	35.8609361576109	1137.73146075279	-4.9876	1.9487e-258	1.3679e-255	7	12916883	12924202	2165	GRANULE BOUND STARCH SYNTHASE II	Similar to Granule-bound starch synthase Ib, chloroplast precursor (EC 2.4.1.21) (Fragment). (Os07t0412100-01);Granule-bound starch synthase 2, Starch biosynthesis (Os07t0412100-02)
Os07g0424400	374.964856107451	991.855194950423	-1.4034	1.3421e-59	1.593e-57	7	13741551	13747205	3029	CELLULOSE SYNTHASE A3	Similar to Cellulose synthase-7. (Os07t0424400-01);Similar to cDNA clone:J023086F23, full insert sequence. (Os07t0424400-02);Similar to cDNA clone:J023086F23, full insert sequence. (Os07t0424400-03);Similar to cDNA clone:J023086F23, full insert sequence. (Os07t0424400-04);Similar to cDNA clone:J023086F23, full insert sequence. (Os07t0424400-05);Similar to Cellulose synthase-7. (Os07t0424400-06)
Os07g0425000	0	14.0253210806882	-5.5331	0.00011695	0.0010407	7	13776950	13778155	1206		Biopterin transport-related protein BT1 family protein. (Os07t0425000-01)
Os07g0435300	350.91622155581	1032.83240031981	-1.5574	1.1411e-72	1.7414e-70	7	14533317	14534258	509	PHOTOSYSTEM I SUBUNIT	Photosystem I reaction center subunit IV, chloroplast precursor (PSI- E) (Photosystem I 10.8 kDa polypeptide). (Os07t0435300-01)
Os07g0438700	47.7943895749239	13.3789929202879	1.8369	2.9721e-06	3.4822e-05	7	14741197	14746212	1568		Hypothetical conserved gene. (Os07t0438700-01)
Os07g0442900	65.4219781253712	2.58531264160152	4.6614	7.1827e-17	2.28e-15	7	14988874	14990789	946		Uncharacterised protein family UPF0497, trans-membrane plant subgroup domain containing protein. (Os07t0442900-01)
Os07g0445600	27.0774298352231	60.6902142615956	-1.1644	0.00055945	0.0042634	7	15204094	15211471	3316		Conserved hypothetical protein. (Os07t0445600-01);Conserved hypothetical protein. (Os07t0445600-02)
Os07g0446600	89.6523403940271	24.8190013593746	1.8529	1.2264e-10	2.4358e-09	7	15280459	15282788	2330		Similar to OSIGBa0102I15.5 protein. (Os07t0446600-01)
Os07g0448800	91.9542248095495	196.031331049435	-1.0921	4.3754e-09	7.4756e-08	7	15406442	15409748	752	PLASMA MEMBRANE INTRINSIC PROTEIN 2A	Aquaporin. (Os07t0448800-01);Non-protein coding transcript. (Os07t0448800-02)
Os07g0464600	7.99601954865647	41.3650022656243	-2.3711	1.3406e-06	1.6584e-05	7	16375059	16387446	2792	ABC TRANSPORTER B FAMILY MEMBER 26	ABC transporter-like domain containing protein. (Os07t0464600-01)
Os07g0468100	34.831145761193	77.2362151678454	-1.1489	0.00011887	0.0010566	7	16674227	16675326	1056	TAU GLUTATHIONE S-TRANSFERASE 46	Similar to Glutathione S-transferase GST 19 (EC 2.5.1.18). (Os07t0468100-01);Similar to Glutathione S-transferase GST 19 (EC 2.5.1.18). (Os07t0468100-02)
Os07g0469100	36.6484229313422	157.962602401853	-2.1078	1.9329e-18	6.8134e-17	7	16743570	16745394	745		Similar to Thylakoid membrane phosphoprotein 14 kDa, chloroplast precursor. (Os07t0469100-01);Similar to Thylakoid membrane phosphoprotein 14 kDa, chloroplast precursor. (Os07t0469100-02)
Os07g0470700	32.7109890626856	86.4140750455308	-1.4015	1.5932e-06	1.9436e-05	7	16857192	16862625	1509		PAP fibrillin family protein. (Os07t0470700-01)
Os07g0475000	5.02780017074612	25.465329519775	-2.3405	0.00016833	0.0014507	7	17136166	17144612	863		Conserved hypothetical protein. (Os07t0475000-01)
Os07g0475900	525.738285324163	237.267067682979	1.1478	1.0319e-28	5.6845e-27	7	17198555	17208207	1974		Similar to kinase family protein. (Os07t0475900-01)
Os07g0496250	47.3097823295508	5.17062528320304	3.1937	2.8774e-10	5.5842e-09	7	18598157	18599606	937	EXLB1	Similar to Expansin-like B1. (Os07t0496250-01)
Os07g0500300	13.3872751534324	46.4063619167473	-1.7935	2.1842e-05	0.00022313	7	18840251	18842537	952		C2 calcium-dependent membrane targeting domain containing protein. (Os07t0500300-01)
Os07g0507000	254.842835160589	101.60278681494	1.3267	6.9672e-18	2.3775e-16	7	19243399	19247632	1215	protein phosphatase 2C62, protein phosphatase 2C 62, protein phosphatase 95	Protein phosphatase 2C. (Os07t0507000-01)
Os07g0507700	498.66085548894	201.137323516598	1.3099	7.2216e-33	4.6691e-31	7	19281750	19289756	2194		Bromodomain domain containing protein. (Os07t0507700-01)
Os07g0509800	5.4518315104476	210.832245922604	-5.2732	4.2533e-50	4.1633e-48	7	19409979	19413299	2144	adenosine 5'-phosphosulfate reductase-like protein 1	Similar to adenosine 5'-phosphosulfate reductase 2. (Os07t0509800-01)
Os07g0513000	88.5619740919376	489.205784607047	-2.4657	5.5218e-65	7.4542e-63	7	19655991	19657560	1473		Similar to ATP synthase gamma chain, chloroplast (EC 3.6.1.34) (Fragment). (Os07t0513000-01);Similar to ATP synthase gamma chain, chloroplast (EC 3.6.1.34) (Fragment). (Os07t0513000-02)
Os07g0522500	263.808069199992	69.1571131628406	1.9315	8.3706e-30	4.8734e-28	7	20214297	20218689	1686	PLEIOTROPIC DRUG RESISTANCE 5	Similar to PDR6 ABC transporter. (Os07t0522500-01)
Os07g0526400	25.744759910447	5.75232062756338	2.1621	0.0001461	0.0012729	7	20504692	20506402	1626	POLYKETIDE SYNTHASE 15	Polyketide synthase, type III domain containing protein. (Os07t0526400-01)
Os07g0526600	17.9910439844771	0	4.9509	1.002e-05	0.00010807	7	20523736	20525356	1621		Alpha/beta hydrolase fold-3 domain containing protein. (Os07t0526600-01)
Os07g0529000	298.578639055513	3.81333614636224	6.2909	4.5509e-73	6.9882e-71	7	20691213	20693521	2091	isocitrate lyase, endosperm-specific gene 107	Similar to Isocitrate lyase (Fragment). (Os07t0529000-01)
Os07g0529600	200.385095961785	36.6468066947015	2.451	4.7388e-30	2.7987e-28	7	20724581	20726069	1450	PATHOGEN-INDUCED DEFENSE-RESPONSIVE PROTEIN 8	Similar to Thiazole biosynthetic enzyme 1-1, chloroplast precursor. (Os07t0529600-01);Similar to Pathogen-induced defense-responsive protein 8. (Os07t0529600-02)
Os07g0537250	24.5332417970142	5.6230549954833	2.1253	0.00024338	0.002014	7	21121293	21125258	2365		Hypothetical gene. (Os07t0537250-01)
Os07g0537500	48.5213004429836	2.00361729724118	4.5979	7.631e-13	1.8132e-11	7	21133305	21140628	2147		Serine/threonine protein kinase-related domain containing protein. (Os07t0537500-01)
Os07g0537600	40.4647049886555	1.48655476892087	4.7666	4.4798e-11	9.2414e-10	7	21140941	21144246	2261		Hypothetical conserved gene. (Os07t0537600-01)
Os07g0538000	48.8847558770134	0	7.5629	1.8658e-12	4.3125e-11	7	21150017	21152324	1980		Similar to hydrolase, hydrolyzing O-glycosyl compounds. (Os07t0538000-01)
Os07g0538300	17.324709022089	1.16339068872068	3.8964	3.992e-05	0.0003889	7	21160884	21163894	2386		Hypothetical conserved gene. (Os07t0538300-01)
Os07g0538350	15.5074318519398	1.29265632080076	3.5845	0.00015754	0.0013634	7	21167408	21167925	518		Hypothetical protein. (Os07t0538350-00)
Os07g0538400	76.3256411462663	6.39864878796376	3.5763	5.4474e-17	1.7427e-15	7	21168993	21170678	1304	RECEPTOR-LIKE CYTOPLASMIC KINASE 235	Similar to Receptor-like protein kinase 4. (Os07t0538400-01)
Os07g0538700	33.6802035534318	3.68407051428216	3.1925	1.0425e-07	1.5147e-06	7	21175222	21178518	2220		Hypothetical conserved gene. (Os07t0538700-01)
Os07g0539100	114.185582191041	3.61943769824213	4.9795	8.4421e-29	4.6715e-27	7	21223272	21225870	1997	beta-1, 3-glucanase 11	Glycoside hydrolase, family 17 protein. (Os07t0539100-01);Glycoside hydrolase, family 17 protein. (Os07t0539100-02)
Os07g0539700	94.6801405647733	18.808149467651	2.3317	2.6973e-14	7.141e-13	7	21265863	21269388	2314		Hypothetical conserved gene. (Os07t0539700-01)
Os07g0539900	27.9860684202977	0	5.8066	2.6861e-08	4.2115e-07	7	21280322	21282626	2062		Similar to Beta-1,3-glucanase-like protein. (Os07t0539900-01)
Os07g0541400	57.4259585767147	13.572891368408	2.081	2.9891e-08	4.651e-07	7	21378090	21381229	2338	CRK6	Similar to Receptor protein kinase. (Os07t0541400-01)
Os07g0542400	115.457676210146	6.33401597192372	4.1881	2.5997e-27	1.3648e-25	7	21434654	21437604	1734		Similar to Receptor protein kinase. (Os07t0542400-01);Similar to receptor-like protein kinase RK20-1. (Os07t0542400-02)
Os07g0542600	71.1766891641769	1.80971884912106	5.2976	9.1249e-19	3.3018e-17	7	21441037	21444823	2017		Similar to receptor-like protein kinase RK20-1. (Os07t0542600-01)
Os07g0544800	746.900916931321	2271.71421817525	-1.6048	6.4763e-165	2.6085e-162	7	21574446	21576033	961		Similar to Oxygen-evolving enhancer protein 3-2, chloroplast precursor (OEE3) (16 kDa subunit of oxygen evolving system of photosystem II) (OEC 16 kDa subunit) (Ferredoxin-NADP reductase binding protein) (BP). (Os07t0544800-01)
Os07g0545800	34.9522975725363	74.2631056300036	-1.0873	0.00032007	0.0025707	7	21614976	21619678	2161	CHITIN INDUSIBLE GIBBERELLIN RESPONSIVE GENE 1	Similar to Chitin-inducible gibberellin-responsive protein. (Os07t0545800-01)
Os07g0545900	9.02580994507435	52.0940497282706	-2.529	1.7157e-08	2.7532e-07	7	21621442	21624414	1407		Similar to EMB1417. (Os07t0545900-01)
Os07g0548300	4.54319	34.5785565814203	-2.9281	6.3778e-07	8.2952e-06	7	21753822	21757186	2623		Hypothetical conserved gene. (Os07t0548300-01)
Os07g0550500	66.3911926161174	5.94621907568349	3.4809	1.0401e-14	2.8268e-13	7	21846328	21851114	2848		Hypothetical conserved gene. (Os07t0550500-01)
Os07g0553700	108.249143435221	27.275048368896	1.9887	1.3786e-13	3.4703e-12	7	22046017	22048220	1102		Similar to Light induced protein like. (Os07t0553700-01)
Os07g0556200	349.947007065064	960.379013538924	-1.4565	3.6313e-61	4.5288e-59	7	22184407	22186890	1081	PetC	Rieske [2Fe-2S] region domain containing protein. (Os07t0556200-01)
Os07g0558400	326.019524324766	2999.47972678608	-3.2017	0	0	7	22316343	22317935	1221	light-harvesting protein CP29	Similar to Chlorophyll a/b-binding protein CP29 precursor. (Os07t0558400-01)
Os07g0559700	270.350267012529	108.777029395384	1.3135	1.2596e-18	4.5047e-17	7	22353362	22355669	1593	monosaccharide transporter 6	Similar to Monosaccharide transporter 3. (Os07t0559700-00)
Os07g0562700	84.3216606949228	1190.66573708958	-3.8197	2.951e-236	1.908e-233	7	22487434	22488617	1002		Similar to Type III chlorophyll a/b-binding protein (Fragment). (Os07t0562700-01);Similar to Type III chlorophyll a/b-binding protein (Fragment). (Os07t0562700-02)
Os07g0565600	60.9393611056698	134.177726099119	-1.1387	4.8051e-07	6.3849e-06	7	22688900	22693282	1626	CYCLOPHILIN 37	Similar to predicted protein. (Os07t0565600-01);Similar to Peptidyl-prolyl cis-trans isomerase TLP38, chloroplast precursor (EC 5.2.1.8) (PPIase) (Rotamase) (Thylakoid lumen PPIase of 38 kDa) (p38). (Os07t0565600-02)
Os07g0569600	16.658374059701	106.320982385862	-2.6741	9.0429e-17	2.8411e-15	7	22925654	22926972	818		Chaperonin-like RbcX domain containing protein. (Os07t0569600-01)
Os07g0570100	62.6960623701474	20.9410323969723	1.582	1.2881e-06	1.5976e-05	7	22939113	22954778	3197		Similar to predicted protein. (Os07t0570100-01)
Os07g0570500	168.401017767159	60.2377845493154	1.4832	3.3048e-14	8.7026e-13	7	22975406	22991120	3260		Similar to predicted protein. (Os07t0570500-01)
Os07g0571900	103.100191453131	50.5428621433097	1.0285	5.9468e-06	6.6231e-05	7	23087933	23090782	1606		Prp18 domain containing protein. (Os07t0571900-01)
Os07g0573900	48.6424522543269	7.82057074084459	2.6369	5.3587e-09	9.0424e-08	7	23202739	23203255	517	ARABINOGALACTAN PROTEIN 27	Hypothetical conserved gene. (Os07t0573900-00)
Os07g0575900	74.023756730744	1.93898448120114	5.2546	1.9681e-19	7.3488e-18	7	23299573	23301820	2248		Protein of unknown function DUF946, plant family protein. (Os07t0575900-01)
Os07g0577600	506.05111598088	1574.00296902304	-1.6371	2.74e-118	7.92e-116	7	23357777	23359442	1362		Similar to Type II chlorophyll a/b binding protein from photosystem I precursor. (Os07t0577600-01);Similar to Chlorophyll a-b binding protein. (Os07t0577600-02)
Os07g0577700	222.192422003575	72.8411836771228	1.609	2.9329e-20	1.1456e-18	7	23361218	23365802	1271		Succinyl-CoA synthetase-like domain containing protein. (Os07t0577700-01)
Os07g0583200	58.5769007844758	158.932094642453	-1.44	2.9152e-11	6.1163e-10	7	23619689	23623165	2058		Mitochodrial transcription termination factor-related family protein. (Os07t0583200-01)
Os07g0584100	52.7010379343268	8.20836763708482	2.6827	8.8668e-10	1.6257e-08	7	23677863	23679919	1430	WITH NO LYSINE KINASE 5	Similar to MAP kinase-like protein. (Os07t0584100-01)
Os07g0588200	6.17874237850728	37.8748301994622	-2.6159	9.4647e-07	1.1993e-05	7	23944541	23950428	1786	FH13	Actin-binding FH2 domain containing protein. (Os07t0588200-01);Similar to Formin-like protein 13. (Os07t0588200-02)
Os07g0597200	64.1498841062667	6.4632816040038	3.3111	9.0561e-14	2.3225e-12	7	24347899	24351836	3793		Protein kinase, core domain containing protein. (Os07t0597200-01);Protein kinase, core domain containing protein. (Os07t0597200-02)
Os07g0598000	3.51340252895512	55.2610577142325	-3.9753	7.703e-13	1.8286e-11	7	24384408	24386661	1242		Similar to NADPH HC toxin reductase (Fragment). (Os07t0598000-01);Similar to NADPH HC toxin reductase (Fragment). (Os07t0598000-02)
Os07g0600700	5.39125560477596	39.2967521523431	-2.8657	1.5267e-07	2.1657e-06	7	24505215	24508630	1151		X8 domain containing protein. (Os07t0600700-01);X8 domain containing protein. (Os07t0600700-02)
Os07g0601000	2.4230362268656	20.8763995809323	-3.107	6.7544e-05	0.00063098	7	24515344	24517707	1161		Similar to NADPH HC toxin reductase (Fragment). (Os07t0601000-01)
Os07g0602100	19.687169343283	50.6074949593497	-1.3621	0.00033158	0.0026553	7	24580091	24580806	611		Conserved hypothetical protein. (Os07t0602100-01)
Os07g0602900	1.69612535880592	19.3252119959714	-3.5102	5.1647e-05	0.00049164	7	24633587	24636319	1351		Protein of unknown function DUF1675 domain containing protein. (Os07t0602900-01);Similar to UPF0737 protein 1. (Os07t0602900-02)
Os07g0603300	57.3048067653714	27.1457827368159	1.0779	0.00046637	0.0036248	7	24664328	24669321	3128	Grain Length on Chromosome 7, grain width QTL on chromosome 7	TON1 RECRUIT MOTIF (TRM)-containing protein, Regulation of grain size and shape (Os07t0603300-01)
Os07g0603600	67.7844384465651	6.14011752380361	3.4646	6.1429e-15	1.6958e-13	7	24699857	24703643	1093		Similar to esterase PIR7B. (Os07t0603600-01)
Os07g0617000	264.11094872835	6.52791442004383	5.3384	3.6241e-65	4.9193e-63	7	25440818	25442669	1425	ETHYLENE RESPONSE FACTOR 65	Similar to Ethylene response factor 2. (Os07t0617000-01);Similar to Ethylene response factor 2. (Os07t0617000-02)
Os07g0617800	57.0019272370132	24.9482669914547	1.1921	0.00016632	0.0014343	7	25492989	25495303	1217	ALANINE AMINOTRANSFERASE 3	Similar to Alanine aminotransferase. (Os07t0617800-01)
Os07g0618700	30.3485287414916	0	4.9683	9.5212e-09	1.571e-07	7	25535984	25539056	1236		Conserved hypothetical protein. (Os07t0618700-01)
Os07g0619100	19.687169343283	86.866504757811	-2.1415	5.189e-11	1.0616e-09	7	25563426	25567841	3044		Protein of unknown function DUF827, plant family protein. (Os07t0619100-01)
Os07g0619200	49.0664835940284	110.651381060545	-1.1732	2.7415e-06	3.2321e-05	7	25569076	25572699	2187		EF hand domain containing protein. (Os07t0619200-01);Hypothetical gene. (Os07t0619200-02);Similar to EF hand family protein. (Os07t0619200-04)
Os07g0619400	21.3832947020889	64.8913473041981	-1.6015	3.9201e-06	4.4985e-05	7	25585028	25585758	731		EF-Hand type domain containing protein. (Os07t0619400-01)
Os07g0622200	42.9483171211927	10.0827193022459	2.0907	1.5359e-06	1.8821e-05	7	25726437	25730027	1966	phospho-2-dehydro-3-deoxyheptonate aldolase, 3-deoxy-D-arabinoheptulosonate 7-phosphate synthase, 3-deoxy-D-arabino-heptulosonate 7-phosphate synthase 2	3-Deoxy-D-arabino-heptulosonate 7-phosphate synthase, Chorismate biosynthesis (Os07t0622200-01)
Os07g0624700	91.7724970925345	34.4492909493402	1.4136	6.2317e-08	9.3358e-07	7	25878568	25882402	1048	URA6	UMP/CMP kinase a (EC 2.7.1.48). (Os07t0624700-01)
Os07g0626400	59.5461152752221	131.721679089597	-1.1454	5.3637e-07	7.0584e-06	7	25940647	25943166	1348	DnaJ domain protein C60, rice DJC65 homolog	Similar to Chaperone protein dnaJ. (Os07t0626400-01)
Os07g0628700	81.8986244680572	1047.31015111278	-3.6767	2.2254e-202	1.1158e-199	7	26052222	26055831	2365		Similar to Receptor protein kinase. (Os07t0628700-01)
Os07g0628900	39.8589459319391	409.384	-3.3605	9.4151e-75	1.5021e-72	7	26059428	26062993	2342		Similar to KI domain interacting kinase 1. (Os07t0628900-01)
Os07g0630800	2.36246032119396	54.420831105712	-4.5258	1.6655e-13	4.1628e-12	7	26153825	26156006	1563		Similar to Nodule-enhanced malate dehydrogenase. (Os07t0630800-01);Similar to Nodule-enhanced malate dehydrogenase. (Os07t0630800-02);Similar to Nodule-enhanced malate dehydrogenase. (Os07t0630800-03);Similar to Nodule-enhanced malate dehydrogenase. (Os07t0630800-04)
Os07g0631700	33.9225071761184	7.62667229272448	2.1531	1.3712e-05	0.00014521	7	26208537	26209455	919		EF-Hand type domain containing protein. (Os07t0631700-01)
Os07g0633600	9.51041719044747	39.4906506004632	-2.0539	1.6673e-05	0.00017372	7	26298359	26300541	1393		Similar to SUB1; calcium ion binding. (Os07t0633600-01);Similar to SUB1 (short under blue light 1). (Os07t0633600-02)
Os07g0634600	6.23931828417892	31.4761814114985	-2.3348	2.9602e-05	0.00029493	7	26340582	26344345	1604		Similar to Pectin acetylesterase (Fragment). (Os07t0634600-01);Similar to predicted protein. (Os07t0634600-02)
Os07g0635900	7.69314002029827	90.292044007933	-3.553	1.4546e-18	5.1869e-17	7	26403675	26404722	634	low temperature-induced low molecular weight integral membrane protein LTI6a, low temperature induced gene 6a, rare cold-inducible 2-10	Hydrophobic protein LTI6A (Low temperature-induced protein 6A). (Os07t0635900-01)
Os07g0637000	28.3495238543275	5.68768781152334	2.3174	3.316e-05	0.00032732	7	26464444	26468858	1778	CALCINEURIN B-LIKE PROTEIN-INTERACTING PROTEIN KINASE 21	Similar to CBL-interacting protein kinase 21. (Os07t0637000-01)
Os07g0642100	7.93544364298483	35.4187831899408	-2.1581	2.5143e-05	0.00025349	7	26719124	26727238	2587		Nucleic acid-binding, OB-fold domain containing protein. (Os07t0642100-01)
Os07g0642600	43.735803894924	113.689123414427	-1.3782	5.5988e-08	8.4287e-07	7	26754722	26757533	1975		Transcription elongation factor, TFIIS/CRSP70, N-terminal domain containing protein. (Os07t0642600-01)
Os07g0650600	55.0029223498491	8.98396142956528	2.6141	6.5188e-10	1.2124e-08	7	27197715	27201395	2014	BRASSINOLIDE ENHANCED GENE 2	Similar to BLE2 protein. (Os07t0650600-02);Hypothetical conserved gene. (Os07t0650600-03);BLE2 protein. (Os07t0650600-04)
Os07g0651600	20.4140802113427	4.33039867468254	2.237	0.00055921	0.0042629	7	27319435	27320868	1233		Armadillo-like helical domain containing protein. (Os07t0651600-00)
Os07g0656700	34.5282662328348	134.565522995359	-1.9625	1.3145e-14	3.5568e-13	7	27630736	27633075	979		Uncharacterised conserved protein UCP022348 domain containing protein. (Os07t0656700-01)
Os07g0657900	26.7745503068649	93.1358879136947	-1.7985	1.678e-09	2.9854e-08	7	27694622	27699162	1792	CHLOROPLAST NADPH THIOREDOXIN REDUCTASE	Similar to Thioredoxin reductase. (Os07t0657900-01);NADPH thioredoxin reductase, Chloroplast detoxification (Os07t0657900-02)
Os07g0658400	482.002481429239	5972.71853025991	-3.6313	0	0	7	27723089	27738212	5403	SPOTTED LEAF 32	Ferredoxin-dependent glutamate synthase, Leaf senescence and nitrogen remobilization (Os07t0658400-02)
Os07g0659400	7.08738096358188	39.102853704223	-2.4639	1.5066e-06	1.8481e-05	7	27783743	27786614	848		Similar to rhythmically expressed protein. (Os07t0659400-00)
Os07g0662900	123.211392136116	279.730827821284	-1.1829	5.9797e-14	1.5432e-12	7	27960583	27968015	3333	DISPROPORTIONATING ENZYME 2	Similar to 4-alpha-glucanotransferase (EC 2.4.1.25). (Os07t0662900-01)
Os07g0663800	705.951604697292	96.6906927958968	2.8681	5.3289e-119	1.5586e-116	7	28004961	28006171	1032	short-chain alcohol dehydrogenase/reductase 110C-MI4, OsSDR110C family member MI4	Similar to Oxidoreductase, short chain dehydrogenase/reductase family protein, expressed. (Os07t0663800-01)
Os07g0664600	13.9930342101488	0	4.2988	0.00014853	0.0012926	7	28061378	28063141	868	rice microspore-preferred 8	Glucose/ribitol dehydrogenase family protein. (Os07t0664600-01);Similar to predicted protein. (Os07t0664600-02)
Os07g0665200	171.914420296114	84.4750905643296	1.0251	5.4521e-09	9.1938e-08	7	28075600	28077583	700	CYTOSOLIC SUPEROXIDASE DISMUTASE 2	Similar to Superoxide dismutase [Cu-Zn]. (Os07t0665200-01)
Os07g0666900	154.105104028652	49.7672683508292	1.6306	9.184e-15	2.5099e-13	7	28164424	28169307	2270	NA+/H+ ANTIPORTER	Vacuolar Na+/H+ antiporter, Salt tolerance (Os07t0666900-01);Similar to Sodium/hydrogen exchanger. (Os07t0666900-02)
Os07g0669600	86.4418173934302	41.5589007137444	1.0566	2.3077e-05	0.00023439	7	28308445	28311581	986		Conserved hypothetical protein. (Os07t0669600-01)
Os07g0669700	205.897503377904	74.974066606444	1.4575	1.1808e-16	3.6957e-15	7	28313327	28317670	1677	HIGH-AFFINITY POTASSIUM(K+) TRANSPORTER 7	Potassium transporter 4 (AtPOT4) (AtKUP3) (AtKT4). (Os07t0669700-01)
Os07g0673900	27.6831888919395	5.42915654736319	2.3502	3.556e-05	0.00034921	7	28484263	28485201	695	Hypoxia-Induced Gene Domain 2	Hypoxia induced protein, Early stage of hypoxia signalling (Os07t0673900-01)
Os07g0677200	1534.20596294563	93.588317625975	4.035	0	0	7	28673754	28675351	1014	PEROXIDASE 22.3	Peroxidase. (Os07t0677200-01);Similar to Peroxidase. (Os07t0677200-02)
Os07g0677500	38.4051241958197	0	5.5144	7.4598e-11	1.5048e-09	7	28688443	28690371	1318	PEROXIDASE 3006	Similar to Peroxidase precursor (EC 1.11.1.7). (Os07t0677500-00)
Os07g0677600	26.0476394388052	3.94260177844232	2.7239	1.4103e-05	0.00014877	7	28690629	28692640	1227	class III peroxidase 115	Similar to Cationic peroxidase. (Os07t0677600-01)
Os07g0681400	5.4518315104476	25.7238607839351	-2.2383	0.00023645	0.0019619	7	28889240	28892030	851	CALMODULIN-LIKE PROTEIN 24	Similar to Calcium-binding protein CAST. (Os07t0681400-01)
Os07g0683200	37.9810928561183	8.72543016540513	2.122	5.0916e-06	5.7199e-05	7	28985802	28987953	1650	NAC DOMAIN-CONTAINING PROTEIN 103	Similar to NAC domain transcription factor. (Os07t0683200-01)
Os07g0684000	71.0555373528337	167.011196647458	-1.2329	1.8856e-09	3.3425e-08	7	29008876	29009943	986	R40G3	Ricin B-related lectin domain containing protein. (Os07t0684000-01)
Os07g0687100	16.5372222483577	45.2429712280266	-1.452	0.00035467	0.002821	7	29195074	29197462	1054		Protein of unknown function DUF341 family protein. (Os07t0687100-01);Protein of unknown function DUF341 domain containing protein. (Os07t0687100-02)
Os07g0687700	499.75122179103	235.845145730099	1.0834	3.2114e-25	1.532e-23	7	29213488	29217245	2012	b-ZIP TRANSCRIPTION FACTOR 63	Similar to Transcription factor HBP-1b(C38) (Fragment). (Os07t0687700-01)
Os07g0691200	523.557552719984	1084.73255159996	-1.0509	1.1001e-40	8.8329e-39	7	29392447	29401888	2331		Similar to D-alanine--D-alanine ligase B (EC 6.3.2.4) (D-alanylalanine synthetase B) (D-Ala-D-Ala ligase B). (Os07t0691200-01);Similar to D-alanine--D-alanine ligase family. (Os07t0691200-02);Similar to predicted protein. (Os07t0691200-03);Hypothetical conserved gene. (Os07t0691200-04)
Os07g0694700	150.288821971339	456.889376587028	-1.6041	1.4219e-34	9.6502e-33	7	29584033	29586303	1110	L-ASCORBATE PEROXIDASE 2	L-ascorbate peroxidase. (Os07t0694700-01)
Os07g0695100	4.05858567999988	121.445061339231	-4.9032	4.6197e-29	2.6033e-27	7	29616705	29629215	2018	Heading date 2	Pseudo response regulator, Heading date, long-day repression (Os07t0695100-01);Similar to Two-component response regulator-like PRR37. (Os07t0695100-02)
Os07g0695800	156.649292066861	46.1478306525871	1.7632	1.788e-16	5.505e-15	7	29656862	29662462	2669		Similar to 2-oxoglutarate dehydrogenase, E1 component. (Os07t0695800-01);Similar to OSIGBa0096P03.7 protein. (Os07t0695800-02)
Os08g0101700	3.99800977432824	23.914141934814	-2.5805	0.00011097	0.00099212	8	95831	96937	1107		Similar to Cytochrome b561 (Fragment). (Os08t0101700-01)
Os08g0104600	152.530130481189	849.986163742539	-2.4783	3.3672e-112	9.0912e-110	8	241783	242628	846	Ferredoxin I, ferredoxin, ferredoxin 1, anti-disease protein 1	Ferredoxin I, chloroplast precursor (Anti-disease protein 1). (Os08t0104600-02)
Os08g0104700	292.945079828051	69.803441323241	2.0693	1.0246e-35	7.1514e-34	8	250589	258757	4532		Chaperonin Cpn60/TCP-1 family protein. (Os08t0104700-01);Hypothetical conserved gene. (Os08t0104700-02)
Os08g0109400	22.6553887211933	73.0350821252429	-1.6887	3.4724e-07	4.7083e-06	8	468151	473510	3100	IAA25	AUX/IAA protein family protein. (Os08t0109400-01)
Os08g0111200	113.03463998328	38.9735880721429	1.5362	1.8935e-10	3.7366e-09	8	580320	586456	2147		Beta-glucosidase, GBA2 type domain containing protein. (Os08t0111200-01);Similar to predicted protein. (Os08t0111200-02)
Os08g0114100	17.4458608334323	268.290819382198	-3.9428	7.0697e-56	7.7542e-54	8	751421	753191	1202		Conserved hypothetical protein. (Os08t0114100-01)
Os08g0120600	82.1409280907438	9.43639114184554	3.1218	1.9293e-16	5.9252e-15	8	1127884	1129553	1406		Similar to Fructose-bisphosphate aldolase, cytoplasmic isozyme (EC 4.1.2.13). (Os08t0120600-01)
Os08g0126700	509.201063075806	1185.88290870262	-1.2197	1.045e-56	1.1724e-54	8	1536864	1540377	2560	ZINC FINGER CCCH DOMAIN-CONTAINING PROTEIN 54	Nucleotide-binding, alpha-beta plait domain containing protein. (Os08t0126700-01);RNA recognition motif domain domain containing protein. (Os08t0126700-02)
Os08g0127100	363.09197859581	138.378859141721	1.3917	1.8169e-26	9.1851e-25	8	1561754	1566957	1747	Histidine Transporter, lysine and histidine transporter 1, lysine-histidine-like transporter 1	Amino acid transporter, transmembrane family protein. (Os08t0127100-01);Amino acid transporter, transmembrane family protein. (Os08t0127100-02)
Os08g0128200	23.8063309289545	70.5790351157215	-1.5679	2.1781e-06	2.6078e-05	8	1606299	1609517	1936		Protein of unknown function DUF3537 domain containing protein. (Os08t0128200-01)
Os08g0135900	135.690028704474	32.1871423879389	2.0758	1.7981e-17	5.9941e-16	8	2029732	2033180	1302	tryptophan synthase	Similar to Tryptophan synthase beta chain 1 (EC 4.2.1.20) (Orange pericarp 1) (Fragment). (Os08t0135900-01);Similar to Tryptophan synthase beta-subunit. (Os08t0135900-02);Similar to Tryptophan synthase beta-subunit. (Os08t0135900-03)
Os08g0137800	56.9413513313416	3.36090643408197	4.0826	4.3388e-14	1.1292e-12	8	2129613	2130595	869	UCLACYANIN-LIKE PROTEIN 24	Cupredoxin domain containing protein. (Os08t0137800-01)
Os08g0137900	10.7825112095519	0	5.7972	0.00055707	0.0042492	8	2133669	2134479	811	UCLACYANIN-LIKE PROTEIN 25	Similar to Chemocyanin precursor (Basic blue protein) (Plantacyanin). (Os08t0137900-01)
Os08g0138900	19.8688970602979	74.5862697102038	-1.9084	1.8509e-08	2.9549e-07	8	2170450	2171256	690		Conserved hypothetical protein. (Os08t0138900-01)
Os08g0139000	123.150816230444	23.0092825102535	2.4201	7.5987e-19	2.7617e-17	8	2173552	2177048	1596		Similar to nucleolin. (Os08t0139000-01);Similar to RNA-binding glycine rich protein (RGP-2). (Os08t0139000-02)
Os08g0139700	1.02979039641788	70.9021991959216	-6.1054	4.5519e-18	1.5729e-16	8	2210027	2213892	2121	Terpene synthase 29, beta-caryophyllene synthetase	Similar to terpene synthase 6. (Os08t0139700-01)
Os08g0141400	168.522169578502	9.30712550976547	4.1785	4.809e-39	3.6693e-37	8	2310032	2315261	2323		Similar to mRNA, clone: RTFL01-03-I20. (Os08t0141400-01)
Os08g0148267	1.5144	20.488602684692	-3.758	1.8722e-05	0.00019327	8	2760819	2765216	1209		Hypothetical conserved gene. (Os08t0148267-00)
Os08g0148600	152.954161820891	74.7155353422839	1.0336	3.0811e-08	4.788e-07	8	2786227	2792182	2954		Similar to Endoribonuclease Dicer homolog 3a. (Os08t0148600-01);Similar to Endoribonuclease Dicer homolog 3a. (Os08t0148600-02)
Os08g0156600	16.1131909086562	45.3076040440666	-1.4915	0.00026165	0.00215	8	3281105	3284469	1708		Major facilitator superfamily protein. (Os08t0156600-01);Similar to glycerol 3-phosphate permease. (Os08t0156600-02)
Os08g0157600	1379.67682757727	3508.91558281366	-1.3467	3.8984e-193	1.8072e-190	8	3360865	3373395	1719	CIRCADIAN CLOCK ASSOCIATED 1	MYB transcription factor, Circadian clock (Os08t0157600-01);Similar to LHY protein. (Os08t0157600-02);Similar to LHY protein. (Os08t0157600-03)
Os08g0159500	21.6255983247755	116.015904791868	-2.4235	2.328e-16	7.1139e-15	8	3460765	3463758	1340	zinc finger protein LSD1, LESION SIMULATING DISEASE1.1, LESION SIMULATING DISEASE 1.1	Similar to Zinc-finger protein Lsd1. (Os08t0159500-01);Similar to LOL1. (Os08t0159500-02)
Os08g0160500	2.05958079283576	36.7114395107416	-4.1558	3.1799e-09	5.4942e-08	8	3544377	3550660	2725	CELLULOSE SYNTHASE LIKE F6	MLG (mixed-linkage glucan) synthase, Biosynthesis of MLG (cell wall polysaccharide) (Os08t0160500-01);Similar to Cellulose synthase-like CslF6. (Os08t0160500-02)
Os08g0162100	72.5699349946247	229.381864126095	-1.6603	4.7678e-19	1.7458e-17	8	3667092	3675772	3087	ABERRANT SPIKELET AND PANICLE 1	Transcriptional co-repressor, Regulation of meristem fate (Os08t0162100-01);Similar to predicted protein. (Os08t0162100-02)
Os08g0162600	21.0804151737307	219.622308904049	-3.381	3.8417e-41	3.1254e-39	8	3694305	3696637	744	Rubredoxin-type Fe(Cys)4 protein family protein	Rubredoxin-type Fe(Cys)4 protein family protein. (Os08t0162600-01);Rubredoxin-type Fe(Cys)4 protein family protein. (Os08t0162600-02);Similar to predicted protein. (Os08t0162600-03)
Os08g0162800	16.4160704370144	106.191716753782	-2.6935	7.11e-17	2.2598e-15	8	3698349	3700499	578	Acyl-CoA-binding protein, Acyl-CoA-binding protein 1	Acyl-CoA-binding protein , Stress response (Os08t0162800-01)
Os08g0167800	102.736736019101	679.743326293079	-2.726	2.8627e-100	6.1159e-98	8	3961276	3965426	1542	terpene synthase, terpene synthase 30	Similar to Sesquiterpene synthase. (Os08t0167800-01)
Os08g0183900	26.2293671558201	89.3225517673325	-1.7678	5.5918e-09	9.4099e-08	8	4897613	4900341	1879		Similar to dihydroflavonol-4-reductase. (Os08t0183900-01)
Os08g0189600	27.8043407032827	1.22802350476072	4.5009	6.5596e-08	9.803e-07	8	5242497	5243656	982	GERMIN-LIKE PROTEIN 8-7	Germin-like protein 8-7, Disease resistance (Os08t0189600-01)
Os08g0191100	270.229115201186	40.6540412891839	2.7327	1.3622e-44	1.1868e-42	8	5327664	5328165	502	aconitase 1	Similar to Iron-responsive element binding protein (Fragment). (Os08t0191100-01)
Os08g0191150	423.30442883342	55.1964248981924	2.939	9.0383e-74	1.4144e-71	8	5328907	5329776	621	-	-
Os08g0191700	55.7904091235804	122.156022315672	-1.1306	1.8067e-06	2.1856e-05	8	5373362	5377125	1957	GLYOXALASE I-11	Glyoxalase I, Abiotic stress response (Os08t0191700-01);Glyoxalase I, Splicing variant, Stress tolerance (Os08t0191700-02);Similar to Lactoylglutathione lyase (EC 4.4.1.5) (Methylglyoxalase) (Aldoketomutase) (Glyoxalase I) (Glx I) (Ketone-aldehyde mutase) (S-D- lactoylglutathione methylglyoxal lyase). (Os08t0191700-03);Glyoxalase I, Splicing variant, Stress tolerance (Os08t0191700-04)
Os08g0192100	1.15094220776116	16.1582040100095	-3.8114	0.00013352	0.001172	8	5391860	5392486	627		Hypothetical conserved gene. (Os08t0192100-00)
Os08g0200300	1130.16467211579	5471.16787778921	-2.2753	0	0	8	5806463	5808326	710	PSII subunit PsbR3, photosystem II subunit PsbR3	Similar to Photosystem II 10 kDa polypeptide (Fragment). (Os08t0200300-02)
Os08g0203100	161.131909086562	3.29627361804194	5.6113	1.3038e-40	1.04e-38	8	5982519	5985990	2064		Hypothetical conserved gene. (Os08t0203100-01)
Os08g0203150	86.3812414877586	1.74508603308102	5.6293	1.517e-22	6.5273e-21	8	5987781	5988339	559		Hypothetical gene. (Os08t0203150-00)
[truncated: 623 more rows]
