# Supplementary material for: Comprehensive Transcriptomic Analysis of the Molecular Mechanisms Conferring Resistance to Rice Blast in the Elite Restorer Line Fuhui2165
Source: Int J Mol Sci. 2025 Oct 19;26(20):10164. doi: 10.3390/ijms262010164 (PMC12564515; doi:10.3390/ijms262010164)
Supplement: Supplementary file 1 [file ijms-26-10164-s001.zip › Table S4.xlsx]

## Sheet: Table S4
Table S4. Detailed information of differentially expressed genes (DEGs) in the comparison between MHMO_24 and MHMO_0 groups.
Gene_id	readcount_MHMO_24	readcount_MHMO_0	log2FoldChange	pval	padj	chromosome	start	end	length	Gene name	Gene description
Novel00029	20.9350039916594	5.55045487090065	1.9152	0.00074413	0.0041272	1	15911041	15931114	776	-	-
Novel00066	22.9885738655006	4.61423356737524	2.3168	8.5316e-05	0.000569	1	34099117	34102612	2317	-	-
Novel00081	15.2876868385959	1.27058605478449	3.5888	0.00010433	0.00068463	1	4595813	4613080	1578	-	-
Novel00088	81.7434897004029	295.043456511008	-1.8518	1.4605e-24	4.4349e-23	1	6572177	6573860	1055	-	-
Novel00096	13.4622913951815	1.00309425377723	3.7464	0.00022303	0.001379	1	11811060	11811912	561	-	-
Novel00115	20.6497859536259	4.27986881611617	2.2705	0.0002295	0.0014148	1	20430487	20445438	860	-	-
Novel00148	23.3878791187475	2.54117210956897	3.2022	4.1176e-06	3.3924e-05	1	35876519	35878936	1195	-	-
Novel00159	17.8546491808975	1.53807785579175	3.5371	3.0047e-05	0.00021716	1	39780549	39783511	2185	-	-
Novel00184	59.6676135566095	155.747101136477	-1.3842	6.3572e-09	7.411e-08	10	5944307	5947195	1722	-	-
Novel00193	21.6765708905465	4.54736061712343	2.253	0.00017056	0.0010802	10	8815227	8827713	1539	-	-
Novel00230	0	14.7120490553993	-4.4258	0.0002058	0.001285	10	1242882	1267065	3081	-	-
Novel00261	132.740474900794	265.552485449958	-1.0004	3.3084e-08	3.5215e-07	10	12293805	12300731	2128	-	-
Novel00307	11.2946343061269	0	4.0781	0.00053604	0.0030591	11	10553523	10567600	13961	-	-
Novel00347	255.384231255202	106.394863850638	1.2632	1.0558e-19	2.5662e-18	11	27251617	27260986	2407	-	-
Novel00353	41.8700079833187	6.41980322417425	2.7053	1.0101e-08	1.1495e-07	11	28228856	28232527	3576	-	-
Novel00476	28.8640654489908	5.55045487090065	2.3786	8.0623e-06	6.363e-05	12	11131360	11136816	2404	-	-
Novel00477	3.47966006400878	24.1411350409053	-2.7945	0.00010227	0.0006719	12	11382342	11390428	8066	-	-
Novel00485	26.2971031066893	3.14302866183531	3.0647	1.6047e-06	1.4001e-05	12	15103970	15107826	1852	-	-
Novel00498	36.279734437862	13.5083359508667	1.4253	0.00021345	0.0013277	12	19970674	19972340	1292	-	-
Novel00520	0	20.1956309760482	-4.4678	1.3005e-05	9.9519e-05	12	1301996	1303393	1292	-	-
Novel00529	15.8010793070563	0	4.982	2.1892e-05	0.00016179	12	6399084	6399916	833	-	-
Novel00535	52.7653370361987	12.8396064483485	2.039	2.8441e-08	3.0658e-07	12	7374708	7377854	993	-	-
Novel00558	3.65079088682888	38.2513275440382	-3.3892	6.1422e-08	6.3233e-07	12	17022248	17023658	1319	-	-
Novel00589	7.07340734323096	81.1837616057035	-3.5207	1.0042e-15	1.937e-14	2	7123009	7126693	2070	-	-
Novel00602	34.9677314629079	8.29224583122507	2.0762	4.9962e-06	4.0593e-05	2	11087905	11097350	2213	-	-
Novel00644	13.2341169647547	0	4.7262	0.00011366	0.00073973	2	31939119	31940767	1241	-	-
Novel00701	2.85218038033506	20.7306145780627	-2.8616	0.00026228	0.0015963	2	26146451	26150226	1217	-	-
Novel00702	14.3749891168887	92.0171795464976	-2.6783	1.4055e-13	2.3908e-12	2	26413090	26416414	3129	-	-
Novel00791	25.783710638229	0	6.5908	7.3643e-08	7.4938e-07	3	33879284	33883613	1031	-	-
Novel00811	24.8710129165218	5.08234421913795	2.2909	4.8555e-05	0.0003378	3	12680916	12688104	6009	-	-
Novel00817	31.4310277912924	86.9348353273596	-1.4677	4.8198e-06	3.9243e-05	3	16372139	16377797	1749	-	-
Novel00832	1.93948265862784	39.9900242505854	-4.3659	1.0858e-09	1.3629e-08	3	24701104	24704826	2310	-	-
Novel00851	41.3566155148584	7.02165977644059	2.5582	2.975e-08	3.1934e-07	3	35096910	35099215	1881	-	-
Novel00858	1.25495936734743	20.2625	-4.0131	2.3965e-05	0.0001762	4	1190848	1193768	1322	-	-
Novel00901	73.5292102050379	11.569020393564	2.6681	4.6089e-14	8.0308e-13	4	17509260	17510796	1537	-	-
Novel00908	15.1735996233825	2.6749180100726	2.504	0.00089385	0.0048762	4	18387489	18387932	444	-	-
Novel00930	103.534147806163	10.5659261397868	3.2926	1.1914e-22	3.3594e-21	4	24983158	24986266	3109	-	-
Novel00968	0	33.1689833249003	-5.2767	7.798e-09	8.99e-08	4	8300864	8304035	3091	-	-
Novel00975	24.9851001317352	0	6.2235	9.3016e-08	9.3735e-07	4	9988431	9989211	703	-	-
Novel00991	79.0053965352813	27.0166719017333	1.5481	8.496e-09	9.7701e-08	4	16425495	16432660	1868	-	-
Novel01010	228.288517642018	63.997413390987	1.8348	1.7752e-27	6.1028e-26	4	27160653	27177469	3059	-	-
Novel01018	14.9454251929557	0	4.6341	4.3307e-05	0.00030462	4	33351874	33352844	765	-	-
Novel01042	1.59722101298764	23.9405161901498	-3.9058	5.4406e-06	4.3986e-05	5	7045082	7048846	2659	-	-
Novel01049	19.7941318395253	0	4.8875	2.1284e-06	1.8341e-05	5	10112396	10112933	538	-	-
Novel01058	0	11.6358933438158	-4.8649	0.00073698	0.0040896	5	14137153	14150777	1694	-	-
Novel01121	2.90922398794176	36.4457578872392	-3.647	4.7555e-08	4.9604e-07	5	16427826	16432198	429	-	-
Novel01217	60.7514421011369	20.1287580257963	1.5937	2.7197e-07	2.6022e-06	6	8317759	8318700	689	-	-
Novel01232	216.480490867431	18.3231883689973	3.5625	4.5937e-48	2.7038e-46	6	14641579	14642241	663	-	-
Novel01241	2.50991873469486	29.7584628620577	-3.5676	1.0201e-06	9.1521e-06	6	16695459	16704926	7498	-	-
Novel01308	35.6522547541883	12.5721146473412	1.5038	0.00014592	0.00093374	7	17072653	17079017	1014	-	-
Novel01367	8.38541031818509	79.0438271976455	-3.2367	2.6907e-14	4.7499e-13	7	11320807	11338147	3039	-	-
Novel01372	21.5624836753331	3.07615571158349	2.8093	2.8711e-05	0.00020809	7	13149645	13152052	1468	-	-
Novel01441	15.5729048766294	2.00618850755445	2.9565	0.00027643	0.0016735	8	13481787	13486125	3842	-	-
Novel01467	26.9816263979697	7.42289747795148	1.8619	0.00016578	0.0010529	8	25007548	25010521	1687	-	-
Novel01470	162.232020033458	70.7515813664204	1.1972	2.8037e-12	4.3256e-11	8	25120805	25127119	4414	-	-
Novel01503	25.8407542458357	1.40433195528812	4.2017	1.3311e-07	1.3182e-06	8	10442872	10443456	366	-	-
Novel01511	13.8615966484284	1.27058605478449	3.4475	0.00026795	0.0016268	8	13501785	13508993	2434	-	-
Novel01583	22.0758761437934	0	7.3668	1.2192e-06	1.0803e-05	9	14447394	14451964	2279	-	-
Novel01623	137.589181547363	44.0024012656943	1.6447	2.9952e-15	5.6027e-14	9	7773025	7777086	1960	-	-
Novel01651	1.48313379777423	31.1627948173458	-4.3931	7.0059e-08	7.1459e-07	9	19015559	19018961	1349	-	-
Os01g0100100	63.6606660890786	206.035559725842	-1.6944	1.7416e-15	3.3119e-14	1	2983	10815	2935		RabGAP/TBC domain containing protein. (Os01t0100100-01)
Os01g0100700	37.3635629823893	14.9795408564066	1.3186	0.00035293	0.0020938	1	27143	28644	906		Similar to 40S ribosomal protein S5-1. (Os01t0100700-01)
Os01g0100900	230.113913085433	78.2413517946237	1.5563	6.1653e-23	1.747e-21	1	35623	41136	1869	SPHINGOSINE-1-PHOSPHATE LYASE 1, Sphingosine-1-Phoshpate Lyase 1	Sphingosine-1-phosphate lyase, Disease resistance response (Os01t0100900-01)
Os01g0101200	1.54017740538093	33.3027292254039	-4.4345	2.3029e-08	2.5144e-07	1	62060	65537	2159		2,3-diketo-5-methylthio-1-phosphopentane phosphatase domain containing protein. (Os01t0101200-01);2,3-diketo-5-methylthio-1-phosphopentane phosphatase domain containing protein. (Os01t0101200-02)
Os01g0101600	82.5421002068967	176.210223913533	-1.0941	8.1267e-07	7.3865e-06	1	72816	78349	3234		Immunoglobulin-like fold domain containing protein. (Os01t0101600-01);Immunoglobulin-like fold domain containing protein. (Os01t0101600-02);Hypothetical conserved gene. (Os01t0101600-03)
Os01g0101700	9.1269772170722	105.324896646609	-3.5286	5.6302e-20	1.3876e-18	1	82426	84095	879	DnaJ domain protein C1, rice DJC26 homolog	Similar to chaperone protein dnaJ 20. (Os01t0101700-00)
Os01g0102300	1.08382854452732	15.8488892096802	-3.8702	0.00022694	0.0014013	1	134300	135439	971	OsTLP27	Thylakoid lumen protein, Photosynthesis and chloroplast development (Os01t0102300-01)
Os01g0102600	3.30852924118867	89.4760074369286	-4.7572	1.1922e-20	3.0398e-19	1	145603	147847	784	Shikimate kinase 4	Shikimate kinase domain containing protein. (Os01t0102600-01);Similar to shikimate kinase family protein. (Os01t0102600-02)
Os01g0103600	73.4151229898245	28.3541309067696	1.3725	2.7405e-07	2.6209e-06	1	186250	190904	2148		Similar to sterol-8,7-isomerase. (Os01t0103600-01);Emopamil-binding family protein. (Os01t0103600-02)
Os01g0104400	42.2122696289589	87.8710566308851	-1.0577	0.00076352	0.0042246	1	226897	229301	1234		Ricin B-related lectin domain containing protein. (Os01t0104400-01);Ricin B-related lectin domain containing protein. (Os01t0104400-02);Ricin B-related lectin domain containing protein. (Os01t0104400-03)
Os01g0104600	37.1353885519625	91.4153229942312	-1.2996	2.6939e-05	0.0001963	1	248828	256872	1959	DE-ETIOLATED1	Homolog of Arabidopsis DE-ETIOLATED1 (DET1), Modulation of the ABA signaling pathway and ABA biosynthesis, Regulation of chlorophyll content (Os01t0104600-01);Similar to Light-mediated development protein DET1 (Deetiolated1 homolog) (tDET1) (High pigmentation protein 2) (Protein dark green). (Os01t0104600-02)
Os01g0104800	46.6616710222816	20.9981063790699	1.152	0.00025975	0.001583	1	261530	268145	1805		Sas10/Utp3 family protein. (Os01t0104800-01);Hypothetical conserved gene. (Os01t0104800-02)
Os01g0105900	47.2891507059554	117.295154741684	-1.3106	1.6477e-06	1.4355e-05	1	309520	313170	1548		Carbohydrate/purine kinase domain containing protein. (Os01t0105900-01)
Os01g0106900	71.5326839388034	532.041192203441	-2.8949	2.4716e-77	2.3384e-75	1	374728	380713	1797	1-deoxy-D-xylulose 5-phosphate reductoisomerase, DXP reductoisomerase	Similar to 1-deoxy-D-xylulose 5-phosphate reductoisomerase (Fragment). (Os01t0106900-01);Similar to 1-deoxy-D-xylulose 5-phosphate reductoisomerase (Fragment). (Os01t0106900-02)
Os01g0109750	39.9305253246909	18.3231883689973	1.1238	0.00088919	0.0048542	1	524671	527980	975		Paired amphipathic helix domain containing protein. (Os01t0109750-01)
Os01g0110100	0	20.1287580257963	-7.463	1.0863e-05	8.428e-05	1	537710	543354	2766	PHOSPHATE TRANSPORTER 1;1	Phosphate (Pi) transporter, Pi homeostasis (Os01t0110100-01)
Os01g0110400	528.10971922284	84.1930443670352	2.6491	2.8549e-90	3.3868e-88	1	549157	552574	1557		Similar to Acetyl-CoA C-acetyltransferase. (Os01t0110400-01)
Os01g0113200	93.8937781206303	3.94550406485709	4.5727	1.5042e-24	4.5616e-23	1	720673	723317	1944	RECEPTOR-LIKE CYTOPLASMIC KINASE 2	Similar to Receptor serine/threonine kinase. (Os01t0113200-01)
Os01g0113800	25.213274562162	5.81794667190791	2.1156	8.9586e-05	0.00059436	1	745452	748945	2399		Protein kinase, core domain containing protein. (Os01t0113800-01)
Os01g0115900	4.90575025417631	29.1566063097914	-2.5713	4.9203e-05	0.00034176	1	865938	869298	3248		Similar to Receptor-like protein kinase. (Os01t0115900-00)
Os01g0118400	47.0609762755285	14.7789220056511	1.671	3.1595e-06	2.6459e-05	1	1057177	1059852	2109		Similar to HGA6. (Os01t0118400-01)
Os01g0120500	18.7673469026047	117.362027691936	-2.6447	1.1496e-16	2.3691e-15	1	1160198	1164619	987		Similar to PAP fibrillin domain containing protein,expressed. (Os01t0120500-01)
Os01g0124000	84.2534084350978	20.9312334288181	2.0091	3.5126e-12	5.358e-11	1	1341368	1342277	910	BOWMAN-BIRK INHIBITOR 2-1	Similar to Bowman Birk trypsin inhibitor. (Os01t0124000-01)
Os01g0124100	380.994255205158	4.48048766687161	6.41	6.9216e-96	8.7555e-94	1	1345118	1346047	930	BOWMAN-BIRK INHIBITOR 3-2	Proteinase inhibitor I12, Bowman-Birk family protein. (Os01t0124100-01)
Os01g0124200	1826.47927195897	40.6587537531036	5.4894	0	0	1	1347665	1348723	1059	BOWMAN-BIRK INHIBITOR 3-1	Similar to Bowman Birk trypsin inhibitor. (Os01t0124200-02)
Os01g0124401	458.231299904631	0	9.7424	1.1766e-82	1.2135e-80	1	1353705	1354767	1063	BOWMAN-BIRK INHIBITOR 3-3	Similar to Bowman-Birk type bran trypsin inhibitor. (Os01t0124401-01)
Os01g0127300	98.9706591976267	48.817253683825	1.0196	9.5146e-07	8.5597e-06	1	1504037	1508057	1695	ABC TRANSPORTER I FAMILY MEMBER 4	SufBD family protein. (Os01t0127300-01)
Os01g0130900	3.87896531725569	116.960789990425	-4.9142	7.9965e-27	2.6767e-25	1	1712137	1712947	811		Conserved hypothetical protein. (Os01t0130900-01)
Os01g0132000	1595.90901001268	45.7410979722415	5.1247	0	0	1	1760310	1761065	564	incompatible strain of P. avenae-induced gene 2	Similar to Wound-induced protease inhibitor (WIP1). (Os01t0132000-01)
Os01g0133400	146.316853511189	57.7782290175683	1.3405	8.8749e-13	1.4249e-11	1	1844263	1849102	1980	PLASTIDIC GLUCOSE TRANSLOCATOR	Similar to Hexose transporter (Fragment). (Os01t0133400-01)
Os01g0133500	10.7812418376665	64.1311592914907	-2.5725	1.72e-09	2.1172e-08	1	1849887	1856251	1804		Beta-lactamase-like domain containing protein. (Os01t0133500-01);Similar to predicted protein. (Os01t0133500-02)
Os01g0134500	9.24106443228561	43.8017824149389	-2.2449	5.4475e-06	4.4026e-05	1	1888525	1892262	1252	Sterol methyltransferase 1, Dwarf 7	Similar to Delta-7-sterol-C5(6)-desaturase (EC 1.3.3.-) (Delta-7-C-5 sterol desaturase) (Delta7-sterol-C5-desaturase). (Os01t0134500-01)
Os01g0134700	41.7559207681053	8.55973763223233	2.2863	1.4539e-07	1.433e-06	1	1902741	1904902	1603		Calmodulin binding protein-like family protein. (Os01t0134700-01)
Os01g0135900	20.7638731688393	131.004109543306	-2.6575	1.5966e-18	3.6777e-17	1	1941012	1941851	833	17.9 KDA HEAT SHOCK PROTEIN 2	Similar to Cytosolic class I small heat shock protein 3C (Fragment). (Os01t0135900-01);LMW heat shock protein. (Os01t0135900-02)
Os01g0138500	0	24.6761186429198	-6.7568	6.6516e-07	6.0966e-06	1	2059309	2062226	1430		Protein of unknown function DUF789 family protein. (Os01t0138500-01)
Os01g0138800	64.1740585575389	1.60495080604356	5.3214	8.2465e-18	1.8172e-16	1	2071843	2073609	1564		Peptidase C26 domain containing protein. (Os01t0138800-01)
Os01g0139200	290.979442401783	124.584306319132	1.2238	2.203e-21	5.8513e-20	1	2084490	2087203	2246		Octicosapeptide/Phox/Bem1p domain containing protein. (Os01t0139200-01);Octicosapeptide/Phox/Bem1p domain containing protein. (Os01t0139200-02);Conserved hypothetical protein. (Os01t0139200-03)
Os01g0140500	80.9448791939091	29.6915899118059	1.4469	2.3503e-08	2.5637e-07	1	2137800	2138539	499		Similar to 60S ribosomal protein L26B. (Os01t0140500-01)
Os01g0141000	391.148017359151	63.0611920874616	2.6329	5.8327e-67	4.7694e-65	1	2202278	2203787	1510	APETALA2/ETHYLENE-RESPONSIVE ELEMENT BINDING PROTEIN 129	AP2/ERF and B3 domain-containing protein, Salt stress response (Os01t0141000-01)
Os01g0141100	75.7539109016993	33.5033480761594	1.177	2.3484e-06	2.0108e-05	1	2215662	2222812	1456	OsSKD1, SKD1	Similar to Salt-induced AAA-Type ATPase. (Os01t0141100-01);Similar to Vacuolar sorting protein 4b. (Os01t0141100-02)
Os01g0142100	46.0912349462146	176.945826366303	-1.9407	2.113e-16	4.2966e-15	1	2266281	2271051	1626	EGY2	Peptidase M50 family protein. (Os01t0142100-01);Similar to Metalloendopeptidase. (Os01t0142100-02)
Os01g0143800	119.791575974073	28.6216227077769	2.0653	3.6212e-17	7.6697e-16	1	2374541	2376761	1072		Mitochondrial glycoprotein family protein. (Os01t0143800-01);Mitochondrial glycoprotein family protein. (Os01t0143800-03)
Os01g0143900	43.0108801354528	7.48977042820329	2.5217	1.9926e-08	2.188e-07	1	2377369	2377984	616		Conserved hypothetical protein. (Os01t0143900-01)
Os01g0144100	8.04314867254488	31.831524319864	-1.9846	0.00039395	0.002311	1	2383611	2385593	873		Similar to Thylakoid lumenal 15 kDa protein, chloroplast precursor (p15). (Os01t0144100-01)
Os01g0148000	40.7291358311847	91.6828147952385	-1.1706	0.00014227	0.00091242	1	2599732	2603593	2524		Similar to predicted protein. (Os01t0148000-00)
Os01g0149600	42.4404440593857	14.9795408564066	1.5024	3.4514e-05	0.0002471	1	2686729	2687456	728	PYRICULARIA ORYZAE RESISTANCE T	Histon H2B (Os01t0149600-01)
Os01g0149800	52.6512498209853	250.17170689204	-2.2484	1.4586e-27	5.037e-26	1	2693231	2695079	654	METALLOTHIONEIN 2A	Metallothionein-like protein type 2. (Os01t0149800-01)
Os01g0150000	63.2613608358317	198.813281098646	-1.652	1.9318e-14	3.4473e-13	1	2707624	2711422	2351	eceriferum10, eceriferum 10	Similar to Synaptic glycoprotein SC2. (Os01t0150000-01);3-oxo-5-alpha-steroid 4-dehydrogenase, C-terminal domain containing protein. (Os01t0150000-02)
Os01g0151200	29.0922398794176	562.669003418772	-4.2736	2.5311e-114	3.8635e-112	1	2770142	2774609	1445		Similar to Inner membrane protein ALBINO3, chloroplast precursor. Splice isoform 2. (Os01t0151200-01);Similar to inner membrane protein ALBINO3. (Os01t0151200-02);Similar to inner membrane protein ALBINO3. (Os01t0151200-03)
Os01g0151700	1.42609019016753	39.9231513003336	-4.8071	4.4492e-10	5.7814e-09	1	2800516	2803701	1428		Similar to Short-chain dehydrogenase Tic32. (Os01t0151700-01)
Os01g0158000	57.8422181131951	28.0866391057623	1.0422	0.00014305	0.00091616	1	3047432	3052194	1815	IMPORTIN ALPHA 2	Importin alpha-2 subunit. (Os01t0158000-01);Importin alpha-2 subunit. (Os01t0158000-02)
Os01g0158400	0	17.9888236177383	-5.9789	1.8465e-05	0.00013834	1	3058564	3059717	905		Galactose-binding like domain containing protein. (Os01t0158400-01);Galactose-binding like domain containing protein. (Os01t0158400-02)
Os01g0159300	203.930897193957	84.259917317287	1.2752	3.1692e-16	6.3483e-15	1	3100294	3105226	2000		Zinc finger, RING/FYVE/PHD-type domain containing protein. (Os01t0159300-01)
Os01g0159400	525.942062133786	109.270400711466	2.267	4.6944e-77	4.387e-75	1	3108117	3113940	1978		Similar to Acyl-coenzyme A oxidase 4, peroxisomal (EC 1.3.3.6) (AOX 4) (Short- chain acyl-CoA oxidase) (SAOX) (AtCX4) (G6p) (AtG6). (Os01t0159400-01)
Os01g0159800	41.0713974768249	2.2068073583099	4.2181	2.8209e-11	4.0216e-10	1	3129056	3130722	1348	basic helix-loop-helix protein 035	Similar to DNA binding protein. (Os01t0159800-01)
Os01g0161000	5.24801189981652	40.3243890018445	-2.9418	2.3362e-07	2.2512e-06	1	3201220	3204252	2007		Hypothetical conserved gene. (Os01t0161000-00)
Os01g0164600	17.4553439276506	150.597883967088	-3.109	7.4992e-25	2.2954e-23	1	3332952	3336035	1359	protein phosphatase 2C01, protein phosphatase 2C 01, protein phosphatase 2C1, protein phosphatase 2C 1, protein phosphatase 1	Protein phosphatase 2C-related domain containing protein. (Os01t0164600-01)
Os01g0165000	46.0341913386079	19.5269	1.2372	0.00014258	0.00091418	1	3356383	3361204	2533	DEHYDRATION-RESPONSIVE ELEMENT-BINDING PROTEIN 2A	Transcription factor, Dehydration and salt stress tolerance (Os01t0165000-01);DRE binding protein 2. (Os01t0165000-02)
Os01g0166700	29.0922398794176	76.5695280383283	-1.3961	4.0702e-05	0.00028773	1	3422373	3425500	1300		Saposin family protein. (Os01t0166700-01)
Os01g0166800	1.54017740538093	24.3417538916607	-3.9823	3.8849e-06	3.2111e-05	1	3425794	3429573	2028		Similar to ETG1 (E2F TARGET GENE 1). (Os01t0166800-01)
Os01g0168100	30.5753736771919	173.602178853712	-2.5053	1.9695e-22	5.4791e-21	1	3479396	3484579	1806		KIP1-like domain containing protein. (Os01t0168100-01);Similar to CENP-E like kinetochore protein. (Os01t0168100-02)
Os01g0171800	7.64384341929797	75.4326878840474	-3.3028	5.8811e-14	1.0185e-12	1	3696155	3699718	1576		Conserved hypothetical protein. (Os01t0171800-01)
Os01g0172100	3.25148563358197	60.0519	-4.207	1.4937e-13	2.537e-12	1	3711212	3713653	1652	PHOSPHOENOLPYRUVATE/PHOSPHATE TRANSLOCATOR 3	Similar to Triose phosphate/phosphate translocator, non-green plastid, chloroplast precursor (CTPT). (Os01t0172100-01)
Os01g0173000	2.96626759554847	25.679212896697	-3.1139	2.0983e-05	0.00015562	1	3737904	3742067	3651		Putative thiol-disulphide oxidoreductase DCC domain containing protein. (Os01t0173000-01)
Os01g0173600	58.811959442509	0	6.878	7.5098e-16	1.4621e-14	1	3779634	3782002	1019	GLYOXALASE I-1	Glyoxalase/bleomycin resistance protein/dioxygenase domain containing protein. (Os01t0173600-00)
Os01g0173900	196.001835736626	77.8401140931128	1.3323	1.7374e-16	3.5453e-15	1	3804672	3810720	5017	MULTIDRUG RESISTANCE-ASSOCIATED PROTEIN 3	Similar to MRP-like ABC transporter. (Os01t0173900-01)
Os01g0174900	73.0158177365776	25.6123399464452	1.5114	4.9648e-08	5.1646e-07	1	3842779	3845436	895	GLUTAREDOXIN 1	Thioredoxin fold domain containing protein. (Os01t0174900-01)
Os01g0175100	228.744866502872	12.1708769458303	4.2322	1.1146e-55	7.6869e-54	1	3855147	3856033	887		Kv1.4 voltage-gated K+ channel family protein. (Os01t0175100-01)
Os01g0178000	187.274	64.9336346945125	1.5281	1.4482e-18	3.3629e-17	1	4051885	4057571	1898		Pyridoxal phosphate-dependent transferase, major region, subdomain 1 domain containing protein. (Os01t0178000-01);Similar to Transaminase/ transferase, transferring nitrogenous groups. (Os01t0178000-02)
Os01g0178400	2.22470069666135	34.9076800314475	-3.9719	3.3072e-08	3.5215e-07	1	4068636	4070331	845		Similar to Protein phosphatase 2A B'kappa subunit. (Os01t0178400-01)
Os01g0178500	62.5197939369446	141.302543882085	-1.1764	2.0779e-06	1.7912e-05	1	4073916	4076438	1118	IAA1	Similar to Auxin-responsive protein (Aux/IAA) (Fragment). (Os01t0178500-02)
Os01g0178900	46.0341913386079	18.7244260705082	1.2978	8.6771e-05	0.00057769	1	4106828	4108508	1681		Similar to Symbiosis-related disease resistance protein (Fragment). (Os01t0178900-01)
Os01g0179000	28.4077165881372	0	7.7306	6.0453e-08	6.2348e-07	1	4110402	4112126	1725	ACYLTRANSFERASE 6	Transferase family protein. (Os01t0179000-01)
Os01g0179600	1.42609019016753	43.400544713428	-4.9276	6.3698e-11	8.8549e-10	1	4153077	4154674	1598		UDP-glucuronosyl/UDP-glucosyltransferase family protein. (Os01t0179600-01)
Os01g0179800	11.3516779137336	71.2196920181831	-2.6494	1.0232e-10	1.3953e-09	1	4167514	4173240	1750		TMS membrane protein/tumour differentially expressed protein family protein. (Os01t0179800-01)
Os01g0180300	4.6205322161428	23.4724055383871	-2.3448	0.00060468	0.0034134	1	4208556	4213302	2062		Lipoprotein, type 6 family protein. (Os01t0180300-01);Hypothetical conserved gene. (Os01t0180300-02)
Os01g0182600	460.741218639326	1449.33745080759	-1.6534	4.2595e-95	5.3002e-93	1	4329362	4338486	4216	GIGANTEA	GIGANTEA protein. (Os01t0182600-01);GIGANTEA protein. (Os01t0182600-03)
Os01g0183000	33.4845976651336	4.48048766687161	2.9018	1.2289e-07	1.2233e-06	1	4395060	4397438	1585		Similar to GmCK3p (EC 2.7.1.32) (Fragment). (Os01t0183000-01)
Os01g0183800	134.965175597455	63.997413390987	1.0765	2.9075e-09	3.4981e-08	1	4434129	4437827	1603	F-box protein 4	Cyclin-like F-box domain containing protein. (Os01t0183800-01)
Os01g0185400	206.440815928652	92.4184172480085	1.1595	1.199e-14	2.1633e-13	1	4536009	4540065	1923	OsWD40-6	WD40 repeat domain containing protein. (Os01t0185400-01)
Os01g0186200	239.868369986179	101.513138482255	1.2406	3.3633e-18	7.6242e-17	1	4581254	4584592	1537		Similar to Phototropin. (Os01t0186200-01);Hypothetical conserved gene. (Os01t0186200-02)
Os01g0186400	44.0947086799801	0	9.365	8.4889e-10	1.0774e-08	1	4586170	4591083	4914		Hypothetical conserved gene. (Os01t0186400-01)
Os01g0186600	17.2842131048305	1.53807785579175	3.4903	4.3664e-05	0.00030695	1	4614891	4615825	935		Conserved hypothetical protein. (Os01t0186600-01)
Os01g0186900	15.6299484842361	2.34055325881353	2.7394	0.00043024	0.0025046	1	4646434	4648130	1303		Similar to cDNA clone:001-117-G12, full insert sequence. (Os01t0186900-01);Similar to transposon protein CACTA, En/Spm sub-class. (Os01t0186900-02);Similar to cDNA clone:001-117-G12, full insert sequence. (Os01t0186900-03)
Os01g0187900	84.6527136883447	21.4662170308326	1.9795	4.7436e-12	7.1218e-11	1	4714730	4718746	1432		Similar to Transcription factor MYBS2. (Os01t0187900-01)
Os01g0188200	9.41219525510571	47.8810323802996	-2.3469	9.5326e-07	8.5725e-06	1	4734017	4737606	3248		Conserved hypothetical protein. (Os01t0188200-01)
Os01g0190000	41.4707027300718	159.558859300831	-1.9439	5.6664e-15	1.0429e-13	1	4800233	4802174	1050		Similar to oxidoreductase. (Os01t0190000-01)
Os01g0191100	73.700341027858	29.1566063097914	1.3378	4.0695e-07	3.8123e-06	1	4852435	4854387	693		Similar to Acidic ribosomal protein P2a-4 (Fragment). (Os01t0191100-01)
Os01g0191200	16.3144717755166	110.942224467761	-2.7656	1.2508e-16	2.5731e-15	1	4872158	4873806	1212		Similar to Acid phosphatase. (Os01t0191200-01);Similar to Acid phosphatase. (Os01t0191200-02)
Os01g0192000	68.5664163432549	6.41980322417425	3.4169	6.48e-16	1.2681e-14	1	4949133	4951123	1627	DELAY OF THE ONSET OF SENESCENCE	CCCH-type zinc finger protein, Negative regulator for leaf senescence (Os01t0192000-01);Similar to C3H transcription factor. (Os01t0192000-02)
Os01g0194300	217.222057766318	46.9448110767742	2.2101	5.0988e-32	2.0481e-30	1	5060605	5065209	2114	NPR1 HOMOLOG 1	Ankyrin-repeat protein, Herbivore-induced defense response, Blast disease resistance (Os01t0194300-01)
Os01g0198900	20.0793498775588	151.266613469606	-2.9133	2.2799e-23	6.5908e-22	1	5373630	5374681	1002		Polyketide cyclase/dehydrase domain containing protein. (Os01t0198900-01);Polyketide cyclase/dehydrase domain containing protein. (Os01t0198900-02)
Os01g0200700	2966.89507523214	16218.6297516225	-2.4506	0	0	1	5478545	5479749	565	METALLOTHIONEIN I-3A	Similar to Metallothionein-like protein type 3 (MT-3) (MWMT3). (Os01t0200700-01)
Os01g0201100	29.605632347878	8.02475403021781	1.8833	7.1368e-05	0.00048258	1	5507567	5509494	1753		Similar to xylosyltransferase oxt. (Os01t0201100-01)
Os01g0201200	26.6393647523295	312.497296526732	-3.5522	2.6664e-56	1.8574e-54	1	5510522	5514454	2565		Similar to Protein kinase. (Os01t0201200-01)
Os01g0203400	41.812964375712	14.4445572543921	1.5334	3.1267e-05	0.00022519	1	5685594	5686401	808	C-TERMINALLY ENCODED PEPTIDE 7	Hypothetical protein. (Os01t0203400-01)
Os01g0205300	0	29.4909710610505	-6.429	4.6115e-08	4.8146e-07	1	5768175	5769203	626		Similar to rho termination factor, N-terminal domain containing protein. (Os01t0205300-00)
Os01g0208700	11.1235034833067	97.7682532681537	-3.1358	8.0041e-17	1.6615e-15	1	5899561	5909560	3494	PEP carboxylase 2, Phosphoenolpyruvate carboxylase 2, phosphoenolpyruvate carboxylase 4, PEPCase 4	Similar to Phosphoenolpyruvate carboxylase (Fragment). (Os01t0208700-01)
Os01g0210600	32.7430307662465	99.3732040741972	-1.6017	1.3438e-07	1.3302e-06	1	6010862	6011818	957		Protein of unknown function DUF538 family protein. (Os01t0210600-02)
Os01g0212400	4.6205322161428	29.6915899118059	-2.6839	2.5947e-05	0.00018949	1	6134203	6139136	2022	EF-hand containing H+/cation exchanger 1, EF-hand containing CAX 1, Na+/Ca2+ Exchanger 1, Sodium/Calcium exchanger 1, Na+/Ca2+ exchanger-like protein 1	EF-Hand type domain containing protein. (Os01t0212400-01)
Os01g0214200	42.4974876669924	11.1677826920531	1.928	1.4062e-06	1.2364e-05	1	6242516	6244879	1016	GDSL ESTERASE/LIPASE PROTEIN 1	Esterase, SGNH hydrolase-type, subgroup domain containing protein. (Os01t0214200-01)
Os01g0214400	58.0703925436219	27.9528932052587	1.0548	0.00012245	0.00079422	1	6253793	6256906	1625		Similar to predicted protein. (Os01t0214400-01)
Os01g0214500	52.8794242514121	11.4352744930604	2.2092	6.2705e-09	7.3173e-08	1	6257846	6258501	540		Conserved hypothetical protein. (Os01t0214500-01)
Os01g0218700	37.3635629823893	246.226202827183	-2.7203	2.669e-34	1.1618e-32	1	6500709	6507086	1885	ABC TRANSPORTER D FAMILY MEMBER 1	ABC transporter integral membrane type 1 domain containing protein. (Os01t0218700-01);Similar to peroxisomal membrane ABC transporter family, PMP family. (Os01t0218700-02)
Os01g0220200	27.8372805120702	136.287072613199	-2.2916	4.1015e-16	8.1588e-15	1	6575127	6577148	800		Similar to Uncharacterized plant-specific domain TIGR01589 family protein. (Os01t0220200-01)
Os01g0220700	0	12.5052416970894	-4.6445	0.00053122	0.0030341	1	6612386	6613717	734	SWEET3B	Similar to predicted protein. (Os01t0220700-00)
Os01g0221600	3.70783449443558	92.2846713475048	-4.6374	5.0458e-21	1.3158e-19	1	6659237	6662320	1575		Malate transporter, aliminium toerance domain containing protein. (Os01t0221600-00)
Os01g0223200	5.36209911502992	30.0928276133168	-2.4885	5.3694e-05	0.00037074	1	6724946	6728538	1406	GDSL ESTERASE/LIPASE PROTEIN 12	Lipase, GDSL domain containing protein. (Os01t0223200-01)
Os01g0223900	15.7440356994496	2.00618850755445	2.9723	0.0002476	0.0015162	1	6787094	6789730	2637		Serine/threonine protein kinase-related domain containing protein. (Os01t0223900-01)
Os01g0227100	473.347855920407	163.036252713925	1.5377	9.2837e-45	5.1342e-43	1	7024297	7030591	1746	NON-YELLOW COLORING 1	Chlorophyll b reductase, Leaf senescence (Os01t0227100-01);Similar to oxidoreductase. (Os01t0227100-02)
Os01g0227300	43.1820109582729	117.362027691936	-1.4425	1.6817e-07	1.6476e-06	1	7044012	7047544	1187	small GTP-binding protein OsRab7B1	Similar to RAB7D. (Os01t0227300-01)
Os01g0227800	37.7628682356362	84.0592984665316	-1.1544	0.00032649	0.0019497	1	7071481	7073788	1849		Similar to cDNA, clone: J075083L18, full insert sequence. (Os01t0227800-01)
Os01g0228600	39.8734817170842	99.5738229249527	-1.3203	8.7421e-06	6.8617e-05	1	7100070	7103266	1323	hydroxypyruvate reductase 2, cytosolic HPR	Cytosolic hydroxypyruvate reductase, NADPH-dependent HPR, Photorespiratory metabolism (Os01t0228600-01);Cytosolic hydroxypyruvate reductase, NADPH-dependent HPR, Photorespiratory metabolism (Os01t0228600-02);Similar to 2-hydroxyacid dehydrogenase (AGR_L_379p). (Os01t0228600-03)
Os01g0229100	73.8144282430714	35.1082988822029	1.0721	1.1963e-05	9.2222e-05	1	7125406	7128899	1517		Similar to Eukaryotic translation initiation factor 3 subunit 6-interacting protein. (Os01t0229100-01);Protein-tyrosine phosphatase, active site domain containing protein. (Os01t0229100-02)
Os01g0231500	49.8561130482569	105.324896646609	-1.079	0.00016981	0.0010758	1	7265286	7273208	3006		Similar to Casein kinase I (Fragment). (Os01t0231500-01);Similar to casein kinase I isoform delta-like. (Os01t0231500-02)
Os01g0235100	11.2946343061269	77.9738599936164	-2.7874	3.1242e-12	4.7847e-11	1	7457835	7459834	957		Similar to predicted protein. (Os01t0235100-01)
Os01g0236700	72.5024252681173	668.194518916137	-3.2042	1.7193e-107	2.3293e-105	1	7571236	7576792	2047	NLP3	Octicosapeptide/Phox/Bem1p domain containing protein. (Os01t0236700-01);Hypothetical conserved gene. (Os01t0236700-02)
Os01g0236800	24.0153588024212	73.7608641277521	-1.6189	4.5618e-06	3.7275e-05	1	7578100	7582923	1853	beta-amylase 4	Similar to predicted protein. (Os01t0236800-01)
Os01g0237100	30.5753736771919	123.447466164851	-2.0135	1.7179e-12	2.7015e-11	1	7590433	7592743	1167		Phosphoglycerate mutase domain containing protein. (Os01t0237100-01)
Os01g0238500	48.4300228580894	562.401511617765	-3.5376	1.7406e-99	2.2515e-97	1	7665423	7668089	1484		Similar to Branched-chain-amino-acid aminotransferase-like protein 3, chloroplast precursor. (Os01t0238500-01);Similar to Branched-chain-amino-acid aminotransferase-like protein 3, chloroplast precursor. (Os01t0238500-02)
Os01g0239000	114.65765128947	460.219643632992	-2.005	5.1644e-42	2.6631e-40	1	7686901	7693984	1856	GLK2	Hypothetical conserved gene. (Os01t0239000-01);Similar to Phosphate starvation regulator protein (Regulatory protein of P- starvation acclimation response Psr1). (Os01t0239000-02)
Os01g0246700	75.4116492560591	24.609245692668	1.6156	7.5722e-09	8.7605e-08	1	8084184	8086980	1605	WRKY GENE1	Similar to WRKY transcription factor 1. (Os01t0246700-01)
Os01g0248500	32.457812728213	5.68420077140428	2.5135	1.1283e-06	1.0059e-05	1	8175587	8177889	1312		Similar to Pathogen-related protein. (Os01t0248500-01)
Os01g0253300	444.255616040989	209.245461337929	1.0862	2.2978e-27	7.8405e-26	1	8382115	8387231	2122	IMPORTIN ALPHA 1A	Importin alpha-1a subunit. (Os01t0253300-01);Importin alpha-1a subunit. (Os01t0253300-02)
Os01g0253900	525.257538842505	107.732322855674	2.2856	1.3002e-77	1.248e-75	1	8404247	8408353	2415		Similar to triacylglycerol lipase. (Os01t0253900-01);Lipase, class 3 family protein. (Os01t0253900-02)
Os01g0256500	983.43179513953	488.774393390517	1.0087	3.9404e-53	2.5776e-51	1	8546065	8546869	805		Similar to ZnI. (Os01t0256500-02)
Os01g0266000	99.5410952736937	32.7677456233894	1.603	3.9504e-11	5.5455e-10	1	9074613	9083794	3439		RNA-binding protein Lupus La domain containing protein. (Os01t0266000-01)
Os01g0266500	3.13739841836857	29.3572251605468	-3.2261	3.6289e-06	3.0158e-05	1	9114579	9117424	1159		Phenazine biosynthesis PhzC/PhzF protein family protein. (Os01t0266500-01)
Os01g0266800	3259.07243339366	1511.59616749203	1.1084	6.8486e-195	1.6506e-192	1	9133740	9140430	1826		Cystinosin/ERS1p repeat containing protein. (Os01t0266800-01)
Os01g0267100	452.983288004815	222.419432537537	1.0262	6.1013e-26	1.9538e-24	1	9159753	9165677	4888		MT-A70 family protein. (Os01t0267100-01)
Os01g0267900	124.355064582609	38.6525652455491	1.6858	2.6029e-14	4.6019e-13	1	9195546	9198962	791	Calmodulin 1-3, calmodulin 1	Similar to Calmodulin NtCaM3 (Calmodulin NtCaM4) (Calmodulin NtCaM5) (Calmodulin NtCaM6) (Calmodulin NtCaM7) (Calmodulin NtCaM8) (Calmodulin NtCaM11) (Calmodulin NtCaM12). (Os01t0267900-01)
Os01g0268300	9.69741329313922	80.3812862026817	-3.0512	9.5912e-14	1.6462e-12	1	9225213	9237025	2150	GYRB	Similar to DNA gyrase B subunit. (Os01t0268300-01);Similar to DNA gyrase subunit B, chloroplastic/mitochondrial. (Os01t0268300-02)
Os01g0268600	55.3322993785002	23.5392784886389	1.2331	3.1712e-05	0.00022832	1	9245577	9253404	3061		Glycoside hydrolase, family 31 protein. (Os01t0268600-01)
Os01g0269000	127.891768254224	33.7708398771666	1.9211	6.7512e-17	1.4091e-15	1	9268690	9272912	1736		Similar to Hydroxymethylglutaryl-CoA lyase. (Os01t0269000-01)
Os01g0276200	16.5996898135501	2.13993440805808	2.9555	0.00017413	0.0011013	1	9671077	9676036	1301	voltage-dependent anion channel 7, voltage-dependent anion-selective channel 7	Similar to Mitochondrial import receptor subunit TOM40. (Os01t0276200-00)
Os01g0278900	8.10019228015158	39.5887865490745	-2.2891	1.1794e-05	9.104e-05	1	9859354	9860677	624		Similar to 50S ribosomal protein L40. (Os01t0278900-01)
Os01g0279100	128.062899077044	1928.48213936184	-3.9125	0	0	1	9874379	9876678	1151	PHARBITIS NIL LEUCINE ZIPPER	Subunit of magnesium-protoporphyrin IX monomethyl ester cyclase (EC:1.14.13.81), Core component of FLU-YGL8-LCAA-POR complex, Chlorophyll biosynthesis, Chloroplast development (Os01t0279100-01);Similar to Magnesium-protoporphyrin ix monomethyl ester cyclase (Fragment). (Os01t0279100-02)
Os01g0279300	229.828695047399	97.0995237656355	1.243	1.521e-17	3.2853e-16	1	9887657	9889123	686	calmodulin 3	Similar to Calmodulin 1 (Fragment). (Os01t0279300-01)
Os01g0279700	106.671546224531	526.691356183296	-2.3038	5.4347e-58	3.9377e-56	1	9913390	9917318	1658	PHOSPHATE TRANSPORTER 21	Major facilitator superfamily protein. (Os01t0279700-01);Major facilitator superfamily protein. (Os01t0279700-02);Non-protein coding transcript. (Os01t0279700-03)
Os01g0281000	53.5069039350858	198.478916347387	-1.8912	1.4723e-17	3.1866e-16	1	10003952	10007742	2347	F-box protein 6	Cyclin-like F-box domain containing protein. (Os01t0281000-01)
Os01g0281100	1.25495936734743	43.1999258626726	-5.1053	5.4337e-11	7.5813e-10	1	10008075	10011595	1650		Conserved hypothetical protein. (Os01t0281100-01)
Os01g0286100	17.6835183580774	64.3986510924979	-1.8646	1.5478e-06	1.3526e-05	1	10271157	10274304	2513	PIL15	Phytochrome-interacting factor-like protein, Basic helix-loop-helix factor, Repression of seedling growth in the dark (Os01t0286100-01)
Os01g0290800	160.805929843291	41.9962127581399	1.937	4.9821e-21	1.3007e-19	1	10516472	10518597	2126		Hypothetical protein. (Os01t0290800-01)
Os01g0292200	11.8650703821939	71.0859461176795	-2.5828	2.0654e-10	2.7445e-09	1	10622951	10627532	1027	CALCINEURIN B-LIKE PROTEIN-INTERACTING PROTEIN KINASE 1	Serine/threonine protein kinase domain containing protein. (Os01t0292200-01);Similar to CBL-interacting protein kinase 1. (Os01t0292200-02);Similar to CBL-interacting protein kinase 1. (Os01t0292200-03)
Os01g0294700	1.93948265862784	32.7008726731376	-4.0756	6.8436e-08	6.9951e-07	1	10748692	10750233	1331	peroxidase, class III peroxidase 11	Haem peroxidase, plant/fungal/bacterial family protein. (Os01t0294700-01)
Os01g0302000	1.76835183580774	32.5002538223821	-4.2	5.5732e-08	5.7634e-07	1	11118689	11119272	460		Hypothetical conserved gene. (Os01t0302000-00)
Os01g0303000	249.622826886925	605.400818629682	-1.2781	2.0022e-26	6.5488e-25	1	11202609	11203331	723		Similar to CP12 (Fragment). (Os01t0303000-02)
Os01g0304000	66.0564976085601	29.6247169615541	1.1569	1.312e-05	0.00010026	1	11249654	11251227	546		Similar to Ribosomal protein L29. (Os01t0304000-01)
Os01g0309800	26.2971031066893	76.1014173865656	-1.533	8.8234e-06	6.9184e-05	1	11611069	11612597	1187		Similar to Hydrogenase expression/formation protein hypB. (Os01t0309800-01)
Os01g0311500	43.353141781093	14.5114302046439	1.5789	1.5704e-05	0.00011902	1	11693812	11699838	2268	Protein phosphatase 3	Similar to PHS1 (PROPYZAMIDE-HYPERSENSITIVE 1); phosphoprotein phosphatase/ protein tyrosine/serine/threonine phosphatase. (Os01t0311500-01);Similar to predicted protein. (Os01t0311500-02)
Os01g0311800	12.7777681039011	0	4.6756	0.00015296	0.000975	1	11715268	11717784	1769	PECTIN METHYLESTERASE 2	Similar to Pectin methylesterase 8 (Fragment). (Os01t0311800-01);Similar to Pectinesterase. (Os01t0311800-02)
Os01g0314000	22.9315302578939	3.81175816435346	2.5888	3.3034e-05	0.00023724	1	11800240	11803815	1673		Protein of unknown function DUF3615 domain containing protein. (Os01t0314000-01);Protein of unknown function DUF3615 domain containing protein. (Os01t0314000-02);Protein of unknown function DUF3615 domain containing protein. (Os01t0314000-03)
Os01g0314100	968.885675199821	62.0580978336844	3.9646	2.1723e-222	6.2169e-220	1	11804161	11809029	2003		Catalytic domain of components of various dehydrogenase complexes containing protein. (Os01t0314100-01)
Os01g0315800	74.670082357172	13.1070982493558	2.5102	1.6016e-13	2.7162e-12	1	11906864	11910915	1426	dTDP-glucose 4-6-dehydratase-like protein, UDP-xylose synthase 2, UDP-glucuronic acid decarboxylase 2	UDP-glucuronic acid decarboxylase (EC 4.1.1.35). (Os01t0315800-01);Similar to DTDP-glucose 4-6-dehydratase-like protein (Fragment). (Os01t0315800-02)
Os01g0316600	30.4612864619785	190.721654118177	-2.6464	4.0994e-26	1.3219e-24	1	11958911	11964676	2194		Similar to pre-mRNA-splicing factor SF2. (Os01t0316600-01)
Os01g0321300	77.9786115983606	439.489029054929	-2.4947	6.3648e-54	4.2362e-52	1	12235589	12248125	4332		Similar to Protein translocase subunit secA. (Os01t0321300-00)
Os01g0323300	1.59722101298764	41.6618480068808	-4.7051	2.2611e-10	2.9941e-09	1	12344403	12350966	1885		RNA-binding, CRM domain domain containing protein. (Os01t0323300-00)
Os01g0328400	153.56139167724	60.4531470276409	1.3449	2.1773e-13	3.6627e-12	1	12645608	12646401	794	UBIQUITIN 5	Ubiquitin. (Os01t0328400-01)
Os01g0328600	33.3705104499202	98.2363639199164	-1.5577	3.066e-07	2.9067e-06	1	12650573	12654287	1742		Similar to cyclase/dehydrase. (Os01t0328600-01)
Os01g0328700	127.663593823797	298.855214675362	-1.2271	6.5116e-13	1.0551e-11	1	12655016	12658349	1777		FAD-dependent pyridine nucleotide-disulphide oxidoreductase domain containing protein. (Os01t0328700-01)
Os01g0332800	42.0981824137455	484.09328687289	-3.5235	1.3333e-85	1.4536e-83	1	12915334	12919209	1720	SERINE CARBOXYPEPTIDASE 3	Similar to Serine carboxypeptidase II-like protein. (Os01t0332800-01);Similar to SCPL33. (Os01t0332800-02)
Os01g0337900	116.02669787203	20.0618850755445	2.5319	2.5328e-20	6.3515e-19	1	13272614	13282008	2139		Similar to Dihydrolipoamide dehydrogenase. (Os01t0337900-01)
Os01g0348700	114.771738504683	33.637093976663	1.7706	4.7533e-14	8.276e-13	1	13896299	13898120	684		Similar to 60S ribosomal protein L23a (L25). (Os01t0348700-01)
Os01g0348900	512.707945169031	7.55664337845511	6.0842	8.0467e-130	1.3547e-127	1	13903285	13904626	684	SALT PROTEIN	SalT gene product (Salt-induced protein). (Os01t0348900-01)
Os01g0351800	14.3749891168887	1.60495080604356	3.163	0.00032693	0.0019513	1	14077661	14080700	1670		2OG-Fe(II) oxygenase domain containing protein. (Os01t0351800-01)
Os01g0352100	2.73809316512166	35.0414259319511	-3.6778	7.7539e-08	7.8693e-07	1	14101994	14108083	1404		2OG-Fe(II) oxygenase domain containing protein. (Os01t0352100-01)
Os01g0356400	132.797518508401	547.221351910603	-2.0429	5.5724e-51	3.4482e-49	1	14340326	14357449	5087	MULTIDRUG RESISTANCE-ASSOCIATED PROTEIN 8	Similar to multidrug resistance protein ABC transporter family. (Os01t0356400-01)
Os01g0358300	9.52628247031911	72.0221674212049	-2.9185	6.014e-12	8.988e-11	1	14506676	14513133	913		Tetratricopeptide-like helical domain containing protein. (Os01t0358300-01);Non-protein coding transcript. (Os01t0358300-03)
Os01g0359400	42.3263568441723	146.25114220072	-1.7888	2.4338e-12	3.783e-11	1	14576601	14581963	3649		NB-ARC domain containing protein. (Os01t0359400-01);NB-ARC domain containing protein. (Os01t0359400-02);NB-ARC domain containing protein. (Os01t0359400-03)
Os01g0362100	20.9920475992661	178.417031271843	-3.0873	6.1422e-29	2.2287e-27	1	14754835	14764507	2482		Esterase/lipase/thioesterase domain containing protein. (Os01t0362100-01)
Os01g0363300	3.02331120315517	22.4024383343581	-2.8895	0.00013607	0.00087613	1	14793093	14797054	908		Uncharacterised protein family UPF0497, trans-membrane plant subgroup domain containing protein. (Os01t0363300-01);Uncharacterised protein family UPF0497, trans-membrane plant subgroup domain containing protein. (Os01t0363300-02)
Os01g0367900	21.0490912068728	55.0364380572438	-1.3866	0.00054533	0.0031067	1	15075863	15083305	3749		Similar to Possible global transcription activator SNF2L1 (SWI/SNF related matrix associated actin dependent regulator of chromatin subfamily A member 1). (Os01t0367900-01)
Os01g0372100	35.2529495009414	3.61113931359802	3.2872	1.1195e-08	1.2633e-07	1	15328868	15332889	913		Hypothetical gene. (Os01t0372100-01)
Os01g0374900	71.0192914703431	24.1411350409053	1.5567	4.2878e-08	4.5054e-07	1	15453686	15457657	1302		Zinc finger, RING/FYVE/PHD-type domain containing protein. (Os01t0374900-01)
Os01g0375200	354.811239313682	10.5659261397868	5.0696	2.8086e-90	3.3492e-88	1	15479968	15493392	1686	3-dehydroquinate dehydratase/shikimate dehydrogenase	Similar to shikimate biosynthesis protein aroDE. (Os01t0375200-01);Similar to shikimate biosynthesis protein aroDE. (Os01t0375200-02);Similar to shikimate biosynthesis protein aroDE. (Os01t0375200-03)
Os01g0376700	2.85218038033506	42.2637045591471	-3.8893	1.6196e-09	1.9991e-08	1	15568888	15573347	1608		Similar to Sucrose-phosphatase (EC 3.1.3.24). (Os01t0376700-01)
Os01g0378100	1.36904658256083	14.845794955903	-3.4388	0.00068377	0.0038146	1	15672663	15675607	2945		Plant peroxidase domain containing protein. (Os01t0378100-01)
Os01g0383700	75.9250417245194	256.859001917222	-1.7583	5.2478e-20	1.2961e-18	1	16046692	16056268	4058	OsWD40-14	Similar to LEC14B protein. (Os01t0383700-01)
Os01g0384800	245.344556316422	64.7998887940088	1.9207	6.1118e-31	2.3839e-29	1	16130515	16131331	817		Conserved hypothetical protein. (Os01t0384800-01)
Os01g0389700	79.5187890037416	7.62351632870692	3.3828	4.3249e-18	9.7176e-17	1	16435858	16436778	921		Protein of unknown function DUF679 family protein. (Os01t0389700-01)
Os01g0390900	7.64384341929797	34.6401882304402	-2.1801	7.4687e-05	0.00050339	1	16511620	16518660	2168	Protein phosphatase 6	Similar to Dual-specificity protein phosphatase-like protein. (Os01t0390900-01);Similar to Dual specificity protein phosphatase 9. (Os01t0390900-02)
Os01g0498200	31.7732894369326	569.95815499622	-4.165	5.8497e-114	8.8697e-112	1	17155310	17157677	1118		Conserved hypothetical protein. (Os01t0498200-01)
Os01g0501700	94.0078653358437	188.046736108104	-1.0002	3.3539e-06	2.8005e-05	1	17341236	17346405	1397	SEC-INDEPENDENT PROTEIN TRANSLOCASE SUBUNIT C	Similar to TATC (CpTatC). (Os01t0501700-01)
Os01g0501800	629.989602408409	4355.63586875147	-2.7895	0	0	1	17349338	17350785	1331	PHOTOSYSTEM II SUBUNIT	Similar to Photosystem II oxygen-evolving complex protein 1 (Fragment). (Os01t0501800-01)
Os01g0503400	164.286	443.702024920793	-1.4334	4.7008e-24	1.3905e-22	1	17454023	17464973	1977	NATURAL RESISTANCE-ASSOCIATED MACROPHAGE PROTEIN 6	Similar to (Rice Genome Annotation Project) metal transporter Nramp6. (Os01t0503400-01);Similar to cDNA clone:J013164K10, full insert sequence. (Os01t0503400-02);Similar to OsNramp1 (Integral membrane protein). (Os01t0503400-03);Similar to (Rice Genome Annotation Project) metal transporter Nramp6. (Os01t0503400-04);Similar to cDNA clone:J013164K10, full insert sequence. (Os01t0503400-05)
Os01g0504500	94.4642141966973	31.5640325188567	1.5815	1.7564e-10	2.3462e-09	1	17504553	17512361	2917		Similar to Transparent testa 12 protein. (Os01t0504500-01);Multi antimicrobial extrusion protein MatE family protein. (Os01t0504500-02)
Os01g0507700	30.0049376011249	246.293075777435	-3.0371	1.1809e-38	5.6564e-37	1	17741064	17742255	1022		Heavy metal transport/detoxification protein domain containing protein. (Os01t0507700-01)
Os01g0508000	4.96279386178301	52.6290118481785	-3.4066	1.9348e-10	2.577e-09	1	17756115	17764819	1472	BETA-GLUCOSIDASE 1	Similar to Beta-glucosidase. (Os01t0508000-01);Similar to Beta-mannosidase 2. (Os01t0508000-02)
Os01g0508500	56.5872587458477	25.9467046977043	1.1249	7.528e-05	0.00050679	1	17798266	17799004	739	NRR Repressor Homologue 2	Conserved hypothetical protein. (Os01t0508500-01)
Os01g0511100	113.231561099302	38.4519463947937	1.5581	4.4599e-12	6.7312e-11	1	17990846	17993750	1030		UspA domain containing protein. (Os01t0511100-01)
Os01g0511600	2.16765708905465	80.648778003689	-5.2174	2.4998e-19	5.9932e-18	1	18013678	18017027	1568		Similar to lrgB-like family protein. (Os01t0511600-01);Similar to lrgB-like family protein. (Os01t0511600-02)
Os01g0515300	0	18.2563154187455	-7.3221	2.5521e-05	0.0001868	1	18229321	18233091	3653		Similar to Leucine Rich Repeat family protein. (Os01t0515300-01)
Os01g0516600	39.8734817170842	14.0433195528812	1.5055	5.8328e-05	0.0004002	1	18284605	18288878	1499		Similar to Stable protein 1. (Os01t0516600-01);Similar to Stable protein 1. (Os01t0516600-02)
Os01g0521400	45.8630605157878	102.850597487292	-1.1651	6.0486e-05	0.00041401	1	18593290	18597834	1640		Similar to lipase family protein. (Os01t0521400-01)
Os01g0524500	7.01636373562426	36.3788849369874	-2.3743	1.6656e-05	0.00012578	1	18755303	18756817	1321	transcription factor MYBS1	Conserved hypothetical protein. (Os01t0524500-01);Transcription factor, Regulation of nutrient mobilization in germination (Os01t0524500-02)
Os01g0524700	18.8243905102114	61.2556224306626	-1.7022	1.3262e-05	0.00010128	1	18763270	18774476	3541		Armadillo-like helical domain containing protein. (Os01t0524700-01)
Os01g0527700	83.3977543209973	35.3089177329584	1.24	2.942e-07	2.7985e-06	1	18961353	18969005	1590		Protohaem IX farnesyltransferase, mitochondria domain containing protein. (Os01t0527700-01);Protohaem IX farnesyltransferase, mitochondria domain containing protein. (Os01t0527700-02)
Os01g0528800	61.3789217848106	127.392970229708	-1.0535	5.4388e-05	0.00037519	1	19009708	19014136	1322	cinnamyl alcohol dehydrogenase-like	Similar to Cinnamyl alcohol dehydrogenase. (Os01t0528800-01)
Os01g0532600	1.93948265862784	34.1720775786775	-4.1391	2.96e-08	3.1788e-07	1	19242042	19243812	1587	HIGH-AFFINITY K+ TRANSPORTER 3	Similar to HKT1 (High-affinity potassium uptake transporter). (Os01t0532600-00)
Os01g0536000	35.8804291846151	107.866068756178	-1.588	4.9379e-08	5.1389e-07	1	19469262	19477590	1801	CALCINEURIN B-LIKE PROTEIN-INTERACTING PROTEIN KINASE 8	Similar to CBL-interacting serine/threonine-protein kinase 24 (EC 2.7.1.37) (SNF1-related kinase 3.11) (SALT OVERLY SENSITIVE 2 protein). (Os01t0536000-01)
Os01g0537250	50.8258543775708	7.82413517946237	2.6996	2.8678e-10	3.7845e-09	1	19549155	19550345	1191		Protein of unknown function DUF3778 domain containing protein. (Os01t0537250-01)
Os01g0548600	22.8174430426805	0	5.0926	3.2017e-07	3.0329e-06	1	20464727	20466410	833		Protein kinase, catalytic domain domain containing protein. (Os01t0548600-01)
Os01g0552300	101.366490717108	237.064608642685	-1.2257	1.5952e-10	2.1397e-09	1	20738654	20742427	1363	protein phosphatase 2C05, protein phosphatase 2C 05, protein phosphatase 2C5, protein phosphatase 2C 5, protein phosphatase 9	Similar to Protein phosphatase-2C. (Os01t0552300-01)
Os01g0555100	0	15.4476515081693	-8.0811	0.00017248	0.0010912	1	20935789	20937436	931	stress repressive zinc finger protein 3	Similar to TATA-binding protein associated factor 2N (RNA-binding protein 56) (TAFII68) (TAF(II)68). (Os01t0555100-01)
Os01g0555200	2.16765708905465	24.0073891404016	-3.4693	1.4512e-05	0.00011028	1	20938340	20941280	2261		Asp/Glu racemase family protein. (Os01t0555200-01)
Os01g0556650	0	19.2594096725228	-4.3993	2.2372e-05	0.00016518	1	21039083	21040738	1656		Hypothetical protein. (Os01t0556650-00)
Os01g0557500	4.10713974768249	71.0859461176795	-4.1134	1.4704e-15	2.8242e-14	1	21071497	21076720	1961	Ca(2+)/H(+) EXCHANGER 1A	Cation/proton exchanger 1a. (Os01t0557500-01)
Os01g0559600	109.751901035293	314.169120283027	-1.5173	3.5582e-19	8.504e-18	1	21230393	21234906	1552	vacuolar processing enzyme 2, legumain 1	Similar to C13 endopeptidase NP1 precursor. (Os01t0559600-01);Similar to Asparaginyl endopeptidase. (Os01t0559600-02)
Os01g0559750	22.8744866502872	72.690896923723	-1.668	3.0715e-06	2.5779e-05	1	21242600	21243209	610		Hypothetical gene. (Os01t0559750-01)
Os01g0560000	164.741938768153	35.2420447827066	2.2248	7.5514e-25	2.3083e-23	1	21265812	21270762	1336	ILL1	Similar to Auxin amidohydrolase. (Os01t0560000-01);Similar to cDNA clone:001-205-F05, full insert sequence. (Os01t0560000-02)
Os01g0563000	45.0074064016873	10.9002908910459	2.0458	2.804e-07	2.6784e-06	1	21415022	21441440	1505	FK506 binding protein 73	Hypothetical conserved gene. (Os01t0563000-01);Peptidyl-prolyl cis-trans isomerase, FKBP-type domain containing protein. (Os01t0563000-02);Hypothetical conserved gene. (Os01t0563000-03);Hypothetical conserved gene. (Os01t0563000-04);Hypothetical conserved gene. (Os01t0563000-05);Hypothetical conserved gene. (Os01t0563000-06)
Os01g0565900	43.2960981734863	19.5269	1.1488	0.00044519	0.0025825	1	21631182	21633086	1140		Similar to Protein transport protein Sec61 beta subunit. (Os01t0565900-01);Non-protein coding transcript. (Os01t0565900-02)
Os01g0566100	125.952285595596	33.7039669269148	1.9019	1.7314e-16	3.5362e-15	1	21637031	21643111	2256	EARLY FLOWERING 3.2	Conserved hypothetical protein. (Os01t0566100-01)
Os01g0570700	278.258717905489	137.42391276748	1.0178	2.2275e-16	4.5212e-15	1	21896614	21897709	1096		Carbamoyl-phosphate synthetase, large subunit, ATP-binding domain containing protein. (Os01t0570700-01)
Os01g0571700	338.268593107739	163.704982216443	1.0471	2.8115e-20	7.0275e-19	1	21956101	21963333	2584		Conserved hypothetical protein. (Os01t0571700-01)
Os01g0574600	14.0327274712485	44.7380037184643	-1.6727	0.00024352	0.0014939	1	22088204	22091018	1254		Similar to Gamma hydroxybutyrate dehydrogenase (EC 1.1.1.61). (Os01t0574600-01)
Os01g0575200	41.4136591224651	10.9002908910459	1.9257	1.9463e-06	1.6854e-05	1	22138044	22142395	1990	basic helix-loop-helix protein 024	Helix-loop-helix DNA-binding domain containing protein. (Os01t0575200-01)
Os01g0580500	10.2678493692062	0	5.6775	0.00057751	0.0032721	1	22489496	22490967	1183	AMINOCYCLOPROPANE-1-CARBOXYLIC ACID OXIDASE 7	ACC oxidase, Ethylene biosynthesis (Os01t0580500-01)
Os01g0581300	27.4379752588233	238.201448796965	-3.1179	1.9071e-38	9.059e-37	1	22535013	22538645	1861	e-ionone-forming lycopene cyclase, lycopene e-cyclase, epsilon-ionone-forming lycopene cyclase, lycopene epsilon-cyclase	Similar to Lycopene epsilon-cyclase (Fragment). (Os01t0581300-01)
Os01g0583100	6.38888405195054	41.2606103053699	-2.6911	6.8101e-07	6.2319e-06	1	22618198	22624094	1563	protein phosphatase 2C6, protein phosphatase 2C 6, protein phosphatase 10, OsABI-LIKE1, ABI-LIKE1, ABI-LIKE 1	Similar to Protein phosphatase 2C. (Os01t0583100-01)
Os01g0584900	30.1190248163383	6.15231142316699	2.2915	7.7787e-06	6.1541e-05	1	22731943	22733237	1091	WRKY GENE 77	WRKY transcription factor 28-like (WRKY5) (WRKY transcription factor 77). (Os01t0584900-01)
Os01g0585300	23.6160535491743	207.908002332893	-3.1381	5.4623e-34	2.3464e-32	1	22754546	22755398	754		Protein of unknown function DUF1118 family protein. (Os01t0585300-01)
Os01g0588900	34.6254698172677	171.395371495402	-2.3074	4.8744e-20	1.2078e-18	1	22955070	22959148	1023	LONELY GUY 1	Cytokinin-activating enzyme, Bioactive cytokinin synthesis (Os01t0588900-01);Similar to carboxy-lyase. (Os01t0588900-02)
Os01g0589000	10.5530674072397	36.8469955887501	-1.8039	0.00039912	0.0023389	1	22980027	22983152	1823		Nucleic acid-binding, OB-fold domain containing protein. (Os01t0589000-01)
Os01g0589800	5.19096829220982	41.2606103053699	-2.9907	1.3083e-07	1.2967e-06	1	23004127	23004931	304		Similar to OHP2. (Os01t0589800-01)
Os01g0591300	6.21775322913044	28.3541309067696	-2.1891	0.00032564	0.0019456	1	23113647	23120516	1869		Similar to Cytosolic aldehyde dehydrogenase RF2D. (Os01t0591300-01);Similar to aldehyde dehydrogenase5. (Os01t0591300-02)
Os01g0597600	19.7370882319186	1.80556965679901	3.4504	1.3609e-05	0.00010387	1	23447173	23448687	1515	amino acid transporter-like 15	Amino acid transporter, transmembrane domain containing protein. (Os01t0597600-01)
Os01g0597800	11.1805470909134	0	4.578	0.00041609	0.0024278	1	23456074	23458035	1962		UDP-glucuronosyl/UDP-glucosyltransferase family protein. (Os01t0597800-01)
Os01g0600900	64.0599713423255	2548.46126114642	-5.3141	0	0	1	23607363	23608541	914	CHLOROPHYLL A/B BINDING PROTEIN 2R	Chlorophyll a-b binding protein 2, chloroplast precursor (LHCII type I CAB-2) (LHCP). (Os01t0600900-02);Similar to Chlorophyll a-b binding protein 2, chloroplastic. (Os01t0600900-03)
Os01g0602466	35.3099931085481	6.2191843734188	2.5053	4.0014e-07	3.7547e-06	1	23682415	23685494	1681		Hypothetical protein. (Os01t0602466-00)
Os01g0602800	8.9558463942521	83.189950113258	-3.2155	7.0319e-15	1.286e-13	1	23727763	23733053	2864	RECEPTOR-LIKE CYTOPLASMIC KINASE 42	Serine/threonine protein kinase-related domain containing protein. (Os01t0602800-01)
Os01g0609300	234.848532516789	15.915762159932	3.8832	9.6631e-55	6.5846e-53	1	24075070	24081389	2885	PLEIOTROPIC DRUG RESISTANCE 9	Similar to Pleiotropic drug resistance protein 3. (Os01t0609300-01);Hypothetical conserved gene. (Os01t0609300-02)
Os01g0609900	259.719545433311	42.3974504596508	2.6149	8.8526e-45	4.9077e-43	1	24107086	24115287	4635	PLEIOTROPIC DRUG RESISTANCE 8	Similar to Pleiotropic drug resistance protein 4. (Os01t0609900-01);Similar to PDR-like ABC transporter (PDR4 ABC transporter). (Os01t0609900-02)
Os01g0615050	8128.14364787886	54.5683274054811	7.2187	0	0	1	24390676	24391763	641		Proteinase inhibitor I13, potato inhibitor I family protein. (Os01t0615050-00)
Os01g0615100	6512.72572406469	22.6699301353653	8.1663	0	0	1	24392841	24393423	486		Similar to Substilin /chymotrypsin-like inhibitor (Proteinase inhibitor). (Os01t0615100-01)
Os01g0618200	12.3784628506542	65.2011264955197	-2.3971	6.5931e-09	7.6627e-08	1	24584355	24589429	1452	protein phosphatase 2C07, protein phosphatase 2C 07, protein phosphatase 2C7, protein phosphatase 2C 7, protein phosphatase 11	Protein phosphatase 2C family protein. (Os01t0618200-01)
Os01g0618800	89.9007255881612	379.704611529806	-2.0785	8.6731e-37	3.9636e-35	1	24616103	24618581	1355	FTSH9	Similar to ATP-dependent zinc metalloprotease FTSH 9, chloroplastic/mitochondrial. (Os01t0618800-01);Similar to Cell division protease ftsH homolog 9, chloroplastic/mitochondrial. (Os01t0618800-02)
Os01g0619900	83.7400159666375	192.995334426738	-1.2046	1.3854e-08	1.5421e-07	1	24696532	24697792	1261	TRICHOMELESS 2	Similar to DNA binding. (Os01t0619900-01)
Os01g0621300	17.3983003200439	124.049322717117	-2.8339	6.7485e-19	1.5929e-17	1	24763107	24768254	3089		Hypothetical conserved gene. (Os01t0621300-01)
Os01g0629400	44.8933191864739	121.240658806541	-1.4333	1.243e-07	1.2358e-06	1	25132887	25138118	1439		NLI interacting factor domain containing protein. (Os01t0629400-01);Similar to Ctd-phosphatase-like protein (Fragment). (Os01t0629400-02)
Os01g0629900	43.2960981734863	20.3962498268036	1.0859	0.00071929	0.0040021	1	25152108	25158338	1694	MAP kinase 20-1	Similar to Blast and wounding induced mitogen-activated protein kinase. (Os01t0629900-01);Similar to Mitogen-activated protein kinase 10. (Os01t0629900-02);Similar to Mitogen-activated protein kinase 10. (Os01t0629900-03);Similar to Mitogen-activated protein kinase 10. (Os01t0629900-04)
Os01g0631200	4.3353141781093	90.3453557902022	-4.3812	4.6315e-20	1.1501e-18	1	25234709	25238165	1388		Similar to siroheme uroporphyrinogen methyltransferase1. (Os01t0631200-01)
Os01g0633000	51.2251596308177	114.219	-1.1569	2.7003e-05	0.00019652	1	25350681	25351536	748		Similar to 50S ribosomal protein L31. (Os01t0633000-01)
Os01g0635200	0	47.8141594300478	-5.9038	2.9081e-12	4.4656e-11	1	25462003	25463635	512		Homeodomain-like containing protein. (Os01t0635200-01)
Os01g0637300	83.5688851438174	26.6823071504742	1.6471	7.495e-10	9.5707e-09	1	25551701	25573478	2029		Conserved hypothetical protein. (Os01t0637300-00)
Os01g0637600	19.9652626623454	63.5961756894762	-1.6714	1.2326e-05	9.4894e-05	1	25585914	25589162	1042	peptide deformylase 1B	Similar to Peptide deformylase, chloroplast precursor (EC 3.5.1.88) (PDF) (Polypeptide deformylase). (Os01t0637600-01)
Os01g0639900	291.37874765503	5962.39224445183	-4.3549	0	0	1	25696671	25705077	1165	BETA-CARBONIC ANHYDRASE 1	beta-carbonic anhydrase (EC:4.2.1.1), Carbon assimilation, CO<sub>2</sub>-mediated stomatal pore response (Os01t0639900-01)
Os01g0642000	1.36904658256083	17.3200941152201	-3.6612	0.00016312	0.0010377	1	25792699	25797614	1517	IMCEL2	Carboxylesterase, type B family protein. (Os01t0642000-01)
Os01g0642200	54.0202964035461	496.732274470483	-3.2009	2.5768e-80	2.5876e-78	1	25800668	25801243	458		Conserved hypothetical protein. (Os01t0642200-01)
Os01g0644000	262.400594990826	25.1442292946825	3.3835	6.7652e-56	4.6796e-54	1	25926370	25928206	601		Twin-arginine translocation pathway signal domain containing protein. (Os01t0644000-01);Twin-arginine translocation pathway signal domain containing protein. (Os01t0644000-02)
Os01g0645200	140.555449142912	283.206944316437	-1.0107	8.0996e-09	9.3283e-08	1	25973499	25980398	1594	BASS2	Hypothetical conserved gene. (Os01t0645200-01);Bile acid:sodium symporter domain containing protein. (Os01t0645200-02);Bile acid:sodium symporter domain containing protein. (Os01t0645200-03)
Os01g0649100	175.237962567786	62.5262084854471	1.4868	6.2725e-17	1.3103e-15	1	26190754	26194403	1323	mitochondrial malate dehydrogenase, mitochondrial MDH	Malate dehydrogenase. (Os01t0649100-01);Malate dehydrogenase. (Os01t0649100-02)
Os01g0649200	45.5207988701476	21.5999629313363	1.0755	0.00056993	0.0032332	1	26200285	26201321	541	GDSL ESTERASE/LIPASE PROTEIN 18	Similar to Esterase. (Os01t0649200-01)
Os01g0650200	139.129358952744	44.8048766687161	1.6347	2.6733e-15	5.0128e-14	1	26249386	26274184	2503	GDSL ESTERASE/LIPASE PROTEIN 21	Lipase, GDSL domain containing protein. (Os01t0650200-01);Similar to Esterase. (Os01t0650200-02);Similar to esterase. (Os01t0650200-03)
Os01g0654100	70.0495501410292	5.08234421913795	3.7848	3.0024e-17	6.3946e-16	1	26514543	26521761	1502		Similar to CTP synthase (EC 6.3.4.2) (UTP--ammonia ligase) (CTP synthetase). (Os01t0654100-01);CTP synthase domain containing protein. (Os01t0654100-02);Similar to CTP synthase. (Os01t0654100-03)
Os01g0654500	80.203312295022	22.7368030856171	1.8186	1.5194e-10	2.0428e-09	1	26533072	26537108	1686		Similar to NADP-isocitrate dehydrogenase. (Os01t0654500-01)
Os01g0663051	0	11.8365121945713	-4.5652	0.00078921	0.0043552	1	27062505	27064276	726		Similar to SANT/MYB protein. (Os01t0663051-00)
Os01g0665200	106.386328186498	229.307346413474	-1.108	1.2106e-08	1.3581e-07	1	27171290	27178237	2879	MAP kinase 20-4, Wound- and JA-uninducible MAP kinase 1	Similar to Blast and wounding induced mitogen-activated protein kinase. (Os01t0665200-01);Similar to Mitogen activated protein kinase 20-4. (Os01t0665200-02);Similar to Mitogen-activated protein kinase 8. (Os01t0665200-03)
Os01g0665400	42.6115748822059	9.96406958752045	2.0964	4.0477e-07	3.795e-06	1	27185635	27191227	1483		Ribokinase family protein. (Os01t0665400-01)
Os01g0666600	10.6101110148464	120.438183403519	-3.5048	1.7313e-22	4.8399e-21	1	27246279	27247948	858		Conserved hypothetical protein. (Os01t0666600-00)
Os01g0666950	40.6150486159713	17.4538400157237	1.2185	0.00040491	0.002368	1	27266745	27268261	622		Hypothetical conserved gene. (Os01t0666950-00)
Os01g0668901	86.877414385006	3.41052046284257	4.6709	5.5528e-23	1.5754e-21	1	27386571	27389102	2532		Protein kinase, catalytic domain domain containing protein. (Os01t0668901-00)
Os01g0670100	39.1889584258038	6.35293027392243	2.625	4.6637e-08	4.8669e-07	1	27474092	27476781	2690		Serine/threonine protein kinase-related domain containing protein. (Os01t0670100-01)
Os01g0673500	24.6998820937016	85.9317410735824	-1.7987	6.8641e-08	7.0129e-07	1	27660018	27666746	1379		Similar to predicted protein. (Os01t0673500-01);Similar to Katanin p60 ATPase-containing subunit A1 (EC 3.6.4.3) (Katanin p60 subunit A1) (p60 katanin). Splice isoform 2. (Os01t0673500-02);Similar to predicted protein. (Os01t0673500-03)
Os01g0673800	29.6626759554847	118.833232597475	-2.0022	5.4422e-12	8.1492e-11	1	27677194	27681560	1398	guanine nucleotide exchange factor for Rop 6	Similar to ATP synthase protein I -related. (Os01t0673800-01);Similar to ATP synthase protein I -related. (Os01t0673800-02);Similar to predicted protein. (Os01t0673800-03)
Os01g0674800	134.622913951815	39.2544217978155	1.778	2.7257e-16	5.5032e-15	1	27737142	27739719	1395		Serine/threonine-specific protein kinase NPK15-like. (Os01t0674800-01)
Os01g0675100	94.0649089434504	284.076292669711	-1.5945	6.5772e-19	1.5541e-17	1	27745830	27747887	770	PRXIIC	Similar to peroxiredoxin. (Os01t0675100-01)
Os01g0678000	7.30158177365776	31.4971595686049	-2.1089	0.00022619	0.0013974	1	27875639	27878341	2703		Protein of unknown function DUF2921 domain containing protein. (Os01t0678000-00)
Os01g0678100	4.73461943135621	42.8655611114135	-3.1785	2.7782e-08	2.999e-07	1	27883020	27886068	3049		Protein of unknown function DUF2921 domain containing protein. (Os01t0678100-01)
Os01g0678500	96.4607404629319	273.911604231435	-1.5057	1.0325e-16	2.1355e-15	1	27906660	27920949	2795	TWO-PORE CHANNEL 1	Voltage-gated Ca2+ channel protein, Elicitor-induced defense reponses, Hypersensitive cell death, Activation of MAPK cascade (Os01t0678500-01);Voltage-gated Ca2+ channel protein, Elicitor-induced defense reponses, Hypersensitive cell death, Activation of MAPK cascade (Os01t0678500-02)
Os01g0679700	111.235034833067	48.0816512310551	1.2101	5.6568e-09	6.6249e-08	1	27965722	27968107	458		Similar to 60S ribosomal protein L37a. (Os01t0679700-02);Similar to 60S ribosomal protein L37a. (Os01t0679700-03)
Os01g0680700	48.2588920352693	96.564540163621	-1.0007	0.00086179	0.0047182	1	28016284	28021413	1951		Protein of unknown function DUF1639 family protein. (Os01t0680700-01);Hypothetical conserved gene. (Os01t0680700-02);Hypothetical conserved gene. (Os01t0680700-03)
Os01g0681200	43.7524470343399	12.304622846334	1.8302	2.0618e-06	1.7793e-05	1	28061734	28067159	2458		Similar to Acyl-CoA synthetase (EC 6.2.1.3). (Os01t0681200-01);Similar to Acyl-CoA synthetase (EC 6.2.1.3). (Os01t0681200-02)
Os01g0681800	2.85218038033506	22.5361842348617	-2.9821	9.8472e-05	0.00064824	1	28088399	28089095	697		Conserved hypothetical protein. (Os01t0681800-01)
Os01g0681900	30.5183300695852	5.88481962215973	2.3746	4.5256e-06	3.6993e-05	1	28091236	28091512	277	-	-
Os01g0682500	25.9548414610491	274.84782553496	-3.4046	6.2609e-48	3.6662e-46	1	28126575	28130263	1529		Similar to Protein Kinase C630.09c. (Os01t0682500-01)
Os01g0686800	67.6537186215477	29.4909710610505	1.1979	6.3714e-06	5.1077e-05	1	28330800	28333317	1320	RECEPTOR FOR ACTIVATED C-KINASE 1	Protein containing the WD-40 repeat, Innate immunuty (Os01t0686800-01);Similar to Guanine nucleotide-binding protein subunit beta-like protein A. (Os01t0686800-02)
Os01g0687400	38.1051298812764	10.3653072890313	1.8782	6.8377e-06	5.4624e-05	1	28354882	28356067	1186		Similar to Chitinase (EC 3.2.1.14). (Os01t0687400-01)
Os01g0688200	34.5113826020543	10.4321802392832	1.726	4.6921e-05	0.00032782	1	28384023	28387157	1296		Similar to hydrolase, alpha/beta fold family protein. (Os01t0688200-01)
Os01g0689451	113.402691922122	286.082481177265	-1.335	2.6567e-14	4.6934e-13	1	28447888	28458988	4247		Similar to predicted protein. (Os01t0689451-01);Similar to predicted protein. (Os01t0689451-02)
Os01g0692300	11.2375906985201	130.535998891543	-3.538	1.9861e-24	5.9675e-23	1	28573135	28575675	2326		Protein of unknown function DUF827, plant domain containing protein. (Os01t0692300-01)
Os01g0693300	98.4572667291664	37.6494709917719	1.3869	2.0579e-09	2.5169e-08	1	28605063	28608212	2055		Similar to Lipid phosphate phosphatase 2 (EC 3.1.3.-) (AtLPP2) (Phosphatidic acid phosphatase 2) (AtPAP2) (Prenyl diphosphate phosphatase). (Os01t0693300-01)
Os01g0693400	36.7931269063223	201.555072058971	-2.4537	3.8599e-25	1.1894e-23	1	28619585	28621117	1533	APETALA2/ETHYLENE-RESPONSIVE ELEMENT BINDING PROTEIN 127	Pathogenesis-related transcriptional factor and ERF, DNA-binding domain containing protein. (Os01t0693400-01)
Os01g0695300	35.0247750705146	296.447788466296	-3.0813	7.3668e-47	4.2593e-45	1	28752172	28755024	1076		Similar to Farnesyl pyrophosphate synthetase (FPP synthetase) (FPS) (Farnesyl diphosphate synthetase) [Includes: Dimethylallyltranstransferase (EC 2.5.1.1); Geranyltranstransferase (EC 2.5.1.10)]. (Os01t0695300-01)
Os01g0695700	0	145.448666797698	-7.5088	3.6359e-32	1.4682e-30	1	28768976	28780102	3819	MULTIDRUG RESISTANCE 9	Similar to MDR-like ABC transporter. (Os01t0695700-00)
Os01g0695800	248.596041950004	85.9986140238342	1.5314	3.4689e-24	1.0328e-22	1	28786544	28787701	889	MULTIDRUG RESISTANCE 7	Similar to MDR-like ABC transporter. (Os01t0695800-01)
Os01g0699600	18.3680416493578	0	7.1016	7.7655e-06	6.1478e-05	1	28946730	28948045	1316	NPK1-related protein kinase	Serine/threonine protein kinase domain containing protein. (Os01t0699600-01)
Os01g0702000	37.7628682356362	2.47429915931716	3.9319	3.6136e-10	4.7278e-09	1	29072787	29076338	1347	OsBBD1	Protein of unknown function DUF151 domain containing protein. (Os01t0702000-01)
Os01g0703400	61.2077909619905	486.567586032207	-2.9909	1.9988e-73	1.7877e-71	1	29158306	29162547	1332	farnesyl diphosphate synthase 1, farnesyl diphosphate synthase, FDP synthase	Similar to Farnesyl pyrophosphate synthetase (FPP synthetase) (FPS) (Farnesyl diphosphate synthetase) [Includes: Dimethylallyltranstransferase (EC 2.5.1.1); Geranyltranstransferase (EC 2.5.1.10)]. (Os01t0703400-01)
Os01g0704700	14.7172507625289	62.5930814356989	-2.0885	2.4439e-07	2.3491e-06	1	29216948	29221583	2522	CYSTATHIONINE B-SYNTHASE DOMAIN CONTAINING CHLORIDE CHANNEL PROTEIN 2	Similar to Chloride channel protein CLC-f (AtCLC-f). Splice isoform 2. (Os01t0704700-01)
Os01g0709500	58.4696977968688	186.843023003571	-1.6761	5.8769e-14	1.0185e-12	1	29483251	29492536	2697		Conserved hypothetical protein. (Os01t0709500-01);Conserved hypothetical protein. (Os01t0709500-02);Similar to Serine/threonine-protein kinase PBS1 (EC 2.7.1.37) (AvrPphB susceptible protein 1). (Os01t0709500-03);Similar to Protein kinase. (Os01t0709500-04)
Os01g0710700	22.1329197514001	168.051723982811	-2.9246	6.9172e-26	2.2058e-24	1	29529874	29532765	1810		Lipase, class 3 family protein. (Os01t0710700-01)
Os01g0711400	389.95010159941	2680.40159199325	-2.7811	0	0	1	29563666	29566585	1187		Similar to Victorin binding protein. (Os01t0711400-01)
Os01g0713200	368.615792354504	66.7392043513115	2.4655	2.3195e-59	1.7298e-57	1	29620958	29622314	1176	beta-1, 3-glucanase 10	Similar to Beta-glucanase. (Os01t0713200-01)
Os01g0714800	17.6835183580774	0	8.0468	2.5747e-05	0.00018822	1	29720923	29723065	1193	WRKY GENE 26	WRKY transcription factor 26. (Os01t0714800-01)
Os01g0716400	5.93253519109693	51.4921716938976	-3.1176	1.6606e-09	2.0486e-08	1	29816823	29819737	1869		Violaxanthin de-epoxidase family protein. (Os01t0716400-01)
Os01g0717400	0	12.304622846334	-4.583	0.00061347	0.0034585	1	29874486	29877459	1805		EGF-like, alliinase domain containing protein. (Os01t0717400-01)
Os01g0718300	16.5996898135501	63.2618109382171	-1.9302	9.9998e-07	8.982e-06	1	29927587	29931452	2879	DWARF 61	Receptor serine/threonine kinase, Organ development through controlling cell division and elongation (Os01t0718300-01);Similar to Systemin receptor SR160 precursor (EC 2.7.1.37) (Brassinosteroid LRR receptor kinase). (Os01t0718300-02);Similar to Brassinosteroid-insensitive 1. (Os01t0718300-03)
Os01g0719100	68.6234599508616	461.022119036013	-2.7481	1.9626e-63	1.5549e-61	1	29965312	29970765	1707	RING zinc-finger protein 34, RING finger protein 1	Similar to RING finger and CHY zinc finger domain-containing protein 1. (Os01t0719100-01);Similar to PGPD14 protein. (Os01t0719100-02);Hypothetical gene. (Os01t0719100-03);RING zinc-finger protein, Stomata opening (Os01t0719100-04)
Os01g0719700	1.76835183580774	75.5664337845511	-5.4173	2.3702e-18	5.4213e-17	1	30011021	30011903	603	IRON-SULFUR CLUSTER PROTEIN 36	Similar to HCF101 (HIGH-CHLOROPHYLL-FLUORESCENCE 101); ATP binding. (Os01t0719700-00)
Os01g0719800	1.93948265862784	71.8215485704494	-5.2107	2.2298e-17	4.7758e-16	1	30010144	30015371	1984		Hypothetical protein. (Os01t0719800-01)
Os01g0720400	2.79513677272836	40.9931185043627	-3.8744	2.9915e-09	3.5938e-08	1	30025366	30026465	1100	acid phosphatase 1	HAD-superfamily subfamily IB hydrolase, hypothetical 1 protein. (Os01t0720400-01)
Os01g0720500	29.8338067783048	679.696666359449	-4.5099	7.2677e-142	1.3102e-139	1	30030998	30032054	596		Similar to Type I chlorophyll a/b-binding protein b (Fragment). (Os01t0720500-01);Non-protein coding transcript. (Os01t0720500-02)
Os01g0722700	18.3680416493578	4.01237701510891	2.1947	0.00064588	0.0036218	1	30131389	30135248	2080	HEXOKINASE-9	Similar to Hexokinase. (Os01t0722700-01)
Os01g0723200	40.3868741855445	14.9126679061548	1.4373	8.5793e-05	0.00057185	1	30157961	30159769	780		Similar to 40S ribosomal protein S19-like. (Os01t0723200-01)
Os01g0723400	185.505811936993	30.4940653148277	2.6049	2.3228e-32	9.4798e-31	1	30166017	30171659	2387	NADP-MALIC ENZYME 2	NADP-malic enzyme, Splicing variant (Os01t0723400-01);Similar to Malic enzyme. (Os01t0723400-02);NADP-malic enzyme, Salt and osmotic stress tolerance, Disease resistance (Os01t0723400-03);NADP-malic enzyme, Splicing variant (Os01t0723400-04);NADP-malic enzyme, Splicing variant (Os01t0723400-05)
Os01g0723600	165.768723705074	14.9795408564066	3.4681	1.4459e-36	6.5815e-35	1	30180581	30184467	1626		Ribose-phosphate pyrophosphokinase 3 (EC 2.7.6.1) (Phosphoribosyl pyrophosphate synthetase 3). (Os01t0723600-01)
Os01g0725800	116.711221163311	393.948549933443	-1.7551	9.7627e-30	3.6169e-28	1	30257752	30263365	3426	SPA3/4-like	WD40/YVTN repeat-like domain containing protein. (Os01t0725800-01)
Os01g0727500	16.5426462059434	1.67182375629538	3.3067	8.8087e-05	0.00058526	1	30322749	30325083	2335		Protein of unknown function DUF584 family protein. (Os01t0727500-02)
Os01g0729100	42.4974876669924	8.69348353273596	2.2894	1.1052e-07	1.104e-06	1	30398989	30405483	1156		Protein of unknown function DUF92, transmembrane family protein. (Os01t0729100-01);Similar to uncharacterized conserved membrane protein. (Os01t0729100-02)
Os01g0730500	20.820916776446	306.612476904572	-3.8803	2.9271e-59	2.1759e-57	1	30472593	30475205	1424	DnaJ domain protein C13, rice DJC76 homolog	Similar to Ferredoxin (Bacterial type ferredoxin family). (Os01t0730500-01)
Os01g0730800	4.73461943135621	65.2011264955197	-3.7836	1.2324e-13	2.101e-12	1	30488192	30490382	802		Mpv17/PMP22 family protein. (Os01t0730800-01);Similar to peroxisomal membrane protein 2. (Os01t0730800-02)
Os01g0734600	2.90922398794176	27.8191473047551	-3.2574	5.8904e-06	4.7421e-05	1	30647512	30649342	1831		UDP-glucuronosyl/UDP-glucosyltransferase family protein. (Os01t0734600-01)
Os01g0736400	29.8338067783048	4.01237701510891	2.8944	6.1349e-07	5.6365e-06	1	30712401	30717687	2451		Similar to 8-amino-7-oxononanoate synthase. (Os01t0736400-01);Pyridoxal phosphate-dependent transferase, major region, subdomain 1 domain containing protein. (Os01t0736400-02)
Os01g0741900	449.047279079952	184.168104993499	1.2858	3.6912e-34	1.5976e-32	1	30975765	30979337	2211	IAA6	Auxin-responsive protein, Drought tolerance, Control of tiller outgrowth (Os01t0741900-01)
Os01g0742400	82.8273182449302	29.5578440113023	1.4866	9.0948e-09	1.0417e-07	1	31006026	31009770	3248		Hypothetical conserved gene. (Os01t0742400-01);Protein kinase, core domain containing protein. (Os01t0742400-02)
Os01g0742500	36.4508652606821	102.382486835529	-1.4899	4.9504e-07	4.5981e-06	1	31009626	31013954	2155	HEXOKINASE-6	Similar to Hexokinase. (Os01t0742500-01)
Os01g0743400	8.72767196382529	43.7349094646871	-2.3251	3.2463e-06	2.7136e-05	1	31070183	31076275	1566		Similar to Tryptophanyl-tRNA synthetase (Fragment). (Os01t0743400-01);Similar to predicted protein. (Os01t0743400-02)
Os01g0743800	23.0456174731073	110.875351517509	-2.2664	3.2848e-13	5.4578e-12	1	31093047	31094953	804	PSEUDO-PHOSPHOTRANSFER PROTEIN 1	Similar to histidine-containing phosphotransfer protein 4. (Os01t0743800-00)
Os01g0747300	245.800905177276	43.400544713428	2.5017	9.6986e-41	4.8378e-39	1	31272337	31274375	2039		Similar to Plant-specific domain TIGR01615 family protein. (Os01t0747300-01)
Os01g0750500	86.0788038785122	6.35293027392243	3.7602	9.211e-21	2.3669e-19	1	31453335	31457548	1148		Protein of unknown function DUF814 domain containing protein. (Os01t0750500-01)
Os01g0752200	75.4686928636658	30.3603194143241	1.3137	4.0711e-07	3.8123e-06	1	31552902	31556837	1481		Crotonase, core domain containing protein. (Os01t0752200-01)
Os01g0752700	149.397208321951	65.6023641970306	1.1873	2.5873e-11	3.6977e-10	1	31575708	31583476	2543		Similar to GTP-binding protein. (Os01t0752700-01)
Os01g0756400	110.607555149394	35.0414259319511	1.6583	1.1509e-12	1.8325e-11	1	31738060	31739670	748		Conserved hypothetical protein. (Os01t0756400-01)
Os01g0760000	224.409552324763	2.94240981107986	6.253	1.3784e-57	9.8007e-56	1	31981933	31982776	844		Similar to Dynein light chain. (Os01t0760000-01)
Os01g0760600	30.8605917152254	9.02784828399504	1.7733	9.1346e-05	0.00060481	1	31998877	32003690	1674		Aspartate aminotransferase, cytoplasmic (EC 2.6.1.1) (Transaminase A). (Os01t0760600-01);Aspartate aminotransferase, cytoplasmic (EC 2.6.1.1) (Transaminase A). (Os01t0760600-02);Aspartate aminotransferase, cytoplasmic (EC 2.6.1.1) (Transaminase A). (Os01t0760600-03);Similar to Aspartate aminotransferase. (Os01t0760600-04)
Os01g0761000	3.87896531725569	267.692419858016	-6.1088	2.8547e-61	2.2156e-59	1	32014488	32016245	739		Conserved hypothetical protein. (Os01t0761000-01)
Os01g0762000	199.937844661488	49.0847454848323	2.0262	4.9295e-27	1.6573e-25	1	32057400	32062829	2573	Patatin-related phospholipase A IV alpha	ARF/SAR superfamily domain containing protein. (Os01t0762000-01);Hypothetical conserved gene. (Os01t0762000-02)
Os01g0762300	16.1433409526965	141.971273384603	-3.1366	1.008e-23	2.9588e-22	1	32070785	32072008	525		Similar to predicted protein. (Os01t0762300-01)
Os01g0764400	142.437888193933	65.3348723960234	1.1244	3.4006e-10	4.4542e-09	1	32171834	32174870	1249	chorismate mutase	Similar to Chorismate mutase, chloroplast precursor (EC 5.4.99.5) (CM-1). (Os01t0764400-01)
Os01g0764500	18.139867218931	72.6240239734712	-2.0013	7.1599e-08	7.2987e-07	1	32177351	32179312	1795		Similar to uvrB/uvrC motif-containing protein. (Os01t0764500-01)
Os01g0764900	40.5580050083646	104.723040094342	-1.3685	2.4458e-06	2.0926e-05	1	32226157	32229661	1614		Similar to Formamidase. (Os01t0764900-01)
Os01g0766600	56.0738662773873	24.0073891404016	1.2239	3.0736e-05	0.00022178	1	32298893	32303035	1603		BSD domain containing protein. (Os01t0766600-01);BSD domain containing protein. (Os01t0766600-02)
Os01g0767600	24.0724024100279	64.3317781422461	-1.4182	0.00013635	0.00087744	1	32346889	32350070	1526		Conserved hypothetical protein. (Os01t0767600-01)
Os01g0768600	89.1591586892741	34.2389505289293	1.3807	1.2939e-08	1.4458e-07	1	32408282	32413597	2003		Conserved hypothetical protein. (Os01t0768600-01)
Os01g0769100	24.243533232848	6.82104092568514	1.8295	0.00041078	0.0023987	1	32442999	32443312	314	-	-
Os01g0769700	16.1433409526965	55.4376757587547	-1.7799	1.733e-05	0.00013031	1	32461878	32465053	2457	DWARF AND RUNTISH SPIKELET2	Receptor-like kinase, Control of reproductive growth and development, Repression of cell death (Os01t0769700-01);Similar to predicted protein. (Os01t0769700-02)
Os01g0770000	4.16418335528919	22.6030571851135	-2.4404	0.00054791	0.0031191	1	32475144	32479146	1991		Uncharacterised protein family UPF0089 domain containing protein. (Os01t0770000-01)
Os01g0770400	24.8139693089151	62.3255896346917	-1.3287	0.00040299	0.0023604	1	32508406	32511902	1467	F-box protein 40	Cyclin-like F-box domain containing protein. (Os01t0770400-01);Similar to F-box domain containing protein. (Os01t0770400-02)
Os01g0773700	103.990496667016	1113.10025694146	-3.4201	3.5204e-189	7.9804e-187	1	32708550	32709283	625	PHOTOSYSTEM II SUBUNIT	Similar to Photosystem II reaction center W protein (PSII 6.1 kDa protein) (Fragment). (Os01t0773700-02)
Os01g0775100	40.5580050083646	147.053617603741	-1.8583	4.4317e-13	7.2944e-12	1	32759157	32764753	3120		Plus-3 domain containing protein. (Os01t0775100-01)
Os01g0776600	97.6586562226726	20.7306145780627	2.236	1.9193e-15	3.6347e-14	1	32848286	32852539	1528	PURPLE ACID PHOSPHATASE 10A	Similar to Purple acid phosphatase (EC 3.1.3.2). (Os01t0776600-01);Similar to predicted protein. (Os01t0776600-02);Similar to predicted protein. (Os01t0776600-03)
Os01g0777200	297.083	44.470511917457	2.7399	3.4308e-53	2.2508e-51	1	32886869	32892451	1952		Peptidase aspartic, catalytic domain containing protein. (Os01t0777200-01)
Os01g0778800	307.97843746858	61.0550035799072	2.3346	2.9012e-47	1.6859e-45	1	32965371	32976817	3257		Peptidase M16, core domain containing protein. (Os01t0778800-01)
Os01g0782200	44.7792319712605	13.7089548016221	1.7077	4.0925e-06	3.3754e-05	1	33137907	33152527	1876		Diacylglycerol kinase, catalytic region domain containing protein. (Os01t0782200-01);Similar to D-erythro-sphingosine kinase/ diacylglycerol kinase. (Os01t0782200-02)
Os01g0793800	75.0693876104189	0	7.1326	1.7222e-19	4.1505e-18	1	33618550	33619174	625		Conserved hypothetical protein. (Os01t0793800-01)
Os01g0795400	25.9548414610491	6.01856552266336	2.1085	7.2792e-05	0.0004912	1	33691811	33696348	2889	Subtilisin 9, SUBTILISIN 9	Similar to Subtilase. (Os01t0795400-01)
Os01g0795600	57.1576948219147	2.13993440805808	4.7393	1.0245e-15	1.9744e-14	1	33699128	33699682	555		Conserved hypothetical protein. (Os01t0795600-01)
Os01g0795832	14.1468146864619	2.13993440805808	2.7248	0.00083385	0.0045772	1	33708780	33709258	479		Conserved hypothetical protein. (Os01t0795832-00)
Os01g0796000	46.8898454527084	1.87244260705082	4.6463	4.2949e-13	7.0796e-12	1	33713552	33714121	570		Conserved hypothetical protein. (Os01t0796000-01)
Os01g0796400	219.27562764016	52.2277741466676	2.0699	3.6314e-30	1.3653e-28	1	33730378	33733010	1549		NAD(P)-binding domain containing protein. (Os01t0796400-01);Similar to 3-hydroxybutyryl-CoA dehydrogenase. (Os01t0796400-02)
Os01g0797900	37.0213013367491	112.279683472798	-1.6007	2.1216e-08	2.323e-07	1	33782514	33787644	3015		Hypothetical protein. (Os01t0797900-01);Hypothetical protein. (Os01t0797900-02)
Os01g0798500	7.35862538126446	43.5342906139316	-2.5646	7.3362e-07	6.7026e-06	1	33803155	33805386	1073	CEST	Similar to predicted protein. (Os01t0798500-01);Malate synthase-like family protein. (Os01t0798500-02)
Os01g0800500	9.92558772356602	57.2432454155537	-2.5279	1.8343e-08	2.021e-07	1	33897380	33904345	2166	PURPLE ACID PHOSPHATASE 9B	Purple acid phosphatase, N-terminal domain containing protein. (Os01t0800500-01)
Os01g0801901	4.2782705705026	45.4067332209825	-3.4078	3.3304e-09	3.9798e-08	1	33961844	33963347	1223	b-ZIP TRANSCRIPTION FACTOR 7	Similar to Transcription factor (Fragment). (Os01t0801901-00)
Os01g0802100	79.5758326113483	24.6761186429198	1.6892	1.0586e-09	1.3325e-08	1	33971226	33976464	1611	4-(cytidine 5'-diphospho)-2-C-methyl-D-erythritol kinase, CDP-ME kinase, 4-diphosphocytidyl-2-C-methyl-D-erythritol kinase	Similar to 4-diphosphocytidyl-2-C-methyl-D-erythritol kinase, chloroplast precursor (EC 2.7.1.148) (CMK) (4-(cytidine-5'-diphospho)-2-C-methyl- D-erythritol kinase) (CDPMEK). (Os01t0802100-01)
Os01g0803200	2475.74961373844	341.653902836523	2.8573	0	0	1	34033159	34034924	875	ORYZACYSTATIN 1	Cysteine proteinase inhibitor-I (Oryzacystatin-I). (Os01t0803200-01);Similar to Cysteine protease inhibitor. (Os01t0803200-02)
Os01g0805200	39.9875689322976	186.575531202564	-2.2221	1.1894e-20	3.036e-19	1	34138399	34139709	848		Protein of unknown function DUF3007 domain containing protein. (Os01t0805200-01);Protein of unknown function DUF3007 domain containing protein. (Os01t0805200-02)
Os01g0805300	6.56001487477065	42.1968316088953	-2.6854	5.2698e-07	4.8829e-06	1	34139768	34141211	1170	Oxygen-evolving complex protein PsbP	Mog1/PsbP, alpha/beta/alpha sandwich domain containing protein. (Os01t0805300-01);Mog1/PsbP, alpha/beta/alpha sandwich domain containing protein. (Os01t0805300-02)
Os01g0808100	60.1239624174631	23.7398973393944	1.3406	4.6159e-06	3.7677e-05	1	34306542	34313315	3129	b-ZIP TRANSCRIPTION FACTOR 8	Similar to BZIP transcription factor. (Os01t0808100-01)
Os01g0812900	22.5892686122537	3.81175816435346	2.5671	4.0699e-05	0.00028773	1	34558533	34559935	1403		Similar to alphavirus core protein family. (Os01t0812900-01)
Os01g0813800	24.0724024100279	7.28915157744785	1.7236	0.00068233	0.0038075	1	34605594	34611055	1634	BETA-GLUCOSIDASE 3	Similar to Beta-glucosidase 3. (Os01t0813800-01);Similar to cDNA, clone: J065127F19, full insert sequence. (Os01t0813800-02)
Os01g0815800	48.9434153265497	23.4724055383871	1.0601	0.00040256	0.0023585	1	34682524	34685373	570	brassinosteroid receptor kinase (BRI1)-interacting protein 123, BRI1-interacting protein 123, brassinosteroid receptor kinase-interacting protein 123	Similar to 60S ribosomal protein L24-A (L30A) (RP29) (YL21). (Os01t0815800-01);Non-protein coding transcript. (Os01t0815800-02)
Os01g0816100	171.416040858137	2.87553686082805	5.8975	8.1377e-45	4.5223e-43	1	34692912	34694391	1282	NAC DOMAIN-CONTAINING PROTEIN 4	Similar to NAC domain protein. (Os01t0816100-01)
Os01g0817700	370.213013367491	159.425113400327	1.2155	1.5314e-26	5.045e-25	1	34804310	34808023	1985	2, 3-bisphosphoglycerate-independent phosphoglycerate mutase	Similar to 2,3-bisphosphoglycerate-independent phosphoglycerate mutase (EC 5.4.2.1) (Phosphoglyceromutase) (BPG-independent PGAM) (PGAM-I). (Os01t0817700-01);Similar to 2,3-bisphosphoglycerate-independent phosphoglycerate mutase (EC 5.4.2.1) (Phosphoglyceromutase) (BPG-independent PGAM) (PGAM-I). (Os01t0817700-02)
Os01g0818000	65.5431051400998	148.324203658526	-1.1782	1.1183e-06	9.9821e-06	1	34834574	34839504	1949	PIN likes 6a	Auxin efflux carrier domain containing protein. (Os01t0818000-01);Auxin efflux carrier domain containing protein. (Os01t0818000-02)
Os01g0818700	19.2236957634583	54.5683274054811	-1.5052	0.00021248	0.001322	1	34873061	34880637	1445		Leucine-rich repeat, N-terminal domain containing protein. (Os01t0818700-01)
Os01g0821700	33.5986848803471	7.02165977644059	2.2585	2.7847e-06	2.3518e-05	1	35064445	35068207	1530		Similar to Chitin-binding lectin 1 precursor (PL-I). (Os01t0821700-01)
Os01g0823600	0	111.945318721538	-6.9384	5.4311e-26	1.7416e-24	1	35175501	35176458	711		Conserved hypothetical protein. (Os01t0823600-01)
Os01g0825500	1.71130822820104	27.2172907524887	-3.9914	1.0263e-06	9.2e-06	1	35303468	35305739	1658		Nodulin-like domain containing protein. (Os01t0825500-01);Similar to nodulin-like protein. (Os01t0825500-02)
Os01g0825800	145.404155789482	20.7974875283145	2.8056	1.8408e-27	6.3187e-26	1	35320840	35327164	1523	amino acid transporter-like 7	Amino acid transporter, transmembrane domain containing protein. (Os01t0825800-01);Similar to Amino acid-polyamine transporter. (Os01t0825800-02)
Os01g0826400	56.4161279230276	9.96406958752045	2.5013	1.5325e-10	2.0579e-09	1	35347982	35350546	2058	WRKY GENE 24	WRKY transcription factor 24 (WRKY24). (Os01t0826400-01)
Os01g0826900	57.3288256447348	423.038283292982	-2.8835	1.3388e-61	1.0426e-59	1	35386776	35391613	2548		Domain of unknown function DUF399 domain containing protein. (Os01t0826900-01)
Os01g0830700	76.5525214081931	12.9064793986003	2.5684	4.1584e-14	7.2623e-13	1	35538475	35544326	1992	trichome birefringence-like 12	Protein of unknown function DUF231, plant domain containing protein. (Os01t0830700-01);Protein of unknown function DUF231, plant domain containing protein. (Os01t0830700-02)
Os01g0832200	89.8436819805545	44.3367660169534	1.0189	3.0446e-06	2.5572e-05	1	35609621	35613094	1013		Similar to selT-like protein. (Os01t0832200-01);Similar to selT-like protein. (Os01t0832200-02)
Os01g0833200	19.5089138014918	80.3812862026817	-2.0427	8.668e-09	9.9478e-08	1	35682818	35685747	979		Similar to expressed protein. (Os01t0833200-01)
Os01g0834600	56.2449971002074	20.0618850755445	1.4873	2.1685e-06	1.8651e-05	1	35763733	35764006	274		40S ribosomal protein S23. (Os01t0834600-00)
Os01g0837000	179.801451176322	39.4550406485709	2.1881	1.6194e-26	5.3194e-25	1	35885095	35888562	2039	NPR1-like gene 4	Ankyrin repeat containing protein. (Os01t0837000-01)
Os01g0837800	126.23750363363	356.700316643182	-1.4986	3.9561e-21	1.0411e-19	1	35917435	35921969	1494	metal tolerance protein 11	Metal tolerance protein, Manganese transporter, Mn-cation diffusion facilitator (CDF ), Mn and other heavy metal tolerance and homeostasis (Os01t0837800-01);Similar to metal tolerance protein. (Os01t0837800-02)
Os01g0840100	22.8744866502872	403.445	-4.1406	6.3651e-81	6.4484e-79	1	36039716	36043151	2257	heat-shock protein 70, heat-shock protein cognate 70, Mediator 37_1	Heat shock protein Hsp70 family protein. (Os01t0840100-01)
Os01g0840700	31.3739841836857	9.69657778651319	1.694	0.00012453	0.00080635	1	36083073	36084198	318		Similar to 60S ribosomal protein L36. (Os01t0840700-00)
Os01g0842200	65.2008434944595	280.264534505357	-2.1038	4.672e-28	1.6306e-26	1	36158308	36161507	2848		Similar to Scarecrow-like 9 (Fragment). (Os01t0842200-01);Similar to SCARECROW-like protein. (Os01t0842200-02)
Os01g0846700	4.73461943135621	25.2779751951861	-2.4166	0.00028189	0.0017025	1	36379625	36385146	1893		Hypothetical protein. (Os01t0846700-00)
Os01g0848900	89.2732459044875	35.9107742852247	1.3138	3.5924e-08	3.8096e-07	1	36480510	36483990	1295		Conserved hypothetical protein. (Os01t0848900-01)
Os01g0850100	138.045530408217	58.9150691718491	1.2284	5.5282e-11	7.7084e-10	1	36540164	36545196	1807	ERH1	Similar to Phosphatidic acid phosphatase-like protein. (Os01t0850100-01)
Os01g0850550	8.8988027866454	33.3696021756557	-1.9069	0.00043226	0.0025151	1	36617104	36621116	1787	LACCASE 7	Similar to Laccase-6. (Os01t0850550-00)
Os01g0850700	561.537273280367	68.4110281076069	3.0371	4.0211e-108	5.5798e-106	1	36622829	36627662	2005	LACCASE 8	Similar to Laccase-7. (Os01t0850700-01);Cupredoxin domain containing protein. (Os01t0850700-02)
Os01g0851700	91.840208246789	292.101046699928	-1.6693	7.9948e-21	2.0613e-19	1	36670321	36676478	2919	Starch phosphorylase 2, plastidial starch phosphorylase2, plastidial starch phosphorylase 2	Similar to Cytosolic starch phosphorylase (Fragment). (Os01t0851700-01)
Os01g0852200	83.1695798905704	21.5330899810845	1.9495	1.1043e-11	1.6249e-10	1	36687545	36695629	2163	PHT4;3	Similar to sialin. (Os01t0852200-01);Similar to sialin. (Os01t0852200-02);Major facilitator superfamily protein. (Os01t0852200-03)
Os01g0856900	18.6532596873913	57.3101183658055	-1.6194	5.3096e-05	0.00036683	1	37021544	37023529	1472		Glycoside hydrolase, carbohydrate-binding domain containing protein. (Os01t0856900-01)
Os01g0857400	3.99305253246909	34.372696429433	-3.1057	8.8724e-07	8.0234e-06	1	37043496	37049889	1788	gamma-aminobutyric acid transporter 3	Amino acid transporter, transmembrane domain containing protein. (Os01t0857400-01)
Os01g0858350	34.568426209661	13.6420818513703	1.3414	0.00051041	0.0029223	1	37097377	37099130	1754		Similar to cytochrome P450. (Os01t0858350-01)
Os01g0858900	72.3312944452972	20.3962498268036	1.8263	1.0855e-09	1.3629e-08	1	37133703	37135319	1617	STLP1	Glycosyl transferase, family 29 protein. (Os01t0858900-01)
Os01g0860300	36.6790396911089	14.845794955903	1.3049	0.00043812	0.0025453	1	37231558	37234572	945		Similar to Ribosomal protein L1. (Os01t0860300-01)
Os01g0862200	1.88243905102114	31.6977784193604	-4.0737	1.0902e-07	1.0905e-06	1	37315305	37316250	790		Conserved hypothetical protein. (Os01t0862200-01);Conserved hypothetical protein. (Os01t0862200-02)
Os01g0863300	23.4449227263542	6.2191843734188	1.9145	0.00035914	0.0021261	1	37358205	37359556	1027		Similar to MCB2 protein. (Os01t0863300-01)
Os01g0864500	16.7708206363702	2.07306145780627	3.0161	0.00014126	0.00090649	1	37412047	37413011	965	salt and drought sensitive gene 1	Harpin-induced 1 domain containing protein. (Os01t0864500-01)
Os01g0865100	131.827777179087	50.4890774401204	1.3846	4.2798e-12	6.4694e-11	1	37440434	37444669	1166		Similar to Uricase (Fragment). (Os01t0865100-01);Similar to Uricase. (Os01t0865100-02)
Os01g0866400	24.5857948784882	722.963465172373	-4.878	3.76e-156	7.1147e-154	1	37519585	37522414	1375	MOC2	Similar to Fructose-1,6-bisphosphatase (EC 3.1.3.11) (Fragment). (Os01t0866400-01)
Os01g0866800	21.9618	73.0252616749821	-1.7334	1.3863e-06	1.2194e-05	1	37535953	37539344	1992	tubby-like protein 5, tubby-like protein 3, F-box protein 50	Similar to F24P17.15 protein (Tubby-like protein TULP9). (Os01t0866800-01)
Os01g0867900	98.7995283748066	214.79591620883	-1.1204	2.4521e-08	2.6658e-07	1	37584884	37588115	1816		Protein of unknown function DUF502 family protein. (Os01t0867900-01);Similar to COV1-like protein. (Os01t0867900-02)
Os01g0869600	8.8417591790387	39.3212947480673	-2.1529	2.8852e-05	0.00020904	1	37690326	37693116	1127		TRAM, LAG1 and CLN8 homology domain containing protein. (Os01t0869600-01)
Os01g0869800	1.48313379777423	377.632	-7.9922	1.3027e-77	1.248e-75	1	37697024	37699582	1064	PSBS1	22-kDa Photosystem II protein, Photoprotection (Os01t0869800-01)
Os01g0870500	3.13739841836857	21.9343276825954	-2.8055	0.00020575	0.001285	1	37745526	37748575	2605		Similar to S-domain class receptor-like kinase3. (Os01t0870500-01);Similar to S-domain class receptor-like kinase3. (Os01t0870500-02)
Os01g0871200	471.75063490742	1335.11845177749	-1.5009	1.1701e-74	1.0674e-72	1	37773994	37778565	2491	basic helix-loop-helix protein 033, zinc finger protein	Zinc finger, C2H2-type domain containing protein. (Os01t0871200-01);Zinc finger, C2H2-type domain containing protein. (Os01t0871200-02);Zinc finger, C2H2-type domain containing protein. (Os01t0871200-03);Zinc finger, C2H2-type domain containing protein. (Os01t0871200-04)
Os01g0873200	0	14.3108113538884	-4.2704	0.00029104	0.0017522	1	37866333	37868311	1979		Similar to Amidophosphoribosyltransferase, chloroplast precursor (EC 2.4.2.14) (Glutamine phosphoribosylpyrophosphate amidotransferase) (ATASE) (GPAT) (Fragment). (Os01t0873200-01)
Os01g0873800	14.2609019016753	114.620236731611	-3.0067	1.1229e-18	2.6287e-17	1	37890722	37897447	4471		Conserved hypothetical protein. (Os01t0873800-01)
Os01g0874700	42.6686184898126	18.1225695182419	1.2354	0.00025386	0.0015516	1	37948867	37951945	2109		GOLD domain containing protein. (Os01t0874700-01);GOLD domain containing protein. (Os01t0874700-02);Similar to patellin-1. (Os01t0874700-03)
Os01g0874800	13.5193350027882	48.7503807335732	-1.8504	3.2452e-05	0.00023321	1	37955091	37959001	2294		Similar to DNA polymerase I. (Os01t0874800-01);Similar to DNA polymerase I. (Os01t0874800-02);5'-3' exonuclease domain containing protein. (Os01t0874800-03);Similar to DNA polymerase I. (Os01t0874800-04)
Os01g0874900	51.3392468460311	289.292382789352	-2.4944	4.3679e-36	1.9648e-34	1	37962564	37966769	2347	serine hydroxymethyltransferase 4	Similar to Hydroxymethyltransferase. (Os01t0874900-01)
Os01g0878300	2.45287512708815	28.0197661555105	-3.5139	2.4617e-06	2.1055e-05	1	38112112	38117971	2649		Protein kinase, core domain containing protein. (Os01t0878300-01);Hypothetical conserved gene. (Os01t0878300-02)
Os01g0879200	34.9106878553012	0	7.4431	1.1799e-09	1.4746e-08	1	38148684	38149534	851	Disease-resistance response gene/DRR206	Plant disease resistance response protein domain containing protein. (Os01t0879200-01)
Os01g0881300	25.213274562162	80.3144132524299	-1.6715	8.971e-07	8.1053e-06	1	38254053	38257595	900	SWEET1A	Non-protein coding transcript. (Os01t0881300-01);MtN3 and saliva related transmembrane protein family protein. (Os01t0881300-02)
Os01g0882500	1.25495936734743	33.7039669269148	-4.7472	1.0915e-08	1.2359e-07	1	38306570	38307754	873		Similar to NADH dehydrogenase I subunit N. (Os01t0882500-00)
Os01g0884300	311.572184747802	98.9050934224345	1.6554	8.974e-33	3.6954e-31	1	38398996	38401481	1526	NAC DOMAIN-CONTAINING PROTEIN 6	No apical meristem (NAM) protein domain containing protein. (Os01t0884300-01)
Os01g0884400	48.7152408961229	12.4383687468376	1.9696	1.7037e-07	1.667e-06	1	38409242	38413057	2725	plant U-box-containing protein 16, U-box protein 16	Armadillo domain containing protein. (Os01t0884400-01)
Os01g0884900	14.0327274712485	66.8729502518151	-2.2526	1.7857e-08	1.9723e-07	1	38437193	38438811	547		Similar to DNA glycosylase. (Os01t0884900-01)
Os01g0885300	85.2801933720184	18.0556965679901	2.2398	1.0657e-13	1.8236e-12	1	38454841	38460529	2110		Conserved hypothetical protein. (Os01t0885300-01);Hypothetical conserved gene. (Os01t0885300-02);Conserved hypothetical protein. (Os01t0885300-03)
Os01g0885600	50.2554183015038	19.8612662247891	1.3393	2.8388e-05	0.00020601	1	38475647	38480677	1515		Alpha/beta hydrolase fold-1 domain containing protein. (Os01t0885600-01)
Os01g0886300	76.7806958386199	158.890129798313	-1.0492	7.1642e-06	5.7074e-05	1	38509123	38513469	1519		K Homology domain containing protein. (Os01t0886300-01);Hypothetical gene. (Os01t0886300-02);K Homology domain containing protein. (Os01t0886300-03)
Os01g0886900	41.0143538692182	205.433703173576	-2.3245	6.3445e-24	1.8695e-22	1	38534739	38539826	1917	ROOT UV-B SENSITIVE 6A	Similar to EMB1879 (EMBRYO DEFECTIVE 1879). (Os01t0886900-00)
Os01g0892600	5.41914272263662	95.2270811585847	-4.1352	2.2093e-20	5.5648e-19	1	38812119	38815213	1456		Pectinacetylesterase family protein. (Os01t0892600-02)
Os01g0892800	1.71130822820104	23.7398973393944	-3.7941	7.531e-06	5.9746e-05	1	38818767	38822164	1647	OsSTA40	Similar to Ankyrin-kinase. (Os01t0892800-01);Integrin-linked protein kinase domain containing protein. (Os01t0892800-02)
Os01g0893400	1.82539544341444	23.2049137373798	-3.6681	1.2574e-05	9.6607e-05	1	38843729	38846523	1796		Zinc finger, TAZ-type domain containing protein. (Os01t0893400-01);Zinc finger, TAZ-type domain containing protein. (Os01t0893400-02)
Os01g0894600	14.2038582940686	48.5497618828178	-1.7732	6.1047e-05	0.00041747	1	38893658	38897428	1102	RING finger protein OsRFPV-7, RING-V protein 7	Zinc finger, RING/FYVE/PHD-type domain containing protein. (Os01t0894600-01);Similar to predicted protein. (Os01t0894600-02);Hypothetical conserved gene. (Os01t0894600-03)
Os01g0894700	5.76140436827683	46.1423356737524	-3.0016	2.2415e-08	2.4509e-07	1	38900613	38902714	869		Trigger factor, ribosome-binding, bacterial domain containing protein. (Os01t0894700-01)
Os01g0895100	139.072315345138	319.452083352921	-1.1998	3.5013e-13	5.7964e-12	1	38910993	38915492	1332		Similar to Membrane-associated 30 kDa protein, chloroplast precursor (M30). (Os01t0895100-01);Similar to Membrane-associated 30 kDa protein, chloroplast precursor (M30). (Os01t0895100-02)
Os01g0896500	58.6408286196889	960.563057417072	-4.0339	1.0756e-186	2.3679e-184	1	38961459	38966130	1830	SULFURTRANSFERASE 10	Rhodanese-like domain containing protein. (Os01t0896500-01);Similar to predicted protein. (Os01t0896500-02)
Os01g0896700	291.20761683221	108.735417109451	1.4212	1.1698e-25	3.7045e-24	1	38968295	38971038	1208	RPL5B	Similar to 60S ribosomal protein L5. (Os01t0896700-00)
Os01g0896800	123.670541291328	57.9119749180719	1.0946	9.1025e-09	1.042e-07	1	38973653	38976375	1219	RIBOSOMAL PROTEIN L5	Ribosomal protein L18/L5 domain containing protein. (Os01t0896800-01)
Os01g0897600	17.5123875352573	121.909388309059	-2.7994	2.3371e-18	5.3509e-17	1	39004988	39009954	1730	BETA-GLUCOSIDASE 4	Glycoside hydrolase, family 1 protein. (Os01t0897600-01)
Os01g0898800	50.3695055167172	362.919501016601	-2.849	2.0978e-52	1.353e-50	1	39079600	39082185	799		Protein of unknown function DUF1685 domain containing protein. (Os01t0898800-00)
Os01g0900800	89.2162022968808	241.611969259808	-1.4373	7.2892e-14	1.2567e-12	1	39211307	39216467	2516	basic helix-loop-helix protein 109	Helix-loop-helix DNA-binding domain containing protein. (Os01t0900800-01);Similar to BHLH transcription factor (Fragment). (Os01t0900800-02)
Os01g0904700	22.9885738655006	58.5138314703382	-1.3479	0.00051306	0.0029352	1	39387278	39391014	1951	B-TYPE RESPONSE REGULATOR 6	B-type response regulator, Cytokinin signaling (Os01t0904700-01)
Os01g0906000	2.33878791187475	17.2532211649683	-2.883	0.00082601	0.0045407	1	39437968	39438606	506		Similar to Ceramide glucosyltransferase. (Os01t0906000-01)
Os01g0908200	48.5441100733028	113.750888378337	-1.2285	8.9946e-06	7.0454e-05	1	39544235	39548599	1446	OsBT	Member of the Bric-a-Brac/Tramtrack/Broad (BTB) family, BT1/BT2 ortholog, Negative regulation of nitrate uptake and nitrogen use efficiency (Os01t0908200-01)
Os01g0908700	177.804924910088	83.8586796157761	1.0843	7.5347e-12	1.1202e-10	1	39565772	39569993	2015	RING finger protein	Similar to Hnrpa2b1-prov protein. (Os01t0908700-01)
Os01g0910500	31.9444202597527	83.3236960137616	-1.3832	2.1904e-05	0.00016183	1	39670759	39672253	1495		Conserved hypothetical protein. (Os01t0910500-01)
Os01g0911300	77.4652191299003	206.503670377605	-1.4145	9.1526e-12	1.3537e-10	1	39703410	39706057	1499	ABC TRANSPORTER B FAMILY MEMBER 24	Similar to Transporter associated with antigen processing-like protein. (Os01t0911300-01)
Os01g0912700	6.84523291280415	393.079201580169	-5.8436	3.9226e-89	4.5589e-87	1	39777762	39779892	1048		Similar to T23K8.14 protein. (Os01t0912700-01)
Os01g0915600	14.0897710788552	51.1578069426386	-1.8603	1.913e-05	0.00014272	1	39894690	39897520	2139	basic helix-loop-helix protein 090	Similar to TA1 protein (Fragment). (Os01t0915600-01)
Os01g0915800	84.8808881187715	35.442663633462	1.26	1.7207e-07	1.6829e-06	1	39914190	39916470	712	FK506 binding protein 15-2	Similar to FK506-binding protein 2-2 precursor (EC 5.2.1.8) (Peptidyl-prolyl cis- trans isomerase) (PPIase) (Rotamase) (15 kDa FKBP) (FKBP-15-2). (Os01t0915800-01)
Os01g0915900	36.5649524758955	1.20371310453267	4.9249	1.1251e-10	1.5279e-09	1	39918940	39920664	1491		Conserved hypothetical protein. (Os01t0915900-01)
Os01g0916100	56.3590843154209	5.08234421913795	3.4711	1.7539e-13	2.9657e-12	1	39926253	39927260	556		Similar to loricrin. (Os01t0916100-01)
Os01g0916600	92.1254262848226	4.54736061712343	4.3405	1.1189e-23	3.2697e-22	1	39954580	39956409	807	GLYCINE-RICH RNA-BINDING PROTEIN 1	RNA recognition motif, glycine rich protein domain containing protein. (Os01t0916600-01)
Os01g0917400	51.1110724156043	161.565047808385	-1.6604	4.2093e-12	6.3698e-11	1	40006067	40010924	1429	ZINC FINGER CCCH DOMAIN-CONTAINING PROTEIN 12	CCCH-type zinc finger protein, Resistance against bacterial blight disease (Os01t0917400-01);Zinc finger, CCCH-type domain containing protein. (Os01t0917400-02);Hypothetical conserved gene. (Os01t0917400-03)
Os01g0918300	94.6353450195174	203.427514666022	-1.1041	8.8902e-08	8.9708e-07	1	40064408	40066375	1305	smt3, SMT3	Ubiquitin-like protein SMT3. (Os01t0918300-01);Similar to Ubiquitin-like protein SMT3. (Os01t0918300-02)
Os01g0919400	12.3214192430475	312.764788327739	-4.6658	2.1412e-67	1.7698e-65	1	40101744	40106898	3255	SUCROSE PHOSPHATE SYNTHASE	Sucrose phosphate synthase, Sucrose synthesis in pollen germination (Os01t0919400-01)
Os01g0919600	26.5252775371161	104.522421243587	-1.9784	1.4841e-10	1.9976e-09	1	40127415	40132359	1602		Protein of unknown function DUF707 family protein. (Os01t0919600-01);Similar to predicted protein. (Os01t0919600-02)
Os01g0919700	9.1269772170722	81.7856181579699	-3.1636	1.9392e-14	3.4579e-13	1	40133109	40138135	1598		Alpha/beta hydrolase fold-1 domain containing protein. (Os01t0919700-01)
Os01g0919800	2.05356987384125	35.9776472354765	-4.1309	1.3107e-08	1.4639e-07	1	40136226	40142760	1417	PIN PROTEIN 5A	Similar to Efflux carrier of polar auxin transport. (Os01t0919800-01)
Os01g0919900	2.16765708905465	21.1987252298254	-3.2898	7.0708e-05	0.00047868	1	40146818	40150808	1378	fatty-acid desaturase OsSSI2	Similar to Acyl-[acyl-carrier-protein] desaturase, chloroplast precursor (EC 1.14.19.2) (Stearoyl-ACP desaturase) (Delta(9) stearoyl-acyl carrier protein desaturase). (Os01t0919900-01);Similar to Acyl-desaturase. (Os01t0919900-02)
Os01g0923000	39.9305253246909	6.82104092568514	2.5494	5.4107e-08	5.608e-07	1	40371950	40372684	735		Conserved hypothetical protein. (Os01t0923000-01)
Os01g0924000	15.1165560157758	123.78183091611	-3.0336	3.1987e-20	7.9865e-19	1	40453863	40455608	1202	RPL27	Similar to Chloroplast 50S ribosomal protein L27 (Fragment). (Os01t0924000-01);Similar to 50S ribosomal protein L27, chloroplastic. (Os01t0924000-02)
Os01g0924400	77.6933935603271	164.440584669213	-1.0817	2.4734e-06	2.1138e-05	1	40477240	40479093	1854	TEOSINTE BRANCHED/CYCLOIDEA/PROLIFERATING CELL FACTOR 6	Similar to Auxin-induced basic helix-loop-helix transcription factor. (Os01t0924400-01)
Os01g0927300	31.887376652146	11.8365121945713	1.4297	0.00050501	0.0028957	1	40668641	40671873	729		Heavy metal transport/detoxification protein domain containing protein. (Os01t0927300-01)
Os01g0928000	3.42261645640208	34.7739341309439	-3.3448	2.8888e-07	2.7513e-06	1	40714216	40717112	1455	basic helix-loop-helix protein 001, Inducer of CBF expression 2	Similar to Transcription factor ICE1 (Inducer of CBF expression 1) (Basic helix- loop-helix protein 116) (bHLH116) (AtbHLH116). (Os01t0928000-01)
Os01g0928800	141.239972434192	45.6073520717379	1.6308	1.8161e-15	3.4478e-14	1	40774498	40778604	2371	LCB2A1	Similar to Serine palmitoyltransferase. (Os01t0928800-01)
Os01g0929100	21.8477017133666	125.186162871398	-2.5185	1.0266e-16	2.1251e-15	1	40785129	40786742	766		Conserved hypothetical protein. (Os01t0929100-01);Similar to predicted protein. (Os01t0929100-02);Similar to predicted protein. (Os01t0929100-03)
Os01g0930400	159.836188513977	23.6061514388907	2.7594	1.3542e-29	4.9929e-28	1	40825678	40830191	2683	HIGH-AFFINITY POTASSIUM(K+) TRANSPORTER 5	Potassium transporter, High-affinity K acquisition, Root-to-shoot K transport, K-regulated salt tolerance (Os01t0930400-01)
Os01g0930800	55.7316046317471	285.346878724495	-2.3561	3.6807e-33	1.5435e-31	1	40842288	40848191	1750	BETA-GLUCOSIDASE 5	Glycoside hydrolase, family 1 protein. (Os01t0930800-01)
Os01g0931100	21.8477017133666	173.802797704467	-2.9919	2.3621e-27	8.0359e-26	1	40858427	40861827	1795		Conserved hypothetical protein. (Os01t0931100-01);Protein of unknown function DUF1624 domain containing protein. (Os01t0931100-02)
Os01g0931300	118.365485783905	56.1732782115247	1.0753	2.7689e-08	2.9904e-07	1	40864915	40868356	1884		Tafazzin family protein. (Os01t0931300-01);Tafazzin domain containing protein. (Os01t0931300-02)
Os01g0933200	33.8839029183806	107.93294170643	-1.6715	1.2308e-08	1.378e-07	1	40930756	40932359	1011		Heavy metal transport/detoxification protein domain containing protein. (Os01t0933200-00)
Os01g0934100	76.4384341929797	32.3665079218785	1.2398	9.198e-07	8.2846e-06	1	40973410	40974780	1371		C2 calcium-dependent membrane targeting domain containing protein. (Os01t0934100-01)
Os01g0935600	31.3739841836857	104.522421243587	-1.7362	7.3628e-09	8.5268e-08	1	41066946	41070506	1120		Immunoglobulin/major histocompatibility complex, conserved site domain containing protein. (Os01t0935600-01);Similar to Cold-induced thioredoxin domain-containing protein. (Os01t0935600-02);Similar to predicted protein. (Os01t0935600-03)
Os01g0935900	142.153	62.3924625849435	1.188	7.6645e-11	1.0571e-09	1	41085902	41088168	693	SUCCINATE DEHYDROGENASE SUBUNIT 4	Similar to Succinate dehydrogenase subunit 4. (Os01t0935900-01);Similar to Succinate dehydrogenase subunit 4. (Os01t0935900-02)
Os01g0937100	2.73809316512166	18.9919178715155	-2.7941	0.00056952	0.0032324	1	41142013	41143416	1404		Similar to Xylanase inhibitor precursor (Xylanase inhibitor TAXI-I). (Os01t0937100-01)
Os01g0937400	30.0619812087316	102.850597487292	-1.7745	5.272e-09	6.1933e-08	1	41155827	41163821	3317		NB-ARC domain containing protein. (Os01t0937400-01);Hypothetical conserved gene. (Os01t0937400-02)
Os01g0938100	2.62400594990826	114.687109681863	-5.4498	4.723e-27	1.5903e-25	1	41187052	41188691	719	PHOTOSYSTEM II SUBUNIT	Photosystem II protein Psb28, class 1 domain containing protein. (Os01t0938100-01)
Os01g0938900	103.134842552916	45.206114370227	1.1899	2.8816e-08	3.1033e-07	1	41214311	41217063	941		Similar to Nascent polypeptide-associated complex alpha subunit-like protein 3 (NAC-alpha-like protein 3) (Alpha-NAC-like protein 3). (Os01t0938900-01);Similar to Nascent polypeptide-associated complex alpha subunit-like protein 3 (NAC-alpha-like protein 3) (Alpha-NAC-like protein 3). (Os01t0938900-02)
Os01g0940100	4.39236	35.0414259319511	-2.996	1.1251e-06	1.0035e-05	1	41305317	41311135	1501	HEXOKINASE-3	Similar to Hexokinase. (Os01t0940100-01);Similar to Hexokinase-3. (Os01t0940100-02)
Os01g0940700	2820.92048336659	47.8141594300478	5.8826	0	0	1	41346647	41348373	1199	beta-1, 3-glucanase, pathogenesis-related protein 2	Similar to Glucan endo-1,3-beta-glucosidase GII precursor (EC 3.2.1.39) ((1->3)- beta-glucan endohydrolase GII) ((1->3)-beta-glucanase isoenzyme GII) (Beta-1,3-endoglucanase GII). (Os01t0940700-01);Similar to Beta 1,3-glucanase. (Os01t0940700-02)
Os01g0940800	756.512324080072	10.0978154880241	6.2272	9.2006e-190	2.1065e-187	1	41349731	41351118	1244	beta-1, 3-glucanase 6	Similar to Beta-1,3-glucanase precursor. (Os01t0940800-01)
Os01g0944000	67.026238937874	165.77804367425	-1.3065	1.34e-08	1.4958e-07	1	41486856	41494450	4246		Conserved hypothetical protein. (Os01t0944000-01);Hypothetical conserved gene. (Os01t0944000-02);Conserved hypothetical protein. (Os01t0944000-03)
Os01g0944700	71.7608583692302	35.3757906832102	1.0204	2.9687e-05	0.00021476	1	41533329	41535615	1289	beta-1, 3-glucanase, beta-1, 3-glucanase 4, endo-1, 3-beta-glucanase	Similar to Beta-1,3-glucanase precursor. (Os01t0944700-01)
Os01g0946700	18.2539544341444	0	5.1901	4.6917e-06	3.8269e-05	1	41603305	41604652	1170	endo-1, 3-beta-glucanase 1	Similar to Glucan endo-1,3-beta-glucosidase GV (EC 3.2.1.39) ((1->3)-beta-glucan endohydrolase GV) ((1->3)-beta-glucanase isoenzyme GV) (Beta-1,3- endoglucanase GV). (Os01t0946700-01)
Os01g0947000	16.8278642439769	0	5.0728	1.1445e-05	8.8498e-05	1	41629302	41631696	2157		Similar to Beta-1,3-glucanase precursor. (Os01t0947000-01)
Os01g0948600	201.649152889689	48.1485241813069	2.0663	7.9887e-28	2.7755e-26	1	41728692	41729581	890		Conserved hypothetical protein. (Os01t0948600-01)
Os01g0949800	15.3447304462026	0	4.2571	4.5698e-05	0.00032006	1	41844012	41845305	857	TAU GLUTATHIONE S-TRANSFERASE 36	Similar to Glutathione S-transferase GST 28 (EC 2.5.1.18) (Fragment). (Os01t0949800-01)
Os01g0951200	18.0828236113243	3.5442663633462	2.3511	0.00044546	0.0025834	1	41887067	41890848	2082	UMP synthase 1	Similar to Orotidine 5'-phosphate decarboxylase (EC 4.1.1.23) (OMP decarboxylase) (OMPDCase) (OMPdecase) (Uridine 5'-monophosphate synthase) (UMP synthase). (Os01t0951200-01)
Os01g0951400	27.8372805120702	8.15849993072144	1.7706	0.00020518	0.0012818	1	41892688	41896238	1601	UMP synthase 2	Similar to Uridine 5'-monophosphate synthase (UMP synthase). (Os01t0951400-01);Similar to UMP synthase. (Os01t0951400-02)
Os01g0952200	41.4136591224651	90.0778639891949	-1.1211	0.00030226	0.0018121	1	41919630	41925302	3987	F-box protein 58	DNA/RNA helicase, C-terminal domain containing protein. (Os01t0952200-01);Similar to chromatin remodeling complex subunit. (Os01t0952200-02)
Os01g0952300	40.7291358311847	130.602871841795	-1.6811	3.0768e-10	4.044e-09	1	41925865	41932899	3799		Similar to Ran GTPase binding / chromatin binding / zinc ion binding. (Os01t0952300-00)
Os01g0953500	3.47966006400878	45.0054955194716	-3.6931	1.0652e-09	1.34e-08	1	42000362	42002680	1686		C2 calcium-dependent membrane targeting domain containing protein. (Os01t0953500-01)
Os01g0954000	42.6686184898126	1.87244260705082	4.5102	6.0951e-12	9.1032e-11	1	42018073	42019444	765		NADPH-dependent FMN reductase family protein. (Os01t0954000-01)
Os01g0955000	2.50991873469486	20.2625	-3.0131	0.00020443	0.0012774	1	42063261	42067784	1684	NON-SPECIFIC PHOSPHOLIPASE C2	Phosphoesterase family protein. (Os01t0955000-02);Similar to phosphoesterase family protein. (Os01t0955000-03)
Os01g0955100	29.9478939935182	2.00618850755445	3.8999	2.5345e-08	2.7476e-07	1	42074192	42074866	675	CALMODULIN-LIKE PROTEIN 31	Similar to Calmodulin-like protein (Fragment). (Os01t0955100-01)
Os01g0955700	122.986018000048	29.4240981107986	2.0634	1.4424e-17	3.1304e-16	1	42086484	42095424	2141	CRT-like transporter 1	CRT-like transporter, Glutathione homeostasis, Arsenic tolerance (Os01t0955700-01)
Os01g0956500	31.4310277912924	0	6.8766	3.771e-09	4.4852e-08	1	42138651	42143035	1504		Conserved hypothetical protein. (Os01t0956500-01)
Os01g0958100	6.38888405195054	46.1423356737524	-2.8525	5.4653e-08	5.6595e-07	1	42234585	42237456	1281		Similar to chloroplast SRP receptor cpFtsY precursor. (Os01t0958100-01);Similar to chloroplast srp54 receptor1. (Os01t0958100-02)
Os01g0958700	164.856025983367	71.4203108689385	1.2068	1.4335e-12	2.2666e-11	1	42260316	42264854	2699		Membrane attack complex component/perforin/complement C9 family protein. (Os01t0958700-01)
Os01g0959750	15.858122914663	66.8729502518151	-2.0762	1.0815e-07	1.0832e-06	1	42301803	42302292	490		Conserved hypothetical protein. (Os01t0959750-00)
Os01g0959900	6.10366601391704	54.6352003557329	-3.1621	3.982e-10	5.1919e-09	1	42312149	42313573	910		Similar to predicted protein. (Os01t0959900-01);Similar to NDH-O (NAD(P)H:plastoquinone dehydrogenase complex subunit O). (Os01t0959900-02)
Os01g0960400	47.3461943135621	141.503162732841	-1.5795	5.0379e-10	6.5094e-09	1	42336297	42348672	2418		Protein kinase, core domain containing protein. (Os01t0960400-01);Similar to predicted protein. (Os01t0960400-02);Similar to Leucine-rich repeat transmembrane protein kinase. (Os01t0960400-03)
Os01g0960500	296.113367086386	111.878445771287	1.4042	1.0929e-25	3.4657e-24	1	42350945	42355276	2062		Zinc finger, RING/FYVE/PHD-type domain containing protein. (Os01t0960500-01)
Os01g0962700	224.409552324763	45.6073520717379	2.2988	2.2642e-34	9.8744e-33	1	42429502	42432547	1397	class III peroxidase 20	Similar to Peroxidase 12 precursor (EC 1.11.1.7) (Atperox P12) (PRXR6) (ATP4a). (Os01t0962700-01)
Os01g0963000	438.722386103139	3.47739341309439	6.9792	9.2262e-107	1.2426e-104	1	42441660	42442936	1253	class III peroxidase 22	Similar to Peroxidase BP 1 precursor. (Os01t0963000-01);Similar to Peroxidase BP 1 precursor. (Os01t0963000-04)
Os01g0963600	52.9935114666255	329.817390641952	-2.6378	9.2919e-44	5.0896e-42	1	42460555	42461946	952	ABSCISIC ACID-STRESS-RIPENING-INDUCIBLE 2 PROTEIN	ABA/WDS induced protein family protein. (Os01t0963600-01)
Os01g0965900	11.9791575974073	49.2184913853359	-2.0387	6.9053e-06	5.5126e-05	1	42587307	42590270	1015		Conserved hypothetical protein. (Os01t0965900-01)
Os01g0966300	29.605632347878	8.22537288097326	1.8477	8.5929e-05	0.00057259	1	42614814	42618231	1745		Similar to Mitochondrial processing peptidase. (Os01t0966300-01)
Os01g0966400	50.7688107699641	12.9733523488521	1.9684	9.4864e-08	9.5471e-07	1	42618478	42621704	1783		Leucine-rich repeat, SDS22 containing protein. (Os01t0966400-01)
Os01g0967200	18.139867218931	0	4.3831	8.203e-06	6.4629e-05	1	42654497	42655716	1136		Similar to Rac GTPase activating protein 1. (Os01t0967200-01)
Os01g0969200	45.1785372245074	19.4600285232782	1.2151	0.00019647	0.0012324	1	42752981	42754025	619		Conserved hypothetical protein. (Os01t0969200-01)
Os01g0970600	28.4647601957439	116.693298189417	-2.0355	4.6526e-12	6.999e-11	1	42821254	42825043	1705	RNA helicase 58	Similar to ATP binding protein. (Os01t0970600-01)
Os01g0970700	86.7633271697926	247.764280682975	-1.5138	2.1582e-15	4.0736e-14	1	42826168	42828686	1188		Peptidase M48, Ste24p family protein. (Os01t0970700-01);Similar to Peptidase M48, Ste24p. (Os01t0970700-02)
Os01g0974200	12.2073320278341	162.568142062163	-3.7352	2.4031e-31	9.5358e-30	1	43047164	43047861	497	METALLOTHIONEIN I-2B	RicMT (Metallothionein-like protein). (Os01t0974200-01);RicMT (Metallothionein-like protein). (Os01t0974200-02);Conserved hypothetical protein. (Os01t0974200-03)
Os01g0974800	67.596675013941	21.7337088318399	1.637	3.4886e-08	3.7047e-07	1	43072763	43076466	2212		Similar to AtPPa4 (Arabidopsis thaliana pyrophosphorylase 4); inorganic diphosphatase. (Os01t0974800-01)
Os01g0975300	161.148191488931	26.8160530509779	2.5872	3.727e-28	1.3048e-26	1	43096401	43097949	1316	MYB transcription factor 48	MYB-related transcription factor, Drought and salinity tolerance (Os01t0975300-01);Similar to Myb factor protein. (Os01t0975300-02)
Os01g0975900	0	150.33039216608	-7.2763	1.062e-33	4.5362e-32	1	43115747	43117221	1246	TONOPLAST INTRINSIC PROTEIN 1;2	Similar to Tonoplast membrane integral protein ZmTIP1-2. (Os01t0975900-01);Similar to Tonoplast membrane integral protein ZmTIP1-2. (Os01t0975900-02)
Os01g0978100	91.7261210315756	193.931555730264	-1.0801	3.2579e-07	3.0849e-06	1	43232027	43238506	1754		Similar to Cysteine synthase, mitochondrial precursor (EC 2.5.1.47) (O- acetylserine sulfhydrylase) (O-acetylserine (Thiol)-lyase) (CSase C) (CS-C) (OAS-TL C) (AtCS-C). (Os01t0978100-01);Similar to Cysteine synthase, mitochondrial precursor (EC 2.5.1.47) (O- acetylserine sulfhydrylase) (O-acetylserine (Thiol)-lyase) (CSase C) (CS-C) (OAS-TL C) (AtCS-C). (Os01t0978100-02);Similar to Cysteine synth…
Os02g0100100	36.7360832987156	15.7151433091765	1.225	0.00073627	0.0040866	2	3634	8377	2044	PROTEIN DISULFIDE ISOMERASE-LIKE 1;4, protein disulfide-isomerase 1-4, protein disulfide isomerase 1-4, PDI-like protein 1-4	Thioredoxin domain domain containing protein. (Os02t0100100-01)
Os02g0101000	65.1437998868528	14.3108113538884	2.1865	1.4374e-10	1.9359e-09	2	50308	55886	1614	amino acid transporter-like 11, OsAux/LAX1 protein	Amino acid transporter, transmembrane domain containing protein. (Os02t0101000-01);Similar to amino acid permease. (Os02t0101000-02)
Os02g0101500	91.3838593859354	1108.61976927459	-3.6007	3.6333e-197	8.9449e-195	2	78483	82952	2249	hydroxypyruvate reductase 1, peroxisomal HPR1	Peroxisomal hydroxypyruvate reductase, NADH-dependent HPR, Photorespiratory metabolism (Os02t0101500-01);Similar to NADH-dependent hydroxypyruvate reductase (EC 1.1.1.29) (Fragment). (Os02t0101500-02)
Os02g0103700	65.5431051400998	11.1009097418013	2.5618	2.8953e-12	4.4496e-11	2	180352	183440	913		Similar to 60S ribosomal protein L9 (Gibberellin-regulated protein GA). (Os02t0103700-01)
Os02g0111600	16.0862973450898	63.1949379879653	-1.974	6.5781e-07	6.0317e-06	2	627685	630534	2394	WALL-ASSOCIATED KINASE GENE 11	Serine/threonine protein kinase-related domain containing protein. (Os02t0111600-01)
Os02g0111700	36.5079088682888	15.180159707162	1.266	0.000584	0.0033064	2	633586	635778	511		Similar to 60S ribosomal protein L37-A (L37-1). (Os02t0111700-01)
Os02g0112900	20.0793498775588	0	8.2301	8.9638e-06	7.0237e-05	2	679468	697321	1601	gamma-aminobutyrate transaminase	Similar to Viroid RNA-binding protein (Fragment). (Os02t0112900-00)
Os02g0114700	64.8015382412126	21.9343276825954	1.5628	1.5533e-07	1.5276e-06	2	785945	789191	2009		Similar to Phosphorylation regulatory protein HP-10. (Os02t0114700-01)
Os02g0115900	158.296011108596	29.0897333595396	2.444	2.9879e-26	9.7036e-25	2	838743	842672	2158	ER chaperone BiP1, Binding protein 1, binding protein, endosperm lumenal binding protein, endoplasmic reticulum (ER) chaperone BiP3, Polypeptide chain-binding protein, Mediator 37_2	Endosperm lumenal binding protein. (Os02t0115900-01);Endosperm lumenal binding protein. (Os02t0115900-02);Similar to Endosperm lumenal binding protein. (Os02t0115900-03)
Os02g0117100	27.2098008283965	143.843715991654	-2.4023	6.1936e-18	1.3728e-16	2	896074	900370	1481		4-diphosphocytidyl-2C-methyl-D-erythritol synthase, conserved site domain containing protein. (Os02t0117100-01)
Os02g0117500	3.42261645640208	26.0804505982079	-2.9298	3.3444e-05	0.00023989	2	918797	923968	3321	Glutamate receptor homolog 3.1, GLUTAMATE RECEPTOR-LIKE 3.2	Similar to Glutamate receptor 3.3 precursor (Ligand-gated ion channel 3.3). (Os02t0117500-01)
Os02g0120100	86.9344579926127	5.28296306989339	4.0405	9.4758e-22	2.5554e-20	2	1050786	1056830	1629		ATMRK serine/threonine protein kinase-like domain containing protein. (Os02t0120100-01);Similar to ATP binding protein. (Os02t0120100-02)
Os02g0121000	45.634886085361	22.2686924338544	1.0351	0.00077316	0.0042707	2	1090428	1095969	1939		Similar to Glutamyl-tRNA synthetase (EC 6.1.1.17) (Glutamate--tRNA ligase) (GluRS). (Os02t0121000-01)
Os02g0121300	396.852378119821	1226.8511453198	-1.6283	8.6991e-79	8.585e-77	2	1116066	1116952	887	LATERAL ROOTLESS2	Cyclophilin, Peptidyl-prolyl cis-trans isomerase, Auxin signal transduction, Lateral root initiation, Stress tolerance (Os02t0121300-01)
Os02g0121500	46.9468890603151	119.568835050245	-1.3487	6.734e-07	6.1672e-06	2	1126062	1132613	2436		Conserved hypothetical protein. (Os02t0121500-01)
Os02g0122100	15.6299484842361	1.06996720402904	3.8687	5.9342e-05	0.00040667	2	1162134	1165062	1826		Similar to JHL05D22.13 protein. (Os02t0122100-00)
Os02g0122500	5.98957879870363	37.983835743031	-2.6649	2.1681e-06	1.8651e-05	2	1185129	1186387	1158		Conserved hypothetical protein. (Os02t0122500-00)
Os02g0123600	99.484051666087	45.8079709224933	1.1189	1.6913e-07	1.6555e-06	2	1231098	1234484	1248		Similar to CDP-diacylglycerol--inositol 3-phosphatidyltransferase 1 (EC 2.7.8.11) (Phosphatidylinositol synthase 1) (PtdIns synthase 1) (PI synthase 1) (AtPIS1). (Os02t0123600-01);Similar to CDP-diacylglycerol--inositol 3-phosphatidyltransferase 1 (EC 2.7.8.11) (Phosphatidylinositol synthase 1) (PtdIns synthase 1) (PI synthase 1) (AtPIS1). (Os02t0123600-02)
Os02g0124800	111.520252871101	295.177202411512	-1.4043	5.5055e-16	1.0839e-14	2	1288998	1289511	514		Conserved hypothetical protein. (Os02t0124800-01)
Os02g0124866	74.5559951419586	282.671960714422	-1.9227	6.3481e-25	1.9483e-23	2	1289896	1291737	1842		Hypothetical gene. (Os02t0124866-01)
Os02g0125700	27.3809316512166	78.0407329438682	-1.5111	8.8163e-06	6.9152e-05	2	1344678	1347023	1095		Similar to lil3 protein. (Os02t0125700-01)
Os02g0127700	60.5233	26.5485612499706	1.1889	2.1588e-05	0.0001597	2	1437441	1441181	1430		Similar to Ribose-phosphate pyrophosphokinase. (Os02t0127700-01);Ribose-phosphate pyrophosphokinase 1 (EC 2.7.6.1) (Phosphoribosyl pyrophosphate synthetase 1). (Os02t0127700-02)
Os02g0129300	5.98957879870363	160.227588803349	-4.7415	1.2405e-35	5.5367e-34	2	1532451	1535776	1561		Conserved hypothetical protein. (Os02t0129300-01)
Os02g0129800	0	156.616449489751	-8.6155	2.5872e-31	1.0248e-29	2	1558563	1559143	581		Conserved hypothetical protein. (Os02t0129800-01)
Os02g0129900	1.02678493692062	47.6804135295442	-5.5372	3.5537e-12	5.417e-11	2	1560757	1563229	1206		Similar to hydrolase, acting on ester bonds. (Os02t0129900-01)
Os02g0130100	63.7177096966853	177.681428819073	-1.4795	4.597e-11	6.4256e-10	2	1566154	1569479	1046		SNO glutamine amidotransferase family protein. (Os02t0130100-01)
Os02g0131100	642.995544942737	299.457071227628	1.1025	1.3235e-39	6.4474e-38	2	1626975	1630134	1741		Hypothetical conserved gene. (Os02t0131100-01);Conserved hypothetical protein. (Os02t0131100-02)
Os02g0132500	9.86854411595932	74.9645772322847	-2.9253	2.1007e-12	3.2808e-11	2	1695640	1697142	1503	b-ZIP TRANSCRIPTION FACTOR 14	Similar to Common plant regulatory factor 7. (Os02t0132500-01)
Os02g0134300	70.1065937486359	28.220385006266	1.3128	1.0598e-06	9.49e-06	2	1816334	1819090	875	Transcription Elongation Factor 1	Protein of unknown function DUF701, zinc-binding putative family protein. (Os02t0134300-01)
Os02g0134400	53.849165580726	14.2439384036366	1.9186	6.1344e-08	6.3181e-07	2	1821869	1826372	2466	L-aspartate oxidase	Fumarate reductase/succinate dehydrogenase flavoprotein, C-terminal domain containing protein. (Os02t0134400-01)
Os02g0135200	64.0029277347188	18.2563154187455	1.8097	1.1734e-08	1.32e-07	2	1850981	1858243	2715	Mitogen-activated protein kinase13, BTH-Induced MAP Kinase 2, benzothiadiazole-induced MAP kinase 2	Similar to Mitogen-activated protein kinase 13. (Os02t0135200-00)
Os02g0135900	1.65426462059434	22.6030571851135	-3.7723	1.3029e-05	9.9636e-05	2	1909010	1912796	943		Similar to 5'-AMP-activated protein kinase beta-1 subunit-related. (Os02t0135900-01);Similar to predicted protein. (Os02t0135900-02)
Os02g0136000	9.69741329313922	0	5.5951	0.00082179	0.0045197	2	1913422	1916137	2286		Phox/Bem1p domain containing protein. (Os02t0136000-00)
Os02g0136150	11.7509831669805	1.13684015428086	3.3697	0.00087437	0.0047813	2	1928657	1929365	632		Hypothetical gene. (Os02t0136150-00)
Os02g0137700	1.93948265862784	63.1949379879653	-5.0261	2.5171e-15	4.7316e-14	2	2001887	2005864	2311		NAD(P)-binding domain containing protein. (Os02t0137700-01)
Os02g0141100	15.7440356994496	165.04244122148	-3.39	2.3559e-29	8.6443e-28	2	2207998	2214514	3400	AUXIN RESPONSE FACTOR 5	Similar to Auxin response factor 5. (Os02t0141100-00)
Os02g0143100	32.6289435510331	96.0295565616065	-1.5573	4.1812e-07	3.9106e-06	2	2388400	2394345	1686	SPP2	Similar to Sucrose-phosphatase (EC 3.1.3.24). (Os02t0143100-01)
Os02g0144300	35.4811239313682	13.0402252991039	1.4441	0.00022217	0.0013744	2	2447941	2451093	3153		Similar to H0114G12.9 protein. (Os02t0144300-01)
Os02g0146600	439.121691356386	147.989838907267	1.5691	1.1282e-42	5.9384e-41	2	2557668	2561013	1712	EUKARYOTIC INITIATION FACTOR 4A-2	Similar to Eukaryotic initiation factor 4A (eIF4A) (eIF-4A). (Os02t0146600-01)
Os02g0147300	26.924582790363	9.2953400850023	1.5343	0.00082971	0.0045577	2	2599191	2604031	3948		Hypothetical conserved gene. (Os02t0147300-01)
Os02g0156633	1.88243905102114	17.3869670654719	-3.2073	0.00037946	0.0022357	2	3102631	3104794	2164		Hypothetical conserved gene. (Os02t0156633-00)
Os02g0160500	10.2108057615995	274.245968982694	-4.7473	9.0778e-60	6.8369e-58	2	3271379	3272038	660		Hypothetical conserved gene. (Os02t0160500-01)
Os02g0161900	2170.96561829584	620.246613585585	1.8074	7.4321e-242	2.239e-239	2	3340458	3343060	1641	RICE UBIQUITIN2	Similar to polyubiquitin containing 7 ubiquitin monomers. (Os02t0161900-01)
Os02g0162500	140.669536358125	62.1249707839362	1.1791	1.1896e-10	1.6125e-09	2	3358928	3360718	775		Similar to 40S ribosomal protein S14. (Os02t0162500-01)
Os02g0166200	41.1284410844316	143.108113538884	-1.7989	3.3414e-12	5.1002e-11	2	3557488	3560496	2248	-	-
Os02g0166600	135.250393635489	49.6197290868468	1.4466	5.2981e-13	8.6708e-12	2	3580321	3581706	1386		Hypothetical protein. (Os02t0166600-01)
Os02g0167100	11.7509831669805	58.9150691718491	-2.3259	6.5351e-08	6.7066e-07	2	3610970	3613988	1239	SULFURTRANSFERASE 23	Similar to 3-mercaptopyruvate sulfurtransferase precursor (EC 2.8.1.1). (Os02t0167100-01)
Os02g0168100	235.70418663089	20.2625	3.5401	5.8298e-52	3.7077e-50	2	3677525	3679266	984	4-hydroxyphenylpyruvate dioxygenase, p-hydroxyphenylpyruvate dioxygenase	Similar to 4-hydroxyphenylpyruvate dioxygenase. (Os02t0168100-01)
Os02g0168200	16.5996898135501	0	7.9555	4.2003e-05	0.00029627	2	3682192	3684126	1022		Similar to Transfactor-like protein. (Os02t0168200-01)
Os02g0169900	14.0897710788552	43.1330529124207	-1.6141	0.00047111	0.0027204	2	3792694	3796762	1260	inositol monophosphatase 2	Inositol monophosphatase family protein. (Os02t0169900-01);Inositol monophosphatase family protein. (Os02t0169900-02);Similar to IMPL1 (MYO-INOSITOL MONOPHOSPHATASE LIKE 1); 3'(2'),5'-bisphosphate nucleotidase/ inositol or phosphatidylinositol phosphatase/ inositol-1(or 4)-monophosphatase. (Os02t0169900-03)
Os02g0170000	4.90575025417631	69.079757610125	-3.8157	1.9205e-14	3.4299e-13	2	3797629	3800883	1805		Conserved hypothetical protein. (Os02t0170000-01);Pentatricopeptide repeat domain containing protein. (Os02t0170000-02)
Os02g0170500	121.731058632701	25.4785940459416	2.2563	4.8662e-19	1.1594e-17	2	3846223	3850113	1238	HAP5A SUBUNIT OF CCAAT-BOX BINDING COMPLEX	Histone-fold domain containing protein. (Os02t0170500-01)
Os02g0173200	50.8258543775708	20.5968686775591	1.3031	3.5462e-05	0.00025349	2	4008991	4010136	1146	VQ motif-containing protein 5	VQ domain containing protein. (Os02t0173200-01)
Os02g0173800	188.072774279294	54.7689462562366	1.7799	3.6511e-22	1.0072e-20	2	4038445	4042357	1706		Protein of unknown function DUF284, transmembrane eukaryotic family protein. (Os02t0173800-01)
Os02g0175500	113.573822744942	47.4797946787887	1.2582	1.5299e-09	1.8924e-08	2	4129142	4133817	1968		Protein of unknown function DUF266, plant family protein. (Os02t0175500-01)
Os02g0175600	44.1517522875868	15.6482703589247	1.4965	2.515e-05	0.00018438	2	4134903	4135628	726		Similar to 60S ribosomal protein L27a (Fragment). (Os02t0175600-01)
Os02g0176100	104.161627489837	35.0414259319511	1.5717	2.475e-11	3.5439e-10	2	4165207	4175212	2831		Similar to predicted protein. (Os02t0176100-01);Protein kinase-like domain containing protein. (Os02t0176100-02);Similar to predicted protein. (Os02t0176100-03)
Os02g0177500	43.9806214647667	17.3200941152201	1.3444	8.6491e-05	0.00057599	2	4270620	4274199	509		Similar to Small nuclear ribonucleoprotein F (snRNP-F) (Sm protein F) (Sm-F) (SmF). (Os02t0177500-01)
Os02g0178100	12.7207244962944	153.874658529427	-3.5965	6.8948e-29	2.4821e-27	2	4315391	4316956	1370	B-box-containing protein 3, CCT domain-containing gene 5, CCT (CO, CO-LIKE and TOC1) domain protein 5, CCT domain protein 5	Similar to CONSTANS-like protein CO6. (Os02t0178100-01)
Os02g0179100	8.9558463942521	33.7039669269148	-1.912	0.00039328	0.0023082	2	4384188	4387935	1064		Metal-dependent phosphohydrolase, HD region domain containing protein. (Os02t0179100-01)
Os02g0180000	279.057328411983	47.8141594300478	2.5451	8.9054e-47	5.1359e-45	2	4450273	4454802	2048	protein phosphatase 2C11, protein phosphatase 2C 11, protein phosphatase 19	Similar to Protein phosphatase type-2C. (Os02t0180000-01)
Os02g0180200	90.8134233098684	42.664942260658	1.0899	9.0999e-07	8.2124e-06	2	4460342	4463571	765		Uncharacterised protein family UPF0133 domain containing protein. (Os02t0180200-01)
Os02g0181900	21.7906581057599	88.2054213821441	-2.0172	2.3403e-09	2.8441e-08	2	4567630	4573049	3300	CLASS I CLP ATPASE B-M	Similar to ClpB. (Os02t0181900-01)
Os02g0182850	30.0619812087316	8.55973763223233	1.8123	9.1477e-05	0.00060535	2	4629617	4630180	564		Hypothetical conserved gene. (Os02t0182850-00)
Os02g0184300	103.305973375736	618.57478982929	-2.582	1.9735e-78	1.931e-76	2	4694037	4699309	2451		Hypothetical protein. (Os02t0184300-00)
Os02g0186100	25.0991873469486	3.00928276133168	3.0601	2.8089e-06	2.3705e-05	2	4791404	4793451	1800		Hypothetical conserved gene. (Os02t0186100-01)
Os02g0189000	31.6592022217192	114.620236731611	-1.8562	1.6848e-10	2.2545e-09	2	4936530	4937799	721		Similar to Chloroplast 30S ribosomal protein S21 (Fragment). (Os02t0189000-01)
Os02g0191300	335.074151081763	59.7175445748709	2.4883	1.3087e-54	8.8914e-53	2	5058825	5061929	1732	amino acid transporter-like 6	Similar to Amino acid transporter-like protein. (Os02t0191300-01)
Os02g0192700	1.65426462059434	36.1113931359802	-4.4482	5.7697e-09	6.7502e-08	2	5166998	5167991	994	peroxiredoxin IIE2	Similar to Thioredoxin peroxidase. (Os02t0192700-02)
Os02g0194700	8.8988027866454	539.999073283407	-5.9232	9.2172e-122	1.4655e-119	2	5276686	5282626	2704	LIPOXYGENASE 1	Similar to Lipoxygenase 2.3, chloroplast precursor (EC 1.13.11.12) (LOX2:Hv:3). (Os02t0194700-01);Similar to Lipoxygenase. (Os02t0194700-02)
Os02g0197125	2.33878791187475	24.5423727424161	-3.3914	1.4349e-05	0.00010911	2	5442003	5447054	2026		Hypothetical protein. (Os02t0197125-00)
Os02g0197600	218.762235171699	3244.27430851656	-3.8905	0	0	2	5468648	5470490	1127		Chlorophyll a/b-binding protein type III (Fragment). (Os02t0197600-01);Similar to Chlorophyll a-b binding protein 8. (Os02t0197600-02);Chlorophyll a/b-binding protein type III (Fragment). (Os02t0197600-03)
Os02g0200000	45.4637552625409	19.8612662247891	1.1948	0.00022103	0.0013685	2	5604321	5609451	1559		Phosphatidylinositol transfer protein-like, N-terminal domain containing protein. (Os02t0200000-01)
Os02g0200800	58.1274361512286	10.9671638412977	2.406	1.8683e-10	2.4927e-09	2	5623379	5627209	1533	brassinosteroid receptor kinase (BRI1)-interacting protein 118, BRI1-interacting protein 118, brassinosteroid receptor kinase-interacting protein 118	Targeting for Xklp2 family protein. (Os02t0200800-01)
Os02g0204400	1.48313379777423	25.1442292946825	-4.0835	2.2006e-06	1.8906e-05	2	5835504	5838694	1669	UVR3	Similar to (6-4)DNA photolyase. (Os02t0204400-00)
Os02g0204500	24.0724024100279	92.1509254470012	-1.9366	3.2396e-09	3.8753e-08	2	5841792	5847294	2522		Hypothetical conserved gene. (Os02t0204500-01);Hypothetical conserved gene. (Os02t0204500-02);Agenet domain containing protein. (Os02t0204500-03)
Os02g0206100	10.5530674072397	35.6432824842175	-1.756	0.00065474	0.003667	2	5955018	5957276	1895		UDP-glucuronosyl/UDP-glucosyltransferase family protein. (Os02t0206100-01);UDP-glucuronosyl/UDP-glucosyltransferase family protein. (Os02t0206100-02)
Os02g0206700	0	16.4507457619465	-6.5869	4.6544e-05	0.00032559	2	5978219	5979957	1739		UDP-glucuronosyl/UDP-glucosyltransferase family protein. (Os02t0206700-01)
Os02g0208100	50.0842874786837	17.0526023142129	1.5544	4.2991e-06	3.5267e-05	2	6057100	6060267	2239	PLASTIDIC NUCLEOTIDE TRANSPORT PROTEIN 2	Similar to plastidic ATP/ADP-transporter. (Os02t0208100-01)
Os02g0208500	6.84523291280415	28.3541309067696	-2.0504	0.00060931	0.0034378	2	6078179	6079111	673	CADMIUM TOLERANT 4	Conserved hypothetical protein. (Os02t0208500-01)
Os02g0209000	71.0763350779498	34.3058234791812	1.0509	2.2444e-05	0.00016555	2	6119126	6127235	2578		Hypothetical conserved gene. (Os02t0209000-01)
Os02g0209300	40.2157433627244	2.34055325881353	4.1028	6.0432e-11	8.4111e-10	2	6146113	6146678	566		Hypothetical conserved gene. (Os02t0209300-01)
Os02g0218200	599.471272338824	167.851105132056	1.8365	2.0292e-69	1.7401e-67	2	6599225	6606516	1996		Peptidase M1, membrane alanine aminopeptidase family protein. (Os02t0218200-01);Similar to APM1 (AMINOPEPTIDASE M1). (Os02t0218200-02)
Os02g0218700	64.8015382412126	0	9.9204	8.7708e-13	1.4092e-11	2	6628383	6630103	1721	ALLENE OXIDE SYNTHASE 3	Allene oxide synthase (CYP74A3), Fatty acid 9-/13-hydroperoxide lyase (CYP74C), Biosynthesis of jasmonic acid (JA), Plant defense (Os02t0218700-01)
Os02g0219900	111.862514516741	51.0240610421349	1.1325	2.254e-08	2.4634e-07	2	6680305	6683027	1015		Similar to Epstein-Barr nuclear antigen-1 (EBNA-1). (Os02t0219900-01);Similar to Epstein-Barr nuclear antigen-1 (EBNA-1). (Os02t0219900-02)
Os02g0220500	251.220047899912	119.435089149742	1.0727	6.4316e-16	1.2597e-14	2	6716992	6720422	1705	ELONGATION FACTOR 1 GAMMA-LIKE PROTEIN	Elongation factor 1-gamma (EF-1-gamma) (eEF-1B gamma). (Os02t0220500-01)
Os02g0225000	19.7941318395253	80.9831427549481	-2.0325	8.6624e-09	9.9473e-08	2	7018719	7024190	1285		Similar to cDNA clone:001-044-E12, full insert sequence. (Os02t0225000-01)
Os02g0226300	82.6561874221101	30.8284300660868	1.4229	2.3704e-08	2.5832e-07	2	7083362	7088382	1074		Mitochondrial carrier protein domain containing protein. (Os02t0226300-00)
Os02g0227100	61.1507473543838	3.5442663633462	4.1088	6.986e-16	1.3648e-14	2	7132034	7133382	807		Conserved hypothetical protein. (Os02t0227100-01)
Os02g0227200	153.162086423993	30.6278112153313	2.3221	3.1777e-24	9.4735e-23	2	7135190	7137965	636	EARLY NODULIN 93B	Early nodulin. (Os02t0227200-01)
Os02g0229000	59.7246571642162	22.2686924338544	1.4233	2.0717e-06	1.7866e-05	2	7258694	7260380	719		Similar to 40S ribosomal protein S19-like. (Os02t0229000-01)
Os02g0232400	423.891048125397	187.712371356845	1.1752	6.6257e-29	2.389e-27	2	7491229	7497708	1513		Similar to Citrate synthase. (Os02t0232400-01);Similar to Citrate synthase. (Os02t0232400-02)
Os02g0234500	24.7569257013084	430.394307820682	-4.1198	6.3634e-86	7.0046e-84	2	7621905	7627260	2011		NAD(P)-binding domain containing protein. (Os02t0234500-01);Similar to predicted protein. (Os02t0234500-02);Similar to UOS1. (Os02t0234500-03)
Os02g0240100	56.130909884994	2.47429915931716	4.5037	3.1191e-15	5.825e-14	2	7938411	7939811	1326	class III peroxidase 30	Similar to Peroxidase 2 (Fragment). (Os02t0240100-01)
Os02g0241100	109.580770212473	38.4519463947937	1.5109	2.4155e-11	3.4631e-10	2	7975665	7978686	2541		Protein kinase, core domain containing protein. (Os02t0241100-01)
Os02g0245800	1.54017740538093	18.3231883689973	-3.5725	0.00012424	0.00080469	2	8244347	8248444	2343	SHAKER POTASSIUM CHANNEL 3	Inward rectifying shaker-like potassium channel, Negative regulation of OsKAT2 channel activity (Os02t0245800-01)
Os02g0251800	20.5356987384125	3.81175816435346	2.4296	0.00014112	0.0009058	2	8539273	8539623	351	VQ motif-containing protein 6	VQ domain containing protein. (Os02t0251800-00)
Os02g0254600	32.9141615890666	130.134761190032	-1.9832	7.9323e-13	1.2781e-11	2	8714222	8715050	707		Conserved hypothetical protein. (Os02t0254600-01)
Os02g0255700	32.7430307662465	207.77425643239	-2.6658	1.5367e-28	5.4634e-27	2	8810104	8820960	1788	FLO2-LIKE1	Conserved hypothetical protein. (Os02t0255700-01);Hypothetical conserved gene. (Os02t0255700-02)
Os02g0255801	8.27132310297168	58.1125937688273	-2.8127	1.4421e-09	1.7887e-08	2	8813629	8814915	1233	-	-
Os02g0257300	20.3075243079857	224.960604647106	-3.4696	3.2811e-40	1.6156e-38	2	8873101	8875996	1398	SULFURTRANSFERASE 12	Rhodanese-like domain containing protein. (Os02t0257300-00)
Os02g0257400	1.54017740538093	25.679212896697	-4.0594	1.8011e-06	1.5638e-05	2	8876190	8876441	252	-	-
Os02g0258800	0	23.0711678368762	-8.6598	8.3285e-06	6.555e-05	2	8973633	8977322	653		Conserved hypothetical protein. (Os02t0258800-01)
Os02g0259600	22.3610941818269	61.857478982929	-1.468	0.00011456	0.00074538	2	9005264	9007486	741		Similar to 50S ribosomal protein L21, chloroplast precursor (CL21) (CS-L7). (Os02t0259600-01);Similar to 50S ribosomal protein L21. (Os02t0259600-02)
Os02g0266000	145.061894143841	11.9033851448231	3.6072	4.9089e-33	2.0435e-31	2	9502820	9505396	1275		Similar to N-(5'-phosphoribosyl)anthranilate isomerase. (Os02t0266000-01)
Os02g0266800	30.6894608924053	7.95788	1.9473	3.7368e-05	0.00026636	2	9535430	9538420	1207	RICE TRANSCRIPTION ACTIVATOR 1	Transcriptional activator protein. (Os02t0266800-01)
Os02g0269200	48.3729792504827	1.00309425377723	5.5917	7.9198e-14	1.3634e-12	2	9641620	9642458	710		Dynein light chain, type 1 family protein. (Os02t0269200-01)
Os02g0273100	188.129817886901	61.4562412814181	1.6141	7.4598e-20	1.8306e-18	2	9950654	9954960	1727		Aminotransferase, class IV family protein. (Os02t0273100-01);Aminotransferase, class IV family protein. (Os02t0273100-02)
Os02g0274000	55.6175174165337	20.7974875283145	1.4191	4.8413e-06	3.9404e-05	2	9993963	9998257	1592	RESTORATION OF FERTILITY 2	Similar to Rf2 protein. (Os02t0274000-01);Similar to Rf2 protein. (Os02t0274000-02);Mitochondrial glycine-rich protein, Fertility restoration in LD-CMS (Os02t0274000-03)
Os02g0274100	2118.94184815853	214.929662109334	3.3014	0	0	2	10001543	10010228	2025	ABNORMAL INFLORESCENCE MERISTEM1	3-hydroxyacyl-CoA dehydrogenase, Multifunctional protein, RNA- and microtubule-binding protein, Salicylic acid (SA) biosynthesis, Maintenance of root meristem activity, Beta -oxidation of fatty acids (Os02t0274100-01);Similar to Peroxisomal fatty acid beta-oxidation multifunctional protein. (Os02t0274100-02)
Os02g0274900	41.0713974768249	165.77804367425	-2.013	2.9538e-16	5.9476e-15	2	10074588	10081478	1932		Major facilitator superfamily protein. (Os02t0274900-01);Similar to metabolite transport protein csbC. (Os02t0274900-02);Similar to metabolite transport protein csbC. (Os02t0274900-03)
Os02g0275200	22.1899633590068	5.08234421913795	2.1263	0.00022854	0.0014104	2	10088213	10094968	1833		Xyloglucan fucosyltransferase family protein. (Os02t0275200-01);Hypothetical conserved gene. (Os02t0275200-02)
Os02g0276500	22.9315302578939	88.1385484318923	-1.9424	6.5534e-09	7.6204e-08	2	10155843	10164739	1993	tocopherol cyclase, VITAMIN E DEFICIENT 1	Similar to Tocopherol cyclase. (Os02t0276500-01)
Os02g0280400	54.1914272263662	125.854892373916	-1.2156	3.7769e-06	3.1308e-05	2	10371074	10380939	2863		Similar to casein kinase I isoform delta-like. (Os02t0280400-01);Similar to Dual specificity kinase 1. (Os02t0280400-02);Hypothetical gene. (Os02t0280400-03)
Os02g0281000	29.6626759554847	104.656167144091	-1.8189	1.8919e-09	2.3213e-08	2	10419062	10428014	2369	Protein phosphatase 23	RmlC-like jelly roll fold domain containing protein. (Os02t0281000-01);Similar to predicted protein. (Os02t0281000-02)
Os02g0282100	18.9384777254248	4.07924996536072	2.2149	0.00049863	0.0028606	2	10509169	10512214	1068		Conserved hypothetical protein. (Os02t0282100-01)
Os02g0284600	99.5410952736937	44.8717496189679	1.1495	9.9829e-08	1.002e-06	2	10700829	10701516	688		Similar to 60S ribosomal protein L27. (Os02t0284600-01)
Os02g0285800	20.9920475992661	1281.41947272528	-5.9318	3.825e-286	1.4596e-283	2	10739451	10747067	2057		Similar to GTP-binding protein typA (Tyrosine phosphorylated protein A). (Os02t0285800-01);Similar to predicted protein. (Os02t0285800-02)
Os02g0287000	150.195818828444	52.094028246164	1.5277	3.4473e-15	6.4221e-14	2	10822643	10825665	1116		Similar to 40S ribosomal protein S3a (CYC07 protein). (Os02t0287000-01);Ribosomal protein S3Ae domain containing protein. (Os02t0287000-02)
Os02g0291500	69.9354629258158	27.0166719017333	1.3722	5.2661e-07	4.8814e-06	2	11066134	11067381	1034		Conserved hypothetical protein. (Os02t0291500-01)
Os02g0301100	35.9945163998285	12.3714957965858	1.5408	0.00010659	0.00069826	2	11592365	11596449	1383	SWEET4	RAG1-activating protein 1 homologue domain containing protein. (Os02t0301100-01)
Os02g0306401	632.04317228225	234.924674234626	1.4278	5.1761e-54	3.4551e-52	2	11997254	12002625	1485	NICOTINAMINE AMINOTRANSFERASE 1	Similar to Nicotianamine aminotransferase A. (Os02t0306401-00)
Os02g0307000	49.1715897569765	109.002908910459	-1.1485	4.6795e-05	0.00032705	2	12023919	12034641	3614		Guanylate-binding protein family protein. (Os02t0307000-01)
Os02g0313700	142.49493180154	49.0847454848323	1.5376	1.3572e-14	2.439e-13	2	12398146	12405155	2887		Similar to NTMC2T6.1/NTMC2TYPE6.1. (Os02t0313700-01);Similar to Synaptotagmin C (Synaptic vesicle protein O-p65-C). (Os02t0313700-02)
Os02g0314300	1.48313379777423	67.5416797543333	-5.5091	1.3038e-16	2.6772e-15	2	12432303	12448557	1795	Ca(2+)/H(+) EXCHANGER 1C	Sodium/calcium exchanger membrane region domain containing protein. (Os02t0314300-00)
Os02g0317400	46.775758237495	23.3386596378835	1.003	0.00086068	0.0047132	2	12609112	12613259	1078	COPZ2	Longin-like domain containing protein. (Os02t0317400-01);Similar to Coatomer subunit zeta-2. (Os02t0317400-02)
Os02g0318450	3.76487810204228	87.8710566308851	-4.5447	6.5298e-20	1.6059e-18	2	12664725	12666874	1032		ABC transporter-like domain containing protein. (Os02t0318450-00)
Os02g0318500	0	42.1968316088953	-5.7235	5.5944e-11	7.7959e-10	2	12668310	12669932	1374	ABC transporter superfamily ABCG subgroup member 40, pleiotropic drug resistance 4	ABC transporter-like domain containing protein. (Os02t0318500-00)
Os02g0319300	72.8446869137575	34.5733152801884	1.0752	1.3139e-05	0.00010038	2	12731587	12732144	558		Glutathione S-transferase, C-terminal-like domain containing protein. (Os02t0319300-01)
Os02g0321900	103.705278628983	33.9714587279221	1.6101	1.3687e-11	1.9973e-10	2	12869461	12872315	627		Similar to Ribosomal protein L1. (Os02t0321900-01);Similar to 60S ribosomal protein L10a-1. (Os02t0321900-02)
Os02g0326700	161.319322311751	884.862877732017	-2.4555	1.44e-104	1.9058e-102	2	13156600	13163831	1558	Rhomboid 6, RHOMBOID 6	Peptidase S54, rhomboid domain containing protein. (Os02t0326700-01)
Os02g0327000	96.9741329313922	25.9467046977043	1.902	4.831e-13	7.9232e-12	2	13173784	13176182	1012	GTPase-activating protein 1	C2 domain containing protein. (Os02t0327000-01);C2 domain containing protein. (Os02t0327000-02)
Os02g0327500	86.3640219165457	1.47120490553993	5.8754	2.0243e-23	5.8595e-22	2	13200808	13203751	1740		Protein of unknown function DUF266, plant family protein. (Os02t0327500-01)
Os02g0328300	14.7172507625289	72.4234051227157	-2.2989	2.7878e-09	3.3647e-08	2	13280881	13292533	1215		Phenol hydroxylase reductase family protein. (Os02t0328300-01);Phenol hydroxylase reductase family protein. (Os02t0328300-02)
Os02g0329800	60.4091804554966	10.3653072890313	2.543	2.3985e-11	3.4429e-10	2	13367971	13370420	2112	xylosyl arabinosyl substitution of xylan 1	Glycosyltransferase, Xylan biosynthesis (Os02t0329800-01)
Os02g0332800	9.75445690074592	37.0476144395056	-1.9252	0.00018696	0.0011767	2	13606095	13609389	2010		Hypothetical gene. (Os02t0332800-01);Conserved hypothetical protein. (Os02t0332800-02)
Os02g0436400	41.6988771604986	11.9033851448231	1.8086	4.1846e-06	3.4439e-05	2	13917306	13923016	1315	DAPB1	NAD(P)-binding domain containing protein. (Os02t0436400-01)
Os02g0440000	152.933911993566	70.0828518639022	1.1258	7.4221e-11	1.0274e-09	2	14124447	14132084	1466	LYSA	Similar to Diaminopimelate decarboxylase. (Os02t0440000-01);Similar to cDNA clone:J013098O07, full insert sequence. (Os02t0440000-02)
Os02g0455400	20.5927423460192	1.13684015428086	4.179	2.5685e-06	2.1894e-05	2	15106328	15107381	1054		Hypothetical conserved gene. (Os02t0455400-00)
Os02g0456800	48.886371718943	102.850597487292	-1.073	0.00021994	0.0013632	2	15192260	15196610	3938		Similar to Pollen signalling protein with adenylyl cyclase activity (Fragment). (Os02t0456800-01)
Os02g0460200	36.5079088682888	243.417538916607	-2.7372	3.6256e-34	1.5722e-32	2	15397485	15398605	1089		Similar to OSIGBa0131F24.5 protein. (Os02t0460200-01);Similar to OSIGBa0131F24.5 protein. (Os02t0460200-02)
Os02g0461900	51.7955957068848	12.9733523488521	1.9973	5.4725e-08	5.6618e-07	2	15482803	15485901	1510		Similar to actin associated protein. (Os02t0461900-01);Similar to Actin associated protein. (Os02t0461900-02)
Os02g0462300	0	35.8439013349729	-5.208	2.0847e-09	2.547e-08	2	15502622	15503795	693		Hypothetical conserved gene. (Os02t0462300-00)
Os02g0462401	0	13.5752089011185	-4.8947	0.00026206	0.0015958	2	15505302	15507245	937		Conserved hypothetical protein. (Os02t0462401-00)
Os02g0471500	130.458730596526	42.1968316088953	1.6284	2.2291e-14	3.9563e-13	2	16009711	16014282	1758	protein phosphatase 2C14, protein phosphatase 2C 14, protein phosphatase 24	Protein phosphatase 2C domain containing protein. (Os02t0471500-01);Protein phosphatase 2C domain containing protein. (Os02t0471500-02);Similar to protein phosphatase 2C containing protein. (Os02t0471500-03)
Os02g0473200	69.6502448877823	22.8036760358689	1.6109	2.9813e-08	3.1972e-07	2	16114933	16120438	1639	aspartic protease 19	Peptidase aspartic, catalytic domain containing protein. (Os02t0473200-01);Similar to OSIGBa0137O04.7 protein. (Os02t0473200-02);Hypothetical conserved gene. (Os02t0473200-03)
Os02g0474000	94.521257804304	43.2667988129244	1.1274	2.9887e-07	2.8417e-06	2	16150047	16152871	2825	F-box protein 88	F-box associated interaction domain domain containing protein. (Os02t0474000-01)
Os02g0475400	2.16765708905465	47.6135405792924	-4.4572	2.2263e-11	3.2058e-10	2	16265406	16268832	1974	BASS3	Bile acid:sodium symporter family protein. (Os02t0475400-01)
Os02g0481700	72.6735560909374	34.1052046284257	1.0914	1.099e-05	8.5235e-05	2	16602669	16608160	1839		Similar to lipase class 3 family protein. (Os02t0481700-01)
Os02g0488600	37.420606589996	93.4215115017857	-1.3199	1.6673e-05	0.00012582	2	16981502	16985338	1539	plant U-box-containing protein 8, U-box protein 8	Armadillo-like helical domain containing protein. (Os02t0488600-01)
Os02g0489400	75.3546056484524	32.9683644741448	1.1926	2.037e-06	1.7599e-05	2	17035598	17038087	931	RIBOSOMAL PROTEIN S8	Similar to 40S ribosomal protein S8. (Os02t0489400-01)
Os02g0494400	32.0014638673594	8.62661058248415	1.8913	3.4815e-05	0.00024902	2	17327569	17335567	1623		Similar to TPR Domain containing protein, expressed. (Os02t0494400-01)
Os02g0498300	6.10366601391704	61.6568601321735	-3.3365	8.8787e-12	1.314e-10	2	17527550	17539443	1388		Similar to non-imprinted in Prader-Willi/Angelman syndrome region protein 1. (Os02t0498300-01)
Os02g0499000	86.7633271697926	341.854521687279	-1.9782	4.7948e-31	1.8734e-29	2	17575129	17582223	2697	ETHYLENE RESPONSE FACTOR 140	Similar to DNA binding protein. (Os02t0499000-01)
Os02g0503400	87.7901121067133	29.8253358123095	1.5575	1.1069e-09	1.3871e-08	2	17846294	17847820	573	RIBOSOMAL PROTEIN L35	Similar to 60S ribosomal protein L35. (Os02t0503400-01)
Os02g0504500	159.037578007483	73.2927534759894	1.1176	3.885e-11	5.4571e-10	2	17930757	17936165	1259		PUG domain containing protein. (Os02t0504500-01);Similar to predicted protein. (Os02t0504500-02)
Os02g0506500	121.445840594667	51.358425793394	1.2416	5.9157e-10	7.6006e-09	2	18039127	18049853	1420		Similar to ubiquitin-activating enzyme E1 domain-containing protein 1. (Os02t0506500-01);Similar to predicted protein. (Os02t0506500-02);Similar to ubiquitin-activating enzyme E1 domain-containing protein 1. (Os02t0506500-03);NAD(P)-binding domain containing protein. (Os02t0506500-04)
Os02g0511400	11.1235034833067	0	5.056	0.00036185	0.0021386	2	18296255	18310133	1310		Glucose/ribitol dehydrogenase family protein. (Os02t0511400-01)
Os02g0514326	28.3506729805305	0	5.4058	1.0845e-08	1.2286e-07	2	18537130	18540652	2754		Hypothetical protein. (Os02t0514326-00)
Os02g0515000	33.5416412727403	186.241166451305	-2.4731	1.4076e-23	4.0952e-22	2	18564241	18568541	2092		Hypothetical conserved gene. (Os02t0515000-01);Conserved hypothetical protein. (Os02t0515000-02)
Os02g0517900	5.41914272263662	26.414815349467	-2.2852	0.0003506	0.0020822	2	18817869	18821399	2661		Aminotransferase-like, plant mobile domain domain containing protein. (Os02t0517900-01)
Os02g0523800	21.2202220296929	4.61423356737524	2.2013	0.00023981	0.0014732	2	19121903	19125625	1569	inositol 1, 3, 4, 5, 6-pentakisphosphate 2-kinase 2, IP6 Kinase	Inositol polyphosphate kinase family protein. (Os02t0523800-01)
Os02g0525900	207.410557257966	17.7882047669828	3.5435	5.77e-46	3.2781e-44	2	19219047	19224966	2300		Similar to Acetyl-coenzyme A synthetase 2 (EC 6.2.1.1) (Acetate--CoA ligase 2) (Acyl-activating enzyme 2). (Os02t0525900-01);Similar to Acetyl-coenzyme A synthetase 2 (EC 6.2.1.1) (Acetate--CoA ligase 2) (Acyl-activating enzyme 2). (Os02t0525900-02);Similar to H0502B11.5 protein. (Os02t0525900-03)
Os02g0526400	2503.18758899727	274.179096032442	3.1906	0	0	2	19251968	19256233	2618	CLASS I CLP ATPASE D1	Similar to ATP-dependent Clp protease ATP-binding subunit. (Os02t0526400-01)
Os02g0527600	254.015184672641	89.1416426856695	1.5107	2.7576e-24	8.2532e-23	2	19324219	19332130	4240	CONSTITUTIVE TRIPLE-RESPONSE2	Similar to CTR1-like protein kinase. (Os02t0527600-01)
Os02g0532300	28.4647601957439	7.55664337845511	1.9134	8.4737e-05	0.0005653	2	19591287	19595510	983		Hypothetical conserved gene. (Os02t0532300-01);Alpha/beta hydrolase fold-1 domain containing protein. (Os02t0532300-02)
Os02g0532500	192.921480925864	59.0488150723527	1.708	1.1418e-21	3.0576e-20	2	19597550	19598541	992	GERMIN-LIKE PROTEIN 2-4	Germin-like protein, Fungal blast and bacterial blight resistance (Os02t0532500-01)
Os02g0533000	62.063445076091	214.595297358075	-1.7898	2.0361e-17	4.3732e-16	2	19623488	19628801	2015		FeS cluster biogenesis domain containing protein. (Os02t0533000-00)
Os02g0534800	64.2881457727523	26.3479423992151	1.2869	3.9754e-06	3.2811e-05	2	19710368	19713468	912		Similar to 40S ribosomal protein S14 (Clone MCH2). (Os02t0534800-01)
Os02g0537700	92.6958623608896	254.518448658408	-1.4572	7.5864e-15	1.384e-13	2	19882081	19885745	1078	rice 2-Cys peroxiredoxin BAS1, chloroplast 2-Cys peroxiredoxin BAS1, 2-Cys Prx BAS1	Similar to 2-cys peroxiredoxin BAS1, chloroplast precursor (EC 1.11.1.15) (Thiol- specific antioxidant protein) (Fragment). (Os02t0537700-01)
Os02g0539600	138.387792053857	60.1187822763818	1.2028	9.5885e-11	1.3114e-09	2	20011829	20013851	1335	green-revertible yellow79	SANT domain, DNA binding domain containing protein. (Os02t0539600-01)
Os02g0541325	1070.93668920821	116.358933438158	3.2022	2.7857e-213	7.6845e-211	2	20109369	20112225	1191		Similar to Serine decarboxylase. (Os02t0541325-00)
Os02g0543000	335.245281904583	137.691404568487	1.2838	7.156e-26	2.2787e-24	2	20165664	20166649	565	ABSCISIC ACID-STRESS-RIPENING-INDUCIBLE 1 PROTEIN	Abscisic stress ripening protein 1. (Os02t0543000-01);Hypothetical conserved gene. (Os02t0543000-02);Similar to Abscisic stress ripening protein 1. (Os02t0543000-03);ABA/WDS induced protein family protein. (Os02t0543000-04);Abscisic stress ripening protein 1. (Os02t0543000-05)
Os02g0550600	226.577209413817	20.3962498268036	3.4736	2.1535e-49	1.2908e-47	2	20717898	20721731	2449	NEUTRAL/ALKALINE INVERTASE 8	Plant neutral invertase family protein. (Os02t0550600-01)
Os02g0551100	199.196277762601	36.0445201857283	2.4663	6.8563e-33	2.8387e-31	2	20746335	20751320	1592	STRESS/ABA-ACTIVATED PROTEIN KINASE 6	Serine/threonine protein kinase, Dehydration-inducible SNF1-related protein kinase 2, Hyperosmotic stress response, Abscisic acid (ABA) signaling (Os02t0551100-01)
Os02g0553200	146.088679080762	764.759059079758	-2.3882	1.9619e-87	2.2127e-85	2	20868385	20872077	1698	ASCORBATE PEROXIDASE 8	Thylakoid membrane-bound ascorbate peroxidase, Tolerance to bacterial blight, Response to NaCl (Os02t0553200-01)
Os02g0554100	2.11061348144795	29.8922087625613	-3.824	4.6469e-07	4.325e-06	2	20913876	20919054	1691		Similar to UVB-resistance protein UVR8. (Os02t0554100-01)
Os02g0556800	5.76140436827683	135.150232458918	-4.552	8.9115e-30	3.3069e-28	2	21060083	21061555	1058		Similar to proline-rich family protein. (Os02t0556800-01)
Os02g0557800	5.98957879870363	108.869163009955	-4.184	3.0858e-23	8.8757e-22	2	21128650	21131368	1536	A-TYPE RESPONSE REGULATOR 2	A-type response regulator, Cytokinin signaling (Os02t0557800-01);A-type response regulator, Cytokinin signaling (Os02t0557800-02)
Os02g0562600	173.355523516765	7.89100812971418	4.4574	1.6227e-43	8.8249e-42	2	21330472	21335235	3141	POWDERY-MILDEW-RESISTANCE GENE O_	Similar to Seven trans-membrane protein (Fragment). (Os02t0562600-01)
Os02g0562700	31.5451150065058	249.168612638263	-2.9816	2.3966e-38	1.1337e-36	2	21344262	21348564	1226		Similar to Gamma hydroxybutyrate dehydrogenase (EC 1.1.1.61). (Os02t0562700-01);Similar to Gamma hydroxybutyrate dehydrogenase (EC 1.1.1.61). (Os02t0562700-02)
Os02g0563800	29.2633707022378	68.5447740081105	-1.228	0.00057088	0.0032377	2	21396354	21399727	3077	F-box protein 97	Cyclin-like F-box domain containing protein. (Os02t0563800-01);Cyclin-like F-box domain containing protein. (Os02t0563800-02)
Os02g0564300	8.9558463942521	60.1187822763818	-2.7469	1.2839e-09	1.5984e-08	2	21420322	21422355	2034		Conserved hypothetical protein. (Os02t0564300-01)
Os02g0564400	64.8015382412126	221.750703035019	-1.7748	9.98e-18	2.1866e-16	2	21425672	21431619	2326		Similar to CLPX (Clp protease regulatory subunit X); ATPase. (Os02t0564400-01)
Os02g0567100	5.53322993785002	46.6104463255151	-3.0745	1.2463e-08	1.3947e-07	2	21563496	21566565	889		Thioredoxin domain 2 containing protein. (Os02t0567100-01)
Os02g0569900	30.3471992467651	1.00309425377723	4.919	4.2422e-09	5.0274e-08	2	21740304	21741960	1657	P-450 76M7	Cytochrome P450 family protein. (Os02t0569900-01)
Os02g0570400	1178.34980233163	102.850597487292	3.5181	4.2269e-251	1.3441e-248	2	21765011	21773418	3061	ENT-KAURENE SYNTHASE 7	Similar to Ent-kaurene synthase 1A. (Os02t0570400-01)
Os02g0572900	36.5649524758955	8.09162698046963	2.176	1.6592e-06	1.4445e-05	2	21956715	21960121	1640		Zinc finger, C2H2-type domain containing protein. (Os02t0572900-01)
Os02g0574500	75.9250417245194	29.4909710610505	1.3643	1.9158e-07	1.8649e-06	2	22038664	22041979	1520		General substrate transporter domain containing protein. (Os02t0574500-01);General substrate transporter domain containing protein. (Os02t0574500-02);General substrate transporter domain containing protein. (Os02t0574500-03)
Os02g0575500	51.1110724156043	621.249707839362	-3.6035	1.9714e-111	2.875e-109	2	22077489	22085057	2026	ABC1 domain-containing gene 2	Similar to ABC transporter-like. (Os02t0575500-01);Similar to ATATH13. (Os02t0575500-02)
Os02g0575900	10.496023799633	0	4.1243	0.00081765	0.0045001	2	22110140	22117656	2579	EXOCYST SUBUNIT EXO70 FAMILY PROTEIN FX6	Exo70 exocyst complex subunit family protein. (Os02t0575900-01)
Os02g0579000	18.8243905102114	0	5.552	3.1493e-06	2.6393e-05	2	22258833	22260681	1369	NAC DOMAIN-CONTAINING PROTEIN 1	No apical meristem (NAM) protein domain containing protein. (Os02t0579000-01)
Os02g0579800	257.66597555947	109.939130213984	1.2288	3.2788e-19	7.8526e-18	2	22311834	22313012	983	FW2.2-like 2	Similar to Fw2.2. (Os02t0579800-01)
Os02g0581100	3.99305253246909	87.0685812278633	-4.4466	1.5462e-19	3.7343e-18	2	22390373	22390985	613		Similar to photosystem II 5 kD protein. (Os02t0581100-01)
Os02g0581400	12.5495936734743	42.0630857083917	-1.7449	0.00023035	0.0014193	2	22415292	22426149	3464		Conserved hypothetical protein. (Os02t0581400-01);Conserved hypothetical protein. (Os02t0581400-02)
Os02g0582100	18.3680416493578	52.5621388979267	-1.5168	0.0002527	0.0015454	2	22436124	22440885	2240		Conserved hypothetical protein. (Os02t0582100-00)
Os02g0582600	19.7941318395253	2.13993440805808	3.2094	2.23e-05	0.0001647	2	22468206	22469788	1158		Heavy metal transport/detoxification protein domain containing protein. (Os02t0582600-01);Heavy metal transport/detoxification protein domain containing protein. (Os02t0582600-02)
Os02g0586500	49.0004589341564	18.3231883689973	1.4191	1.7789e-05	0.00013358	2	22602418	22605754	1888		Similar to OSIGBa0124N08.5 protein. (Os02t0586500-01);Similar to Small nuclear ribonucleoprotein Sm D1 (snRNP core protein D1) (Sm-D1) (Sm-D autoantigen). (Os02t0586500-02)
Os02g0588500	2.79513677272836	30.8284300660868	-3.4633	9.1247e-07	8.2316e-06	2	22687278	22692268	1841		Hypothetical conserved gene. (Os02t0588500-01);PLC-like phosphodiesterase, TIM beta/alpha-barrel domain domain containing protein. (Os02t0588500-02)
Os02g0588600	0	17.1863482147165	-4.9131	3.9572e-05	0.00028059	2	22692610	22694029	977		Conserved hypothetical protein. (Os02t0588600-01)
Os02g0589000	12.8348117115078	55.7720405100138	-2.1195	8.4315e-07	7.6514e-06	2	22722799	22733189	1365		Lecithin:cholesterol acyltransferase family protein. (Os02t0589000-01)
Os02g0589700	0	17.8550777172346	-4.9681	2.6971e-05	0.00019641	2	22757091	22758212	978		Lecithin:cholesterol/phospholipid:diacylglycerol acyltransferase domain containing protein. (Os02t0589700-00)
Os02g0591000	170.046994275576	53.7658520024593	1.6612	1.0782e-18	2.5292e-17	2	22836027	22838425	1681		Conserved hypothetical protein. (Os02t0591000-01);Conserved hypothetical protein. (Os02t0591000-02)
Os02g0591700	135.820829711556	57.9119749180719	1.2298	7.6367e-11	1.0539e-09	2	22882165	22884156	964		Similar to Candida glabrata strain CBS138 chromosome L complete sequence. (Os02t0591700-01)
Os02g0591800	27.2668444360032	9.09472123424685	1.584	0.00059962	0.0033873	2	22885246	22888126	1208		Brix domain containing protein. (Os02t0591800-01);Brix domain containing protein. (Os02t0591800-02)
Os02g0591900	19.280739371065	94.0902410043038	-2.2869	1.4764e-11	2.149e-10	2	22892318	22897425	2797		Protein kinase, catalytic domain domain containing protein. (Os02t0591900-01);Similar to protein kinase family protein. (Os02t0591900-02);Protein kinase, catalytic domain domain containing protein. (Os02t0591900-03)
Os02g0592400	84.5386264731313	42.1968316088953	1.0025	7.5182e-06	5.9686e-05	2	22927598	22930325	664	Hypoxia-Induced Gene Domain 4, Hypoxia-Induced Gene Domain Protein 4	Hypoxia induced protein conserved region family protein. (Os02t0592400-01)
Os02g0593500	13.747509433215	211.786633447498	-3.9454	5.6601e-42	2.9056e-40	2	22971895	22975181	2043	PHOSPHATE TRANSPORTER 14	Phosphate transporter family protein. (Os02t0593500-01);Similar to Phosphate transporter 2-1. (Os02t0593500-02)
Os02g0595100	39.531220071444	110.340367915495	-1.4809	2.0792e-07	2.0158e-06	2	23083106	23086437	2779		Similar to N-acetylglucosaminyltransferase III. (Os02t0595100-01);Similar to N-acetylglucosaminyltransferase III. (Os02t0595100-02)
Os02g0595700	114.486520466649	373.886664857898	-1.7074	3.8804e-27	1.3143e-25	2	23111937	23113830	1496	ELONGATION FACTOR TU	Chloroplast translational elongation factor Tu. (Os02t0595700-01);Chloroplast elongation factor TuA (EF-TuA) precursor (Fragment). (Os02t0595700-02);Chloroplast translational elongation factor Tu. (Os02t0595700-04)
Os02g0596000	13.2911605723614	102.850597487292	-2.952	1.3029e-16	2.6772e-15	2	23126925	23129898	932	SULFURTRANSFERASE 1	Rhodanese-like domain containing protein. (Os02t0596000-01);Similar to predicted protein. (Os02t0596000-02)
Os02g0600200	107.356069515812	303.068210541226	-1.4972	3.6639e-18	8.2974e-17	2	23465969	23468038	824		IQ calmodulin-binding region domain containing protein. (Os02t0600200-01);Similar to predicted protein. (Os02t0600200-02)
Os02g0600400	105.473630464791	16.0495080604356	2.7163	8.2212e-20	2.011e-18	2	23480321	23486812	2008	d-glucose 6-phosphate dehydrogenase 1	Similar to Glucose-6-phosphate dehydrogenase. (Os02t0600400-01)
Os02g0602400	33.8268593107739	89.6097533374322	-1.4055	7.969e-06	6.2916e-05	2	23575780	23578280	1069		Mitochodrial transcription termination factor-related family protein. (Os02t0602400-01);Hypothetical conserved gene. (Os02t0602400-02)
Os02g0603600	74.099646281105	9.36221303525411	2.9845	1.6584e-15	3.1696e-14	2	23643455	23651476	1241	basic helix-loop-helix protein 110	Conserved hypothetical protein. (Os02t0603600-01)
Os02g0606200	75.9820853321261	295.979677814534	-1.9618	8.8101e-27	2.9447e-25	2	23759252	23760433	1078	B-box-containing protein 4	Zinc finger, B-box domain containing protein. (Os02t0606200-01)
Os02g0606800	132.11299521712	19.9281391750409	2.7289	1.6451e-24	4.9624e-23	2	23773136	23775628	1071	NICOTINAMIDASE	Isochorismatase hydrolase family protein. (Os02t0606800-01)
Os02g0608900	5.87549158349023	56.4407700125319	-3.264	1.052e-10	1.4303e-09	2	23894669	23898830	1415		Similar to Epstein-Barr virus (B95-8 isolate) U2-IR2 domain encoding nuclear protein EBNA2, complete cds. (Os02t0608900-01);Similar to Epstein-Barr virus (B95-8 isolate) U2-IR2 domain encoding nuclear protein EBNA2, complete cds. (Os02t0608900-02)
Os02g0610600	292.006227338704	110.54098676625	1.4014	2.7112e-25	8.3999e-24	2	23992509	23996356	1036	RSZ23	Similar to 9G8-like SR protein (RSZp22 splicing factor). (Os02t0610600-01)
Os02g0610700	84.7097572959514	231.714772622539	-1.4517	1.4334e-13	2.4364e-12	2	23998075	24000801	1720		Chlorophyll a/b binding protein domain domain containing protein. (Os02t0610700-01);Conserved hypothetical protein. (Os02t0610700-02)
Os02g0610800	11.5798523441604	82.7218394614953	-2.8367	4.0277e-13	6.6487e-12	2	24000931	24003142	1439		Protein of unknown function DUF1092 family protein. (Os02t0610800-01)
Os02g0611800	100.853098248648	45.8079709224933	1.1386	9.9257e-08	9.9717e-07	2	24080704	24084615	1716	HYDROXYCINNAMOYLTRANSFERASE 2	Similar to Hydroxyanthranilate hydroxycinnamoyltransferase 3. (Os02t0611800-01)
Os02g0612900	247.854475051117	77.6394952423573	1.6746	9.1744e-27	3.062e-25	2	24152119	24153073	955		Similar to Temperature stress-induced lipocalin. (Os02t0612900-01)
Os02g0613200	126.57976527927	42.3974504596508	1.578	1.6232e-13	2.7508e-12	2	24166843	24174245	2288		Hypothetical conserved gene. (Os02t0613200-01);Similar to regulatory subunit. (Os02t0613200-02);Similar to regulatory subunit. (Os02t0613200-03);Similar to regulatory subunit. (Os02t0613200-04)
Os02g0615800	0	12.1040039955785	-6.1442	0.00044626	0.0025869	2	24350730	24354486	2842	Leaf Panicle 2	Protein kinase, core domain containing protein. (Os02t0615800-01);Hypothetical conserved gene. (Os02t0615800-02)
Os02g0617600	4.16418335528919	35.7101554344693	-3.1002	5.5798e-07	5.1555e-06	2	24526907	24530961	1956		Protein phosphatase 2A, regulatory subunit PR55 domain containing protein. (Os02t0617600-01);Protein phosphatase 2A, regulatory subunit PR55 domain containing protein. (Os02t0617600-02);Protein phosphatase 2A, regulatory subunit PR55 domain containing protein. (Os02t0617600-03)
Os02g0617800	2.33878791187475	67.3410609035778	-4.8477	4.8727e-16	9.6175e-15	2	24554106	24554693	509		Hypothetical gene. (Os02t0617800-01)
Os02g0618200	101.195359894288	32.567126772634	1.6357	1.5371e-11	2.2359e-10	2	24569489	24572391	2260	TIMING OF CAB EXPRESSION 1	Signal transduction response regulator, receiver region domain containing protein. (Os02t0618200-01)
Os02g0621300	23.0456174731073	2.13993440805808	3.4289	2.7303e-06	2.3092e-05	2	24718047	24724116	2480	ECERIFERUM 1, Glossy1-homologous gene 4	Fatty acid hydroxylase domain containing protein. (Os02t0621300-01)
Os02g0622100	46.4905401994615	110.741605617006	-1.2522	8.1438e-06	6.4185e-05	2	24766809	24772750	2402	HYBRID BREAKDOWN 2	Casein kinase I, Low temperature tolerance, Root development, Hormone sensitivity (Os02t0622100-01)
Os02g0622500	11.7509831669805	65.6692371472824	-2.4824	2.5688e-09	3.1103e-08	2	24783201	24786542	2382		Conserved hypothetical protein. (Os02t0622500-01)
Os02g0625500	196.914533458333	43.1330529124207	2.1907	6.4195e-29	2.3183e-27	2	24940849	24946648	1245		Similar to Adenosine kinase-like protein (Fragment). (Os02t0625500-01);Similar to Adenosine kinase-like protein (Fragment). (Os02t0625500-02)
Os02g0626100	2179.52215943684	174.404654256734	3.6435	0	0	2	24973448	24977287	1360	PHENYLALANINE AMMONIA-LYASE 1	Similar to Phenylalanine ammonia-lyase. (Os02t0626100-01);Similar to Phenylalanine ammonia-lyase. (Os02t0626100-02);Similar to Phenylalanine ammonia-lyase. (Os02t0626100-03);Non-protein coding transcript. (Os02t0626100-04)
Os02g0626400	335.416412727403	149.461043812807	1.1662	5.4126e-23	1.5375e-21	2	24985256	24989388	2004	PHENYLALANINE AMMONIA-LYASE	Phenylalanine ammonia-lyase (EC 4.3.1.5). (Os02t0626400-01);Similar to Phenylalanine ammonia-lyase. (Os02t0626400-02);Similar to Phenylalanine ammonia-lyase. (Os02t0626400-03)
Os02g0629000	38.1051298812764	7.28915157744785	2.3862	2.7923e-07	2.6683e-06	2	25153298	25154265	968		Protein of unknown function DUF584 family protein. (Os02t0629000-01)
Os02g0629200	0	15.6482703589247	-4.2924	0.00014792	0.00094546	2	25162876	25166544	914	PLASMA MEMBRANE INTRINSIC PROTEIN 2;2	Similar to cDNA clone:001-039-E03, full insert sequence. (Os02t0629200-01);Similar to HvPIP2;1 protein. (Os02t0629200-02)
Os02g0629400	45.6919296929677	9.09472123424685	2.3288	2.7868e-08	3.0069e-07	2	25176174	25179701	3528		Similar to Phytosulfokine receptor precursor (EC 2.7.1.37) (Phytosulfokine LRR receptor kinase). (Os02t0629400-01)
Os02g0633066	18.710303294998	61.3224953809144	-1.7126	1.1877e-05	9.1619e-05	2	25374692	25377893	2760	WALL-ASSOCIATED KINASE GENE 16	Protein kinase, catalytic domain domain containing protein. (Os02t0633066-00)
Os02g0633400	46.2623657690347	19.6606473740336	1.2345	0.00014036	0.00090116	2	25404464	25408368	1321	REPLICATION PROTEIN A 2B	Similar to 61 kDa protein homolog. (Os02t0633400-01)
Os02g0635600	4.16418335528919	28.2872579565178	-2.764	2.933e-05	0.0002123	2	25488084	25491732	3371		Tyrosine protein kinase domain containing protein. (Os02t0635600-01)
Os02g0636300	57.8422181131951	9.49595893575774	2.6067	3.7012e-11	5.2117e-10	2	25510882	25513587	2195	RNA helicase 47A	DEAD-like helicase, N-terminal domain containing protein. (Os02t0636300-01)
Os02g0636600	83.1125362829637	0	7.6945	1.6628e-20	4.2068e-19	2	25523466	25524380	690		GRAM domain containing protein. (Os02t0636600-00)
Os02g0636700	38.6755659573435	6.82104092568514	2.5034	1.1396e-07	1.1374e-06	2	25527702	25529056	1157		GRAM domain containing protein. (Os02t0636700-01)
Os02g0637700	49.6279386178301	22.7368030856171	1.1261	0.00020714	0.0012919	2	25565865	25569036	1541		Similar to Alcohol dehydrogenase-like protein. (Os02t0637700-01);Similar to Alcohol dehydrogenase 1. (Os02t0637700-02)
Os02g0638000	35.9945163998285	10.833417940794	1.7323	3.098e-05	0.00022333	2	25579455	25582096	1289		Conserved hypothetical protein. (Os02t0638000-01)
Os02g0638300	21.7336144981532	156.883941290758	-2.8517	1.2301e-23	3.5878e-22	2	25589927	25590697	771		Similar to Ferredoxin-thioredoxin reductase, variable chain (FTR-V) (Ferredoxin- thioredoxin reductase subunit A) (FTR-A). (Os02t0638300-01)
Os02g0639100	39.2460020334105	12.2377498960822	1.6812	1.9407e-05	0.00014459	2	25639224	25640990	1125	RECEPTOR-LIKE CYTOPLASMIC KINASE 78	Similar to H0801D08.12 protein. (Os02t0639100-00)
Os02g0639900	96.0043916020782	33.8377128274184	1.5045	4.5399e-10	5.8925e-09	2	25679890	25683601	844		Similar to Thioredoxin M-type, chloroplast precursor (TRX-M). (Os02t0639900-01)
Os02g0640800	8.78472	99.2394581736936	-3.4978	8.877e-19	2.0867e-17	2	25732975	25736658	1930		Similar to Carbonyl reductase 1. (Os02t0640800-01);Similar to Carbonyl reductase 1. (Os02t0640800-02);Similar to carbonyl reductase 1. (Os02t0640800-03)
Os02g0642200	0	28.0866391057623	-6.9436	1.2877e-07	1.2791e-06	2	25789355	25791213	907	REMORIN 1.4	Similar to Remorin. (Os02t0642200-01)
Os02g0643000	56.130909884994	130.669744792047	-1.2191	2.3159e-06	1.986e-05	2	25828426	25831324	1111		Similar to VAP27. (Os02t0643000-01)
Os02g0643500	10.0396749387794	139.296355374531	-3.7944	2.0429e-27	6.9916e-26	2	25855643	25859028	1080		Pentapeptide repeat containing protein. (Os02t0643500-01)
Os02g0644000	198.682885294141	86.4667246755969	1.2003	9.5219e-15	1.7289e-13	2	25890445	25900918	1830	vacuolar processing enzyme 3, cysteine endopeptidase REP-2, legumain 2	Similar to C13 endopeptidase NP1 (Fragment). (Os02t0644000-01);Similar to C13 cysteine proteinase. (Os02t0644000-02)
Os02g0651300	143.464673130854	605.802056331193	-2.0782	1.2237e-57	8.7827e-56	2	26248643	26251980	1292		Similar to OR. (Os02t0651300-01);Similar to OR. (Os02t0651300-02)
Os02g0654100	60.4662240631033	26.2810694489633	1.2021	1.8935e-05	0.00014153	2	26386501	26389528	1136		Similar to Enoyl-CoA hydratase. (Os02t0654100-01)
Os02g0654700	48.2018484276626	4.4136147166198	3.4491	1.0668e-11	1.5717e-10	2	26422187	26423485	1299	ETHYLENE RESPONSE FACTOR 91	AP2/ERF family protein, Abiotic stress response (Os02t0654700-01)
Os02g0655600	319.04489734428	51.2246798928904	2.6388	4.5589e-55	3.1158e-53	2	26476674	26481238	1205		Protein of unknown function DUF676, hydrolase-like domain containing protein. (Os02t0655600-01);Similar to predicted protein. (Os02t0655600-02)
Os02g0656200	70.5629426094895	32.0321431706194	1.1394	8.2432e-06	6.4924e-05	2	26504378	26510073	2701	ceramide kinase	Similar to Ceramide kinase. (Os02t0656200-01)
Os02g0661100	36.5649524758955	7.82413517946237	2.2245	1.2422e-06	1.0998e-05	2	26767607	26771623	1551	TREHALOSE-6-PHOSPHATE PHOSHPHATASE 1	Similar to Trehalose-6-phosphate phosphatase. (Os02t0661100-01);Similar to Trehalose-phosphate phosphatase. (Os02t0661100-02)
Os02g0661900	141.753364902653	17.9219506674864	2.9836	3.2535e-28	1.1443e-26	2	26799675	26802318	1482		Similar to OSIGBa0143N19.13 protein. (Os02t0661900-01);Similar to Vesicle-associated membrane protein-associated protein B/C (VAMP- associated protein B/C) (VAMP-B/VAMP-C) (VAP-B/VAP-C). Splice isoform 2. (Os02t0661900-02)
Os02g0664300	491.829984784978	190.454162317169	1.3687	2.9069e-40	1.4344e-38	2	26952898	26970251	3660	Subtilisin 19, SUBTILISIN 19	Peptidase S8 and S53, subtilisin, kexin, sedolisin domain containing protein. (Os02t0664300-01);Similar to predicted protein. (Os02t0664300-02);Similar to predicted protein. (Os02t0664300-03)
Os02g0666200	24.1864896252413	284.611276271725	-3.5567	1.7168e-51	1.0799e-49	2	27044341	27047381	1170	PLASMA MEMBRANE INTRINSIC PROTEIN 1A	Aquaporin. (Os02t0666200-01);Aquaporin. (Os02t0666200-02)
Os02g0669100	12.6636808886877	85.9986140238342	-2.7636	3.2097e-13	5.3407e-12	2	27165514	27166898	1291	DEHYDRIN 1	Dehydrin family protein. (Os02t0669100-01)
Os02g0671100	56.2449971002074	11.9702580950749	2.2323	1.6897e-09	2.0822e-08	2	27248839	27250065	1227	miRNAs regulated and abiotic stress induced F-box gene 1, F-box protein 104	Cyclin-like F-box domain containing protein. (Os02t0671100-01)
Os02g0672100	87.0485452078261	31.831524319864	1.4514	6.5459e-09	7.6155e-08	2	27316157	27325651	2634	INDETERMINATE DOMAIN 4, Suppressor of rid1, indeterminate domain 4	C2H2-type zinc finger transcription factor, Promotion of flowering (Os02t0672100-01)
Os02g0672400	30.0049376011249	10.1646884382759	1.5616	0.00035967	0.0021284	2	27352171	27357013	1520		Sugar transporter, conserved site domain containing protein. (Os02t0672400-01);Sugar transporter, conserved site domain containing protein. (Os02t0672400-02)
Os02g0673600	57.671087290375	25.0104833941788	1.2053	2.8586e-05	0.00020738	2	27422921	27427541	1018		ORMDL family protein. (Os02t0673600-01)
Os02g0677600	2.28174430426805	38.5188193450455	-4.0774	4.73e-09	5.588e-08	2	27658946	27660116	1009		Conserved hypothetical protein. (Os02t0677600-01)
Os02g0678200	3.36557284879538	57.7782290175683	-4.1016	6.6248e-13	1.0712e-11	2	27696289	27702009	2780	SPX-MFS protein 2	SPX-MFS protein, Pi homeostasis (Os02t0678200-01)
Os02g0680600	32.8571179814599	93.9564951038002	-1.5158	1.0092e-06	9.0609e-06	2	27773497	27775510	972	2-C-methyl-D-erythritol 2, 4-cyclodiphosphate synthase, MECDP synthase	Similar to 2-C-methyl-D-erythritol 2,4-cyclodiphosphate synthase, chloroplast precursor (EC 4.6.1.12) (MECPS) (MECDP-synthase). (Os02t0680600-01)
Os02g0680700	46.3194093766414	247.96489953373	-2.4204	4.8981e-30	1.8294e-28	2	27776483	27781443	1756		Similar to DNA binding protein. (Os02t0680700-01)
Os02g0681000	30.4042428543718	320.053939905187	-3.396	2.1541e-55	1.4811e-53	2	27798048	27803714	2094		Mechanosensitive ion channel MscS domain containing protein. (Os02t0681000-01)
Os02g0681200	19.9652626623454	3.07615571158349	2.6983	7.7745e-05	0.00052277	2	27807061	27808092	1032		Zinc finger, RING/FYVE/PHD-type domain containing protein. (Os02t0681200-01)
Os02g0682300	33.2564232347068	0	5.1506	6.5714e-10	8.4242e-09	2	27887212	27888250	1039		Zinc finger, RING/FYVE/PHD-type domain containing protein. (Os02t0682300-01)
Os02g0682500	23.2737919035341	6.62042207492969	1.8137	0.00057355	0.003252	2	27906512	27909385	1666	TRANSPARENT TESTA GLABRA1A, TRANSPARENT TESTA GLABRA 1A	Similar to TRANSPARENT TESTA GLABRA 1 protein (TTG1 protein). (Os02t0682500-01)
Os02g0686600	28.065454942497	8.76035648298778	1.6797	0.00030583	0.0018321	2	28123691	28128078	1367		Metal-dependent protein hydrolase family protein. (Os02t0686600-01)
Os02g0689200	85.7935858404787	36.2451390364838	1.2431	1.9003e-07	1.8514e-06	2	28266569	28269626	1743	PURINE PERMEASE 11	Protein of unknown function DUF250 domain containing protein. (Os02t0689200-01);Similar to cDNA clone:J023134O11, full insert sequence. (Os02t0689200-02);Similar to cDNA clone:J023134O11, full insert sequence. (Os02t0689200-03)
Os02g0689900	17.1701258896171	2.87553686082805	2.578	0.00033711	0.0020089	2	28312696	28316195	2237	nitrate transporter 1.5A	TGF-beta receptor, type I/II extracellular region family protein. (Os02t0689900-01)
Os02g0690200	44.1517522875868	16.9188564137092	1.3838	6.1334e-05	0.00041932	2	28332949	28335404	692		Conserved hypothetical protein. (Os02t0690200-01)
Os02g0693200	134.794044774635	55.705167559762	1.2749	3.17e-11	4.4996e-10	2	28464743	28467359	611	DnaJ domain protein C20	Similar to Chaperone protein dnaJ. (Os02t0693200-01);Similar to Chaperone protein dnaJ. (Os02t0693200-02);Similar to Chaperone protein dnaJ. (Os02t0693200-03)
Os02g0693500	29.605632347878	81.7187452077181	-1.4648	9.6309e-06	7.5181e-05	2	28478690	28481323	1190		Similar to OSIGBa0142I02-OSIGBa0101B20.17 protein. (Os02t0693500-01)
Os02g0694201	42.782705705026	20.4631227770554	1.064	0.00091224	0.0049694	2	28517115	28520319	721		Acyl-CoA N-acyltransferase domain containing protein. (Os02t0694201-01)
Os02g0695800	79.9180942569885	10.9671638412977	2.8653	4.446e-16	8.8286e-15	2	28582125	28584180	1751	Oligopeptide transporter 8	Similar to oligopeptide transporter 4. (Os02t0695800-01)
Os02g0696700	8.15723588775828	44.470511917457	-2.4467	1.1976e-06	1.0624e-05	2	28643011	28645617	2000	Jumonji 707	Transcription factor jumonji/aspartyl beta-hydroxylase domain containing protein. (Os02t0696700-01)
Os02g0698000	42.7256620974193	1291.78478001431	-4.9181	3.0215e-278	1.0981e-275	2	28701864	28704291	1557	Phosphoribulokinase, PRKase	Similar to Phosphoribulokinase, chloroplast precursor (EC 2.7.1.19) (Phosphopentokinase) (PRKase) (PRK). (Os02t0698000-01);Similar to Phosphoribulokinase, chloroplast precursor (EC 2.7.1.19) (Phosphopentokinase) (PRKase) (PRK). (Os02t0698000-02);Similar to Phosphoribulokinase, chloroplast precursor (EC 2.7.1.19) (Phosphopentokinase) (PRKase) (PRK). (Os02t0698000-03)
Os02g0699000	13.6334222180016	0	4.8642	8.4159e-05	0.00056177	2	28749597	28752795	1934	OsNPF7.2	Tonoplast localized low-affinity nitrate transporter, Nitrate accumulation and homeostasis (Os02t0699000-01)
Os02g0699400	116.540090340491	295.043456511008	-1.3401	8.5089e-15	1.5474e-13	2	28763385	28767194	1867		RelA/SpoT protein domain containing protein. (Os02t0699400-00)
Os02g0699600	61.5500526076307	29.0897333595396	1.0813	5.7977e-05	0.00039803	2	28772935	28774108	830		Similar to 60S ribosomal protein L12. (Os02t0699600-01)
Os02g0702000	9.58332607792581	54.8358192064884	-2.5165	3.985e-08	4.2084e-07	2	28917800	28920757	2373	OTP51	Similar to predicted protein. (Os02t0702000-00)
Os02g0704000	0	100.108806526967	-8.1923	1.8742e-21	4.9956e-20	2	29026099	29028176	2078	9-CIS-EPOXYCAROTENOID DIOXYGENASE 1	Carotenoid oxygenase family protein. (Os02t0704000-01)
Os02g0704300	5.64731715306343	72.8246428242266	-3.6888	8.8339e-15	1.6052e-13	2	29059400	29062130	1488		Conserved hypothetical protein. (Os02t0704300-01)
Os02g0704600	58.4696977968688	129.934142339277	-1.152	8.2589e-06	6.5025e-05	2	29072649	29076395	1821		Conserved hypothetical protein. (Os02t0704600-01)
Os02g0704800	123.955759329362	56.3738970622801	1.1367	3.6238e-09	4.3146e-08	2	29078261	29081208	1427		Similar to ornithine carbamoyltransferase. (Os02t0704800-01)
Os02g0705100	2.45287512708815	107.19733925366	-5.4497	2.1575e-25	6.7025e-24	2	29099105	29101290	1539	NYC3-LIKE 1	Alpha/beta hydrolase fold-1 domain containing protein. (Os02t0705100-01)
Os02g0705400	244.831163847962	20.5299957273072	3.576	2.9451e-54	1.9832e-52	2	29113442	29117170	1068		Similar to Pathogen induced protein 2-4. (Os02t0705400-01);Similar to Pathogen induced protein 2-4. (Os02t0705400-02)
Os02g0706400	14.4320327244954	46.5435733752633	-1.6893	0.00016129	0.0010264	2	29190864	29195545	3338		Similar to RADIALIS. (Os02t0706400-01)
Os02g0707100	92.6388187532829	471.788664026556	-2.3485	1.8251e-53	1.2077e-51	2	29229969	29234195	1532	monodehydroascorbate reductase 2	Similar to Monodehydroascorbate reductase, seedling isozyme (EC 1.6.5.4) (MDAR seedling) (Ascorbate free radical reductase seedling) (AFR reductase seedling). (Os02t0707100-01);Similar to Monodehydroascorbate reductase (Fragment). (Os02t0707100-02)
Os02g0707900	59.5535263413961	5.34983602014521	3.4766	3.5517e-14	6.241e-13	2	29258565	29265497	1036		Rossmann-like alpha/beta/alpha sandwich fold domain containing protein. (Os02t0707900-01);Rossmann-like alpha/beta/alpha sandwich fold domain containing protein. (Os02t0707900-02);Hypothetical conserved gene. (Os02t0707900-03)
Os02g0708400	20.3645679155924	96.0295565616065	-2.2374	1.8585e-11	2.6982e-10	2	29287709	29291570	2709		Tetratricopeptide-like helical domain containing protein. (Os02t0708400-01)
Os02g0712700	75.6968672940926	3.00928276133168	4.6527	3.3066e-20	8.247e-19	2	29519619	29523253	2613		Concanavalin A-like lectin/glucanase domain containing protein. (Os02t0712700-01)
Os02g0713400	78.9483529276746	33.4364751259075	1.2395	6.1269e-07	5.6314e-06	2	29550953	29554247	1496	NADPH-DEPENDENT THIOREDOXIN REDUCTASE B	Similar to Thioredoxin reductase 1 (EC 1.8.1.9) (NADPH-dependent thioredoxin reductase 1) (NTR 1). (Os02t0713400-01)
Os02g0714200	5.64731715306343	37.8500898425273	-2.7447	1.4831e-06	1.299e-05	2	29604459	29610149	2184	pyrophosphate-fructose-6-phosphatephosphotransferase alpha subunit 1, PFP-alpha subunit 1	Similar to Pyrophosphate--fructose 6-phosphate 1-phosphotransferase alpha subunit (EC 2.7.1.90) (PFP) (6-phosphofructokinase, pyrophosphate dependent) (Pyrophosphate-dependent 6-phosphofructose-1-kinase) (PPi-PFK). (Os02t0714200-01)
Os02g0716500	137.246919901723	524.685167675741	-1.9347	3.0995e-45	1.7394e-43	2	29725329	29730352	1105	fatty acid desaturase 2, microsomal delta-12 fatty acid desaturase, microsomal Delta12-fatty acid desaturase 2-1	Delta12-fatty acid desaturase (Os02t0716500-01);Hypothetical protein. (Os02t0716500-03);Similar to Delta-12 fatty acid desaturase. (Os02t0716500-04)
Os02g0717600	16.5996898135501	2.60804505982079	2.6701	0.00033704	0.0020089	2	29786242	29789844	2015		Similar to predicted protein. (Os02t0717600-01)
Os02g0717800	159.836188513977	78.6425894961346	1.0232	4.2711e-10	5.5539e-09	2	29794965	29797238	2274		Similar to 60S ribosomal protein l31 (Fragment). (Os02t0717800-01)
Os02g0718100	41.9270515909254	5.81794667190791	2.8493	4.3366e-09	5.1339e-08	2	29804949	29805545	597	-	-
Os02g0718900	403.640567425018	201.621945009223	1.0014	1.3722e-22	3.8503e-21	2	29821936	29825120	1597	ADENOSINE NUCLEOTIDE TRANSLOCATOR	ADP,ATP carrier protein, mitochondrial precursor (ADP/ATP translocase) (Adenine nucleotide translocator) (ANT). (Os02t0718900-01);ADP,ATP carrier protein, mitochondrial precursor (ADP/ATP translocase) (Adenine nucleotide translocator) (ANT). (Os02t0718900-02)
Os02g0720600	31.0317225380455	4.27986881611617	2.8581	4.2438e-07	3.9659e-06	2	29892488	29894313	1735		Peptidase A1 domain containing protein. (Os02t0720600-01)
Os02g0725100	82.8273182449302	184.703088595513	-1.157	9.3771e-08	9.4454e-07	2	30139911	30143452	1454		Thioredoxin fold domain containing protein. (Os02t0725100-01)
Os02g0725200	25.0991873469486	77.5726222921055	-1.6279	2.3242e-06	1.9923e-05	2	30144260	30148692	1644	SET protein 12	SET domain containing protein. (Os02t0725200-01);Similar to Ribulose-1,5-bisphosphate carboxylase/oxygenase small subunit N-methyltransferase I. (Os02t0725200-02)
Os02g0725300	70.7340734323096	27.6854014042515	1.3533	5.7391e-07	5.2963e-06	2	30148858	30153815	1546	CELLULOSE SYNTHASE LIKE E2	Cellulose synthase family protein. (Os02t0725300-01);Similar to cDNA clone:J033042D19, full insert sequence. (Os02t0725300-02);Similar to cDNA clone:J033042D19, full insert sequence. (Os02t0725300-03);Similar to cDNA clone:J033042D19, full insert sequence. (Os02t0725300-04)
Os02g0726300	13.6904658256083	102.449359785781	-2.9037	2.8039e-16	5.6561e-15	2	30206964	30208303	1308	DNA BINDING WITH ONE FINGER 4	Similar to AOBP (Ascorbate oxidase promoter-binding protein). (Os02t0726300-01);Similar to AOBP (Ascorbate oxidase promoter-binding protein). (Os02t0726300-03)
Os02g0727300	5.01983746938971	25.4117210956897	-2.3398	0.00036641	0.0021622	2	30266710	30271899	2625	plant U-box-containing protein 21, U-box protein 21	Similar to Beta-catenin repeat family protein. (Os02t0727300-01);Similar to Beta-catenin repeat family protein. (Os02t0727300-02);Similar to ubiquitin-protein ligase. (Os02t0727300-03);Similar to ubiquitin-protein ligase. (Os02t0727300-04)
Os02g0729400	11.465765128947	197.408949143358	-4.1058	2.6707e-40	1.3207e-38	2	30361908	30363528	1153	SULFURTRANSFERASE 11	Similar to Extracellular calcium sensing receptor. (Os02t0729400-01)
Os02g0730000	37.7628682356362	0	7.5564	3.0587e-10	4.0225e-09	2	30392547	30396729	2444	ALDEHYDE DEHYDROGENASE 2A	Similar to Mitochondrial aldehyde dehydrogenase. (Os02t0730000-01);Mitochondrial aldehyde dehydrogenase ALDH2a. (Os02t0730000-02)
Os02g0730300	33.997990133594	87.4029459791223	-1.3622	1.8095e-05	0.00013575	2	30418498	30423139	2143	HIGH-AFFINITY POTASSIUM(K+) TRANSPORTER 25	Similar to Potassium transporter HAK3p (Fragment). (Os02t0730300-01);Similar to Potassium transporter 25. (Os02t0730300-02)
Os02g0731500	25.8977978534424	5.61732782115247	2.2049	4.8827e-05	0.00033959	2	30468783	30470102	1101		Similar to cDNA, clone: J065098J18, full insert sequence. (Os02t0731500-01);AWPM-19-like family protein. (Os02t0731500-02)
Os02g0731600	20.3645679155924	266.622452653987	-3.7107	4.795e-50	2.9276e-48	2	30472233	30473053	523		Similar to Threonine endopeptidase. (Os02t0731600-01)
Os02g0732900	63.5465788738652	131.739711996076	-1.0518	4.1751e-05	0.00029467	2	30557558	30560948	1752	IRON-SULFUR CLUSTER PROTEIN 41	Protein of unknown function DUF794, plant family protein. (Os02t0732900-01)
Os02g0736400	244.317771379502	21.8674547323435	3.4819	3.3141e-53	2.1804e-51	2	30745770	30749371	1456	dihydroorotate dehydrogenase 1	Aldolase-type TIM barrel domain containing protein. (Os02t0736400-01)
Os02g0739000	30.0619812087316	245.758092175421	-3.0312	1.6942e-38	8.0646e-37	2	30872771	30882051	2565		DEAD-like helicase, N-terminal domain containing protein. (Os02t0739000-01);Similar to predicted protein. (Os02t0739000-02)
Os02g0740700	13.3482041799681	1.80556965679901	2.8861	0.00086383	0.0047282	2	30980995	30982317	1323		Peptidase M10A and M12B, matrixin and adamalysin family protein. (Os02t0740700-01)
Os02g0741500	17.4553439276506	56.8420077140428	-1.7033	2.6928e-05	0.00019629	2	31024618	31033605	2471		Ribbon-helix-helix domain containing protein. (Os02t0741500-01)
Os02g0741700	4.10713974768249	23.0711678368762	-2.4899	0.00040364	0.002362	2	31038552	31040540	1883		Conserved hypothetical protein. (Os02t0741700-01)
Os02g0744000	4.6775758237495	61.121876530159	-3.7079	1.082e-12	1.7252e-11	2	31202228	31203685	930		Similar to NDF6 (NDH DEPENDENT FLOW 6). (Os02t0744000-01)
Os02g0744700	7.70088702690467	187.779244307097	-4.6079	6.042e-41	3.0471e-39	2	31233292	31238210	2126	SOLUBLE STARCH SYNTHASE IIB	Similar to Starch synthase isoform zSTSII-2 (EC 2.4.1.21). (Os02t0744700-01);Similar to Soluble starch synthase 2-2, chloroplastic/amyloplastic. (Os02t0744700-02)
Os02g0744900	32.2866819053929	521.074028362143	-4.0125	8.2894e-102	1.0907e-99	2	31246225	31248801	1828	LIGHT-INDUCED YELLOW LEAF 1	Similar to Geranylgeranyl reductase (Fragment). (Os02t0744900-01)
Os02g0745100	2.33878791187475	20.9312334288181	-3.1618	0.00010829	0.00070816	2	31266328	31269935	1408	LOW SILICON RICE 1	Aquaporin NIP III subfamily protein, Aquaporin, Silicon influx transporter, Arsenic species (As) uptake, Arsenite efflux, Selenite (Se) uptake, Water transport (Os02t0745100-01)
Os02g0750100	40.2727869703311	139.430101275034	-1.7917	7.3641e-12	1.097e-10	2	31527409	31527711	303		Similar to ATP synthase. (Os02t0750100-00)
Os02g0750200	29.6626759554847	71.4203108689385	-1.2677	0.00028926	0.0017428	2	31527788	31528529	742	-	-
Os02g0751600	1.14087215213403	18.0556965679901	-3.9842	6.9644e-05	0.0004719	2	31591221	31593106	1094	FK506 binding protein 16-2	Peptidyl-prolyl cis-trans isomerase, FKBP-type domain containing protein. (Os02t0751600-01);Peptidyl-prolyl cis-trans isomerase, FKBP-type domain containing protein. (Os02t0751600-02)
Os02g0753300	22.8744866502872	4.27986881611617	2.4181	6.14e-05	0.00041964	2	31676474	31677436	897		Lipoxygenase, LH2 domain containing protein. (Os02t0753300-01)
Os02g0755400	36.6790396911089	5.08234421913795	2.8514	3.9538e-08	4.1774e-07	2	31781578	31787144	3439		Similar to RNA recognition motif-containing protein SEB-4. (Os02t0755400-01)
Os02g0755500	2.79513677272836	19.7275203242855	-2.8192	0.00041536	0.0024242	2	31787348	31789031	1595		Similar to UDP-glycosyltransferase 85A8. (Os02t0755500-01)
Os02g0758000	48.0307176048425	148.391076608778	-1.6274	6.5496e-11	9.0993e-10	2	31920854	31922068	1110	24.1 KDA CLASS I HEAT SHOCK PROTEIN	Similar to Low molecular weight heat shock protein precursor (Mitochondrial small heat shock protein 22). (Os02t0758000-01)
Os02g0759400	15.6299484842361	50.0878397386095	-1.6801	9.7602e-05	0.00064307	2	31967805	31969537	1733	OsRING-1	Zinc finger, RING/FYVE/PHD-type domain containing protein. (Os02t0759400-01)
Os02g0759500	4.96279386178301	26.1473235484597	-2.3974	0.00023887	0.0014682	2	31975603	31978222	2225		Pentatricopeptide repeat domain containing protein. (Os02t0759500-01);Pentatricopeptide repeat domain containing protein. (Os02t0759500-02);Pentatricopeptide repeat domain containing protein. (Os02t0759500-03)
Os02g0759900	1.02678493692062	28.4878768072732	-4.7941	1.3945e-07	1.3774e-06	2	31999250	32001236	989		Similar to threonine endopeptidase. (Os02t0759900-01)
Os02g0760000	0	14.6451761051475	-4.4192	0.00021406	0.0013303	2	32001621	32004050	1043	DnaJ domain protein C22	Similar to chaperone protein dnaJ. (Os02t0760000-00)
Os02g0760300	110.379380718967	228.170506259193	-1.0476	7.8326e-08	7.9421e-07	2	32017761	32019838	630	FK506 binding protein 12	Similar to Immunophilin. (Os02t0760300-01)
Os02g0761700	16.4856025983367	90.8134664419649	-2.4617	3.2328e-12	4.9411e-11	2	32081293	32085569	1352		Peptidase M24 family protein. (Os02t0761700-01)
Os02g0763200	104.047540274623	47.4129217285369	1.1339	6.7798e-08	6.9329e-07	2	32164570	32167818	2145		Similar to Galactoside 2-alpha-L-fucosyltransferase (EC 2.4.1.69) (Xyloglucan alpha-(1,2)-fucosyltransferase) (AtFUT1). (Os02t0763200-01)
Os02g0763900	81.4582716623694	36.7132496882465	1.1498	1.4378e-06	1.2633e-05	2	32179355	32187390	1852		Similar to Galactoside 2-alpha-L-fucosyltransferase (EC 2.4.1.69) (Xyloglucan alpha-(1,2)-fucosyltransferase) (AtFUT1). (Os02t0763900-01)
Os02g0764500	1.48313379777423	110.006003164236	-6.2128	3.6835e-26	1.1912e-24	2	32199542	32201608	723		Similar to Lhca5 protein. (Os02t0764500-01);Similar to chlorophyll a-b binding protein 4. (Os02t0764500-02)
Os02g0766000	10.6101110148464	51.8265364451567	-2.2883	5.392e-07	4.9901e-06	2	32261594	32267607	770		Similar to defective chloroplasts and leaves protein-related / DCL protein-related. (Os02t0766000-01);Similar to Protein DCL, chloroplastic. (Os02t0766000-02)
Os02g0766700	8.38541031818509	59.4500527738636	-2.8257	8.4421e-10	1.072e-08	2	32276662	32281580	1827	b-ZIP TRANSCRIPTION FACTOR 23	bZIP transcription factor, Regulation of ABA signaling and biosynthesis, Drought resistance (Os02t0766700-01)
Os02g0767200	53.3928167198724	0	6.3191	6.5718e-15	1.2037e-13	2	32300533	32303982	1446		Lipase, class 3 family protein. (Os02t0767200-01);Similar to predicted protein. (Os02t0767200-02)
Os02g0771100	28.7499782337774	139.697593076042	-2.2807	2.2167e-16	4.5034e-15	2	32528080	32533583	2395	PETER PAN SYNDROME	Similar to COP1 (Fragment). (Os02t0771100-01);Similar to CopI. (Os02t0771100-02);Similar to COP1 (Fragment). (Os02t0771100-03)
Os02g0774100	54.2484708339729	10.9671638412977	2.3064	1.7302e-09	2.1286e-08	2	32684064	32686004	875		Similar to thioredoxin-like 5. (Os02t0774100-00)
Os02g0779200	33.1423360194934	89.4760074369286	-1.4328	5.6103e-06	4.5261e-05	2	32985102	32987845	2650	Subtilisin 22, SUBTILISIN 22, Senescence-Associated Subtilisin Protease	Similar to Subtilisin-like protease (Fragment). (Os02t0779200-01);Similar to Subtilisin protease (Fragment). (Os02t0779200-02)
Os02g0782300	42.0981824137455	102.04812208427	-1.2774	1.2759e-05	9.7833e-05	2	33170108	33175595	974	DnaJ domain protein C23	Similar to Heat shock-like protein. (Os02t0782300-01);Conserved hypothetical protein. (Os02t0782300-02)
Os02g0783625	1038.93522534085	43.6680365144353	4.5724	1.0776e-253	3.5246e-251	2	33253386	33257355	1620		Similar to Lysine ketoglutarate reductase/saccharopine dehydrogenase. (Os02t0783625-00)
Os02g0783700	11.8080267745872	0	4.1422	0.00038014	0.0022386	2	33260120	33264235	1767		Similar to Lysine ketoglutarate reductase/saccharopine dehydrogenase. (Os02t0783700-01)
Os02g0785800	79.4047017885282	34.1052046284257	1.2192	7.5184e-07	6.8608e-06	2	33359344	33361394	687		Similar to Ribosomal protein L35A. (Os02t0785800-01);Similar to Ribosomal protein L35A. (Os02t0785800-02)
Os02g0786200	119.335227113219	273.242874728916	-1.1952	2.0574e-11	2.9767e-10	2	33387811	33392575	2884		Serine-threonine/tyrosine-protein kinase domain containing protein. (Os02t0786200-01)
Os02g0787300	19.3377829786717	127.392970229708	-2.7198	1.5898e-18	3.6655e-17	2	33442070	33443948	1879	SMALL GRAIN 1	Mitogen-activated protein kinase kinase 4, Defense response, Cell proliferation, Grain growth (Os02t0787300-01)
Os02g0788800	39.3030456410172	180.623838630153	-2.2003	8.6931e-20	2.1204e-18	2	33511971	33517881	1676	amino acid transporter-like 9	Amino acid transporter, transmembrane domain containing protein. (Os02t0788800-01);Similar to amino acid transporter family protein. (Os02t0788800-02)
Os02g0791200	11.5798523441604	39.8562783500818	-1.7832	0.00026369	0.0016031	2	33595810	33599442	2231	XBOS32	Ankyrin domain containing protein. (Os02t0791200-01)
Os02g0791700	5.70436076067013	33.5702210264112	-2.557	1.421e-05	0.0001082	2	33623986	33629332	2031		Similar to STE20/SPS1-related proline-alanine-rich protein kinase. (Os02t0791700-00)
Os02g0792800	259.149109357244	80.648778003689	1.6841	4.332e-28	1.5143e-26	2	33688668	33690465	1771		Similar to Rieske iron-sulfur protein Tic55 precursor. (Os02t0792800-01);Similar to Rieske iron-sulfur protein Tic55 precursor. (Os02t0792800-02)
Os02g0793300	103.077798945309	19.9281391750409	2.3709	3.7384e-17	7.9034e-16	2	33710064	33719486	2700		Similar to Nudix hydrolase 3 (EC 3.6.1.-) (AtNUDT3). Splice isoform 2. (Os02t0793300-01)
Os02g0793700	42.6686184898126	105.458642547112	-1.3054	5.9658e-06	4.7994e-05	2	33727087	33727811	535	STEROID BINDING PROTEIN	Similar to Membrane steroid-binding protein 1. (Os02t0793700-01);Cytochrome b5 domain containing protein. (Os02t0793700-02)
Os02g0794400	36.7931269063223	179.553871426124	-2.2869	1.1089e-20	2.8367e-19	2	33758966	33762653	1239		Similar to Translation initiation factor IF-3 (Fragment). (Os02t0794400-01)
Os02g0795000	13.3482041799681	52.8296306989339	-1.9847	4.9723e-06	4.0413e-05	2	33797366	33803760	3942		Peptidase C19, ubiquitin carboxyl-terminal hydrolase 2 family protein. (Os02t0795000-01)
Os02g0799600	32.9141615890666	2.94240981107986	3.4836	1.7359e-08	1.92e-07	2	34053182	34053790	609		Conserved hypothetical protein. (Os02t0799600-01)
Os02g0802700	8.49949753339849	41.1268644048663	-2.2746	8.7388e-06	6.8615e-05	2	34223237	34227448	1651	Monogalactosyldiacylglycerol synthase	Similar to MGDG synthase type A. (Os02t0802700-01);Monogalactosyldiacylglycerol synthase, Salt, drought, submergence stress tolerance (Os02t0802700-02)
Os02g0803300	28.0084113348903	5.28296306989339	2.4064	9.7184e-06	7.5838e-05	2	34255764	34260552	2175		Epsin-like, N-terminal domain containing protein. (Os02t0803300-01)
Os02g0804500	28.5788474109573	67.4748068040814	-1.2394	0.00056362	0.0032021	2	34300634	34307611	1938	DnaJ domain protein A2, rice DJA4 homolog	Molecular chaperone, heat shock protein, Hsp40, DnaJ domain containing protein. (Os02t0804500-01)
Os02g0805800	7.98610506493818	139.563847175538	-4.1273	4.4011e-29	1.602e-27	2	34372417	34378347	2062		Aminoglycoside phosphotransferase domain containing protein. (Os02t0805800-01);Similar to cDNA clone:J013094E21, full insert sequence. (Os02t0805800-02)
Os02g0806700	91.7831646391823	239.204543050743	-1.3819	6.6582e-13	1.0758e-11	2	34439819	34444555	3066		Similar to Retroelement pol polyprotein-like. (Os02t0806700-01)
Os02g0806900	121.55992780988	11.7696392443195	3.3685	9.8443e-27	3.2808e-25	2	34463040	34467006	1889		Pyridoxal phosphate-dependent transferase, major region, subdomain 1 domain containing protein. (Os02t0806900-01)
Os02g0813350	9.35515164749901	35.8439013349729	-1.9379	0.00022135	0.0013697	2	34833967	34835972	1076	F-box protein 120	Cyclin-like F-box domain containing protein. (Os02t0813350-01)
Os02g0813800	2.79513677272836	18.3231883689973	-2.7127	0.00088189	0.004819	2	34862555	34872880	1774	OsWD40-58	Similar to STYLOSA protein. (Os02t0813800-01);Non-protein coding transcript. (Os02t0813800-02)
Os02g0814700	105.074325211544	32.7008726731376	1.684	2.6208e-12	4.0544e-11	2	34911047	34913456	697		Similar to Ribosomal Pr 117 (Fragment). (Os02t0814700-01)
Os02g0815300	1.76835183580774	46.3429545245079	-4.7119	2.2095e-11	3.1836e-10	2	34925371	34926093	723		Hypothetical protein. (Os02t0815300-01)
Os02g0815400	26.924582790363	195.536506536307	-2.8604	3.7477e-29	1.3664e-27	2	34926649	34929340	1123		Similar to Tfm5 protein. (Os02t0815400-01)
Os02g0815500	48.1448048200559	139.831338976545	-1.5382	1.5221e-09	1.8838e-08	2	34930323	34934022	1393		Alcohol dehydrogenase class III (EC 1.1.1.1) (Glutathione-dependent formaldehyde dehydrogenase) (EC 1.2.1.1) (FDH) (FALDH) (GSH-FDH). (Os02t0815500-01)
Os02g0816600	139.585707813598	338.778365975695	-1.2792	1.6837e-15	3.2151e-14	2	35004914	35006549	1049		Similar to ABC(yeast) homolog1. (Os02t0816600-01);Similar to ABC1 family protein. (Os02t0816600-02)
Os02g0817900	3.99305253246909	21.9343276825954	-2.4576	0.0006254	0.0035195	2	35091247	35099291	4216	P-450 97A4	Cytochrome P450 family protein. (Os02t0817900-01)
Os02g0821200	76.5525214081931	27.3510366529924	1.4849	3.375e-08	3.589e-07	2	35256169	35257359	669		Ribosomal protein L28e domain containing protein. (Os02t0821200-01)
Os02g0822100	4.2782705705026	53.5652331517039	-3.6462	3.6185e-11	5.1014e-10	2	35286788	35290705	2166	silicon efflux transporter 3, Si efflux transporter 3	Divalent ion symporter domain containing protein. (Os02t0822100-01);Similar to arsenite transport subunit B. (Os02t0822100-02)
Os02g0822500	111.235034833067	427.117533258343	-1.941	2.5316e-37	1.1733e-35	2	35307400	35313636	2694		Similar to Junctophilin-2 (Junctophilin type 2) (JP-2). (Os02t0822500-01);Similar to predicted protein. (Os02t0822500-02);Similar to Junctophilin-2 (Junctophilin type 2) (JP-2). (Os02t0822500-03);Hypothetical conserved gene. (Os02t0822500-04);Similar to phosphatidylinositol-4-phosphate 5-kinase 9. (Os02t0822500-05)
Os02g0823100	0	20.4631227770554	-5.9018	4.9326e-06	4.0104e-05	2	35349673	35351221	1316	PLASMA MEMBRANE INTRINSIC PROTEIN 1;3	Similar to Plasma membrane intrinsic protein (Plasma membrane integral protein ZmPIP1-5). (Os02t0823100-01)
Os02g0826100	27.6091060816434	8.09162698046963	1.7706	0.00021791	0.0013517	2	35502083	35507042	2658	RNA helicase 48	Similar to RNA helicase (Fragment). (Os02t0826100-01)
Os02g0827900	167.936380794129	52.6290118481785	1.674	1.2159e-18	2.8377e-17	2	35572396	35578157	1769	Type I Signal Peptidase 1, TYPE I SIGNAL PEPTIDASE 1	Similar to Microsomal signal peptidase 21 kDa subunit. (Os02t0827900-01);Hypothetical conserved gene. (Os02t0827900-02);Hypothetical conserved gene. (Os02t0827900-03);Non-protein coding transcript. (Os02t0827900-04)
Os02g0829200	47.6314123515956	130.870363642802	-1.4582	2.4363e-08	2.65e-07	2	35643004	35647410	1806		C2 calcium-dependent membrane targeting domain containing protein. (Os02t0829200-01)
Os02g0829600	41.5277463376785	373.819791907646	-3.1702	2.5261e-60	1.9344e-58	2	35664929	35671732	2742		Zinc finger, RING/FYVE/PHD-type domain containing protein. (Os02t0829600-01);Similar to Sperm protamine P1 (Po1) [Contains: Sperm protamine P2 (Po2) (Main protamine)]. (Os02t0829600-02)
Os02g0829850	6.78818930519745	139.831338976545	-4.3645	4.2438e-30	1.5902e-28	2	35676813	35678078	1229		Conserved hypothetical protein. (Os02t0829850-00)
Os02g0830100	173.754828770012	430.394307820682	-1.3086	4.8059e-20	1.1921e-18	2	35683512	35688472	1682		Similar to Oligopeptidase A. (Os02t0830100-01);Similar to Oligopeptidase A. (Os02t0830100-02);Similar to predicted protein. (Os02t0830100-03);Similar to predicted protein. (Os02t0830100-04);Similar to protease PrlC candidate1. (Os02t0830100-05)
Os02g0831800	24.5287512708815	2.6749180100726	3.1969	2.4376e-06	2.0863e-05	2	35772198	35774768	1473		Similar to 3-hydroxy-3-methylglutaryl-coenzyme A reductase 2. (Os02t0831800-01)
Os02g0834700	2.28174430426805	34.6401882304402	-3.9242	4.2756e-08	4.4966e-07	2	35923906	35929717	1319		Similar to Cell division inhibitor. (Os02t0834700-01);Similar to cDNA clone:J013124G04, full insert sequence. (Os02t0834700-02)
Os03g0100030	65.7712795705266	367.33311573322	-2.4816	4.5911e-45	2.5701e-43	3	13259	16541	1756		CAAX amino terminal protease domain containing protein. (Os03t0100030-01)
Os03g0100200	3.70783449443558	31.5640325188567	-3.0896	2.637e-06	2.2386e-05	3	27179	28059	881		Transcriptional coactivator/pterin dehydratase family protein. (Os03t0100200-01)
Os03g0101700	18.710303294998	124.651179269383	-2.736	2.8072e-18	6.3889e-17	3	125350	132708	3128	SNF2 family protein	Similar to SNF2P. (Os03t0101700-01)
Os03g0101800	127.834724646618	52.4952659476749	1.284	8.2937e-11	1.1412e-09	3	135249	137565	1025		Similar to DUF614 containing protein. (Os03t0101800-01);Protein of unknown function Cys-rich family protein. (Os03t0101800-02)
Os03g0107700	33.0852924118867	2.40742620906534	3.7806	6.5183e-09	7.5872e-08	3	470350	471075	726	D-TYPE CYCLIN-INTERACTING PROTEIN	Similar to EL2 protein. (Os03t0107700-01)
Os03g0109300	71.0192914703431	22.2686924338544	1.6732	1.0075e-08	1.1471e-07	3	537614	542549	1002	LONELY GUY LIKE PHOSPHORIBOHYDROLASE 3	Similar to Lysine decarboxylase-like protein. (Os03t0109300-01)
Os03g0109600	114.486520466649	56.9757536145465	1.0068	1.7251e-07	1.6864e-06	3	560366	562685	950	BTF3a RNA pol B, BTF3a RNA polymerase B, Transcription factor BTF3a	Similar to Transcription factor homolog BTF3-like protein. (Os03t0109600-01);Similar to transcription factor BTF3. (Os03t0109600-02);Similar to transcription factor BTF3. (Os03t0109600-03)
Os03g0109700	13.3482041799681	99.9750606264636	-2.9049	6.2658e-16	1.2304e-14	3	567987	570850	1212		Similar to predicted protein. (Os03t0109700-01);Similar to Cyclin delta-3. (Os03t0109700-02)
Os03g0109800	0	17.5875859162274	-5.0984	2.866e-05	0.00020778	3	571092	573992	1473		Hypothetical conserved gene. (Os03t0109800-01)
Os03g0110900	4.4494013933227	150.999121668598	-5.0848	1.5933e-34	6.9616e-33	3	636744	639366	1270		Dimeric alpha-beta barrel domain containing protein. (Os03t0110900-01)
Os03g0111100	107.926505591879	37.5825980415201	1.5219	2.7687e-11	3.9496e-10	3	640597	645631	2133		Similar to Dihydrofolate synthetase /folylpolyglutamate synthetase. (Os03t0111100-01)
Os03g0111400	20.250480700379	2.94240981107986	2.7829	5.4193e-05	0.00037407	3	656536	657827	546		Heavy metal transport/detoxification protein domain containing protein. (Os03t0111400-01)
Os03g0115200	85.1090625491983	29.6247169615541	1.5225	3.3346e-09	3.9827e-08	3	857832	859757	956		Similar to Partner of Nob1; Pno1p; Yor145cp like KH domain containing protein, transcripts identified by EST. (Os03t0115200-01)
Os03g0116000	25.8407542458357	7.69038927895874	1.7485	0.00038535	0.0022663	3	906127	909697	1286		Similar to 60Kd inner membrane protein, expressed. (Os03t0116000-00)
Os03g0116700	82.0287077384364	18.6575531202564	2.1364	1.2124e-12	1.9278e-11	3	942736	944993	1621	F-box protein 127	Cyclin-like F-box domain containing protein. (Os03t0116700-01)
Os03g0117100	314.823670381384	1044.42173703285	-1.7301	2.9209e-74	2.6433e-72	3	958129	960101	1049	PEROXIN 11-1	Peroxisomal protein, Response to salt and low nitrogen stresses (Os03t0117100-01);Peroxisomal biogenesis factor 11 family protein. (Os03t0117100-02)
Os03g0118600	1.36904658256083	19.5937744237818	-3.8392	4.3708e-05	0.00030716	3	1004328	1007269	1442		Similar to Dihydrodipicolinate reductase-like protein. (Os03t0118600-01);Similar to dihydrodipicolinate reductase. (Os03t0118600-02)
Os03g0119300	0	17.8550777172346	-4.9681	2.6971e-05	0.00019641	3	1034068	1036671	2604	Subtilisin 25, SUBTILISIN 25	Peptidase S8, subtilisin-related domain containing protein. (Os03t0119300-01)
Os03g0121800	26.7534519675429	115.757076885892	-2.1133	1.4357e-12	2.2685e-11	3	1195075	1204839	6583	DICER-LIKE 1	Dicer-like protein, miRNA biogenesis, Reguration of development (Os03t0121800-01)
Os03g0122300	166.567334211568	8.62661058248415	4.2712	3.4691e-41	1.7611e-39	3	1235460	1244932	1078	flavonol synthase	Similar to Flavanone 3-hydroxylase-like protein. (Os03t0122300-01);Similar to Oxidoreductase, 2OG-Fe oxygenase family protein, expressed. (Os03t0122300-02)
Os03g0124300	48.7722845037296	109.270400711466	-1.1638	3.6369e-05	0.00025956	3	1410020	1411723	1565		Similar to ATP binding protein. (Os03t0124300-01);Similar to ATP binding protein. (Os03t0124300-02)
Os03g0125300	377.058246280295	101.580011432507	1.8922	7.4844e-46	4.2311e-44	3	1444996	1448651	1603		D111/G-patch domain containing protein. (Os03t0125300-01)
Os03g0125600	126.06637281081	415.414766964275	-1.7204	2.5456e-30	9.6657e-29	3	1457515	1461362	1930		Ser Thr specific protein kinase-like protein. (Os03t0125600-01)
Os03g0126000	112.889299453662	39.9900242505854	1.4972	1.5884e-11	2.309e-10	3	1486030	1490594	1602		Similar to Phosphorybosyl anthranilate transferase 1. (Os03t0126000-01)
Os03g0126825	9.58332607792581	37.1813603400092	-1.956	0.00015164	0.00096788	3	1514817	1519042	2496		Hypothetical gene. (Os03t0126825-01)
Os03g0128200	25.0991873469486	86.801089426856	-1.7901	6.6219e-08	6.7897e-07	3	1594653	1602046	2422		Similar to predicted protein. (Os03t0128200-01)
Os03g0128800	0	63.5961756894762	-6.2158	8.674e-16	1.6787e-14	3	1630177	1631745	1270		Conserved hypothetical protein. (Os03t0128800-01);Similar to predicted protein. (Os03t0128800-03)
Os03g0129300	45.2926244397208	2827.38833664674	-5.9641	0	0	3	1662306	1665491	1278	glyceraldehyde-3-phosphate dehydrogenase, chloroplastic glyceraldehyde-3-phosphate dehydrogenase B, chloroplastic GAPDH B subunit	Similar to Glyceraldehyde-3-phosphate dehydrogenase (EC 1.2.1.13) (Fragment). (Os03t0129300-01);Similar to cDNA clone:J013118G18, full insert sequence. (Os03t0129300-02)
Os03g0130400	168.050468009342	79.3113189986527	1.0833	2.8785e-11	4.1012e-10	3	1716495	1719628	633		Adenylate kinase, subfamily protein. (Os03t0130400-01);Similar to ESTs AU065232(E60855). (Os03t0130400-02);Non-protein coding transcript. (Os03t0130400-03)
Os03g0130800	39.7593945018708	105.191150746105	-1.4036	1.3446e-06	1.1864e-05	3	1752160	1758211	1427		Bromodomain containing protein. (Os03t0130800-01);Non-protein coding transcript. (Os03t0130800-02)
Os03g0130900	6.56001487477065	26.8829260012297	-2.0349	0.00090458	0.0049324	3	1765350	1770210	1913	RECEPTOR-LIKE CYTOPLASMIC KINASE 96	Serine/threonine protein kinase domain containing protein. (Os03t0130900-01);Serine/threonine protein kinase domain containing protein. (Os03t0130900-02)
Os03g0131100	28.4647601957439	136.019580812192	-2.2566	8.871e-16	1.7154e-14	3	1776356	1780897	3760	NLP1	Octicosapeptide/Phox/Bem1p domain containing protein. (Os03t0131100-01)
Os03g0131200	214.76918263923	2294.54466904028	-3.4173	0	0	3	1787679	1790806	1853	CATALASE C	Catalase, Hydrogen peroxide-induced leaf cell death (Os03t0131200-01);Similar to Catalase isozyme 2 (EC 1.11.1.6). (Os03t0131200-02)
Os03g0132000	67.9959802671879	19.3931555730264	1.8099	4.1253e-09	4.8939e-08	3	1822255	1825976	2018	acyl-CoA synthetase 4	Similar to 4-coumarate-CoA ligase-like protein. (Os03t0132000-01)
Os03g0133300	1046.35089432972	57.7782290175683	4.1787	2.1039e-246	6.5095e-244	3	1873291	1878362	1574		Similar to F7F22.5. (Os03t0133300-01)
Os03g0133900	30.8035481076187	93.9564951038002	-1.6089	2.6521e-07	2.5406e-06	3	1892829	1897309	1691	serine acetyl transferase	Similar to Serine acetyltransferase (EC 2.3.1.30) (Sat-106). (Os03t0133900-01)
Os03g0134300	51.5103776688512	183.165010739722	-1.8302	1.396e-15	2.6836e-14	3	1909201	1919394	1695		Similar to ATP phosphoribosyl transferase. (Os03t0134300-01)
Os03g0136200	3.93600892486239	24.0073891404016	-2.6087	0.00020166	0.0012615	3	2003246	2004830	1585	sterol methyltransferase 2-1	24-methylenesterol C-methyltransferase 2 (EC 2.1.1.143) (24-sterol C- methyltransferase 2) (Sterol-C-methyltransferase 2). (Os03t0136200-01)
Os03g0136900	622.688020634751	138.293261120754	2.1708	8.33e-87	9.3035e-85	3	2026817	2033506	2208		Similar to Aconitate hydratase, cytoplasmic (EC 4.2.1.3) (Citrate hydro-lyase) (Aconitase). (Os03t0136900-01);Similar to Aconitate hydratase 2, mitochondrial. (Os03t0136900-02)
Os03g0138700	92.239513500036	32.9683644741448	1.4843	1.3723e-09	1.7039e-08	3	2131982	2136725	2218		TGF-beta receptor, type I/II extracellular region family protein. (Os03t0138700-01)
Os03g0139100	149.682426359984	50.8903151416313	1.5564	1.8218e-15	3.4559e-14	3	2142726	2145398	608		Similar to Ribosomal Pr 117 (Fragment). (Os03t0139100-00)
Os03g0141200	10.9523726604866	162.768760912918	-3.8935	2.3523e-32	9.5831e-31	3	2272966	2276161	2063	beta-amylase 2	Similar to Beta-amylase PCT-BMYI (EC 3.2.1.2). (Os03t0141200-01)
Os03g0142900	252.075702014013	88.6735320339068	1.5073	4.773e-24	1.4101e-22	3	2375216	2378035	2129		Protein of unknown function DUF946, plant family protein. (Os03t0142900-01)
Os03g0146500	56.7583895686678	146.050523349964	-1.3636	2.9066e-08	3.1258e-07	3	2581186	2583486	1104		Similar to (RAP Annotation release2) Galactose-binding like domain containing protein. (Os03t0146500-01);Galactose-binding like domain containing protein. (Os03t0146500-02)
Os03g0147400	24.1864896252413	118.097630144705	-2.2877	3.8966e-14	6.8259e-13	3	2651951	2661701	2178	silicon efflux transporter 4, Si efflux transporter 4	Divalent ion symporter domain containing protein. (Os03t0147400-01);Similar to cDNA clone:J023091E03, full insert sequence. (Os03t0147400-02)
Os03g0147700	32.5718999434264	11.5021474433122	1.5017	0.00028672	0.0017294	3	2677259	2682146	2325		Similar to EMB1691 (EMBRYO DEFECTIVE 1691); S-adenosylmethionine-dependent methyltransferase/ methyltransferase/ nucleic acid binding. (Os03t0147700-01);Similar to MT-A70 family protein, expressed. (Os03t0147700-02)
Os03g0149300	1.31200297495413	49.4191102360914	-5.2352	1.9297e-12	3.0262e-11	3	2748162	2753327	1454		Protein of unknown function DUF6, transmembrane domain containing protein. (Os03t0149300-01)
Os03g0150600	416.93172799738	177.21331816731	1.2343	2.9415e-30	1.115e-28	3	2807616	2809540	1824	PHOSPHATE TRANSPORTER 1	Pi transporter, Pi homeostasis (Os03t0150600-01);Similar to Isoform 2 of Inorganic phosphate transporter 1-1. (Os03t0150600-02)
Os03g0151700	66.0564976085601	18.8581719710119	1.8085	6.9564e-09	8.0725e-08	3	2845714	2851680	2219	OsWD40-63	Similar to WD repeat protein (Fragment). (Os03t0151700-01);Hypothetical conserved gene. (Os03t0151700-02)
Os03g0152000	22.9885738655006	2.2068073583099	3.3809	3.1526e-06	2.6411e-05	3	2866379	2868145	1400		Heavy metal transport/detoxification protein domain containing protein. (Os03t0152000-01)
Os03g0152400	72.559468875724	23.4055325881353	1.6323	1.1725e-08	1.3198e-07	3	2883005	2887887	1914	acyl-CoA synthetase 1	Similar to 4-coumarate--CoA ligase-like 1. (Os03t0152400-01)
Os03g0152600	23.2737919035341	84.1261714167834	-1.8538	4.5784e-08	4.7844e-07	3	2897477	2900285	981		Conserved hypothetical protein. (Os03t0152600-01)
Os03g0153900	29.6626759554847	0	5.6231	4.893e-09	5.7657e-08	3	2958312	2960398	1589		Aromatic-ring hydroxylase family protein. (Os03t0153900-01)
Os03g0154100	27.5520624740367	6.75416797543333	2.0283	6.3588e-05	0.00043356	3	2964716	2967286	1661		Aromatic-ring hydroxylase family protein. (Os03t0154100-01)
Os03g0156700	45.2926244397208	13.9095736523775	1.7032	3.7371e-06	3.1013e-05	3	3048617	3051742	1294	zebra-necrosis like protein	Nickel/cobalt transporter, high-affinity domain containing protein. (Os03t0156700-01)
Os03g0157400	17.569431142864	150.196646265577	-3.0957	1.097e-24	3.3356e-23	3	3076026	3085989	4644	ABC TRANSPORTER G FAMILY MEMBER 4	ABC transporter-like domain containing protein. (Os03t0157400-01);Similar to white-brown-complex ABC transporter family. (Os03t0157400-02)
Os03g0157800	45.5778424777543	128.061699732226	-1.4904	1.8526e-08	2.0402e-07	3	3103834	3109737	1875		Hypothetical conserved gene. (Os03t0157800-01);Helicase and RNase D C-terminal, HRDC domain containing protein. (Os03t0157800-02);Non-protein coding transcript. (Os03t0157800-03)
Os03g0157900	116.597133948097	14.3776843041402	3.0196	1.013e-23	2.9696e-22	3	3110725	3112384	1660		Phosphoserine aminotransferase, chloroplast precursor (EC 2.6.1.52) (PSAT). (Os03t0157900-01)
Os03g0158300	1.19791575974073	18.5906801700046	-3.956	5.6809e-05	0.0003906	3	3120322	3123758	1341		Glycoside hydrolase-type carbohydrate-binding domain containing protein. (Os03t0158300-01)
Os03g0158500	552.467339670902	240.809493856786	1.198	4.4289e-38	2.0822e-36	3	3126216	3130478	2017		YT521-B-like protein family protein. (Os03t0158500-01);Similar to YT521-B-like family protein, expressed. (Os03t0158500-02);Similar to YT521-B-like family protein, expressed. (Os03t0158500-03);Similar to YT521-B-like family protein, expressed. (Os03t0158500-04)
Os03g0159100	66.1135412161668	16.985729363961	1.9606	1.2342e-09	1.5399e-08	3	3165801	3168806	1499	RECEPTOR-LIKE CYTOPLASMIC KINASE 101	Similar to Protein kinase APK1B, chloroplast precursor (EC 2.7.1.-). (Os03t0159100-01)
Os03g0161500	102.735537299669	15.6482703589247	2.7149	2.4951e-19	5.9882e-18	3	3314782	3317408	1172		EGF domain containing protein. (Os03t0161500-01)
Os03g0161900	11.0665	136.755183264962	-3.6273	4.9242e-26	1.5812e-24	3	3342254	3344547	1837	HEAT STRESS TRANSCRIPTION FACTOR A2D	Similar to Isoform 2 of Heat stress transcription factor A-2d. (Os03t0161900-01);Heat stress transcriptioon factor, High-temperature stress tolerance (Os03t0161900-02)
Os03g0163300	18.3109980417511	64.1980322417425	-1.8098	2.7886e-06	2.3542e-05	3	3427553	3432223	2101	glutathione reductase 1	Similar to Glutathione reductase (Fragment). (Os03t0163300-01)
Os03g0168200	301.703640631843	52.5621388979267	2.521	5.6479e-50	3.4391e-48	3	3681100	3683235	1141		Similar to F16A14.21. (Os03t0168200-01)
Os03g0168300	21.1061348144795	0	4.7171	1.1017e-06	9.8533e-06	3	3683172	3685295	1185		Protein of unknown function DUF1997 domain containing protein. (Os03t0168300-01)
Os03g0169100	333.305799245956	1492.13613896875	-2.1625	2.1622e-147	3.9605e-145	3	3713990	3717346	1274	D-ribulose-5-phosphate 3-epimerase, chl-RPEase, chloroplast RPEase, chloroplast D-Ribulose-5-phosphate 3-Epimerase	Ribulose-phosphate 3-epimerase, chloroplast precursor (EC 5.1.3.1) (Pentose-5-phosphate 3-epimerase) (PPE) (RPE) (R5P3E). (Os03t0169100-01)
Os03g0169600	2.90922398794176	33.5702210264112	-3.5285	2.3876e-07	2.2988e-06	3	3738868	3741611	1799	RICE DOF DAILY FLUCTUATIONS 4	Dof (DNA binding with one finger) transcription factor, Regulation of Flowering time, Brassinosteroid (BR) signaling to modulate plant architecture (Os03t0169600-01)
Os03g0169700	0	11.9033851448231	-4.5352	0.00077824	0.0042977	3	3739843	3741336	1494	OsDof12os	Antisense transcript of OsDof12, Functionally unknown protein (Os03t0169700-01)
Os03g0169800	16.998995066797	51.4252987436458	-1.597	0.00015451	0.00098459	3	3744487	3746086	898		HNH endonuclease domain containing protein. (Os03t0169800-01)
Os03g0170500	0	16.3838728116947	-6.581	4.8144e-05	0.00033524	3	3776809	3777621	813		Similar to Putativ eribonuclease P. (Os03t0170500-00)
Os03g0171900	69.8213757106024	11.1009097418013	2.653	2.2994e-13	3.8568e-12	3	3854304	3858338	1935		Similar to Alanine:glyoxylate aminotransferase-like protein (Fragment). (Os03t0171900-01);Similar to Alanine:glyoxylate aminotransferase-like protein (Fragment). (Os03t0171900-02)
Os03g0172000	56.1879534926007	25.2111022449343	1.1562	5.8752e-05	0.00040298	3	3859447	3864548	3353	MODIFIER OF SNC1, 3/SUPPRESSOR OF AUXIN RESISTANCE 3, MODIFIER OF SNC1, 3, SUPPRESSOR OF AUXIN RESISTANCE 3, Nucleoporin Autopeptidase 1, nucleoporin 96	Peptidase S59, nucleoporin family protein. (Os03t0172000-01);Similar to predicted protein. (Os03t0172000-02)
Os03g0174500	33.3134668423135	12.9733523488521	1.3606	0.00057504	0.0032597	3	3986852	3989994	1659	PURA1	Similar to Adenylosuccinate synthetase, chloroplast precursor (EC 6.3.4.4) (IMP-- aspartate ligase) (AdSS) (AMPSase) (Fragment). (Os03t0174500-01)
Os03g0176700	7.35862538126446	105.458642547112	-3.8411	2.4579e-21	6.5134e-20	3	4069860	4072360	696		Conserved hypothetical protein. (Os03t0176700-00)
Os03g0177300	33.7698157031672	95.1602082083329	-1.4946	1.1681e-06	1.0382e-05	3	4090005	4093914	1626		Zinc finger, RING/FYVE/PHD-type domain containing protein. (Os03t0177300-01)
Os03g0178000	221.785546374855	108.401052358192	1.0328	1.3479e-13	2.2945e-12	3	4116932	4119755	1903	ELONGATION FACTOR 1A2	EF-1 alpha. (Os03t0178000-01);EF-1 alpha. (Os03t0178000-02)
Os03g0178100	14.888381585349	75.0314501825365	-2.3333	9.8857e-10	1.2498e-08	3	4120367	4126939	2715	HEAVY METAL ATPASE 8	Similar to Copper-translocating P-type ATPase family protein, expressed. (Os03t0178100-00)
Os03g0180300	131.371428318233	392.677963878658	-1.5797	3.7748e-25	1.1663e-23	3	4203524	4210236	2038		Similar to Ataxin-2 C-terminal region family protein, expressed. (Os03t0180300-01);Similar to Ataxin-2 C-terminal region family protein, expressed. (Os03t0180300-02);Hypothetical conserved gene. (Os03t0180300-03);Hypothetical conserved gene. (Os03t0180300-04)
Os03g0180900	42.0981824137455	5.81794667190791	2.8552	3.9042e-09	4.6364e-08	3	4236724	4238058	1110	TIFY GENE 11C	Tify domain containing protein. (Os03t0180900-01)
Os03g0182400	406.20752976732	892.620139961228	-1.1358	9.7155e-31	3.7639e-29	3	4327773	4336225	3741		Similar to SAC domain protein 1 (FIG4-like protein AtFIG4). (Os03t0182400-01)
Os03g0182600	84.4245392579179	32.2327620213749	1.3891	2.7682e-08	2.9904e-07	3	4336742	4338901	1213		Ribosomal protein S2 family protein. (Os03t0182600-01);Similar to 40S ribosomal protein SA. (Os03t0182600-02);Similar to 40S ribosomal protein SA. (Os03t0182600-03)
Os03g0182700	69.1368524193219	25.679212896697	1.4289	3.0654e-07	2.9067e-06	3	4339485	4342714	1044	EUKARYOTIC INITIATION FACTOR 3K	Eukaryotic translation initiation factor 3 subunit 12 (eIF-3 p25) (eIF3k). (Os03t0182700-02)
Os03g0183000	67.9959802671879	3.14302866183531	4.4352	4.939e-18	1.1032e-16	3	4348736	4350531	1339	ETHYLENE RESPONSE FACTOR 62	Similar to AP2 domain containing protein RAP2.6 (Fragment). (Os03t0183000-01);Similar to AP2 domain containing protein RAP2.6 (Fragment). (Os03t0183000-02);Similar to Root abundant factor. (Os03t0183000-03)
Os03g0183300	242.321245113267	707.783305465211	-1.5464	1.8115e-42	9.4262e-41	3	4372266	4373460	858	ETHYLENE RESPONSE FACTOR 64	Pathogenesis-related transcriptional factor and ERF domain containing protein. (Os03t0183300-01);Similar to BTH-induced ERF transcriptional factor 4. (Os03t0183300-02)
Os03g0184100	35.3670367161548	0	6.0468	1.8915e-10	2.5223e-09	3	4416654	4419091	1335		Conserved hypothetical protein. (Os03t0184100-01)
Os03g0184550	280.768636640184	38.1175816435346	2.8809	1.2563e-52	8.1481e-51	3	4441960	4443828	1198		Similar to Dihydroflavonol-4-reductase. (Os03t0184550-01)
Os03g0186500	20.5927423460192	118.966978497979	-2.5304	4.7751e-16	9.433e-15	3	4513398	4518521	2963		Myoactive tetradecapeptides family protein. (Os03t0186500-01);Hypothetical conserved gene. (Os03t0186500-02);Hypothetical conserved gene. (Os03t0186500-03)
Os03g0187300	36.4508652606821	85.6642492725751	-1.2327	0.00011075	0.00072285	3	4561080	4569082	3529	OsWD40-64	Similar to transducin family protein / WD-40 repeat family protein. (Os03t0187300-01)
Os03g0189400	189.555908077068	38.1844545937864	2.3116	1.8628e-29	6.857e-28	3	4667276	4679965	1405		Similar to Alcohol dehydrogenase ADH. (Os03t0189400-01)
Os03g0189600	35.3670367161548	1.47120490553993	4.5873	3.3884e-10	4.4408e-09	3	4682354	4685319	1529		Similar to Alcohol dehydrogenase. (Os03t0189600-01);Similar to Alcohol dehydrogenase. (Os03t0189600-02)
Os03g0190100	7.81497424211807	40.9931185043627	-2.3911	4.3901e-06	3.5936e-05	3	4697347	4700133	1704	prenyltransferase 1	UbiA prenyltransferase family protein. (Os03t0190100-01)
Os03g0191100	20.7068295612326	97.6345	-2.2373	1.2671e-11	1.8537e-10	3	4737753	4741311	1889		Mitochondrial carrier protein domain containing protein. (Os03t0191100-01);Mitochondrial carrier protein domain containing protein. (Os03t0191100-02);Mitochondrial carrier protein domain containing protein. (Os03t0191100-03)
Os03g0191400	43.6954034267332	8.4259917317287	2.3746	4.0878e-08	4.311e-07	3	4763790	4766335	1012	small GTP-binding protein OsRab6B2	Small GTPase, Regulation of iron homeostasis (Os03t0191400-01)
Os03g0194900	131.25734110302	34.9076800314475	1.9108	3.3391e-17	7.092e-16	3	4923937	4926075	1377		Uncharacterised conserved protein UCP037471 domain containing protein. (Os03t0194900-01);Similar to membrane protein. (Os03t0194900-02);Uncharacterised conserved protein UCP037471 domain containing protein. (Os03t0194900-03)
Os03g0195475	1.76835183580774	27.2172907524887	-3.944	1.1409e-06	1.0154e-05	3	4954410	4959369	2287		Hypothetical protein. (Os03t0195475-00)
Os03g0196800	7.98610506493818	29.9590817128132	-1.9074	0.00085104	0.004663	3	5078248	5081710	780		Similar to Cyanelle 30S ribosomal protein S10. (Os03t0196800-01)
Os03g0197000	16.3144717755166	117.362027691936	-2.8467	4.7676e-18	1.0681e-16	3	5085664	5090353	1236		Di-trans-poly-cis-decaprenylcistransferase-like domain containing protein. (Os03t0197000-01)
Os03g0197100	1.76835183580774	73.9614829785075	-5.3863	5.6231e-18	1.2499e-16	3	5098241	5100592	2253		Similar to Sugar transporter protein. (Os03t0197100-01)
Os03g0197300	1.02678493692062	38.3850734445419	-5.2243	5.5624e-10	7.1669e-09	3	5116435	5119048	2129		Similar to Cupin family protein, expressed. (Os03t0197300-01)
Os03g0198300	235.818273846103	545.549528154308	-1.21	9.2954e-22	2.5097e-20	3	5161642	5166608	2212	DnaJ domain protein C25	Heat shock protein DnaJ, N-terminal domain containing protein. (Os03t0198300-01);Heat shock protein DnaJ, N-terminal domain containing protein. (Os03t0198300-02)
Os03g0200500	221.101023083574	93.4215115017857	1.2429	6.196e-17	1.2955e-15	3	5274929	5277136	987	cyc07, T151	40S ribosomal protein S3a (CYC07 protein). (Os03t0200500-01);Similar to 40S ribosomal protein S3a. (Os03t0200500-02)
Os03g0201600	46.6616710222816	16.9188564137092	1.4636	1.9474e-05	0.00014504	3	5320785	5323969	1489		Similar to ischemia/reperfusion inducible protein. (Os03t0201600-01);Similar to ischemia/reperfusion inducible protein. (Os03t0201600-02)
Os03g0208500	85.166106156805	37.4488521410165	1.1854	4.9279e-07	4.579e-06	3	5655157	5659172	1995	BACTERIOCIDE EFFECT 2	Integral membrane protein. (Os03t0208500-01);Integral membrane protein, Metal ion transport (Os03t0208500-02)
Os03g0208900	51.1110724156043	24.8767374936752	1.0388	0.00036129	0.0021364	3	5680647	5685342	1729	mannose-1-phosphate guanyl transferase 2	Similar to ADP-glucose pyrophosphorylase (Fragment). (Os03t0208900-01)
Os03g0210500	0	11.6358933438158	-5.0873	0.00066904	0.0037407	3	5771944	5772406	463		Protein of unknown function DUF538 family protein. (Os03t0210500-01)
Os03g0217000	35.5952111465816	12.5052416970894	1.5092	0.00014268	0.00091432	3	6163963	6164560	598		Similar to Inhibin beta B chain precursor (Activin beta-B chain). (Os03t0217000-01)
Os03g0218400	167.594119148488	81.5181263569626	1.0398	1.0259e-10	1.3982e-09	3	6233563	6238297	1979	monosaccharide transporter 4	Similar to Hexose transporter. (Os03t0218400-01)
Os03g0218500	3.76487810204228	43.6011635641834	-3.5337	3.8238e-09	4.5457e-08	3	6244085	6247317	2225		Similar to 70kD heat shock protein. (Os03t0218500-01)
Os03g0219200	90.4711616642282	187.645498406593	-1.0525	9.8995e-07	8.8954e-06	3	6271959	6275334	798	SUPEROXIDE DISMUTASE 2	Similar to Superoxide dismutase (EC 1.15.1.1). (Os03t0219200-01)
Os03g0219300	40.4439177931512	132.876552150357	-1.7161	1.0598e-10	1.44e-09	3	6275829	6279463	1583		Similar to Tubulin alpha-2 chain (Alpha-2 tubulin). (Os03t0219300-01)
Os03g0221800	44.1517522875868	102.516232736033	-1.2153	3.0248e-05	0.00021847	3	6380281	6388758	3793		Similar to Leucine Rich Repeat family protein, expressed. (Os03t0221800-01)
Os03g0223400	5.98957879870363	44.8048766687161	-2.9031	6.3057e-08	6.4829e-07	3	6457915	6462146	1448	GLUTAMINE SYNTHETASE 1;2	Cytosolic glutamine synthetase, Ammonium assimilation (Os03t0223400-01)
Os03g0225700	38.1621734888831	13.8427007021257	1.463	0.00011277	0.00073476	3	6589784	6594037	2257	WALL-ASSOCIATED KINASE GENE 25	Wall-associated kinase, Biotic stress response (Os03t0225700-01)
Os03g0225900	110.892773187427	4.68110651762706	4.5662	1.1048e-28	3.971e-27	3	6608577	6610549	1908	ALLENE OXIDE SYNTHASE 2	Allene oxide synthase (CYP74A2), Biosynthesis of jasmonic acid (JA) (Os03t0225900-01);Allene oxide synthase. (Os03t0225900-02)
Os03g0226200	10.6671546224531	0	5.3175	0.00045741	0.0026459	3	6624980	6626080	778	HEMOGLOBIN 2	Non-symbiotic hemoglobin 2 (rHb2) (ORYsa GLB1b). (Os03t0226200-01)
Os03g0226400	1.36904658256083	15.3807785579175	-3.4899	0.00050165	0.0028772	3	6636675	6641550	1893	metal tolerance protein 8.1	Manganese transporter, Cation diffusion facilitator (CDF) family member, Mn tolerance (Os03t0226400-01);Similar to Metal tolerance protein 4. (Os03t0226400-02)
Os03g0228200	0	50.0209667883577	-5.7763	9.4459e-13	1.5124e-11	3	6776463	6778596	1315		Conserved hypothetical protein. (Os03t0228200-01)
Os03g0230300	27.7802369044635	7.42289747795148	1.904	0.00010797	0.00070649	3	6895178	6898355	1041	SRO protein 1c	Homologue of SRO (similar to RCD one), Regulation of stomatal closure, Abiotic stress response (Os03t0230300-01);Non-protein coding transcript. (Os03t0230300-02)
Os03g0230500	17.6264747504707	161.832539609393	-3.1987	2.5322e-27	8.6017e-26	3	6902118	6907409	1586	DROUGHT- AND SALT-SENSITIVE MUTANT 3	Inositol 1,3,4-trisphosphate 5/6-kinase, Drought and salt tolerance, Negative regulator of osmotic stress signaling (Os03t0230500-01)
Os03g0231400	24.7569257013084	1.47120490553993	4.0728	2.9918e-07	2.8423e-06	3	6943194	6943974	781		Hypothetical protein. (Os03t0231400-01)
Os03g0231600	25.0421437393419	0	5.9638	8.0859e-08	8.1881e-07	3	6948035	6950951	1736		Similar to Branched-chain-amino-acid aminotransferase 3, chloroplast precursor (EC 2.6.1.42) (Atbcat-3). (Os03t0231600-01)
Os03g0232400	12.8918553191145	104.856785994846	-3.0239	2.5829e-17	5.5166e-16	3	7018347	7019179	710		Phytosulfokine family protein. (Os03t0232400-00)
Os03g0232600	10.1537621539928	74.6302124810257	-2.8777	3.7167e-12	5.6393e-11	3	7029174	7031611	2438	ERECT LEAF 1	U-Box E3 ubiquitin ligase, Regulation of brassinosteroid-mediated growth (Os03t0232600-01)
Os03g0235000	130.173512558492	0	8.6048	1.788e-28	6.3372e-27	3	7128273	7129609	943	PEROXIDASE N	Similar to Peroxidase. (Os03t0235000-01)
Os03g0236200	41.0143538692182	5.28296306989339	2.9567	3.5987e-09	4.2869e-08	3	7181080	7184036	2017	GLUTAMATE DECARBOXYLASE	Similar to Glutamate decarboxylase isozyme 3 (EC 4.1.1.15). (Os03t0236200-01)
Os03g0241600	38.7326095649502	13.6420818513703	1.5055	7.4495e-05	0.00050224	3	7483344	7487296	1883	RECEPTOR-LIKE CYTOPLASMIC KINASE 105	Serine/threonine protein kinase-related domain containing protein. (Os03t0241600-01);Serine/threonine protein kinase-related domain containing protein. (Os03t0241600-02)
Os03g0241900	11.0094162680933	59.8512904753745	-2.4426	1.8289e-08	2.0161e-07	3	7500164	7503768	1161		Similar to Senescence-associated protein 12. (Os03t0241900-02);Similar to Senescence-associated protein, expressed. (Os03t0241900-03)
Os03g0242300	0	22.8036760358689	-4.9425	2.1432e-06	1.8447e-05	3	7519754	7521478	1725		Hypothetical protein. (Os03t0242300-01)
Os03g0243600	108.611028883159	32.8346185736412	1.7259	5.1685e-13	8.4647e-12	3	7591870	7597405	2203	Acyl-CoA-binding protein 5	Acyl-CoA-binding protein , Stress response (Os03t0243600-01)
Os03g0244000	9.46923886271241	127.058605478449	-3.7461	6.4926e-25	1.99e-23	3	7615918	7618902	1049		Heat shock protein DnaJ, cysteine-rich region domain containing protein. (Os03t0244000-01);Heat shock protein DnaJ, cysteine-rich region domain containing protein. (Os03t0244000-02)
Os03g0244200	121.21766616424	1.47120490553993	6.3645	8.8691e-32	3.5563e-30	3	7626455	7629565	1519		Similar to thaumatin-like protein 1. (Os03t0244200-01);Similar to Thaumatin-like protein. (Os03t0244200-02)
Os03g0249200	17.569431142864	104.589294193839	-2.5736	1.4388e-14	2.5796e-13	3	7874537	7878425	1119		Class I peptide chain release factor domain containing protein. (Os03t0249200-01)
Os03g0249700	7.30158177365776	37.0476144395056	-2.3431	1.6592e-05	0.00012533	3	7907082	7907812	662		Conserved hypothetical protein. (Os03t0249700-01);Conserved hypothetical protein. (Os03t0249700-02)
Os03g0250000	22.4181377894336	188.64859266037	-3.073	2.323e-30	8.835e-29	3	7914611	7918255	2241	SNRK2-CALCIUM SENSOR 1	Conserved hypothetical protein. (Os03t0250000-01);Conserved hypothetical protein. (Os03t0250000-02)
Os03g0251350	21.1061348144795	252.311641300098	-3.5795	4.2878e-46	2.4421e-44	3	7976995	7979371	1217	HAP5C SUBUNIT OF CCAAT-BOX BINDING COMPLEX	Histone-fold domain containing protein. (Os03t0251350-00)
Os03g0251500	6.04662240631033	67.0066961523187	-3.4701	4.3326e-13	7.1365e-12	3	7982396	7989433	3025		Similar to T-cell immune regulator 1 transcript variant 3 (Fragment). (Os03t0251500-01)
Os03g0252100	1.59722101298764	19.5937744237818	-3.6168	6.6222e-05	0.00045031	3	8010885	8012566	1682		Alpha/beta hydrolase fold-3 domain containing protein. (Os03t0252100-01)
Os03g0254800	462.05322161428	104.923658945098	2.1387	7.2343e-64	5.7713e-62	3	8177756	8181722	1604	chorismate synthase	Similar to Chorismate synthase 1, chloroplast precursor (EC 4.2.3.5) (5- enolpyruvylshikimate-3-phosphate phospholyase 1). (Os03t0254800-01)
Os03g0254900	23.2167482959274	65.6692371472824	-1.5001	5.102e-05	0.00035344	3	8182249	8186746	1999		Zinc finger, RING/FYVE/PHD-type domain containing protein. (Os03t0254900-01);Similar to zinc finger (C3HC4-type RING finger) family protein. (Os03t0254900-02)
Os03g0255100	1409.94684921484	79.2444460484009	4.1532	0	0	3	8196070	8201999	2495	BETA-GALACTOSIDASE 8	Similar to Relative to SR12 protein (Fragment). (Os03t0255100-01);Similar to Beta-galactosidase. (Os03t0255100-02)
Os03g0255200	60.1810060250698	25.2779751951861	1.2514	1.177e-05	9.0889e-05	3	8207583	8211913	1388		Heat shock protein DnaJ, N-terminal domain containing protein. (Os03t0255200-01);Heat shock protein DnaJ, N-terminal domain containing protein. (Os03t0255200-02)
Os03g0255400	480.706481301672	228.972981662215	1.07	6.4123e-29	2.3183e-27	3	8212498	8217658	2797		FAR1 domain containing protein. (Os03t0255400-01)
Os03g0255500	2361.89057295547	445.173229826333	2.4075	0	0	3	8218898	8224127	1538		Similar to Phosphoenolpyruvate carboxykinase 4 (EC 4.1.1.49) (Fragment). (Os03t0255500-01);Similar to Phosphoenolpyruvate carboxykinase. (Os03t0255500-02)
Os03g0258200	13.6334222180016	0	3.8642	0.00017758	0.0011207	3	8352195	8353718	1524		Alpha/beta hydrolase fold-3 domain containing protein. (Os03t0258200-01)
Os03g0262400	90.4141180566215	43.2667988129244	1.0633	1.4436e-06	1.2664e-05	3	8597173	8600595	923	NCBP	Similar to Eukaryotic translation initiation factor 4E type 3 (eIF4E type 3) (eIF-4E type 3) (mRNA cap-binding protein type 3) (Novel cap-binding protein) (nCBP). (Os03t0262400-01)
Os03g0263900	54.0773400111528	138.025769319746	-1.3518	8.7986e-08	8.8862e-07	3	8679164	8682334	3171		EF-HAND 2 domain containing protein. (Os03t0263900-01)
Os03g0264400	329.25570310588	105.525515497364	1.6416	3.3635e-34	1.4613e-32	3	8702305	8707258	2140	ANTHRANILATE SYNTHASE ALPHA-SUBUNIT 2	Anthranilate synthase alpha 2 subunit. (Os03t0264400-01);Similar to Anthranilate synthase component I family protein, expressed. (Os03t0264400-02);Similar to Anthranilate synthase component I family protein, expressed. (Os03t0264400-03)
Os03g0265300	62.633881152158	18.8581719710119	1.7318	3.9142e-08	4.1395e-07	3	8749943	8752907	1417		Mitochondrial substrate carrier family protein. (Os03t0265300-01)
Os03g0265600	44.3799267180136	201.822563859978	-2.1851	1.0031e-21	2.6924e-20	3	8767643	8770548	1437		Similar to Transformer-2-like protein. (Os03t0265600-01)
Os03g0265900	244.203684164288	38.1844545937864	2.677	3.9714e-43	2.1395e-41	3	8789242	8790378	804		Conserved hypothetical protein. (Os03t0265900-01)
Os03g0266900	1.48313379777423	51.0240610421349	-5.1045	1.0215e-12	1.6298e-11	3	8833718	8834470	753	17.3 KDA CLASS I HEAT SHOCK PROTEIN	Low molecular mass heat shock protein Oshsp17.3. (Os03t0266900-02)
Os03g0267300	7.87201784972478	415.080402213016	-5.7205	6.744e-94	8.3015e-92	3	8841311	8843028	1448	chloroplastic fructose 1, 6-bisphosphatase, chloroplastic FruP2ase, fructose-1, 6-bisphosphatase plastidic isoform, Plastidic Fructose-1, 6-Bisphosphatase	Similar to Fructose-1,6-bisphosphatase, chloroplast precursor (EC 3.1.3.11) (D- fructose-1,6-bisphosphate 1-phosphohydrolase) (FBPase). (Os03t0267300-01);Similar to Chloroplast fructose-1,6-bisphosphatase. (Os03t0267300-02)
Os03g0269900	5.87549158349023	25.9467046977043	-2.1428	0.00070947	0.0039513	3	9011629	9016463	2082		Protein of unknown function DUF604 family protein. (Os03t0269900-01)
Os03g0270000	49.1145461493698	6.08543847291517	3.0127	7.5112e-11	1.0379e-09	3	9022593	9023708	1116		Protein of unknown function DUF296 domain containing protein. (Os03t0270000-01)
Os03g0270700	42.782705705026	9.76345073676501	2.1316	2.9918e-07	2.8423e-06	3	9047645	9051456	1697	OsDW1-03g	Conserved hypothetical protein. (Os03t0270700-01);Hypothetical conserved gene. (Os03t0270700-02)
Os03g0271100	5.93253519109693	38.5188193450455	-2.6988	1.531e-06	1.3389e-05	3	9064856	9068046	1989	SIGMA FACTOR 2B	Similar to Sigma factor SIG2B. (Os03t0271100-01);Similar to Sigma factor SIG2B. (Os03t0271100-02);Similar to Sigma factor SIG2B. (Os03t0271100-03)
Os03g0271200	50.1413310862904	17.4538400157237	1.5225	5.6431e-06	4.551e-05	3	9068392	9073951	2315	TOC75	Similar to Chloroplastic outer envelope membrane protein (OEP75) precursor (Outer membrane protein). (Os03t0271200-01);Similar to Protein TOC75, chloroplastic. (Os03t0271200-02)
Os03g0272900	35.6522547541883	14.7789220056511	1.2705	0.00065873	0.0036884	3	9157102	9157955	854		DVL family protein. (Os03t0272900-02)
Os03g0275300	66.0564976085601	20.3962498268036	1.6954	2.5414e-08	2.7537e-07	3	9296962	9300002	1741		Hypothetical conserved gene. (Os03t0275300-01)
Os03g0277100	235.932361061316	108.869163009955	1.1158	8.9635e-16	1.7319e-14	3	9404128	9405129	1002		HSP20-like chaperone domain containing protein. (Os03t0277100-01)
Os03g0277700	274.95	0	12.005	3.4407e-35	1.5178e-33	3	9425601	9426838	1150		Protein of unknown function DUF26 domain containing protein. (Os03t0277700-01)
Os03g0278700	23.9583151948145	59.4500527738636	-1.3112	0.00064197	0.0036034	3	9480447	9488909	3159		Hypothetical conserved gene. (Os03t0278700-01)
Os03g0278900	49.7990694406502	369.473050141278	-2.8913	3.4469e-54	2.3076e-52	3	9491526	9492494	969		ATPase, F0 complex, subunit B/B', bacterial and chloroplast family protein. (Os03t0278900-01)
Os03g0279400	21.6195272829398	4.81485241813069	2.1668	0.00023742	0.0014605	3	9506763	9510932	1558		Similar to predicted protein. (Os03t0279400-01);Similar to Arginine biosynthesis bifunctional protein argJ 1 [Includes: Glutamate N-acetyltransferase (EC 2.3.1.35) (Ornithine acetyltransferase) (Ornithine transacetylase) (OATase); Amino-acid acetyltransferase (EC 2.3.1.1) (N-acetylglutamate synthase) (AGS)] [Contains: Arginine biosynthesis bifunctional protein argJ1 alpha chain; Arginine biosynth…
Os03g0280400	30.9176353228321	2.54117210956897	3.6049	3.27e-08	3.4841e-07	3	9575359	9576627	715		Similar to plant-specific domain TIGR01589 family protein. (Os03t0280400-01)
Os03g0281000	138.444835661464	366.463767379947	-1.4044	1.7856e-19	4.2988e-18	3	9605184	9608335	2617		Similar to Ankyrin-like protein. (Os03t0281000-01)
Os03g0283100	15.5158612690227	136.755183264962	-3.1398	6.2145e-23	1.7588e-21	3	9712224	9714920	1139	LAMBDA GLUTATHIONE S-TRANSFERASE 2	Similar to In2-1 protein. (Os03t0283100-01);Similar to In2-1 protein. (Os03t0283100-02)
Os03g0283600	19.2236957634583	67.7422986050887	-1.8172	1.3725e-06	1.2091e-05	3	9733147	9737559	1321		CDP-alcohol phosphatidyltransferase domain containing protein. (Os03t0283600-01);Similar to CDP-diacylglycerol--glycerol-3-phosphate 3-phosphatidyltransferase. (Os03t0283600-02)
Os03g0284100	15.8010793070563	221.148846482753	-3.8069	1.2297e-42	6.4427e-41	3	9759666	9768689	2176	PSEUDO-RESPONSE REGULATOR 73	Similar to Two-component response regulator-like PRR73. (Os03t0284100-01);Similar to Two-component response regulator-like PRR73. (Os03t0284100-02);Similar to Two-component response regulator-like PRR73. (Os03t0284100-03);Non-protein coding transcript. (Os03t0284100-04)
Os03g0284500	1.19791575974073	57.510737216561	-5.5852	2.1429e-14	3.8121e-13	3	9783786	9788821	1708		HAD-superfamily subfamily IIA hydrolase, CECR5 protein. (Os03t0284500-01);Similar to cat eye syndrome critical region protein 5. (Os03t0284500-02)
Os03g0284600	10.3819365844196	151.534105270613	-3.8675	4.2899e-30	1.6049e-28	3	9788873	9791847	917		Thioredoxin-like fold domain containing protein. (Os03t0284600-01)
Os03g0285300	27.495	6.95478682618877	1.9831	8.0176e-05	0.00053753	3	9832684	9833183	500		Conserved hypothetical protein. (Os03t0285300-01)
Os03g0285800	52.6512498209853	10.9002908910459	2.2721	3.9803e-09	4.7243e-08	3	9847723	9850384	1449	MULTIPLE STRESS RESPONSIVE MAP KINASE 2	MAP Kinase. (Os03t0285800-01);MAP Kinase. (Os03t0285800-02)
Os03g0288400	41.242528299645	10.4321802392832	1.9831	1.3636e-06	1.2026e-05	3	9978906	9980978	1081		Similar to kinesin like protein. (Os03t0288400-01)
Os03g0290300	33.2564232347068	231.581026722036	-2.7998	2.0108e-33	8.5256e-32	3	10080334	10082679	999	OsFAD7	Similar to W-3 fatty acid desaturase (Fragment). (Os03t0290300-01)
Os03g0291500	5218.29218025343	16.5176187121983	8.3034	0	0	3	10120289	10124384	2238	ASPARAGINE SYNTHETASE 1	Asparagine synthetase, Biosynthesis of asparagine following the supply of ammonium (Os03t0291500-01)
Os03g0293100	5.24801189981652	53.7658520024593	-3.3568	1.6538e-10	2.2143e-09	3	10208963	10210224	963		Conserved hypothetical protein. (Os03t0293100-01)
Os03g0294200	36.5079088682888	84.3267902675388	-1.2078	0.00016933	0.0010734	3	10258670	10270774	2122	Fru-6-P 2-kinase/Fru-bisphosphatase, fructose-6-phosphate-2-kinase/fructose-2, 6-bisphosphatase 2, F6P2K/F26BPase2	Similar to Fructose-6-phosphate-2-kinase/fructose-2, 6-bisphosphatase. (Os03t0294200-01);Similar to F2KP (FRUCTOSE-2,6-BISPHOSPHATASE); fructose-2,6-bisphosphate 2-phosphatase. (Os03t0294200-02)
Os03g0294800	2.56696234230156	21.5999629313363	-3.0729	0.0001068	0.00069942	3	10292291	10295620	1854		Similar to Ser-thr protein kinase (Fragment). (Os03t0294800-01);Similar to ATP binding protein. (Os03t0294800-02)
Os03g0296800	32.1155510825728	89.2753885861732	-1.475	3.2583e-06	2.7227e-05	3	10388030	10390923	2127	mitochondrial Fe transporter	Mitochondrial carrier protein domain containing protein. (Os03t0296800-01);Hypothetical conserved gene. (Os03t0296800-02)
Os03g0297100	100.396749387794	40.1237701510891	1.3232	4.3537e-09	5.1515e-08	3	10393657	10395829	965		40S ribosomal protein S7. (Os03t0297100-01)
Os03g0297300	47.0609762755285	19.8612662247891	1.2446	0.000113	0.00073584	3	10397906	10400008	811		Similar to 40S ribosomal protein S7. (Os03t0297300-01)
Os03g0297400	57.9563053284085	20.1956309760482	1.5209	1.0761e-06	9.6315e-06	3	10400794	10404233	1487		Acyl transferase domain containing protein. (Os03t0297400-01)
Os03g0297600	53.0505550742322	157.218306042017	-1.5673	7.4721e-11	1.0331e-09	3	10418661	10419833	1173	PYRABACTIN RESISTANCE 1 LIKE/REGULATORY COMPONENTS OF ABA RECEPTOR 4, pyrabactin resistance-like 4	Streptomyces cyclase/dehydrase family protein. (Os03t0297600-01)
Os03g0298700	6.04662240631033	47.3460487782851	-2.969	1.791e-08	1.9771e-07	3	10470676	10477048	4669	Suppressor of cAMP Receptor-Like Protein 2, SCAR-like Protein 2, suppressor of cAMP receptor 3	Hypothetical conserved gene. (Os03t0298700-01)
Os03g0299600	51.9667265297049	25.0773563444307	1.0512	0.00028858	0.0017392	3	10517166	10518361	1196		Wound-induced protein, Wun1 domain containing protein. (Os03t0299600-01)
Os03g0300400	69.8213757106024	0	8.028	5.7659e-17	1.2078e-15	3	10562231	10563277	879	JASMONATE INDUCIBLE PATHOGENESIS-RELATED CLASS 10 PROTEIN	Pathogen-related protein (JIOsPR10). (Os03t0300400-01)
Os03g0305500	82.5991438145034	19.7275203242855	2.0659	2.6231e-12	4.0552e-11	3	10841438	10847657	2044	ARGININOSUCCINATE LYASE 1	Argininosuccinate lyase, Root elongation (Os03t0305500-01);Argininosuccinate lyase, Splicing variant with unknown function (Os03t0305500-02)
Os03g0308100	53.9632527959394	19.5269	1.4665	4.2519e-06	3.4927e-05	3	10966803	10969767	1140	CHLOROPLAST PROTEASE 5	Peptidase S14, ClpP family protein. (Os03t0308100-01);Peptidase S14, ClpP family protein. (Os03t0308100-02);Peptidase S14, ClpP family protein. (Os03t0308100-03)
Os03g0308800	54.0773400111528	359.174615802499	-2.7316	1.7833e-49	1.0716e-47	3	10992850	10997554	2228		Tetratricopeptide-like helical domain containing protein. (Os03t0308800-01);Hypothetical conserved gene. (Os03t0308800-02);Hypothetical conserved gene. (Os03t0308800-03)
Os03g0309000	178.717622631795	62.3255896346917	1.5198	1.121e-17	2.4537e-16	3	11007566	11011794	1518		Virulence factor, pectin lyase fold family protein. (Os03t0309000-01)
Os03g0310400	169.932907060363	44.470511917457	1.934	4.2712e-22	1.1726e-20	3	11068996	11071051	1035		Crotonase, core domain containing protein. (Os03t0310400-01)
Os03g0311300	31.2598969684723	871.220795880647	-4.8007	1.4156e-186	3.0869e-184	3	11104554	11122412	3661		Similar to HAD-superfamily hydrolase, subfamily IA, variant 3 containing protein, expressed. (Os03t0311300-01);Similar to HAD-superfamily hydrolase, subfamily IA, variant 3 containing protein, expressed. (Os03t0311300-02);NHL repeat domain containing protein. (Os03t0311300-03)
Os03g0312600	66.3987592542003	28.6884956580287	1.2107	6.6949e-06	5.354e-05	3	11171645	11178005	873		Similar to XPA-binding protein 1 (HUSSY-23). (Os03t0312600-01);Similar to XPA-binding protein 1. (Os03t0312600-02);Non-protein coding transcript. (Os03t0312600-03)
Os03g0313600	49.5708950102234	22.4693112846099	1.1415	0.0001827	0.001152	3	11210766	11214945	2089		Similar to Genes for GrpE, DnaK and DnaJ, complete and partial cds. (Fragment). (Os03t0313600-01)
Os03g0315800	39.2460020334105	191.925367222709	-2.2899	4.9262e-22	1.3459e-20	3	11351502	11355720	969		Similar to 30S ribosomal protein S1, chloroplast precursor (CS1). (Os03t0315800-01);Similar to 30S ribosomal protein S1 (Fragment). (Os03t0315800-02)
Os03g0318600	237.415494859091	107.665449905422	1.1409	2.6977e-16	5.4515e-15	3	11476096	11481187	1786	b-ZIP TRANSCRIPTION FACTOR 28	Similar to Transcription factor HBP-1b(C38) (Fragment). (Os03t0318600-01)
Os03g0319100	505.919755863834	144.980556145935	1.803	1.2356e-57	8.8408e-56	3	11507580	11512308	1440		Similar to SNF1-related protein kinase regulatory subunit beta-1. (Os03t0319100-01)
Os03g0319400	161.661583957391	745.70026825799	-2.2056	1.1272e-76	1.0491e-74	3	11526273	11531969	1753	CIPK-LIKE PROTEIN 1	Serine/threonine protein kinase, Cold stress tolerance, Abiotic stresses (Os03t0319400-01);Similar to CBL-interacting protein kinase 3. (Os03t0319400-02);Similar to CBL-interacting protein kinase 3. (Os03t0319400-03)
Os03g0320100	102.336232046422	23.0042948866244	2.1533	1.5938e-15	3.0511e-14	3	11549564	11551862	1212		Alpha-L-arabinofuranosidase, C-terminal domain containing protein. (Os03t0320100-01)
Os03g0321300	3.82192170964899	22.2018194836026	-2.5383	0.00044224	0.0025666	3	11613231	11614737	1507	F-box protein 137	Cyclin-like F-box domain containing protein. (Os03t0321300-01)
Os03g0322600	22.6463122198604	113.550269527582	-2.326	6.2843e-14	1.0875e-12	3	11677890	11680129	1134		Conserved hypothetical protein. (Os03t0322600-01)
Os03g0323200	302.95859999919	4066.47723186262	-3.7466	0	0	3	11712280	11719587	2632	magnesium chelatase subunit ChlH, magnesium chelatase porphyrin-binding subunit, Magnesium chelatase (MgCh) H subuint	Similar to Magnesium-chelatase subunit H family protein, expressed. (Os03t0323200-01);Similar to Magnesium-chelatase subunit H family protein, expressed. (Os03t0323200-02);Similar to Magnesium-chelatase subunit H family protein, expressed. (Os03t0323200-03);Similar to Magnesium-chelatase subunit H family protein, expressed. (Os03t0323200-04)
Os03g0325500	31.6021586141125	109.671638412977	-1.7951	1.1664e-09	1.4585e-08	3	11838970	11841217	1160		Similar to Phosphate starvation regulator protein (Regulatory protein of P- starvation acclimation response Psr1). (Os03t0325500-01);Hypothetical conserved gene. (Os03t0325500-02)
Os03g0326000	59.2112646957559	16.9188564137092	1.8072	4.2208e-08	4.4451e-07	3	11883831	11884796	880		Phospholipid-transporting ATPase 1 (EC 3.6.3.1) (Aminophospholipid flippase 1). (Os03t0326000-01)
Os03g0327800	36.2226908302553	7.35602452769966	2.2999	8.9741e-07	8.1053e-06	3	11973989	11976381	1782	NAC DOMAIN-CONTAINING PROTEIN 58	NAC Family transcriptional activator, Abiotic stress response, Positive regulator of leaf senescence (Os03t0327800-01)
Os03g0329700	59.2112646957559	25.5454669961934	1.2128	2.0684e-05	0.00015356	3	12117813	12122998	3520		Similar to predicted protein. (Os03t0329700-01)
Os03g0331600	11.1805470909134	39.5219135988227	-1.8217	0.00021933	0.0013598	3	12219831	12223161	921	LOW CHLOROPHYLL ACCUMULATION A	Uncharacterised protein family Ycf54 domain containing protein. (Os03t0331600-01)
Os03g0331700	88.988027866454	26.9497989514815	1.7233	6.5709e-11	9.1179e-10	3	12223921	12226096	2176	CALMODULIN-LIKE PROTEIN 27	Similar to cDNA clone:002-120-A09, full insert sequence. (Os03t0331700-02)
Os03g0333400	19.5089138014918	210.582920342966	-3.4322	2.1405e-37	9.9611e-36	3	12320931	12321796	866		Similar to photosystem II 11 kD protein. (Os03t0333400-01)
Os03g0335300	565.98667467369	282.471341863667	1.0027	4.5599e-31	1.7847e-29	3	12401939	12408443	2210		Similar to Vacuolar sorting receptor homolog (Fragment). (Os03t0335300-01);Similar to Vacuolar sorting receptor homolog (Fragment). (Os03t0335300-02);Similar to Vacuolar targeting receptor bp-80. (Os03t0335300-03)
Os03g0336700	50.3695055167172	23.3386596378835	1.1098	0.00021431	0.0013315	3	12492933	12500010	2922		PAP/25A core domain containing protein. (Os03t0336700-01);Hypothetical conserved gene. (Os03t0336700-02)
Os03g0337500	23.2167482959274	80.2475403021781	-1.7893	2.087e-07	2.0221e-06	3	12520650	12528893	2686	HIGH-AFFINITY POTASSIUM(K+) TRANSPORTER 8	Similar to Potassium transporter. (Os03t0337500-00)
Os03g0337600	74.2137334963184	236.262133239663	-1.6706	3.6614e-17	7.7477e-16	3	12529090	12532682	1595	Uroporphyrinogen-III decarboxylase	Similar to Uroporphyrinogen decarboxylase (EC 4.1.1.37) (URO-D) (UPD) (Fragment). (Os03t0337600-01)
Os03g0337800	121.04653534142	57.2432454155537	1.0804	1.7418e-08	1.9254e-07	3	12542185	12544690	1121		Similar to 60S ribosomal protein L19 (Fragment). (Os03t0337800-01)
Os03g0337900	200.051931876701	55.4376757587547	1.8514	1.5918e-24	4.8146e-23	3	12546003	12552195	1975		Similar to predicted protein. (Os03t0337900-01)
Os03g0339900	398.848904386055	135.350851309674	1.5591	1.2701e-38	6.0708e-37	3	12630705	12635182	3760	CALCINEURIN B-LIKE PROTEIN-INTERACTING PROTEIN KINASE 10	Similar to Serine/threonine protein kinase. (Os03t0339900-01)
Os03g0340900	99.0277028052334	457.544725622919	-2.208	8.1816e-48	4.7786e-46	3	12695305	12706384	3320	RSH1	Similar to RSH1. (Os03t0340900-01)
Os03g0343900	23.9583151948145	369.004939489516	-3.945	8.5213e-72	7.4466e-70	3	12812218	12812882	665	PHOTOSYSTEM II SUBUNIT	Photosystem II PsbX domain containing protein. (Os03t0343900-01)
Os03g0345200	100.054487742154	28.7553686082805	1.7989	1.1972e-12	1.9048e-11	3	12869436	12871135	521	RIBOSOMAL PROTEIN S21	40S ribosomal protein S21. (Os03t0345200-01)
Os03g0348200	0	18.0556965679901	-8.3062	5.8974e-05	0.0004043	3	13063312	13070842	1674	terpene synthase 10	Terpene synthase-like domain containing protein. (Os03t0348200-00)
Os03g0350100	45.3496680473275	15.2470326574138	1.5726	1.0543e-05	8.2021e-05	3	13126146	13130222	2109	brassinosteroid receptor kinase (BRI1)-interacting protein 101, BRI1-interacting protein 101, brassinosteroid receptor kinase-interacting protein 101	SAR DNA-binding protein-2. (Os03t0350100-01);SAR DNA-binding protein-2. (Os03t0350100-02)
Os03g0350300	127.435419393371	42.1968316088953	1.5946	9.3399e-14	1.6042e-12	3	13133569	13137486	2144	brassinosteroid receptor kinase (BRI1)-interacting protein 102, BRI1-interacting protein 102, brassinosteroid receptor kinase-interacting protein 102	Similar to SAR DNA-binding protein-like protein. (Os03t0350300-01)
Os03g0351300	94.2930833738772	24.2080079911571	1.9617	3.9222e-13	6.4885e-12	3	13162037	13163727	1611		Similar to beta-amylase. (Os03t0351300-00)
Os03g0351400	87.3337632458596	43.400544713428	1.0088	4.8461e-06	3.943e-05	3	13164567	13167540	2101	tubby-like protein 14, tubby-like protein 6, F-box protein 139	Similar to Tubby-like protein 3. (Os03t0351400-01)
Os03g0352300	58.3556105816554	22.5361842348617	1.3726	4.5784e-06	3.7397e-05	3	13222543	13225476	1070		Similar to Nucleolar protein. (Os03t0352300-01);Similar to nucleolar protein Nop56. (Os03t0352300-02);Similar to nucleolar protein Nop56. (Os03t0352300-03)
Os03g0352400	305.582605949099	129.867269389025	1.2345	1.2858e-22	3.621e-21	3	13227322	13232070	2054	Nuclear/Nucleolar GTPase 2	Similar to Nucleolar GTP-binding protein 2 (Autoantigen NGP-1). (Os03t0352400-01)
Os03g0355900	2.96626759554847	98.3032368701682	-5.0505	5.2461e-23	1.4921e-21	3	13608897	13609145	249		Hypothetical conserved gene. (Os03t0355900-00)
Os03g0356414	59.4394391261827	6.88791387593696	3.1093	3.9868e-13	6.5859e-12	3	13633732	13637491	1490	drought-induced SINA protein 1, drought induced seven in absentia (SINA) protein 1, drought induced seven in absentia protein 1	Similar to Ubiquitin ligase SINAT5 (EC 6.3.2.-) (Seven in absentia homolog 5). Splice isoform 2. (Os03t0356414-01)
Os03g0356700	52.4801189981652	135.417724259926	-1.3676	8.528e-08	8.6205e-07	3	13777133	13788685	2524	villin 3, VILLIN2, VILLIN 2	Villin, villin/gelsolin superfamily protein, Actin binding protein, Regulation of plant architecture (Os03t0356700-01);Similar to predicted protein. (Os03t0356700-02)
Os03g0359700	84.9949753339849	36.3120119867356	1.2269	2.7474e-07	2.6264e-06	3	13975002	13981417	1045		Mo25-like domain containing protein. (Os03t0359700-01);Similar to protein Mo25. (Os03t0359700-02)
Os03g0360600	6.84523291280415	27.6854014042515	-2.016	0.0008247	0.0045346	3	14006157	14007356	1200		Mitochodrial transcription termination factor-related family protein. (Os03t0360600-00)
Os03g0363100	33.3705104499202	0	7.9629	6.413e-09	7.4723e-08	3	14143989	14146663	2553		Armadillo-like helical domain containing protein. (Os03t0363100-00)
Os03g0363200	23.2737919035341	2.87553686082805	3.0168	7.3274e-06	5.8312e-05	3	14147678	14150239	1395		Protein of unknown function DUF455 family protein. (Os03t0363200-01)
Os03g0363400	30.5183300695852	8.69348353273596	1.8117	8.1171e-05	0.00054401	3	14151286	14153646	1307		Uncharacterised protein family UPF0153 domain containing protein. (Os03t0363400-01)
Os03g0363500	6.56001487477065	60.4531470276409	-3.204	3.5069e-11	4.9472e-10	3	14153874	14159179	1694		Similar to Vacuolar monosaccharide symporter 1. (Os03t0363500-01);Similar to Sugar transporter-like protein. (Os03t0363500-02);Similar to solute carrier family 2, facilitated glucose transporter member 8. (Os03t0363500-03)
Os03g0364400	86.1928910937256	41.0599914546145	1.0698	2.307e-06	1.979e-05	3	14206981	14209160	1828	RECEPTOR-LIKE CYTOPLASMIC KINASE 109	Similar to Phytosulfokine receptor-like protein. (Os03t0364400-01);Similar to Phytosulfokine receptor-like protein. (Os03t0364400-02)
Os03g0369800	115.798523441604	49.4859831863432	1.2265	1.994e-09	2.4427e-08	3	14514243	14518369	1247	NOVEL PLANT SNARE 12	Similar to Novel plant SNARE 13 (AtNPSN13). (Os03t0369800-01)
Os03g0370000	233.935834795082	51.4921716938976	2.1837	6.2907e-34	2.6972e-32	3	14526314	14530466	1535	pyruvate dehydrogenase kinase 1	Similar to Pyruvate dehydrogenase kinase isoform 1 (EC 2.7.1.99). (Os03t0370000-01)
Os03g0370900	90.8134233098684	29.4909710610505	1.6226	2.0508e-10	2.7267e-09	3	14553015	14556804	2006		Similar to Cytochrome P450. (Os03t0370900-01);Similar to Cytochrome P450. (Os03t0370900-02)
Os03g0371300	0	16.3838728116947	-5.166	5.2107e-05	0.00036054	3	14567492	14571380	627	P-450 72A1	Similar to Cytochrome P450 CYP709E4. (Os03t0371300-00)
Os03g0386000	4.5064450009294	34.1052046284257	-2.9199	2.1879e-06	1.8811e-05	3	15329520	15334903	2326	SALT RESPONSIVE WD40 PROTEIN 5	Similar to Salt-responsive WD40 protein 5. (Os03t0386000-01);WD40 subfamily protein, Salt stress (Os03t0386000-02)
Os03g0387100	77.9786115983606	37.1144873897574	1.0711	6.8832e-06	5.4969e-05	3	15420151	15424562	1133	THERMO-TOLERANCE 1	Proteasome alpha 2 subunit, Thermotolerance (Os03t0387100-01)
Os03g0387900	581.331405119893	2000.7049256338	-1.7831	1.7478e-147	3.2272e-145	3	15467843	15473834	1950		Conserved hypothetical protein. (Os03t0387900-01);Conserved hypothetical protein. (Os03t0387900-02);Conserved hypothetical protein. (Os03t0387900-03);Hypothetical conserved gene. (Os03t0387900-04)
Os03g0388100	2.85218038033506	19.7943932745373	-2.795	0.0004342	0.0025257	3	15479861	15482139	949		ATPase, P-type, K/Mg/Cd/Cu/Zn/Na/Ca/Na/H-transporter domain containing protein. (Os03t0388100-01);ATPase, P-type, K/Mg/Cd/Cu/Zn/Na/Ca/Na/H-transporter domain containing protein. (Os03t0388100-02)
Os03g0389700	17.3412567124372	0	5.0186	8.5888e-06	6.7529e-05	3	15603830	15608696	2060	3-deoxy-D-arabino-heptulosonate 7-phosphate synthase 1	3-Deoxy-D-arabino-heptulosonate 7-phosphate synthase, Chorismate biosynthesis (Os03t0389700-01)
Os03g0390000	206.098554283012	70.0828518639022	1.5562	1.0456e-20	2.6779e-19	3	15622204	15624515	1017		Similar to Ribosomal protein s6 RPS6-2. (Os03t0390000-02)
Os03g0399532	34.2261645640208	95.5614459098438	-1.4813	1.3441e-06	1.1863e-05	3	16182053	16191797	4822		Similar to phosphatidylinositol-4-phosphate 5-kinase family protein. (Os03t0399532-00)
Os03g0400800	12.036201205014	83.5911878147689	-2.796	4.7651e-13	7.8208e-12	3	16262868	16265236	2262		Similar to Leucine Rich Repeat family protein, expressed. (Os03t0400800-00)
Os03g0402000	135.136306420275	38.7863111460528	1.8008	1.4168e-16	2.9068e-15	3	16359486	16362281	993		TRAPP I complex, Bet3 domain containing protein. (Os03t0402000-01)
Os03g0402400	54.419601656793	15.9826351101838	1.7676	2.154e-07	2.0836e-06	3	16384695	16386794	1146		Similar to Ribosome-associated protein p40-like. (Os03t0402400-00)
Os03g0405400	69.0798088117152	0	6.6907	1.5486e-18	3.5814e-17	3	16588547	16593603	4903	-	-
Os03g0405500	317.105414685652	4.21299586586435	6.234	1.1551e-80	1.1651e-78	3	16590192	16595911	1671		Similar to PDI-like protein. (Os03t0405500-01);Hypothetical conserved gene. (Os03t0405500-02)
Os03g0406200	96.4607404629319	23.6061514388907	2.0308	6.9929e-14	1.2065e-12	3	16654335	16658094	951	EUKARYOTIC ELONGATION FACTOR 1-BETA2	Elongation factor 1 beta 2. (Os03t0406200-01);Elongation factor 1 beta 2. (Os03t0406200-02)
Os03g0408300	56.6443023534544	25.8129587972006	1.1338	6.8377e-05	0.00046414	3	16787183	16787911	729		Similar to 60S ribosomal protein L27a-3. (Os03t0408300-00)
Os03g0411300	54.8759505176466	11.3015285925568	2.2797	1.7583e-09	2.1597e-08	3	16974863	16975683	821		EF-Hand type domain containing protein. (Os03t0411300-01)
Os03g0411800	34.8536442476945	11.7027662940676	1.5745	0.00011096	0.00072402	3	17008027	17011263	1332	ZINC TRANSPORTER 2	Similar to Metal transport protein. (Os03t0411800-01)
Os03g0413000	15.7440356994496	59.2494339231082	-1.912	2.6066e-06	2.2186e-05	3	17085270	17086334	1065	HAP3I SUBUNIT OF CCAAT-BOX BINDING COMPLEX	Similar to Potential histone-like transcription factor. (Os03t0413000-01)
Os03g0418600	41.0143538692182	98.3701	-1.2621	2.2725e-05	0.00016741	3	17410000	17412951	2727		Conserved hypothetical protein. (Os03t0418600-01)
Os03g0424000	29.4915451326646	11.0340367915495	1.4183	0.00087557	0.0047867	3	17680228	17688255	2931		Similar to U-box domain containing protein. (Os03t0424000-01);Similar to U-box domain containing protein. (Os03t0424000-02)
Os03g0424500	151.222603765365	59.1156880226046	1.3551	2.5374e-13	4.2468e-12	3	17714875	17716765	860	RPS19A	Similar to 40S ribosomal protein S19-3. (Os03t0424500-01)
Os03g0426800	12.4925500658676	40.3243890018445	-1.6906	0.00044128	0.0025617	3	17824178	17827704	840	MUB1	Membrane-anchored ubiquitin-fold protein, HCG-1 domain containing protein. (Os03t0426800-01)
Os03g0426900	132.28412603994	581.059064738021	-2.135	1.6676e-57	1.1821e-55	3	17832202	17839082	2796	CLASS I CLP ATPASE B-C	Similar to Heat shock protein 101. (Os03t0426900-01);Similar to APG6/CLPB-P/CLPB3 (ALBINO AND PALE GREEN 6); ATP binding / ATPase. (Os03t0426900-02)
Os03g0431200	116.140785087244	233.654088179842	-1.0085	1.7357e-07	1.6962e-06	3	18087593	18095041	1524		Similar to N-acetyl-glutamate synthase. (Os03t0431200-00)
Os03g0432100	44.6081011484404	12.7727334980967	1.8042	2.005e-06	1.7336e-05	3	18153151	18160127	2922	Pyruvate orthophosphate dikinase, cytosolic Pyruvate orthophosphate dikinase, cytosolic PPDK	Similar to Pyruvate, phosphate dikinase 2. (Os03t0432100-01)
Os03g0437200	24.7569257013084	0	5.7248	9.1024e-08	9.1768e-07	3	18435990	18437086	1097	zinc finger protein 36	C2H2-type zinc finger protein, Abscisic acid-induced antioxidant defence, Water stress and oxidative stress tolerance (Os03t0437200-01)
Os03g0439700	28.1795421577104	166.379900226516	-2.5618	3.8604e-22	1.0623e-20	3	18575450	18577554	1196		Protein of unknown function DUF1230 family protein. (Os03t0439700-01)
Os03g0440900	561.765447710794	180.623838630153	1.637	6.2827e-57	4.426e-55	3	18635904	18638510	1055	OsI-BAK1	Similar to LRR protein. (Os03t0440900-01);Similar to LRR protein. (Os03t0440900-02)
Os03g0448600	243.233942834974	24.2748809414089	3.3248	2.6529e-51	1.6551e-49	3	19184047	19191279	1354	OsWD40-76	WD40 repeat-like domain containing protein. (Os03t0448600-01)
Os03g0563300	14.317945509282	174.939637858748	-3.611	1.0154e-32	4.1738e-31	3	20248326	20250000	1481	Magnesium-chelatase subunit chlI, magnesium chelatase subunit ChlI, MgCh I subuint	Similar to Mg-chelatase subunit (Fragment). (Os03t0563300-01)
Os03g0564200	36.7931269063223	2.74179096032442	3.7462	1.044e-09	1.317e-08	3	20313408	20318292	727		Protein of unknown function DUF952 family protein. (Os03t0564200-01)
Os03g0565200	83.454797928604	707.382	-3.0834	2.411e-109	3.4501e-107	3	20379625	20387042	1220		Haloacid dehalogenase-like hydrolase domain containing protein. (Os03t0565200-01)
Os03g0565500	162.802456109525	65.2011264955197	1.3202	8.3841e-14	1.4411e-12	3	20403051	20417506	2684	mitochondrial elongation factor G	Similar to Elongation factor G 1, mitochondrial precursor (mEF-G-1) (EFGM). (Os03t0565500-01)
Os03g0565600	112.489994200415	38.1175816435346	1.5613	4.9244e-12	7.3836e-11	3	20420795	20426307	1928		Similar to tobamovirus multiplication-like protein. (Os03t0565600-01)
Os03g0568500	99.2558772356602	32.4333808721303	1.6137	3.5039e-11	4.946e-10	3	20558776	20561694	795		Uncharacterised protein family UPF0136, Transmembrane domain containing protein. (Os03t0568500-01)
Os03g0569900	60.7514421011369	15.4476515081693	1.9755	4.9279e-09	5.8038e-08	3	20655023	20661172	1189		Similar to RNA Binding Protein 45. (Os03t0569900-01);Hypothetical conserved gene. (Os03t0569900-02);Similar to RNA recognition motif family protein, expressed. (Os03t0569900-03)
Os03g0572900	11.0094162680933	41.7287209571326	-1.9223	7.4837e-05	0.00050425	3	20868361	20875711	1917	phenolics efflux zero 2, phenolics efflux transporter 2	Multi antimicrobial extrusion protein MatE family protein. (Os03t0572900-01)
Os03g0574900	11.9221139898006	95.6283188600956	-3.0038	8.02e-16	1.5574e-14	3	20978620	20985759	2830	HIGH-AFFINITY POTASSIUM(K+) TRANSPORTER 27	Similar to Potassium transporter 1 (OsHAK1). Splice isoform 2. (Os03t0574900-01)
Os03g0575200	27.2668444360032	100.443171278226	-1.8812	1.5184e-09	1.8801e-08	3	21002797	21007629	2904	HIGH-AFFINITY POTASSIUM(K+) TRANSPORTER 16	Similar to Potassium transporter 1 (OsHAK1). (Os03t0575200-01)
Os03g0576700	40.101656147511	13.6420818513703	1.5556	3.8733e-05	0.00027499	3	21086470	21088562	906		Similar to 60S ribosomal protein L13 (BBC1 protein homolog). (Os03t0576700-01)
Os03g0576900	160.691842628077	65.0005076447643	1.3058	1.8012e-13	3.0435e-12	3	21091940	21096981	1548	POLYAMINE UPTAKE TRANSPORTER 3	Amino acid/polyamine transporter I family protein. (Os03t0576900-01);Hypothetical conserved gene. (Os03t0576900-02);Similar to cDNA clone:001-047-G03, full insert sequence. (Os03t0576900-03);Similar to neutral amino acid transport protein. (Os03t0576900-04);Similar to cDNA clone:001-047-G03, full insert sequence. (Os03t0576900-05)
Os03g0577000	179.915538391536	84.7949009193016	1.0853	5.5036e-12	8.2358e-11	3	21097594	21100006	1084		Similar to Ribosomal protein S3 (Fragment). (Os03t0577000-01)
Os03g0582200	186.019204405453	59.3163	1.649	3.9251e-20	9.7681e-19	3	21416155	21420237	1432	SCAMP4	SCAMP family protein. (Os03t0582200-01);SCAMP family protein. (Os03t0582200-02)
Os03g0583800	253.387704988967	1227.11863712081	-2.2759	1.8433e-130	3.1263e-128	3	21498173	21500536	1297		Mpv17/PMP22 family protein. (Os03t0583800-01)
Os03g0586300	75.9250417245194	19.8612662247891	1.9346	1.0408e-10	1.4168e-09	3	21622958	21628739	2357		Reticulon family protein. (Os03t0586300-01)
Os03g0586500	322.638644623502	131.806584946328	1.2915	3.8233e-25	1.1797e-23	3	21634990	21637232	1127		Similar to chloroplast post-illumination chlorophyll fluorescence increase protein. (Os03t0586500-01)
Os03g0586800	124.469151797822	50.288458589365	1.3075	8.844e-11	1.214e-09	3	21665280	21673555	2215		Similar to Lysyl-tRNA synthetase (EC 6.1.1.6) (Lysine--tRNA ligase) (LysRS). (Os03t0586800-02)
Os03g0592500	96.5748276781453	4092.02269885882	-5.405	0	0	3	22000043	22001240	890	LHCB, LHCP II, Lhcb2	Similar to Photosystem II type II chlorophyll a/b binding protein (Fragment). (Os03t0592500-01);Similar to Chloroplast chlorophyll a-b binding protein (Fragment). (Os03t0592500-02)
Os03g0595300	5.47618633024332	100.978154880241	-4.2047	9.8677e-22	2.6517e-20	3	22150420	22151574	724		Conserved hypothetical protein. (Os03t0595300-01)
Os03g0598800	119.677488758859	33.7039669269148	1.8282	4.2781e-15	7.9184e-14	3	22336686	22338322	848		Similar to Ribosomal protein L15. (Os03t0598800-01);Similar to 60S ribosomal protein L15. (Os03t0598800-02)
Os03g0605300	3.59374727922218	36.8469955887501	-3.358	1.2156e-07	1.2109e-06	3	22703015	22705531	2517	subtilisin-like proteinase, Subtilisin 30, SUBTILISIN 30	Similar to Subtilisin-like protease (Fragment). (Os03t0605300-01)
Os03g0607500	149.568339144771	462.292705090798	-1.628	9.1449e-31	3.5548e-29	3	22830703	22832836	837		Similar to Seed maturation protein PM23 (Fragment). (Os03t0607500-01)
Os03g0611200	28.4077165881372	150.263519215829	-2.4031	1.1302e-18	2.6431e-17	3	23086275	23090241	1605		Aldo/keto reductase family protein. (Os03t0611200-01)
Os03g0617900	86.0788038785122	33.5033480761594	1.3614	3.0795e-08	3.2932e-07	3	23438159	23442295	1888		Semialdehyde dehydrogenase, dimerisation region domain containing protein. (Os03t0617900-01)
Os03g0618300	1.93948265862784	36.3120119867356	-4.2267	8.7595e-09	1.0048e-07	3	23450188	23452171	1336		Isopenicillin N synthase family protein. (Os03t0618300-01)
Os03g0628800	5.70436076067013	38.3850734445419	-2.7504	1.2135e-06	1.0756e-05	3	23989148	23997520	1955		Similar to H1flk (Fragment). (Os03t0628800-01)
Os03g0629900	6.04662240631033	32.1658890711231	-2.4113	4.3041e-05	0.00030307	3	24047948	24053785	3317		Conserved hypothetical protein. (Os03t0629900-01);Conserved hypothetical protein. (Os03t0629900-02)
Os03g0643300	157.611487817316	58.1125937688273	1.4394	8.0698e-15	1.4687e-13	3	24810090	24818037	1813	ornithine delta-aminotransferase, ornithine aminotransferase	Ornithine delta-aminotransferase, Abiotic stress tolerance (Os03t0643300-02)
Os03g0644400	29.8908503859115	76.9707657398392	-1.3646	5.5871e-05	0.00038484	3	24850181	24854377	1983	proline transporter, proline transporter 2	Amino acid permease. (Os03t0644400-01);Similar to Amino acid permease. (Os03t0644400-02)
Os03g0648400	476.599341553989	143.174986489136	1.735	5.1023e-52	3.2541e-50	3	25127262	25130981	1156	DnaJ domain protein A4, YDJ1 protein	Similar to DnaJ protein. (Os03t0648400-01);Similar to DnaJ protein homolog (DNAJ-1). (Os03t0648400-02);Similar to DnaJ protein homolog (DNAJ-1). (Os03t0648400-03);Non-protein coding transcript. (Os03t0648400-04)
Os03g0654400	16.3715153831233	59.0488150723527	-1.8507	4.7826e-06	3.8955e-05	3	25504243	25509983	2281	cationic amino acid transporter 4, MEU22 homolog	Similar to Cationic amino acid transporter-like protein. (Os03t0654400-01);Similar to High-affinity cationic amino acid transporter 1. (Os03t0654400-02)
Os03g0655400	113.630866352549	1921.79484433666	-4.08	0	0	3	25563660	25564431	619	LATE EMBRYOGENESIS ABUNDANT PROTEIN 24	Similar to LIP5. (Os03t0655400-01)
Os03g0661600	119.164096290399	1.3374590050363	6.4773	4.0063e-31	1.5744e-29	3	25972352	25973470	1119	OsPR5, PR5	Similar to Alpha-amylase/trypsin inhibitor (Antifungal protein). (Os03t0661600-01)
Os03g0663700	8.61358474861189	41.7287209571326	-2.2764	7.4296e-06	5.9085e-05	3	26064148	26068769	2937		Similar to Endonuclease/Exonuclease/phosphatase family protein, expressed. (Os03t0663700-01)
Os03g0664800	33.3705104499202	1.80556965679901	4.208	2.0222e-09	2.4759e-08	3	26119970	26120830	861		Acyl-CoA N-acyltransferase domain containing protein. (Os03t0664800-01)
Os03g0670700	1775.08298150533	534.515491362758	1.7316	3.0306e-188	6.7367e-186	3	26460057	26461156	770	GLYCINE-RICH RNA-BINDING PROTEIN 3	Similar to Glycine-rich RNA-binding, abscisic acid-inducible protein. (Os03t0670700-01);Similar to Glycine-rich protein. (Os03t0670700-02);Similar to Glycine rich RNA binding protein. (Os03t0670700-03);Similar to Glycine-rich protein. (Os03t0670700-04)
Os03g0672300	28.1795421577104	3.07615571158349	3.1954	4.3956e-07	4.0978e-06	3	26526743	26530676	1806		Similar to Pyruvate kinase. (Os03t0672300-01)
Os03g0676400	15.9722101298764	0	4.9975	1.9641e-05	0.00014615	3	26752033	26752699	667	VQ motif-containing protein 13	VQ domain containing protein. (Os03t0676400-01)
Os03g0680800	334.845976651336	736.003690471477	-1.1362	1.1938e-25	3.7754e-24	3	27057033	27063684	2190	BTH-induced homeodomain protein 1, BLH6-like 1, BEL1-LIKE HOMEODOMAIN6-like 1	Similar to cDNA clone:J023038C04, full insert sequence. (Os03t0680800-01);Similar to Prep (Fragment). (Os03t0680800-02);Similar to Associated with HOX family protein, expressed. (Os03t0680800-03);Similar to cDNA clone:J023038C04, full insert sequence. (Os03t0680800-04);Similar to cDNA clone:J023038C04, full insert sequence. (Os03t0680800-05)
Os03g0684400	84.0822776122777	576.177339369639	-2.7766	9.1974e-80	9.1161e-78	3	27287853	27294356	1920	MRS2/MGT family member 6	Mg2+ transporter protein, CorA-like domain containing protein. (Os03t0684400-01)
Os03g0684700	1.42609019016753	195.737125387063	-7.1007	8.2654e-44	4.5382e-42	3	27300727	27302989	1149		HPP family protein. (Os03t0684700-01)
Os03g0685000	4.22122696289589	53.6321061019557	-3.6674	3.1566e-11	4.4833e-10	3	27309857	27312902	976	HEADING DATE DELAY AND YELLOWISH LEAF 1	Similar to Ferredoxin. (Os03t0685000-01)
Os03g0685300	2.11061348144795	23.138040787128	-3.4545	2.152e-05	0.00015925	3	27334203	27337889	1134		Glutamine amidotransferase class-I domain containing protein. (Os03t0685300-01)
Os03g0686500	12.7207244962944	40.7256267033554	-1.6788	0.00044629	0.0025869	3	27394687	27395711	994		Conserved hypothetical protein. (Os03t0686500-01);Conserved hypothetical protein. (Os03t0686500-02)
Os03g0689900	169.134296553869	57.7782290175683	1.5496	3.4422e-17	7.2973e-16	3	27546294	27550181	1547		Similar to predicted protein. (Os03t0689900-00)
Os03g0693400	78.7772221048545	24.8098645434234	1.6669	1.7413e-09	2.1399e-08	3	27763027	27766036	787		Protein of unknown function DUF538 family protein. (Os03t0693400-01)
Os03g0695500	30.2901556391584	76.9038927895874	-1.3442	7.1096e-05	0.00048102	3	27854761	27858498	1436		Similar to predicted protein. (Os03t0695500-01)
Os03g0699200	142.266757371113	61.3224953809144	1.2141	4e-11	5.6083e-10	3	28029406	28034964	2131	PES	BRCT domain containing protein. (Os03t0699200-01)
Os03g0699300	38.3333043117033	12.8396064483485	1.578	4.9214e-05	0.00034176	3	28035503	28038964	1741	PURA2	Similar to Adenylosuccinate synthetase, chloroplast precursor (EC 6.3.4.4) (IMP-- aspartate ligase) (AdSS) (AMPSase). (Os03t0699300-01)
Os03g0700400	28.4077165881372	5.21609011964158	2.4452	7.078e-06	5.6426e-05	3	28090066	28094467	2601	LIPOXYGENASE 3	Similar to LOX4 (Fragment). (Os03t0700400-00)
Os03g0701200	427.712969835046	49.4191102360914	3.1135	1.7493e-84	1.8542e-82	3	28143097	28146251	1144		Similar to Sugar-starvation induced protein (Fragment). (Os03t0701200-01)
Os03g0701300	74.4419079267452	17.3200941152201	2.1037	1.9494e-11	2.8284e-10	3	28149077	28150967	463		Similar to predicted protein. (Os03t0701300-00)
Os03g0702800	38.2762607040966	17.0526023142129	1.1665	0.00085107	0.004663	3	28236193	28239344	1695		Similar to Eukaryotic peptide chain release factor subunit 1 (eRF1) (Eukaryotic release factor 1) (TB3-1) (Cl1 protein). (Os03t0702800-01);Similar to Eukaryotic peptide chain release factor subunit 1 (eRF1) (Eukaryotic release factor 1) (TB3-1) (Cl1 protein). (Os03t0702800-02)
Os03g0703200	374.320153115174	185.104326297024	1.0159	1.9089e-21	5.0821e-20	3	28254433	28259877	2449	SERK-like gene 8, bri1-associated receptor kinase 1 (BAK1) homologue 6	Similar to leucine-rich repeat family protein. (Os03t0703200-01)
Os03g0703300	56.3590843154209	429.859324218667	-2.9311	1.0803e-63	8.5884e-62	3	28260587	28266450	1931		Calponin-like actin-binding domain containing protein. (Os03t0703300-01);Hypothetical conserved gene. (Os03t0703300-02)
Os03g0704100	12.3214192430475	242.080079911571	-4.2962	2.1307e-50	1.3044e-48	3	28304985	28307930	1067		Similar to structural molecule. (Os03t0704100-01)
Os03g0707200	13.6334222180016	52.7627577486821	-1.9524	6.5889e-06	5.2747e-05	3	28470836	28472865	1230		Similar to Integral membrane protein DUF6 containing protein, expressed. (Os03t0707200-00)
Os03g0708400	34.9677314629079	148.391076608778	-2.0853	2.0345e-15	3.8466e-14	3	28561107	28564805	1263		Protein of unknown function DUF1295 family protein. (Os03t0708400-01)
Os03g0710600	26.1259722838692	168.452961684322	-2.6888	1.1196e-23	3.2697e-22	3	28651110	28653063	1011		Conserved hypothetical protein. (Os03t0710600-01)
Os03g0711100	59.7246571642162	261.138870733338	-2.1284	1.1308e-26	3.7415e-25	3	28686958	28689501	1840	B-box-containing protein 10, CCT domain-containing gene 14, CCT (CO, CO-LIKE and TOC1) domain protein 14, CCT domain protein 14	Member of the CONSTANS-like (COL) family, Flowering time repressor (Os03t0711100-01)
Os03g0711500	54.1914272263662	24.0742620906534	1.1706	6.941e-05	0.00047059	3	28730960	28732934	1975	OsWD40-85	Similar to cDNA clone:J023075G08, full insert sequence. (Os03t0711500-01)
Os03g0712700	19.5659574090985	292.970395053202	-3.9043	5.8713e-57	4.149e-55	3	28813619	28820086	1370	fructose-6-phosphate 1-phosphotransferase	Cytosolic phosphoglucomutase (Os03t0712700-01);Similar to Phosphoglucomutase. (Os03t0712700-02);Similar to Phosphoglucomutase. (Os03t0712700-03)
Os03g0713000	270.671918093798	21.0649793293218	3.6836	6.4301e-61	4.9569e-59	3	28839277	28844785	2024		Similar to Chloroplast threonine deaminase 1. (Os03t0713000-00)
Os03g0717700	25.0991873469486	99.4400770244491	-1.9862	3.659e-10	4.7844e-09	3	29052532	29058566	2221	HISTIDINE KINASE 4	Histidine kinase, Cytokinin signaling (Os03t0717700-01);Similar to Histidine kinase. (Os03t0717700-02)
Os03g0719300	44.0376650723734	97.0995237656355	-1.1407	0.0001352	0.00087097	3	29137670	29145550	2187		Similar to Dihydroxyacetone/glycerone kinase-like protein. (Os03t0719300-01);Similar to Dihydroxyacetone kinase-like protein. (Os03t0719300-02)
Os03g0719500	72.5024252681173	150.597883967088	-1.0546	1.1181e-05	8.6573e-05	3	29157957	29165178	2470		Hypothetical conserved gene. (Os03t0719500-01);Similar to protein kinase family protein. (Os03t0719500-02)
Os03g0721200	462.794788513167	120.304437503015	1.9437	1.3603e-57	9.7028e-56	3	29260530	29272230	2687		Armadillo-like helical domain containing protein. (Os03t0721200-01);Similar to HEAT repeat family protein, expressed. (Os03t0721200-02)
Os03g0721400	47.1180198831352	21.4662170308326	1.1342	0.00028077	0.0016966	3	29275573	29278607	1097		Protein of unknown function DUF841, eukaryotic family protein. (Os03t0721400-01);Protein of unknown function DUF841, eukaryotic family protein. (Os03t0721400-02)
Os03g0724100	54.4766452643997	12.9064793986003	2.0775	1.1987e-08	1.346e-07	3	29421194	29425439	1334		Phosphatidylinositol transfer protein-like, N-terminal domain containing protein. (Os03t0724100-01)
Os03g0726400	330.967011334081	125.119289921146	1.4034	1.6936e-28	6.012e-27	3	29556656	29559551	2060		Conserved hypothetical protein. (Os03t0726400-01)
Os03g0726800	40.2157433627244	14.0433195528812	1.5179	4.9587e-05	0.00034404	3	29585928	29591307	1714		Similar to serine esterase family protein. (Os03t0726800-01)
Os03g0729000	0	99.7075688254563	-7.1865	4.9905e-23	1.4247e-21	3	29784695	29787012	1981	EGY3	Similar to Peptidase, M50 family. (Os03t0729000-01)
Os03g0729100	10.8382854452732	153.674039678671	-3.8257	2.9486e-30	1.1159e-28	3	29788494	29791241	1731		Protein of unknown function DUF3054 domain containing protein. (Os03t0729100-01)
Os03g0731900	555.77586891209	1520.75776167653	-1.4522	4.1692e-80	4.1684e-78	3	29950669	29953904	1864	1-hydroxy-2-methyl-2-(E)-butenyl 4-diphosphate reductase, HMBDP reductase	Similar to Isopentenyl/dimethylallyl diphosphate synthase (Fragment). (Os03t0731900-01)
Os03g0732100	22.0188325361867	184.502469744758	-3.0668	1.1376e-29	4.2009e-28	3	30003190	30014029	3268		Similar to Homeodomain protein JUBEL1. (Os03t0732100-01)
Os03g0733800	117.509831669805	58.246339669331	1.0125	1.0617e-07	1.0647e-06	3	30062508	30066110	1581	ER membrane-localized sulfhydryl oxidase Ero1, ER membrane-localized sulfhydryl oxidase 1	Endoplasmic reticulum oxidoreductin 1 family protein. (Os03t0733800-00)
Os03g0734300	23.1597046883207	1.53807785579175	3.9124	9.4205e-07	8.4783e-06	3	30078328	30078899	469		Similar to Proteinase inhibitor type II CEVI57 precursor. (Os03t0734300-01)
Os03g0735000	3.25148563358197	52.094028246164	-4.0019	1.3168e-11	1.924e-10	3	30099369	30104572	1343	ADP-GLUCOSE PYROPHOSPHORYLASE LARGE SUBUNIT 1	Similar to Glucose-1-phosphate adenylyltransferase large subunit 2 (EC 2.7.7.27) (ADP-glucose synthase) (ADP-glucose pyrophosphorylase) (AGPASE S) (Alpha-D-glucose-1-phosphate adenyl transferase) (BLPL) (Fragment). (Os03t0735000-01);Similar to Glucose-1-phosphate adenylyltransferase. (Os03t0735000-02)
Os03g0735300	44.1517522875868	20.8643604785663	1.0814	0.00065953	0.0036911	3	30119601	30123245	1199		Alba, DNA/RNA-binding protein family protein. (Os03t0735300-01);Hypothetical conserved gene. (Os03t0735300-02)
Os03g0736300	32.0014638673594	75.3658149337956	-1.2358	0.00027858	0.0016843	3	30181704	30185071	2179	glycoside hydrolase OsGH9A3	Similar to CEL6=CELLULASE 6 (Fragment). (Os03t0736300-01);Similar to Endoglucanase 10. (Os03t0736300-02)
Os03g0736600	9.1269772170722	67.7422986050887	-2.8918	3.19e-11	4.5224e-10	3	30197329	30198770	1194		Similar to ATP synthase. (Os03t0736600-01)
Os03g0738400	818.97507440941	5520.8301539391	-2.753	0	0	3	30299613	30304241	1389	serine hydroxymethyltransferase 1, chlorophyll-deficient mutant 1	Similar to Serine hydroxymethyltransferase, cytosolic (EC 2.1.2.1) (Serine methylase) (Glycine hydroxymethyltransferase) (SHMT). (Os03t0738400-01);Similar to Serine hydroxymethyltransferase. (Os03t0738400-02);Similar to Serine hydroxymethyltransferase. (Os03t0738400-03)
Os03g0738600	105.530674072397	0	9.039	3.0055e-22	8.3209e-21	3	30315456	30318959	2927	LIPOXYGENASE L2	Lipoxygenase, Seed germination and longevity (Os03t0738600-01)
Os03g0741050	28.9781526642042	117.763265393446	-2.0229	4.6684e-12	7.0181e-11	3	30403047	30405978	2932	-	-
Os03g0743500	231.311828845174	44.470511917457	2.3789	1.3181e-36	6.0119e-35	3	30517480	30519662	1488	CALMODULIN-LIKE PROTEIN 4	Calcium-binding EF-hand domain containing protein. (Os03t0743500-01);Similar to Calmodulin 1 (Fragment). (Os03t0743500-02)
Os03g0743900	40.9573102616115	269.966100166578	-2.7206	1.9011e-37	8.8649e-36	3	30532225	30535298	1590	ATP sulfurylase	Similar to ATP sulfurylase. (Os03t0743900-01)
Os03g0744600	211.517697005648	99.7744417757081	1.084	8.196e-14	1.4099e-12	3	30560821	30563674	1110		Similar to Ripening-associated protein (Fragment). (Os03t0744600-01)
Os03g0744700	20.250480700379	358.572759250233	-4.1462	3.4131e-72	3.0056e-70	3	30593512	30596056	1142		Conserved hypothetical protein. (Os03t0744700-01)
Os03g0745550	25.3273617773754	7.95788	1.6702	0.00063135	0.0035508	3	30633708	30636490	903		Conserved hypothetical protein. (Os03t0745550-01)
Os03g0748300	22.0188325361867	3.94550406485709	2.4805	6.8097e-05	0.00046251	3	30796483	30798275	1446		Aldose 1-epimerase family protein. (Os03t0748300-01)
Os03g0749300	41.5847899452852	15.7820162594284	1.3978	9.0557e-05	0.00059976	3	30853039	30857323	1858	periplasmic beta-glucosidase 1	Similar to Exoglucanase precursor. (Os03t0749300-01);Similar to Exoglucanase precursor. (Os03t0749300-02);Similar to Exoglucanase. (Os03t0749300-03);Similar to Cell wall beta-glucosidase. (Os03t0749300-04)
Os03g0750100	11.1805470909134	48.817253683825	-2.1264	3.8618e-06	3.1943e-05	3	30904264	30909752	1062		Similar to TPR Domain containing protein, expressed. (Os03t0750100-00)
Os03g0756000	112.604081415628	55.1701839577475	1.0293	1.4282e-07	1.4101e-06	3	31203316	31205287	946		Similar to 60S ribosomal protein L13a-4. (Os03t0756000-01)
Os03g0756200	159.60801408355	334.632243060083	-1.068	3.2711e-11	4.626e-10	3	31207084	31212413	4497		Protein kinase, core domain containing protein. (Os03t0756200-01)
Os03g0757000	47.745499566809	8.49286468198052	2.491	4.165e-09	4.9384e-08	3	31281967	31284608	1359		UDP-glucuronosyl/UDP-glucosyltransferase domain containing protein. (Os03t0757000-01)
Os03g0757200	3.25148563358197	20.5968686775591	-2.6633	0.00048847	0.00281	3	31294568	31297066	1579		UDP-glucuronosyl/UDP-glucosyltransferase family protein. (Os03t0757200-01)
Os03g0758100	3.59374727922218	29.2234792600432	-3.0236	7.895e-06	6.2396e-05	3	31332033	31337809	3049	Starch phosphorylase 1, plastidial starch phosphorylase1, plastidial starch phosphorylase 1, Plastidic a-1, 4-glucan phosphorylase 2	Similar to Phosphorylase (Fragment). (Os03t0758100-01)
Os03g0758600	75.9250417245194	188.916084461378	-1.3151	1.049e-09	1.3216e-08	3	31378126	31381399	2277		Protein of unknown function DUF863, plant family protein. (Os03t0758600-01)
Os03g0759500	17.8546491808975	1.93931555730264	3.2027	5.7194e-05	0.00039289	3	31410884	31413316	2080	ORIGIN RECOGNITION COMPLEX 5	Origin recognition complex 5. (Os03t0759500-01)
Os03g0760000	53.9062091883327	2.80866391057623	4.2625	2.1229e-14	3.7796e-13	3	31436337	31437955	1619		Cytochrome P450 family protein. (Os03t0760000-01)
Os03g0761100	256.296928976909	52.2946470969194	2.2931	6.4887e-39	3.1211e-37	3	31472117	31474811	1646	protein phosphatase 2C34, protein phosphatase 2C 34, protein phosphatase 55, BTH-induced protein phosphatase 2C 2	Protein phosphatase 2C-like protein. (Os03t0761100-01);Similar to protein phosphatase 2C family protein / PP2C family protein. (Os03t0761100-02);Protein phosphatase 2C-like protein. (Os03t0761100-03)
Os03g0764100	97.5445690074592	38.8531840963046	1.328	6.6328e-09	7.701e-08	3	31604982	31606215	1234	finger protein WZF1	Zinc finger transcription factor ZF1. (Os03t0764100-01)
Os03g0764600	731.356093125517	244.153141369377	1.5828	1.2496e-70	1.0796e-68	3	31643909	31645862	1496		Homeodomain-like containing protein. (Os03t0764600-01)
Os03g0765400	381.507647673618	40.4581349023481	3.2372	7.1595e-78	6.9459e-76	3	31690975	31696827	1561		Similar to nucleoporin p58/p45. (Os03t0765400-01);Conserved hypothetical protein. (Os03t0765400-02)
Os03g0765900	33.0282	364.992562474407	-3.4661	4.4663e-64	3.5755e-62	3	31725194	31725857	581		PetM of cytochrome b6/f complex subunit 7 domain containing protein. (Os03t0765900-01)
Os03g0766800	97.202307361819	19.6606473740336	2.3057	7.707e-16	1.4979e-14	3	31758042	31758599	558		Conserved hypothetical protein. (Os03t0766800-01)
Os03g0767800	207.980993334033	72.4902780729676	1.5206	2.505e-20	6.2887e-19	3	31790621	31793202	1045	COR413-plasma membrane group multispanning transmembrane protein 1, cold-regulated 413-plasma membrane group multispanning transmembrane protein 1	Cold acclimation WCOR413 family protein. (Os03t0767800-01);Cold acclimation WCOR413 family protein. (Os03t0767800-02)
Os03g0769600	240.609936885066	77.4388763916019	1.6356	2.4879e-25	7.7184e-24	3	31860523	31863362	2141	CCS1	ResB-like family protein. (Os03t0769600-01)
Os03g0769700	49.7990694406502	0	5.84	3.614e-14	6.3455e-13	3	31867214	31867887	674		Uncharacterised conserved protein UCP031279 domain containing protein. (Os03t0769700-01)
Os03g0769800	204.843594915664	43.6680365144353	2.2299	1.4457e-30	5.5536e-29	3	31869151	31871497	2347		Similar to Homeodomain-leucine zipper protein interfascicular fiberless 1 (Revoluta). (Os03t0769800-01)
Os03g0772600	289.724483034436	68.6785199086141	2.0768	1.8721e-39	9.0809e-38	3	32008474	32010598	2125		Similar to Lectin-like receptor kinase 7;2. (Os03t0772600-01)
Os03g0772800	67.9959802671879	33.3027292254039	1.0298	4.3145e-05	0.00030367	3	32017648	32019527	610		Cytochrome c oxidase, subunit VIa family protein. (Os03t0772800-01);Cytochrome c oxidase, subunit VIa family protein. (Os03t0772800-02)
Os03g0773600	1.88243905102114	38.5188193450455	-4.3549	2.2487e-09	2.7357e-08	3	32064251	32071104	2066	KIN8B	Kinesin, motor region domain containing protein. (Os03t0773600-01);Hypothetical conserved gene. (Os03t0773600-02)
Os03g0773700	8.55654114100519	35.442663633462	-2.0504	0.00012711	0.00082255	3	32079178	32082438	3029	RECEPTOR-LIKE CYTOPLASMIC KINASE 117	Similar to Receptor-like protein kinase 2. (Os03t0773700-01)
Os03g0773800	212.145176689322	1889.49520936504	-3.1549	1.114e-295	4.3976e-293	3	32086041	32089677	1347		Similar to Malate dehydrogenase, glyoxysomal precursor (EC 1.1.1.37) (mbNAD-MDH). (Os03t0773800-01);Similar to Malate dehydrogenase, glyoxysomal precursor (EC 1.1.1.37) (mbNAD-MDH). (Os03t0773800-02);Similar to Malate dehydrogenase, glyoxysomal precursor (EC 1.1.1.37) (mbNAD-MDH). (Os03t0773800-03)
Os03g0774300	136.96170186369	395.419754838983	-1.5296	4.9001e-24	1.4458e-22	3	32096850	32103996	1568		HAD superfamily (subfamily IG) hydrolase, 5'-Nucleotidase protein. (Os03t0774300-01);Similar to cDNA clone:J013088P07, full insert sequence. (Os03t0774300-02);Similar to cDNA clone:J013088P07, full insert sequence. (Os03t0774300-03)
Os03g0778100	68.0530238747946	1041.07808952026	-3.9353	1.1271e-198	2.805e-196	3	32273066	32274174	984	PHOTOSYSTEM I SUBUNIT	Similar to Photosystem-1 F subunit. (Os03t0778100-01);Similar to Photosystem-1 F subunit. (Os03t0778100-02);Similar to Photosystem-1 F subunit. (Os03t0778100-03)
Os03g0780500	40.0446125399043	7.82413517946237	2.3556	1.6864e-07	1.6515e-06	3	32365754	32371146	1895	cystathionine b-synthase domain containing protein OsCBSIMPDH1, CBS domain containing protein OsCBSIMPDH1	Similar to inosine-5-monophosphate dehydrogenase 2. (Os03t0780500-01);Similar to Inosine-5'-monophosphate dehydrogenase (EC 1.1.1.205) (IMP dehydrogenase) (IMPDH) (IMPD). (Os03t0780500-02)
Os03g0780600	5.47618633024332	28.6216227077769	-2.3859	0.0001274	0.00082421	3	32371758	32374722	1067	BETA-TUBULIN 7	Tubulin beta-1 chain (Beta-1 tubulin). (Os03t0780600-01);Non-protein coding transcript. (Os03t0780600-02)
Os03g0781300	18.8243905102114	1.40433195528812	3.7446	1.2744e-05	9.7752e-05	3	32393527	32394430	547		Conserved hypothetical protein. (Os03t0781300-01)
Os03g0781400	2.28174430426805	21.2655981800772	-3.2203	8.2022e-05	0.00054862	3	32394938	32397257	1312		Ribose 5-phosphate isomerase family protein. (Os03t0781400-01);Similar to ribose-5-phosphate isomerase. (Os03t0781400-02)
Os03g0781501	56.2449971002074	22.8705489861208	1.2982	1.4288e-05	0.00010875	3	32398404	32399832	399	-	-
Os03g0782200	1.99652626623454	114.085253129597	-5.8365	4.1259e-27	1.3933e-25	3	32423241	32424487	1247		Hypothetical protein. (Os03t0782200-01)
Os03g0782500	65.9994540009534	870.95330407964	-3.7221	1.2669e-159	2.4375e-157	3	32432551	32435839	2003	PIL13	Phytochrome-interacting factor-like bHLH protein, Stress-responsive transcription factor, Regulator of reduced internode elongation under drought conditions (Os03t0782500-01)
Os03g0784000	4.39236	42.9324340616653	-3.289	1.5616e-08	1.7306e-07	3	32532282	32539857	2597		Similar to deoxyribodipyrimidine photolyase. (Os03t0784000-01);Similar to deoxyribodipyrimidine photolyase. (Os03t0784000-02);FAD dependent oxidoreductase family protein. (Os03t0784000-03)
Os03g0785200	4.6205322161428	57.9119749180719	-3.6477	5.8419e-12	8.7364e-11	3	32590198	32591451	1254		Mitochodrial transcription termination factor-related family protein. (Os03t0785200-01)
Os03g0786100	33.7127720955605	248.834247887004	-2.8838	5.7842e-37	2.6647e-35	3	32628790	32632431	1555	GLYCOLATE OXIDASE 1	Similar to Glycolate oxidase (EC 1.1.3.15) (Fragment). (Os03t0786100-01);Similar to Glycolate oxidase (EC 1.1.3.15) (Fragment). (Os03t0786100-02)
Os03g0786400	4.4494013933227	32.3665079218785	-2.8628	5.0722e-06	4.1182e-05	3	32645695	32646908	1214	DROUGHT AND SALT TOLERANCE, zinc finger transcription factor DST	C2H2 zinc finger transcription factor, Drought and salt tolerance, Stomatal aperture control (Os03t0786400-01)
Os03g0787300	46.2623657690347	170.726641992884	-1.8838	3.1105e-15	5.8137e-14	3	32708413	32711325	1550	DnaJ domain protein A5	Similar to DnaJ homolog. (Os03t0787300-01)
Os03g0793000	33.8839029183806	9.62970483626138	1.815	3.2226e-05	0.00023166	3	32982204	32982969	766	STRESS ASSOCIATED PROTEIN GENE 7	Zinc finger, AN1-type domain containing protein. (Os03t0793000-01)
Os03g0794500	420.126170023355	27.484782553496	3.9341	3.7293e-97	4.7436e-95	3	33038059	33041471	1680	GLUTAMATE DEHYDROGENASE 1	Similar to Glutamate dehydrogenase (EC 1.4.1.3) (GDH). (Os03t0794500-01)
Os03g0794700	107.755374769059	33.5702210264112	1.6825	1.4258e-12	2.256e-11	3	33045524	33047408	1013		Similar to 40S ribosomal protein S18. (Os03t0794700-01)
Os03g0795000	44.2087958951935	139.430101275034	-1.6571	1.3e-10	1.756e-09	3	33065377	33070873	2082		Biopterin transport-related protein BT1 family protein. (Os03t0795000-01)
Os03g0795800	114.65765128947	47.8810323802996	1.2598	1.2407e-09	1.5472e-08	3	33103037	33105394	753		Uncharacterised protein family UPF0005 domain containing protein. (Os03t0795800-01);Similar to transmembrane BAX inhibitor motif-containing protein 4. (Os03t0795800-02)
Os03g0796501	127.834724646618	32.0321431706194	1.9967	1.3715e-17	2.9793e-16	3	33143530	33146079	1597		Similar to 60S ribosomal protein L4 (L1). (Os03t0796501-00)
Os03g0796900	78.6060912820344	30.2934464640722	1.3756	9.9891e-08	1.0022e-06	3	33187429	33191788	1718	ENDOSPERM BZIP	bZIP transcription factor, Globulin gene promoter in endosperm (Os03t0796900-01)
Os03g0798600	67.4825877987276	22.1349465333508	1.6082	5.0378e-08	5.2357e-07	3	33290841	33293309	755		Similar to 40S ribosomal protein S15 (Fragment). (Os03t0798600-01)
Os03g0799000	99.2558772356602	20.5299957273072	2.2734	6.3315e-16	1.2422e-14	3	33304497	33305962	1386		Similar to Histone H1. (Os03t0799000-01)
Os03g0799700	2.33878791187475	24.7429915931716	-3.4032	1.2819e-05	9.8257e-05	3	33334437	33338509	1911		GTP1/OBG subdomain containing protein. (Os03t0799700-01)
Os03g0802500	82.0287077384364	25.9467046977043	1.6606	8.8429e-10	1.1204e-08	3	33482291	33484111	1821		ATPase, AAA-type, core domain containing protein. (Os03t0802500-01)
Os03g0803900	12.1502884202274	59.9850363758781	-2.3036	6.0705e-08	6.2573e-07	3	33546574	33551064	3827		Similar to predicted protein. (Os03t0803900-01)
Os03g0805400	109.238508566833	25.2779751951861	2.1115	3.7924e-16	7.557e-15	3	33627374	33630285	1472		Phosphatidic acid phosphatase type 2/haloperoxidase domain containing protein. (Os03t0805400-01);Phosphatidic acid phosphatase type 2/haloperoxidase domain containing protein. (Os03t0805400-02);Similar to phosphoric ester hydrolase. (Os03t0805400-03)
Os03g0806400	14.4890763321021	2.34055325881353	2.63	0.00088335	0.0048258	3	33688013	33692314	2622		Similar to Elongation factor P family protein, expressed. (Os03t0806400-01)
Os03g0806600	298.908503859115	123.648085015606	1.2735	5.1398e-23	1.4655e-21	3	33697176	33698442	887		Conserved hypothetical protein. (Os03t0806600-01)
Os03g0806900	110.15120628854	37.248233290261	1.5642	7.7173e-12	1.1466e-10	3	33718560	33720590	734		Similar to Cytochrome-C reductase 14 kDa subunit (EC 1.10.2.2) (Fragment). (Os03t0806900-01)
Os03g0807000	20.7638731688393	3.5442663633462	2.5505	8.7937e-05	0.0005846	3	33722011	33724850	2840		Conserved hypothetical protein. (Os03t0807000-01)
Os03g0807400	40.8432230463981	91.2815770937276	-1.1602	0.00016792	0.0010656	3	33744048	33749491	3407		Pentatricopeptide repeat domain containing protein. (Os03t0807400-01)
Os03g0807800	135.022219205062	55.1701839577475	1.2912	2.0866e-11	3.016e-10	3	33769018	33770893	1083	Omnipotent suppressor protein SUP44	Similar to 40S ribosomal protein S2 (Fragment). (Os03t0807800-01)
Os03g0808100	3.76487810204228	37.7163439420237	-3.3245	9.9491e-08	9.9909e-07	3	33780015	33786259	2232	CELLULOSE SYNTHASE A2	Similar to Cellulose synthase-5. (Os03t0808100-01);Similar to Cellulose synthase BoCesA5. (Os03t0808100-02);Similar to Cellulose synthase BoCesA5. (Os03t0808100-03)
Os03g0809300	235.70418663089	116.893917040173	1.0118	5.2662e-14	9.1482e-13	3	33845782	33849847	2190	Protein phosphatase 57	Sporulation stage II, protein E C-terminal domain containing protein. (Os03t0809300-01)
Os03g0811100	18.0257800037176	95.4277000093401	-2.4043	2.0337e-12	3.1783e-11	3	33955293	33961962	1994	magnesium chelatase subunit ChlD, magnesium-chelatase ChlD subunit, yellow-green leaf mutant 98, yellow-green leaf 7, magnesium-chelatase ChlD protein	Magnesium-chelatase subunit ChlD, Chlorophyll synthesis, Chloroplast development (Os03t0811100-01);Similar to Chloroplast Mg-chelatase subunit XANTHA-G. (Os03t0811100-02)
Os03g0815100	418.471905402761	140.767560280071	1.5718	7.8317e-41	3.9409e-39	3	34166100	34167521	1293	SNAC1: stress-responsive NAC1, stress-responsive NAC 1, stress-induced transcription factor NAC1, NAC domain protein 9, NAC domain-containing protein 2, NAC domain-containing protein 33, NAC domain-containing protein 43, NAC domain-containing protein 44	Similar to OsNAC6 protein. (Os03t0815100-01)
Os03g0815200	554.121604291496	130.001015289529	2.0917	2.063e-74	1.8744e-72	3	34167824	34173328	1130		Similar to Methylenetetrahydrofolate reductase (EC 1.5.1.20). (Os03t0815200-01);Similar to Methylenetetrahydrofolate reductase. (Os03t0815200-02);Similar to Methylenetetrahydrofolate reductase. (Os03t0815200-03);Similar to Methylenetetrahydrofolate reductase (Fragment). (Os03t0815200-04)
Os03g0817200	87.5048940686797	25.5454669961934	1.7763	4.2529e-11	5.9556e-10	3	34271361	34273067	1515	aromatic and neutral amino acid transporter 2	Amino acid transporter, transmembrane domain containing protein. (Os03t0817200-01)
Os03g0817900	2.33878791187475	18.456934269501	-2.9803	0.00042646	0.0024845	3	34320518	34325381	2027	trichome birefringence-like 5	Protein of unknown function DUF231, plant domain containing protein. (Os03t0817900-01)
Os03g0818100	77.4652191299003	17.1194752644647	2.1779	3.0161e-12	4.6283e-11	3	34334756	34340133	1786		Histidine acid phosphatase family protein. (Os03t0818100-01);Similar to Multiple inositol polyphosphate phosphatase PhyIIa2. (Os03t0818100-02)
Os03g0818400	41.812964375712	13.3077171001112	1.6517	1.2925e-05	9.8974e-05	3	34347178	34349415	934		Similar to 40S ribosomal protein S23 (S12). (Os03t0818400-01);Similar to 40S ribosomal protein S23 (S12). (Os03t0818400-02)
Os03g0820500	1.99652626623454	18.3231883689973	-3.1981	0.00026937	0.0016337	3	34430457	34431364	744	actin depolymerizing factor 3	Similar to WCOR719. (Os03t0820500-01)
Os03g0821800	51.1110724156043	23.138040787128	1.1434	0.00014263	0.00091422	3	34498278	34501291	1348		Glycosyl transferase, family 2 domain containing protein. (Os03t0821800-01)
Os03g0822700	28.635891018564	91.2815770937276	-1.6725	1.6027e-07	1.5742e-06	3	34536280	34539296	1438		Armadillo-like helical domain containing protein. (Os03t0822700-01);Similar to Armadillo/beta-catenin-like repeat family protein. (Os03t0822700-02)
Os03g0826200	3.13739841836857	185.104326297024	-5.8826	6.0627e-43	3.2432e-41	3	34707024	34707736	583		Conserved hypothetical protein. (Os03t0826200-01)
Os03g0826800	247.45516979787	9.49595893575774	4.7037	1.9141e-62	1.5112e-60	3	34733490	34734706	972		Conserved hypothetical protein. (Os03t0826800-01)
Os03g0826900	379.853383053024	13.1739711996076	4.8497	1.2468e-95	1.5684e-93	3	34739011	34740504	1285	endosperm-specific gene 58	Conserved hypothetical protein. (Os03t0826900-01)
Os03g0827700	33.7698157031672	266.956817405246	-2.9828	5.6055e-41	2.8394e-39	3	34765940	34772284	2229	RNA helicase 3	Similar to ATP-dependent RNA helicase. (Os03t0827700-01);Similar to cDNA clone:J013043E01, full insert sequence. (Os03t0827700-02)
Os03g0828300	19.1096085482449	0	4.6992	3.5907e-06	2.9851e-05	3	34792025	34793842	1713		Similar to (1-4)-beta-mannan endohydrolase-like protein. (Os03t0828300-01)
Os03g0829000	55.3322993785002	14.5114302046439	1.9309	3.6e-08	3.8159e-07	3	34817125	34820370	1010	FAHD2	Fumarylacetoacetase, C-terminal-related domain containing protein. (Os03t0829000-01);Fumarylacetoacetase, C-terminal-related domain containing protein. (Os03t0829000-02);Fumarylacetoacetase, C-terminal-related domain containing protein. (Os03t0829000-03)
Os03g0830400	14.4890763321021	0	5.7593	4.3609e-05	0.00030665	3	34878043	34878992	839		PGPS/D12. (Os03t0830400-01)
Os03g0830500	111.463209263494	0	7.8004	1.0666e-26	3.5393e-25	3	34883520	34884578	825	FW2.2-like 7	Similar to PGPS/D12. (Os03t0830500-01)
Os03g0831500	22.5892686122537	4.27986881611617	2.4	7.2793e-05	0.0004912	3	34923939	34926673	1459		Similar to Phosphoribosylformylglycinamidine cyclo-ligase, chloroplast/mitochondrial precursor (EC 6.3.3.1) (AIRS) (Phosphoribosyl-aminoimidazole synthetase) (AIR synthase) (VUpur5). (Os03t0831500-01)
Os03g0833700	70.5058990018828	25.3448481454379	1.4761	1.3041e-07	1.2938e-06	3	35029108	35031786	1494		RNA 3'-terminal phosphate cyclase family protein. (Os03t0833700-01)
Os03g0835100	127.891768254224	412.204865352188	-1.6884	3.0851e-29	1.1266e-27	3	35084708	35088492	3785		Similar to Chloroplast protein import component Toc159. (Os03t0835100-00)
Os03g0835400	98.5713539443798	11.1009097418013	3.1505	5.7811e-21	1.5007e-19	3	35100372	35103525	1368	ETFA	Similar to Uvs101. (Os03t0835400-01)
Os03g0837100	6.90227652041085	33.3696021756557	-2.2734	6.2411e-05	0.00042604	3	35177757	35183273	2506	CELLULOSE SYNTHASE A5	Similar to Cellulose synthase-6. (Os03t0837100-01);Similar to cDNA clone:J023086F23, full insert sequence. (Os03t0837100-02);Similar to cDNA clone:J023086F23, full insert sequence. (Os03t0837100-03)
Os03g0838900	11.3516779137336	168.586707584826	-3.8925	1.9118e-33	8.121e-32	3	35252892	35255136	1018		Mitochodrial transcription termination factor-related domain containing protein. (Os03t0838900-01)
Os03g0841900	9.98263133117272	75.8339255855583	-2.9254	1.5681e-12	2.4709e-11	3	35393753	35398295	1951		Similar to carotenoid isomerase 1. (Os03t0841900-00)
Os03g0843200	20.1934370927722	112.413429373301	-2.4769	7.1016e-15	1.2966e-13	3	35438696	35440969	647		Protein of unknown function DUF901 family protein. (Os03t0843200-01)
Os03g0843800	0	162.701887962666	-11.478	3.8309e-22	1.0555e-20	3	35467632	35469813	1011	HARMLESS TO OZONE LAYER 1	Methyl chloride transferase. (Os03t0843800-00)
Os03g0844100	72.6165124833307	231.38040787128	-1.6719	7.3651e-17	1.533e-15	3	35480696	35486307	1640	RECEPTOR-LIKE CYTOPLASMIC KINASE 123	Similar to Pti1 kinase-like protein. (Os03t0844100-01)
Os03g0844700	63.0331864054049	18.8581719710119	1.7409	3.2055e-08	3.4215e-07	3	35514006	35517366	1470		Similar to ALBINO3-like protein 1, chloroplastic. (Os03t0844700-01)
Os03g0844900	2.05356987384125	186.374912351809	-6.5039	7.1285e-43	3.7868e-41	3	35520662	35523897	1657		Nucleic acid-binding, OB-fold-like domain containing protein. (Os03t0844900-01)
Os03g0850400	51.9096829220982	154.543388031945	-1.5739	9.2625e-11	1.2699e-09	3	35790044	35795425	1914		Similar to Aspartokinase. (Os03t0850400-01)
Os03g0850600	43.9806214647667	131.472220195069	-1.5798	2.0418e-09	2.4986e-08	3	35806060	35808891	1197		Similar to Integral membrane protein. (Os03t0850600-01)
Os03g0850700	1.02678493692062	13.9095736523775	-3.7599	0.00063666	0.003578	3	35810027	35814626	1145		Similar to Phosphatidylinositol phosphatidylcholine transfer protein sec14 cytosolic-like protein. (Os03t0850700-01);Similar to Phosphatidylinositol phosphatidylcholine transfer protein sec14 cytosolic-like protein. (Os03t0850700-02)
Os03g0851900	22.8744866502872	58.5807	-1.3567	0.00047103	0.0027204	3	35868698	35875491	1794		ATPase, AFG1-like domain containing protein. (Os03t0851900-01);Similar to ATPase. (Os03t0851900-02)
Os03g0854000	63.3754480510451	21.8674547323435	1.5351	2.8954e-07	2.7565e-06	3	35973553	35974425	873		Butirosin biosynthesis, BtrG-like domain containing protein. (Os03t0854000-01)
Os03g0856000	28.1795421577104	5.95169257241154	2.2433	1.9027e-05	0.00014214	3	36103513	36105063	1551		2OG-Fe(II) oxygenase domain containing protein. (Os03t0856000-01)
Os03g0857400	86.5351527393658	1112.96651104096	-3.685	8.9004e-202	2.2897e-199	3	36180601	36182960	1341		tRNA-binding arm domain containing protein. (Os03t0857400-01)
Os03g0859600	30.0049376011249	8.69348353273596	1.7872	0.0001062	0.00069589	3	36281400	36283271	1107	chaperonin 60 alpha subunit 2	RuBisCO subunit binding-protein alpha subunit, chloroplast precursor (60 kDa chaperonin alpha subunit) (CPN-60 alpha). (Os03t0859600-01)
Os03g0859800	105.13136881915	50.5559503903722	1.0562	2.3017e-07	2.2207e-06	3	36286355	36289213	1017		Ovarian tumour, otubain domain containing protein. (Os03t0859800-01);Similar to cysteine-type peptidase. (Os03t0859800-02)
Os03g0861700	3.42261645640208	34.1052046284257	-3.3168	4.1808e-07	3.9106e-06	3	36376422	36381537	1333		Rhodanese-like domain containing protein. (Os03t0861700-01);Similar to predicted protein. (Os03t0861700-02)
Os04g0102500	77.6933935603271	17.1863482147165	2.1765	2.8523e-12	4.3946e-11	4	177466	182211	1560		Similar to OSIGBa0123D13.3 protein. (Os04t0102500-01)
Os04g0102600	69.9354629258158	34.9076800314475	1.0025	4.6347e-05	0.00032441	4	182523	186397	1032		Similar to Splicing factor 3B subunit 2 (Spliceosome associated protein 145) (SAP 145) (SF3b150) (Pre-mRNA splicing factor SF3b 145 kDa subunit). (Os04t0102600-01)
Os04g0102700	66.6839772922338	30.4940653148277	1.1288	1.6505e-05	0.00012472	4	187899	196971	2086	Fatty acid amide hydrolase, Os NAE AHase, N-acylethanolamine amidohydrolase	Similar to N-acylethanolamine amidohydrolase. (Os04t0102700-01)
Os04g0103200	128.861509583538	58.6475773708418	1.1357	1.8275e-09	2.2435e-08	4	219768	222818	1675	EUKARYOTIC INITIATION FACTOR 3M	Proteasome component region PCI domain containing protein. (Os04t0103200-01);Proteasome component region PCI domain containing protein. (Os04t0103200-02)
Os04g0103500	16.7137770287635	2.6749180100726	2.6435	0.00034337	0.002042	4	240549	243305	2757	YK28	Serine/threonine protein kinase-related domain containing protein. (Os04t0103500-01)
Os04g0103700	18.1969108265377	2.94240981107986	2.6286	0.00019488	0.0012234	4	246535	249229	2695		Serine/threonine protein kinase-related domain containing protein. (Os04t0103700-01)
Os04g0109100	17.2842131048305	2.34055325881353	2.8845	0.00015061	0.00096159	4	545744	553541	2317	RECEPTOR-LIKE CYTOPLASMIC KINASE 125	Concanavalin A-like lectin/glucanase domain containing protein. (Os04t0109100-01)
Os04g0111200	22.2470069666135	168.452961684322	-2.9207	6.5911e-26	2.1047e-24	4	646206	647358	889		Similar to ATP sulfurylase (Fragment). (Os04t0111200-01)
Os04g0112100	109.694857427687	51.358425793394	1.0948	6.1965e-08	6.3763e-07	4	692896	695278	2132		NB-ARC domain containing protein. (Os04t0112100-01)
Os04g0117100	53.6209911502992	26.6823071504742	1.0069	0.00034712	0.0020627	4	1008146	1010166	469	mitochondrial proton-transporting ATP synthase 1	ATPase, F0 complex, subunit E, mitochondrial domain containing protein. (Os04t0117100-01)
Os04g0117600	54.2484708339729	24.5423727424161	1.1443	8.8288e-05	0.00058642	4	1046902	1053870	2372	ZINC FINGER CCCH DOMAIN-CONTAINING PROTEIN 26	Similar to H0613H07.1 protein. (Os04t0117600-01)
Os04g0117900	189.498864469462	44.9386225692197	2.0762	2.2272e-26	7.2641e-25	4	1054609	1070887	1714		Amidase family protein. (Os04t0117900-01)
Os04g0118100	207.353513650359	103.118089288299	1.0078	1.9326e-12	3.0287e-11	4	1073412	1076436	1515	AMI1	Similar to H0613H07.3 protein. (Os04t0118100-01)
Os04g0119400	645.904768930679	151.80159707162	2.0891	2.5877e-86	2.8622e-84	4	1136017	1139638	1734		Similar to Pyruvate dehydrogenase E1 component, alpha subunit. (Os04t0119400-01)
Os04g0119500	87.0485452078261	630.545047924365	-2.8567	5.7551e-90	6.7921e-88	4	1148894	1152109	1293		Non-protein coding transcript. (Os04t0119500-01);Similar to Membrane related protein-like. (Os04t0119500-02);Similar to Membrane related protein-like. (Os04t0119500-03)
Os04g0127200	0	19.3262826227746	-5.8193	9.0819e-06	7.1065e-05	4	1705451	1710275	2820	Subtilisin 37, SUBTILISIN 37	Hypothetical conserved gene. (Os04t0127200-01);Similar to Subtilase. (Os04t0127200-02)
Os04g0142400	48.1448048200559	8.4259917317287	2.5145	3.035e-09	3.6439e-08	4	2889775	2891435	1005		Conserved hypothetical protein. (Os04t0142400-01)
Os04g0150300	24.5857948784882	6.62042207492969	1.8928	0.00028341	0.0017103	4	3465253	3470075	2381		Conserved hypothetical protein. (Os04t0150300-01)
Os04g0178300	133.881347052928	8.76035648298778	3.9338	3.5793e-32	1.4479e-30	4	5318060	5326425	2457	ENT-COPALYL DIPHOSPHATE SYNTHASE 4	Similar to Isoform 3 of Syn-copalyl diphosphate synthase. (Os04t0178300-01);Similar to Syn-copalyl diphosphate synthase. (Os04t0178300-02)
Os04g0179100	12.2643756354408	0	6.5188	0.00020038	0.0012545	4	5380120	5380605	486	short-chain alcohol dehydrogenase/reductase 110C-MS2, OsSDR110C family member MS2	Similar to OSIGBa0109M01.2 protein. (Os04t0179100-01)
Os04g0179200	12.5495936734743	0	4.6496	0.00017754	0.0011207	4	5385722	5387215	1264	MOMILACTONE A SYNTHASE	Similar to Stem secoisolariciresinol dehydrogenase (Fragment). (Os04t0179200-01)
Os04g0179700	15.3447304462026	2.07306145780627	2.8879	0.000353	0.0020938	4	5428347	5434023	2754	ENT-KAURENE SYNTHASE 4	Syn-pimara-7,15-diene synthase. (Os04t0179700-01)
Os04g0181100	112.718168630842	50.0209667883577	1.1721	9.3168e-09	1.065e-07	4	5526864	5530223	806		HR-like lesion-inducer family protein. (Os04t0181100-01)
Os04g0182800	245.344556316422	23.138040787128	3.4065	1.2539e-52	8.1481e-51	4	5636747	5640487	951	ETFB	Similar to Electron transfer flavoprotein beta-subunit-like. (Os04t0182800-01)
Os04g0191500	36.5649524758955	109.002908910459	-1.5758	5.1393e-08	5.3292e-07	4	6231634	6232379	619		Conserved hypothetical protein. (Os04t0191500-01)
Os04g0194500	107.527200338632	41.5281021063772	1.3725	4.9315e-10	6.3791e-09	4	6475357	6481772	3391	ABC TRANSPORTER G FAMILY MEMBER 8	Similar to ABC transporter-like protein. (Os04t0194500-01)
Os04g0201500	0	13.1070982493558	-4.3846	0.00047518	0.0027398	4	6913287	6914107	821		Similar to amino acid permease. (Os04t0201500-00)
Os04g0201800	0	32.9683644741448	-5.4744	7.5988e-09	8.7824e-08	4	6912953	6925360	1209		Similar to H0512B01.7 protein. (Os04t0201800-00)
Os04g0209200	269.474002334057	22.6699301353653	3.5713	1.739e-59	1.3055e-57	4	7301574	7312295	4081	MULTIDRUG RESISTANCE-ASSOCIATED PROTEIN 9	Similar to MRP-like ABC transporter. (Os04t0209200-01)
Os04g0218400	42.0411388061388	12.7727334980967	1.7187	7.4267e-06	5.9083e-05	4	7914163	7914802	441		Similar to ankyrin protein kinase-like. (Os04t0218400-00)
Os04g0226800	45.2355808321141	22.1349465333508	1.0311	0.00084143	0.0046166	4	8497213	8499957	2655		Similar to OSIGBa0135L04.4 protein. (Os04t0226800-00)
Os04g0227500	81.5153152699761	31.6309054691085	1.3657	6.6896e-08	6.8468e-07	4	8528512	8533136	1088		DSBA oxidoreductase family protein. (Os04t0227500-01)
Os04g0234600	81.4582716623694	2515.09165897077	-4.9484	0	0	4	9075141	9077888	1533		Similar to Sedoheptulose-1,7-bisphosphatase. (Os04t0234600-01);Similar to Sedoheptulose-1,7-bisphosphatase. (Os04t0234600-02);Similar to Sedoheptulose-1,7-bisphosphatase. (Os04t0234600-03)
Os04g0244800	13.5193350027882	120.304437503015	-3.1536	1.884e-20	4.7612e-19	4	9368053	9369130	801		Heavy metal transport/detoxification protein domain containing protein. (Os04t0244800-01)
Os04g0252200	92.5247315380695	190.521035267421	-1.042	1.0561e-06	9.4599e-06	4	9888904	9916256	4363		Similar to CPSF160; nucleic acid binding. (Os04t0252200-01);Similar to CPSF160; nucleic acid binding. (Os04t0252200-02)
Os04g0269600	50.9969852003909	319.920194004683	-2.6492	1.0267e-42	5.4161e-41	4	11236469	11243987	2685	DIAMINE OXIDASE 2	Similar to Primary amine oxidase. (Os04t0269600-01);Similar to cDNA clone:J023110G01, full insert sequence. (Os04t0269600-02);Hypothetical conserved gene. (Os04t0269600-03);Similar to cDNA clone:J023110G01, full insert sequence. (Os04t0269600-04)
Os04g0278900	20.1934370927722	52.9633765994376	-1.3911	0.00066984	0.0037442	4	11801258	11814969	1227		Similar to OSIGBa0113C11.1 protein. (Os04t0278900-01);tRNA-dihydrouridine synthase domain containing protein. (Os04t0278900-02)
Os04g0282400	7.64384341929797	135.484597210177	-4.1477	2.2848e-28	8.0603e-27	4	12062977	12063828	852		Similar to FPF1 protein-like (RAA1). (Os04t0282400-01)
Os04g0290800	39.3600892486239	14.5783031548957	1.4329	0.00010897	0.00071205	4	12645868	12651648	2245	ROOT UV-B SENSITIVE 1	Similar to predicted protein. (Os04t0290800-00)
Os04g0291900	10.8953290528799	0	4.4456	0.00052829	0.0030201	4	12719050	12725101	1209		Protein kinase, catalytic domain domain containing protein. (Os04t0291900-00)
Os04g0295400	1.48313379777423	34.9076800314475	-4.5568	8.3315e-09	9.5857e-08	4	12989808	12996145	3484		Hypothetical conserved gene. (Os04t0295400-01);Mannose-binding lectin domain containing protein. (Os04t0295400-02)
Os04g0296700	10.3819365844196	49.8203479376022	-2.2627	1.0836e-06	9.6952e-06	4	13084975	13089002	1877		Similar to cDNA clone:006-306-G03, full insert sequence. (Os04t0296700-01);Hypothetical conserved gene. (Os04t0296700-02);Hypothetical conserved gene. (Os04t0296700-03)
Os04g0301700	70.6770298247029	27.6185284539996	1.3556	5.6343e-07	5.2038e-06	4	13493578	13498005	1683		Glycosyl transferase, family 14 protein. (Os04t0301700-01)
Os04g0304200	99.0277028052334	1008.84532749888	-3.3487	2.5023e-168	4.9389e-166	4	13641661	13654849	2789		Similar to Nonphototropic hypocotyl protein 1 (EC 2.7.1.37) (Phototropin). (Os04t0304200-01)
Os04g0304250	1.54017740538093	33.637093976663	-4.4489	1.9041e-08	2.096e-07	4	13653621	13653978	358		Hypothetical protein. (Os04t0304250-00)
Os04g0311400	37.9339990584563	13.9095736523775	1.4474	0.00013157	0.00084879	4	14129614	14132212	1655		Similar to Cysteine proteinase 1 precursor (EC 3.4.22.-). (Os04t0311400-01);Similar to OSIGBa0130O15.4 protein. (Os04t0311400-02)
Os04g0316200	90.8134233098684	0	7.5048	1.304e-22	3.6677e-21	4	14453617	14454811	1138		Protein of unknown function DUF26 domain containing protein. (Os04t0316200-01)
Os04g0320700	51.8526393144915	106.796101552149	-1.0424	0.00025679	0.0015666	4	14742565	14744334	1656		Similar to Glucosyltransferase (Fragment). (Os04t0320700-01);UDP-glucuronosyl/UDP-glucosyltransferase domain containing protein. (Os04t0320700-02)
Os04g0321800	47.4032379211688	138.360134071005	-1.5454	1.5974e-09	1.9727e-08	4	14821365	14826775	1393	protein phosphatase 2C38, protein phosphatase 2C 38, protein phosphatase 63	Similar to OSIGBa0097I24.2 protein. (Os04t0321800-01);Protein phosphatase 2C domain containing protein. (Os04t0321800-02)
Os04g0322100	223.725029033482	2.00618850755445	6.8011	5.7315e-56	3.9766e-54	4	14863727	14864824	1098		Protein of unknown function DUF26 domain containing protein. (Os04t0322100-01)
Os04g0323800	4.73461943135621	23.7398973393944	-2.326	0.0006032	0.0034067	4	14956367	14957850	1321		Hypothetical protein. (Os04t0323800-01)
Os04g0325300	18.710303294998	0	7.1282	6.5235e-06	5.226e-05	4	15067485	15069035	1437		Similar to NB-ARC domain containing protein, expressed. (Os04t0325300-01)
Os04g0330200	10.3819365844196	40.6587537531036	-1.9695	6.8237e-05	0.00046332	4	15342893	15344478	607		Mannose-binding lectin domain containing protein. (Os04t0330200-01)
Os04g0338000	18.0257800037176	51.4252987436458	-1.5124	0.00030556	0.0018309	4	15915699	15918901	1371		Similar to IN2-2 protein. (Os04t0338000-01)
Os04g0338100	68.8516343812884	237.064608642685	-1.7837	5.5377e-19	1.3125e-17	4	15924375	15928109	1078		Similar to IN2-2 protein. (Os04t0338100-01)
Os04g0344100	15.2876868385959	1.40433195528812	3.4444	0.00013017	0.0008405	4	16349941	16354016	2140		Similar to OSIGBa0106G08.3 protein. (Os04t0344100-01)
Os04g0346100	38.2762607040966	17.1194752644647	1.1608	0.00088457	0.0048302	4	16457952	16459772	874		Ribosomal protein S27. (Os04t0346100-01)
Os04g0349500	333.876235322023	116.893917040173	1.5141	1.7325e-31	6.9226e-30	4	16645729	16648381	1021		Similar to 40S ribosomal protein S8. (Os04t0349500-01)
Os04g0352400	0	27.4179096032442	-5.1015	1.7476e-07	1.707e-06	4	16813905	16817974	2161	FK506 binding protein 62b, FK506 binding protein 65	Peptidyl-prolyl cis-trans isomerase, FKBP-type domain containing protein. (Os04t0352400-01)
Os04g0362375	13.9756838636418	0	4.7073	7.3785e-05	0.0004976	4	17357016	17359831	653		Hypothetical gene. (Os04t0362375-01)
Os04g0364800	97.6016126150659	20.5968686775591	2.2445	1.7155e-15	3.2677e-14	4	17560683	17561234	552		Barwin-related endoglucanase domain containing protein. (Os04t0364800-00)
Os04g0368800	7.35862538126446	45.0054955194716	-2.6126	3.5074e-07	3.3074e-06	4	17906318	17909802	2367	WALL-ASSOCIATED KINASE GENE 45	Similar to H0607F01.6 protein. (Os04t0368800-00)
Os04g0370900	281.053854678217	87.7373107303814	1.6796	3.1324e-30	1.1802e-28	4	18042184	18049429	2492		Similar to H0607F01.5 protein. (Os04t0370900-01);Similar to cDNA, clone: J013067H13, full insert sequence. (Os04t0370900-02)
Os04g0376000	47.4032379211688	20.7306145780627	1.1932	0.00016428	0.0010439	4	18369364	18371131	577		Similar to 60S ribosomal protein L35-1. (Os04t0376000-01)
Os04g0376300	313.454623798823	64.8667617442606	2.2727	8.9489e-47	5.148e-45	4	18382740	18384360	742		Similar to 3-oxoacyl-reductase. (Os04t0376300-01)
Os04g0376500	162.688368894312	73.0921346252339	1.1543	8.523e-12	1.263e-10	4	18401258	18405688	1223	EUKARYOTIC INITIATION FACTOR 3H	Similar to Eukaryotic translation initiation factor 3 subunit 3 (eIF-3 gamma) (eIF3 p38 subunit) (eIF3h). (Os04t0376500-01);Similar to eukaryotic translation initiation factor 3 subunit 3. (Os04t0376500-02)
Os04g0379600	194.005309470391	65.0673805950161	1.5761	7.13e-20	1.7516e-18	4	18547278	18550971	1847		Defence response, Rin4 domain containing protein. (Os04t0379600-01)
Os04g0379700	12.2073320278341	100.844408979737	-3.0463	7.8502e-17	1.6325e-15	4	18551379	18552402	955	RVDE1	Similar to Violaxanthin de-epoxidase. (Os04t0379700-01)
Os04g0379900	33.2564232347068	7.22227862719603	2.2031	4.2224e-06	3.4725e-05	4	18560190	18564376	1677		Similar to Acyl-[acyl-carrier-protein] desaturase, chloroplast precursor (EC 1.14.19.2) (Stearoyl-ACP desaturase). (Os04t0379900-01)
Os04g0380300	322.524557408289	93.5552574022893	1.7855	5.7975e-37	2.6654e-35	4	18602681	18609094	1741	F-box protein 203	Kelch-type beta propeller domain containing protein. (Os04t0380300-01);Non-protein coding transcript. (Os04t0380300-02)
Os04g0382300	458.117212689418	131.873457896579	1.7966	3.8529e-52	2.478e-50	4	18746928	18752050	1472	cystathionine b-synthase domain containing protein OsCBSCBS3, CBS domain containing protein OsCBSCBS3	Similar to SNF1-related protein kinase regulatory gamma subunit 1 (AKIN gamma1) (AKING1). (Os04t0382300-01);Similar to SNF1-related protein kinase regulatory gamma subunit 1 (AKIN gamma1) (AKING1). (Os04t0382300-02);Similar to OSIGBa0092E09.6 protein. (Os04t0382300-03)
Os04g0390100	302.559294745944	2.00618850755445	7.2366	6.8969e-73	6.1205e-71	4	19189127	19192319	1553		Heavy metal transport/detoxification protein domain containing protein. (Os04t0390100-01)
Os04g0390600	43.0679237430595	20.1287580257963	1.0974	0.00068145	0.0038036	4	19229851	19231750	1428	YELLOW STRIP-LIKE GENE 5	Oligopeptide transporter OPT superfamily protein. (Os04t0390600-01)
Os04g0391000	66.9121517226606	6.28605732367062	3.412	1.4897e-15	2.8589e-14	4	19240745	19245988	2099		Similar to OSIGBa0132D06.6 protein. (Os04t0391000-00)
Os04g0391900	1.19791575974073	16.5844916624501	-3.7912	0.00018274	0.001152	4	19283338	19286824	977		Similar to OSIGBa0145N07.5 protein. (Os04t0391900-01);Similar to OSIGBa0145N07.5 protein. (Os04t0391900-02)
Os04g0399300	60.1810060250698	6.75416797543333	3.1555	2.0628e-13	3.4753e-12	4	19735871	19739665	1578		Similar to Nudix hydrolase 13, mitochondrial precursor (EC 3.6.1.-) (AtNUDT13). (Os04t0399300-01)
Os04g0401700	37.5917374128161	5.55045487090065	2.7597	4.2784e-08	4.4976e-07	4	19886674	19892355	2754	HIGH-AFFINITY POTASSIUM(K+) TRANSPORTER 1	Potassium transporter, Potassium mediated growth, Salt tolerance (Os04t0401700-01);Similar to Isoform 2 of Potassium transporter 1. (Os04t0401700-02);Potassium transporter 1 (OsHAK1). Splice isoform 2. (Os04t0401700-03)
Os04g0402100	901.859436261947	276.452776341004	1.7059	7.1828e-95	8.8894e-93	4	19913312	19916747	1500	CALNEXIN	Similar to Calnexin (Fragment). (Os04t0402100-01);Similar to calnexin. (Os04t0402100-02)
Os04g0403200	3.42261645640208	40.1906431013409	-3.5537	1.4234e-08	1.582e-07	4	19994477	19996158	1508	SKIP interacting protein 23, SKIPa-interacting protein 23, SKIPa-interacting protein 23	Zinc finger, RING-type domain containing protein. (Os04t0403200-01)
Os04g0403500	5.59027354545672	219.142657975198	-5.2928	7.6271e-50	4.6321e-48	4	20015782	20019593	1299		NAD(P)-binding domain containing protein. (Os04t0403500-01);NAD(P)-binding domain containing protein. (Os04t0403500-02)
Os04g0403900	7.64384341929797	91.4821959444831	-3.5811	9.1697e-18	2.0148e-16	4	20046002	20046917	683		Similar to H0502B11.1 protein. (Os04t0403900-00)
Os04g0404900	1.76835183580774	41.7287209571326	-4.5606	2.9626e-10	3.9027e-09	4	20083925	20091641	1621		Similar to H0502B11.6 protein. (Os04t0404900-01)
Os04g0405000	10.0396749387794	39.2544217978155	-1.9671	9.2513e-05	0.00061165	4	20099595	20099956	362	CLASS I CLP ATPASE D2	Similar to ATP-dependent Clp protease ATP-binding subunit. (Os04t0405000-01)
Os04g0405300	27.9513677272836	0	5.3854	1.3801e-08	1.5379e-07	4	20109577	20110741	1055	short-chain alcohol dehydrogenase/reductase 110C-MS3, OsSDR110C family member MS3	Similar to Stem secoisolariciresinol dehydrogenase (Fragment). (Os04t0405300-01)
Os04g0406600	25.4414489925888	1.87244260705082	3.7642	3.7365e-07	3.5148e-06	4	20169585	20171246	1662		Prephenate dehydratase domain containing protein. (Os04t0406600-01)
Os04g0408700	17.7405619656841	3.5442663633462	2.3235	0.00054673	0.0031138	4	20224698	20226415	772	S1FA2	Similar to DNA-binding protein S1FA1. (Os04t0408700-01)
Os04g0409200	1.08382854452732	146.852998752986	-7.0821	2.4811e-33	1.0423e-31	4	20240211	20243460	1170	STARCH BRANCHING ENZYME 4	Similar to H0321H01.10 protein. (Os04t0409200-00)
Os04g0412000	2.39583151948145	28.1535120560142	-3.5547	2.0686e-06	1.7845e-05	4	20348436	20353555	1584		Hypothetical protein. (Os04t0412000-01)
Os04g0412500	1.76835183580774	69.079757610125	-5.2878	7.8785e-17	1.6369e-15	4	20388100	20390005	1199	ALPHA-CARBONIC ANHYDRASE 2	Similar to OSIGBa0134P10.2 protein. (Os04t0412500-01)
Os04g0413600	36.6219960835022	15.9826351101838	1.1962	0.00090743	0.0049456	4	20432529	20435754	709		Similar to 40S ribosomal protein S14 (Clone MCH2). (Os04t0413600-01)
Os04g0414700	47.0609762755285	1151.81969513726	-4.6132	1.073e-241	3.1907e-239	4	20496054	20497009	645		Photosystem I PsaO domain containing protein. (Os04t0414700-01)
Os04g0419100	15.0024688005624	0	7.8096	8.774e-05	0.00058354	4	20716594	20717566	973		Conserved hypothetical protein. (Os04t0419100-01)
Os04g0422000	13.2341169647547	63.9305404407352	-2.2722	3.0334e-08	3.2469e-07	4	20873336	20876370	1505		PAP fibrillin family protein. (Os04t0422000-01);PAP fibrillin family protein. (Os04t0422000-02);Similar to H0525E10.12 protein. (Os04t0422000-03)
Os04g0423400	5.59027354545672	96.4307942631174	-4.1085	1.5424e-20	3.9076e-19	4	20934960	20936052	1050	Abiotic Stress Responsive 2, ABA-, stress and ripening-induced protein 4	Similar to OSIGBa0076I14.3 protein. (Os04t0423400-01);Similar to OSIGBa0076I14.3 protein. (Os04t0423400-02)
Os04g0423600	42.0411388061388	1414.29602487564	-5.0721	1.2006e-307	4.9979e-305	4	20941052	20948918	2442	SET protein 18	SET domain containing protein. (Os04t0423600-01);Similar to OSIGBa0076I14.5 protein. (Os04t0423600-02);Similar to OSIGBa0076I14.4 protein. (Os04t0423600-03)
Os04g0429600	0	12.5721146473412	-6.7839	0.00039064	0.0022945	4	21288252	21293643	2379	CELLULOSE SYNTHASE LIKE H3	Putative cellulose synthase-like protein H3. (Os04t0429600-00)
Os04g0430600	69.9925065334225	15.1132867569102	2.2114	2.2747e-11	3.2734e-10	4	21350888	21353253	1384		Similar to OSIGBa0160I14.1 protein. (Os04t0430600-01)
Os04g0430700	16.5996898135501	1.93931555730264	3.0975	0.00012889	0.00083267	4	21358943	21361513	2571	Subtilisin 41, SUBTILISIN 41	Peptidase S8, subtilisin-related domain containing protein. (Os04t0430700-01)
Os04g0432400	17.9116927885042	91.5490688947349	-2.3536	1.1194e-11	1.6461e-10	4	21451563	21456038	1529	NEUTRAL/ALKALINE INVERTASE 7	Plant neutral invertase family protein. (Os04t0432400-01);Similar to neutral/alkaline invertase. (Os04t0432400-02)
Os04g0432500	167.080726680028	64.1311592914907	1.3814	6.8262e-15	1.2493e-13	4	21462142	21465040	1118	PROTEIN DISULFIDE ISOMERASE-LIKE 5;2, PROTEIN DISULFIDE ISOMERASE-LIKE 5-2, PDI-like protein 5-2	Similar to Protein disulfide isomerase. (Os04t0432500-01);Similar to H0315E07.1 protein. (Os04t0432500-02)
Os04g0432600	100.168574957367	37.7163439420237	1.4092	1.0121e-09	1.2781e-08	4	21466501	21468612	637		Similar to H0315E07.2 protein. (Os04t0432600-01);Similar to H0315E07.2 protein. (Os04t0432600-02)
Os04g0434300	43.6383598191265	20.7306145780627	1.0738	0.00075159	0.0041646	4	21591792	21595222	1961		MiaB-like tRNA modifying enzyme, archaeal-type domain containing protein. (Os04t0434300-01)
Os04g0434800	43.2960981734863	11.1677826920531	1.9549	9.1811e-07	8.2726e-06	4	21622953	21627231	1477	ASCORBATE PEROXIDASE 7	Similar to Thylakoid-bound ascorbate peroxidase (EC 1.11.1.11) (Fragment). (Os04t0434800-01);Similar to Thylakoid-bound ascorbate peroxidase (EC 1.11.1.11) (Fragment). (Os04t0434800-02)
Os04g0435700	80.0321814722019	242.280698762326	-1.598	2.077e-16	4.227e-15	4	21682613	21688122	2020		Similar to UVB-resistance protein UVR8. (Os04t0435700-01)
Os04g0436400	134.737001167028	61.9243519331808	1.1216	1.0815e-09	1.3591e-08	4	21706092	21712088	2256		Conserved hypothetical protein. (Os04t0436400-01)
Os04g0438600	49.2286333645832	24.609245692668	1.0003	0.0006438	0.0036128	4	21812159	21816137	1333		Glycolipid transfer protein, GLTP domain containing protein. (Os04t0438600-01)
Os04g0442000	23.102661080714	81.6518722574662	-1.8214	1.0874e-07	1.0886e-06	4	22006405	22012018	2969	AUXIN RESPONSE FACTOR 9	Similar to Auxin response factor 2 (ARF1-binding protein) (ARF1-BP). (Os04t0442000-01)
Os04g0442200	21.1631784220862	157.68641669378	-2.8974	3.7464e-24	1.1125e-22	4	22017906	22024024	1730		Protein of unknown function DUF482 family protein. (Os04t0442200-01)
Os04g0444800	31.7162458293259	867.743402467553	-4.774	2.0663e-185	4.3805e-183	4	22182599	22186919	2604	ferric reductase oxidase 7	Ferric reductase-like transmembrane component family protein. (Os04t0444800-01);Ferric reductase-like transmembrane component family protein. (Os04t0444800-02)
Os04g0445200	7.47271259647787	135.885834911688	-4.1846	1.3365e-28	4.7812e-27	4	22203158	22203891	650		RmlC-like jelly roll fold domain containing protein. (Os04t0445200-01)
Os04g0446300	67.7107622291544	30.6946841655831	1.1414	1.2264e-05	9.4444e-05	4	22246672	22249716	1081		Microsomal signal peptidase 25 kDa subunit family protein. (Os04t0446300-01)
Os04g0446500	40.3298305779378	16.8519834634574	1.2589	0.00031681	0.0018949	4	22258294	22262579	1680	FK506 binding protein 58, FK506 binding protein 53a, brassinosteroid receptor kinase (BRI1)-interacting protein 122, BRI1-interacting protein 122, brassinosteroid receptor kinase-interacting protein 122	Similar to OSIGBa0140O07.15 protein. (Os04t0446500-01);Similar to FK506-binding protein 2 precursor (EC 5.2.1.8) (Peptidyl-prolyl cis- trans isomerase) (PPIase) (Rotamase) (FKBP-13) (FKBP-15). (Os04t0446500-02)
Os04g0448600	10.4389801920263	326.741234930369	-4.9681	4.2185e-72	3.7006e-70	4	22355336	22357930	973		ChaC-like protein family protein. (Os04t0448600-01);ChaC-like protein family protein. (Os04t0448600-02)
Os04g0448900	43.4672289963064	477.874102499471	-3.4586	3.6863e-83	3.8539e-81	4	22369763	22376615	2244	ZEAXANTHIN EPOXIDASE 1	Similar to Zeaxanthin epoxidase. (Os04t0448900-00)
Os04g0449900	243.804378911041	40.0568972008372	2.6056	5.2842e-42	2.7187e-40	4	22414499	22419109	936		Similar to RNA Binding Protein 47. (Os04t0449900-01);Non-protein coding transcript. (Os04t0449900-02)
Os04g0450100	52.0237701373116	203.494387616273	-1.9677	5.4072e-19	1.2856e-17	4	22428835	22431568	938		Protein of unknown function DUF341 domain containing protein. (Os04t0450100-01);Similar to H0818E04.16 protein. (Os04t0450100-02)
Os04g0450400	21.3343092449063	4.48048766687161	2.2514	0.00019312	0.0012137	4	22442143	22443686	1544		Similar to H0818E04.19 protein. (Os04t0450400-01)
Os04g0450600	15.858122914663	2.6749180100726	2.5677	0.0005849	0.0033107	4	22448084	22450533	956		Similar to H0818E04.21 protein. (Os04t0450600-00)
Os04g0451200	169.704732629936	71.0190731674276	1.2567	1.5947e-13	2.7066e-12	4	22481487	22483248	1702		UDP-glucuronosyl/UDP-glucosyltransferase family protein. (Os04t0451200-01);Similar to H0815C01.4 protein. (Os04t0451200-02)
Os04g0457000	5.07688107699641	72.4902780729676	-3.8358	3.8894e-15	7.2165e-14	4	22835913	22837163	1141	light-harvesting protein CP24, PSII CP24	Similar to Chlorophyll a/b-binding protein CP24, photosystem II (Fragment). (Os04t0457000-01)
Os04g0458300	88.8739406512406	11.6358933438158	2.9332	4.819e-18	1.0785e-16	4	22893849	22898645	1307	GalM4	Similar to OSIGBa0097P08.2 protein. (Os04t0458300-01);Similar to OSIGBa0097P08.2 protein. (Os04t0458300-02)
Os04g0458600	60.7514421011369	2.2068073583099	4.7829	1.203e-16	2.477e-15	4	22902577	22905619	1343		Similar to ORW1943Ba0077G13.3 protein. (Os04t0458600-01)
Os04g0459500	20.4786551308058	2387.43119694005	-6.8652	0	0	4	22937162	22939010	1171		Similar to H0219H12.1 protein. (Os04t0459500-01);Similar to GADPH (383 AA) (Fragment). (Os04t0459500-02)
Os04g0459900	5.07688107699641	66.538585500556	-3.7122	1.07e-13	1.8296e-12	4	22954845	22960460	1697	Deg protease 5, DEG PROTEASE 5	Peptidase, trypsin-like serine and cysteine domain containing protein. (Os04t0459900-01)
Os04g0462500	77.8074807755405	26.8829260012297	1.5332	1.348e-08	1.5033e-07	4	23104041	23107581	1491	G-BOX FACTOR 14-3-3B PROTEIN	Similar to 14-3-3-like protein GF14-6. (Os04t0462500-01);14-3-3 protein, Florigen receptor, Flowering (Os04t0462500-02);Similar to 14-3-3-like protein GF14-6. (Os04t0462500-03);Similar to 14-3-3-like protein GF14-6. (Os04t0462500-04);Similar to 14-3-3-like protein GF14-6. (Os04t0462500-05)
Os04g0463500	88.4746353979937	36.4457578872392	1.2795	7.0068e-08	7.1459e-07	4	23139191	23142817	1104	ANTHRANILATE SYNTHASE BETA-SUBUNIT 1	Similar to Anthranilate synthase beta chain. (Os04t0463500-01)
Os04g0466100	8.55654114100519	46.8110651762706	-2.4517	6.0719e-07	5.5876e-06	4	23305691	23309123	2112		Similar to Cell division protein FtsH-like protein. (Os04t0466100-01)
Os04g0468600	105.13136881915	49.552856136595	1.0852	1.3805e-07	1.3648e-06	4	23408498	23410250	1047		Hypothetical conserved gene. (Os04t0468600-01);Heavy metal transport/detoxification protein domain containing protein. (Os04t0468600-02);Heavy metal transport/detoxification protein domain containing protein. (Os04t0468600-03);Similar to cDNA clone:006-303-A07, full insert sequence. (Os04t0468600-05);Similar to cDNA clone:006-303-A07, full insert sequence. (Os04t0468600-06)
Os04g0469000	117.738006100231	25.3448481454379	2.2158	3.8658e-18	8.7375e-17	4	23422508	23423336	703		Heavy metal transport/detoxification protein domain containing protein. (Os04t0469000-01)
Os04g0470100	203.075243079857	89.2085156359213	1.1868	7.7142e-15	1.4062e-13	4	23492940	23495299	1023	small GTP-binding protein OsRab2A1	Similar to Small GTP binding protein Rab2. (Os04t0470100-01)
Os04g0473400	75.5827800788792	23.6061514388907	1.6789	3.1609e-09	3.787e-08	4	23660835	23663001	932		Similar to 60S ribosomal protein L6-B (L17) (YL16) (RP18). (Os04t0473400-01)
Os04g0474800	264.283034041847	95.494572959592	1.4686	2.2713e-24	6.8155e-23	4	23747601	23752765	1038	BETA-GLUCOSIDASE 12	Similar to OSIGBa0135C13.7 protein. (Os04t0474800-01);Similar to Isoform 2 of Beta-glucosidase 12. (Os04t0474800-02);Similar to OSIGBa0135C13.7 protein. (Os04t0474800-03)
Os04g0474900	212.259263904535	73.4933723267448	1.5301	7.2704e-21	1.8809e-19	4	23762465	23767401	1851	BETA-GLUCOSIDASE 13	Similar to Cyanogenic beta-glucosidase precursor (EC 3.2.1.21) (Linamarase) (Fragment). (Os04t0474900-01)
Os04g0482300	63.2613608358317	1.27058605478449	5.6378	1.2944e-17	2.8198e-16	4	24115971	24118142	1555		Kelch related domain containing protein. (Os04t0482300-01)
Os04g0482900	8.72767196382529	32.1658890711231	-1.8819	0.00062549	0.0035195	4	24139367	24142410	740		Similar to H0525D09.12 protein. (Os04t0482900-01)
Os04g0484900	47.5743687439889	15.180159707162	1.648	3.3885e-06	2.8273e-05	4	24237179	24240711	1880	HISTONE ACETYLTRANSFERASE HAG703	Similar to Kluyveromyces lactis strain NRRL Y-1140 chromosome E of strain NRRL Y- 1140 of Kluyveromyces lactis. (Os04t0484900-01)
Os04g0486600	184.764245038105	423.840758696004	-1.1978	5.9927e-17	1.2542e-15	4	24305454	24309058	1130	Glyceraldehyde-3-phosphate dehydrogenase, cytosolic GAPDH2, cytosolic glyceraldehyde-3-phosphate dehydrogenase 2	Similar to Glyceraldehyde-3-phosphate dehydrogenase, cytosolic 3 (EC 1.2.1.12). (Os04t0486600-01);Similar to Glyceralde-3-phosphate dehydrogenase. (Os04t0486600-02)
Os04g0486950	500.557656748804	27.6854014042515	4.1763	6.7725e-119	1.0694e-116	4	24325769	24328250	2046	MALATE SYNTHASE	Similar to Malate synthase. (Os04t0486950-01)
Os04g0487200	205.585161814551	79.2444460484009	1.3754	7.0566e-18	1.561e-16	4	24348107	24350845	2739		Serine/threonine protein kinase domain containing protein. (Os04t0487200-01)
Os04g0488600	23.7871843719944	73.426499376493	-1.6261	4.4162e-06	3.6137e-05	4	24402666	24405049	894		Uncharacterised protein family Ycf20 domain containing protein. (Os04t0488600-01);Uncharacterised protein family Ycf20 domain containing protein. (Os04t0488600-02);Similar to predicted protein. (Os04t0488600-03);Similar to predicted protein. (Os04t0488600-04)
Os04g0490100	35.3099931085481	12.9733523488521	1.4445	0.00022944	0.0014148	4	24483127	24488727	1164		Similar to protoporphyrinogen IX oxidase (mitochondrial)2. (Os04t0490100-00)
Os04g0490800	28.2365857653171	2014.07951568417	-6.1564	0	0	4	24527988	24530505	1374	4-nitrophenylphosphatase 1	Haloacid dehalogenase-like hydrolase domain containing protein. (Os04t0490800-01)
Os04g0491700	37.991042666063	83.8586796157761	-1.1423	0.00038254	0.0022515	4	24567146	24571583	2575		Sugar/inositol transporter domain containing protein. (Os04t0491700-01)
Os04g0493000	133.596129014894	872.157017184173	-2.7067	3.0591e-116	4.7006e-114	4	24648004	24648863	765	B-box-containing protein 11	Similar to H0425E08.14 protein. (Os04t0493000-01)
Os04g0493100	5.36209911502992	111.878445771287	-4.383	1.8229e-24	5.4918e-23	4	24655178	24660067	1288	basic helix-loop-helix protein 065	Basic helix-loop-helix dimerisation region bHLH domain containing protein. (Os04t0493100-01);Non-protein coding transcript. (Os04t0493100-02)
Os04g0493400	100.282662172581	43.8686553651907	1.1928	4.2542e-08	4.4783e-07	4	24687753	24689297	1078	CHITINASE 4	Similar to Chitinase. (Os04t0493400-01)
Os04g0493600	12.2073320278341	1.20371310453267	3.3422	0.00071984	0.0040042	4	24692701	24693326	626		Similar to Lectin-C precursor (PL-C). (Os04t0493600-01)
Os04g0494100	49.5138514026167	9.16159418449867	2.4342	3.3014e-09	3.9472e-08	4	24708801	24709910	1022	CHITINASE 5	Similar to Chitinase. (Os04t0494100-02)
Os04g0495800	27.1527572207898	75.7670526353065	-1.4805	1.6978e-05	0.00012808	4	24795663	24801675	3325		Similar to NIN-like protein 2 (Fragment). (Os04t0495800-01);Similar to OSIGBa0159F11.11 protein. (Os04t0495800-02)
Os04g0497600	62.2916195065178	29.2234792600432	1.0919	4.6663e-05	0.00032632	4	24882776	24886709	946		Lupus La protein family protein. (Os04t0497600-01);Non-protein coding transcript. (Os04t0497600-02)
Os04g0497700	71.4186	239.204543050743	-1.7439	1.6422e-18	3.7789e-17	4	24889983	24891483	936	B-box-containing protein 12, CCT domain-containing gene 16, CCT (CO, CO-LIKE and TOC1) domain protein 16, CCT domain protein 16, CONSTANS-like protein	Similar to CONSTANS-like protein. (Os04t0497700-01);Similar to OSIGBa0092E01.11 protein. (Os04t0497700-02)
Os04g0498200	64.2881457727523	30.8284300660868	1.0603	4.9983e-05	0.00034657	4	24906567	24909166	582	cytochrome c oxidase subunit VIb-2	Similar to OSIGBa0092E01.14 protein. (Os04t0498200-01)
Os04g0500700	549.843333720994	260.871378932331	1.0757	4.6147e-33	1.928e-31	4	24993910	24999530	1853	HYDROXYCINNAMOYLTRANSFERASE 1	Similar to Hydroxyanthranilate hydroxycinnamoyltransferase 3. (Os04t0500700-01);Similar to Hydroxyanthranilate hydroxycinnamoyltransferase 3. (Os04t0500700-02)
Os04g0501000	128.405160722685	56.1064052612729	1.1945	5.4117e-10	6.9805e-09	4	25008080	25010015	717		Nucleotide-binding, alpha-beta plait domain containing protein. (Os04t0501000-00)
Os04g0502300	49.3997641874033	19.0587908217673	1.374	2.4462e-05	0.00017957	4	25076814	25079035	821		Similar to 40S ribosomal protein S11. (Os04t0502300-01)
Os04g0502800	37.5346938052094	107.464831054667	-1.5176	1.6505e-07	1.6184e-06	4	25102568	25107581	2057	MAJOR FACILITATOR SUPERFAMILY 2	Similar to Nodulin-like protein. (Os04t0502800-01)
Os04g0506800	12.3784628506542	0	4.6298	0.00019857	0.0012449	4	25307143	25308493	1351	STLP3	Glycosyl transferase, family 29 protein. (Os04t0506800-01)
Os04g0507100	0	23.138040787128	-7.664	2.8565e-06	2.4062e-05	4	25340375	25341989	1282		Conserved hypothetical protein. (Os04t0507100-01);Similar to cDNA clone:J013060A10, full insert sequence. (Os04t0507100-02)
Os04g0508800	47.4032379211688	20.7306145780627	1.1932	0.00016428	0.0010439	4	25424202	25429268	2619	RING finger protein	Similar to Retroelement pol polyprotein-like. (Os04t0508800-01)
Os04g0509100	19.3948265862784	126.924859577945	-2.7102	2.1624e-18	4.9559e-17	4	25460247	25467782	2697		Similar to triacylglycerol lipase. (Os04t0509100-00)
Os04g0511200	14.7742943701356	1.00309425377723	3.8806	9.3309e-05	0.00061638	4	25563419	25565153	1035	EF-hand, abscisic acid responsive 27-kDa protein	EFA27 for EF hand, abscisic acid, 27kD. (Os04t0511200-01)
Os04g0511600	104.503889135477	249.235485588515	-1.254	2.053e-11	2.9732e-10	4	25573704	25579677	3212	RING finger protein	Similar to RING-H2 finger protein ATL3G. (Os04t0511600-01);Similar to OSIGBa0157K09-H0214G12.17 protein. (Os04t0511600-02)
Os04g0514150	28.4647601957439	2.74179096032442	3.376	2.1791e-07	2.1069e-06	4	25681530	25687116	5587		Hypothetical gene. (Os04t0514150-01)
Os04g0514600	67.8818930519745	10.9002908910459	2.6387	5.6405e-13	9.2113e-12	4	25708429	25712602	2903		Similar to NBS-LRR type disease resistance protein O2 (Fragment). (Os04t0514600-00)
Os04g0515400	29.206327094631	5.68420077140428	2.3613	7.7173e-06	6.1118e-05	4	25754162	25756273	419		NTP pyrophosphohydrolase MazG, putative catalytic core domain containing protein. (Os04t0515400-00)
Os04g0517000	11.0094162680933	0	5.0412	0.00038941	0.0022878	4	25835663	25837775	923		Similar to OSIGBa0145M07.3 protein. (Os04t0517000-01)
Os04g0517100	64.6874510259992	3.00928276133168	4.426	3.2231e-17	6.852e-16	4	25843038	25844912	1538	Myb transcription factor 4, myb transcription factor 8, transcription factor MYB8	Similar to OSIGBa0145M07.4 protein. (Os04t0517100-01)
Os04g0518400	13.8615966484284	1.3374590050363	3.3735	0.000299	0.0017949	4	25927077	25929716	2549	Phenylalanine ammonia-lyase 07	Similar to Phenylalanine ammonia-lyase (Fragment). (Os04t0518400-01)
Os04g0524500	292.462576199557	70.5509625156649	2.0515	2.7292e-39	1.3211e-37	4	26236705	26240648	2088	YELLOW STRIP-LIKE GENE 13	Oligopeptide transporter OPT superfamily protein. (Os04t0524500-01)
Os04g0526800	39.7593945018708	1.47120490553993	4.7562	2.1489e-11	3.1002e-10	4	26342449	26343778	1103		GRAM domain containing protein. (Os04t0526800-01)
Os04g0527000	164.286	2.87553686082805	5.8362	4.5908e-43	2.4674e-41	4	26347311	26348499	1071		GRAM domain containing protein. (Os04t0527000-01)
Os04g0527700	61.7211834304508	14.1770654533848	2.1222	8.2785e-10	1.0524e-08	4	26372064	26375184	854	MIA40	CHCH domain containing protein. (Os04t0527700-01)
Os04g0528300	8.61358474861189	58.3800855698346	-2.7608	1.987e-09	2.4354e-08	4	26395912	26401438	1918	ABC TRANSPORTER G FAMILY MEMBER 9	Similar to ABC transporter. (Os04t0528300-01);Similar to OSIGBa0115K01-H0319F09.18 protein. (Os04t0528300-02);Similar to OSIGBa0115K01-H0319F09.18 protein. (Os04t0528300-03)
Os04g0529800	42.7256620974193	16.3838728116947	1.3828	8.1312e-05	0.00054467	4	26506073	26508797	1914		Sugar/inositol transporter domain containing protein. (Os04t0529800-01);Similar to OSIGBa0155K17.6 protein. (Os04t0529800-02)
Os04g0531750	1.88243905102114	82.7887124117471	-5.4588	5.5595e-20	1.3717e-18	4	26583060	26584951	996		Similar to OSIGBa0125M19.13 protein. (Os04t0531750-00)
Os04g0532400	4.3353141781093	73.0921346252339	-4.0755	7.2566e-16	1.4152e-14	4	26617453	26619087	1160		Similar to OSIGBa0125M19.13 protein. (Os04t0532400-01)
Os04g0533300	298.509198605868	1553.59238025017	-2.3798	7.9005e-175	1.5867e-172	4	26664737	26668216	953	REMORIN 1.5	Similar to Remorin (pp34). (Os04t0533300-01);Similar to remorin. (Os04t0533300-02)
Os04g0533500	2.96626759554847	31.4302866183531	-3.4054	8.6947e-07	7.8716e-06	4	26674344	26676661	1078		Cytochrome b561 family protein. (Os04t0533500-02)
Os04g0534000	11.9791575974073	71.4871838191903	-2.5772	1.9465e-10	2.591e-09	4	26689858	26692543	1860		Protein of unknown function DUF821, CAP10-like family protein. (Os04t0534000-01)
Os04g0534100	43.5242726039131	15.5145244584211	1.4882	3.0631e-05	0.0002211	4	26695624	26700515	1784		Similar to OSIGBa0159I10.7 protein. (Os04t0534100-01);Similar to OSIGBa0159I10.7 protein. (Os04t0534100-02)
Os04g0534600	0	20.9312334288181	-4.5194	8.5023e-06	6.6873e-05	4	26720079	26721025	947	PEROXIN 11-4	Peroxisomal protein, Response to salt and low nitrogen stresses (Os04t0534600-01)
Os04g0538166	5.59027354545672	55.3039298582511	-3.3064	1.24e-10	1.6789e-09	4	26920269	26920691	423		Similar to Elongation factor G, chloroplastic. (Os04t0538166-00)
Os04g0539000	7.52975620408457	72.2227862719603	-3.2618	2.7855e-13	4.6449e-12	4	26977442	26978662	1067	ndhM	Protein of unknown function DUF2485 domain containing protein. (Os04t0539000-01)
Os04g0541700	1.48313379777423	26.6823071504742	-4.1692	9.0955e-07	8.2116e-06	4	27124166	27125512	1069	HOMEOBOX GENE 22	Similar to Homeobox-leucine zipper protein HOX22. (Os04t0541700-01);Homeodomain-leucine zipper (HD-Zip) protein, Transcription factor, ABA-mediated drought and salt tolerance (Os04t0541700-02)
Os04g0542900	30.176068423945	125.186162871398	-2.0526	5.6908e-13	9.2869e-12	4	27191011	27194826	1835		Similar to endonuclease, polyU-specific. (Os04t0542900-01)
Os04g0543500	24.3576204480614	6.35293027392243	1.9389	0.00024822	0.0015196	4	27210846	27211225	380		Hypothetical conserved gene. (Os04t0543500-00)
Os04g0543900	2931.58508212359	43.5342906139316	6.0734	0	0	4	27233362	27238105	2416	GLUTAMATE DEHYDROGENASE 2	Similar to glutamic dehydrogenase1. (Os04t0543900-01);Similar to Glutamate dehydrogenase 2. (Os04t0543900-02)
Os04g0544100	22.1899633590068	71.2865649684349	-1.6837	3.2135e-06	2.6892e-05	4	27244082	27246792	2711	SET protein 20, SUVH Histone Methyltransferase 5	Similar to SET domain-containing protein SET104. (Os04t0544100-01)
Os04g0547900	98.4572667291664	289.292382789352	-1.555	1.7494e-18	4.0215e-17	4	27423442	27426169	1751		Anti-sense to fibroblast growth factor protein GFG family protein. (Os04t0547900-01)
Os04g0551700	8.9558463942521	34.707061180692	-1.9543	0.0002544	0.001554	4	27633216	27637876	2469		PAP fibrillin family protein. (Os04t0551700-01)
Os04g0557000	3.42261645640208	35.3757906832102	-3.3696	2.0704e-07	2.0086e-06	4	27868084	27870370	1496		Similar to Genetic modifier. (Os04t0557000-01)
Os04g0559200	25.2703181697687	107.665449905422	-2.091	1.2346e-11	1.8085e-10	4	28016067	28021961	2802		Protein of unknown function DUF3741 domain containing protein. (Os04t0559200-01);Hypothetical conserved gene. (Os04t0559200-02);Hypothetical conserved gene. (Os04t0559200-03)
Os04g0559400	97.8297870454927	20.7974875283145	2.2339	1.875e-15	3.5537e-14	4	28026561	28030509	1165		Similar to Branched-chain-amino-acid aminotransferase 5, chloroplast precursor (EC 2.6.1.42) (Atbcat-5). (Os04t0559400-01);Similar to Branched-chain-amino-acid aminotransferase. (Os04t0559400-02)
Os04g0559700	7.81497424211807	32.8346185736412	-2.0709	0.00020279	0.0012679	4	28046582	28048410	1165	PLASMA MEMBRANE INTRINSIC PROTEIN 1;2	Similar to Aquaporin PIP1.1. (Os04t0559700-01)
Os04g0559800	51.9096829220982	135.685216060933	-1.3862	5.7223e-08	5.9096e-07	4	28049246	28056867	3798	YODA 1, OsYODA-2, YODA-2	Similar to YDA. (Os04t0559800-01)
Os04g0560500	3.25148563358197	63.1949379879653	-4.2806	2.5515e-14	4.5146e-13	4	28075550	28081147	2088		Amine oxidase domain containing protein. (Os04t0560500-00)
Os04g0560700	257.66597555947	29.5578440113023	3.1239	9.2844e-52	5.8885e-50	4	28084097	28085839	1252		Conserved hypothetical protein. (Os04t0560700-01)
Os04g0563801	46.0341913386079	104.99053189535	-1.1895	3.5508e-05	0.00025374	4	28224905	28235260	2683		Similar to H0409D10.4 protein. (Os04t0563801-00)
Os04g0571200	24.7569257013084	4.54736061712343	2.4447	2.7607e-05	0.00020053	4	28744397	28747841	1262	RING finger protein OsRFPH2-14, RING-H2 protein 14	Similar to OSIGBa0111L12.9 protein. (Os04t0571200-01)
Os04g0571300	531.018943210782	34.5733152801884	3.941	2.1085e-122	3.3758e-120	4	28751117	28754395	1618	F-box protein 228	Cyclin-like F-box domain containing protein. (Os04t0571300-01);Similar to OSIGBa0127A14.1 protein. (Os04t0571300-02);Cyclin-like F-box domain containing protein. (Os04t0571300-03)
Os04g0573000	8.55654114100519	70.9522002171758	-3.0517	2.6203e-12	4.0544e-11	4	28862600	28868988	2705	SPX-MFS protein 1	SPX-MFS protein, Phosphate transporter, Pi homeostasis (Os04t0573000-01)
Os04g0573900	50.1983746938971	10.2315613885277	2.2946	7.6272e-09	8.8108e-08	4	28892561	28894832	1853	P-450 704A3	Similar to cDNA clone:001-036-C03, full insert sequence. (Os04t0573900-01);Similar to cDNA clone:001-036-C03, full insert sequence. (Os04t0573900-02);Similar to cytochrome P450. (Os04t0573900-03)
Os04g0576500	62.0064014684843	26.6823071504742	1.2165	1.268e-05	9.7355e-05	4	29042958	29046869	1271		Peptidase C1A, papain C-terminal domain containing protein. (Os04t0576500-01)
Os04g0578000	98.7424847671999	3.81175816435346	4.6951	6.1567e-26	1.9688e-24	4	29131883	29134682	2112	ACC SYNTHASE 2	ACC synthase, Ethylene biosynthesis (Os04t0578000-01)
Os04g0578200	7.24453816605106	52.2277741466676	-2.8499	7.4799e-09	8.6581e-08	4	29149194	29150722	996		Similar to H0404F02.9 protein. (Os04t0578200-01)
Os04g0585200	27.2668444360032	155.880847036981	-2.5152	2.1228e-20	5.3527e-19	4	29565754	29570387	2637	GLUTAMATE RECEPTOR 3.1	Similar to Glutamate receptor. (Os04t0585200-01);Similar to Glutamate receptor 3.1. (Os04t0585200-02)
Os04g0588500	11.465765128947	78.3082247448755	-2.7718	3.3054e-12	5.0487e-11	4	29742314	29750579	2376		Hypothetical gene. (Os04t0588500-01)
Os04g0591000	27.8372805120702	68.7453928588659	-1.3042	0.00025982	0.001583	4	29888205	29891194	1255		Nucleotide-binding, alpha-beta plait domain containing protein. (Os04t0591000-01)
Os04g0591100	188.415035924934	59.3163	1.6674	1.2465e-20	3.171e-19	4	29894815	29896857	1473		Protein of unknown function DUF597 family protein. (Os04t0591100-01)
Os04g0592600	59.0401338729358	181.62693288393	-1.6212	5.9307e-13	9.6455e-12	4	29975251	29977828	1310		Similar to OSIGBa0142I02-OSIGBa0101B20.17 protein. (Os04t0592600-01)
Os04g0598000	746.643779964113	118.766359647224	2.6523	5.6411e-127	9.2919e-125	4	30172150	30174209	786		Similar to OSJNba0093F12.14 protein. (Os04t0598000-01)
Os04g0598200	51.0540288079976	16.4507457619465	1.6339	1.6917e-06	1.4711e-05	4	30180330	30181981	812		Similar to 60S ribosomal protein L12. (Os04t0598200-00)
Os04g0598900	0	20.5299957273072	-4.791	7.8311e-06	6.1913e-05	4	30215063	30217691	2405	WALL-ASSOCIATED KINASE GENE 50	Similar to Wall-associated kinase-like protein. (Os04t0598900-01)
Os04g0600200	62.633881152158	18.2563154187455	1.7785	2.3532e-08	2.5656e-07	4	30287197	30289860	1471	ALTERNATIVE OXIDASE 1A	Homodimeric diiron-carboxylate protein, Cyanide-resistant respiration in mitochondria, Reactive oxygen species (ROS) scavenging (Os04t0600200-01)
Os04g0602100	26.5823211447228	401.505193311898	-3.9169	1.4778e-77	1.4098e-75	4	30385512	30388334	1167		Plant ascorbate peroxidase domain containing protein. (Os04t0602100-01);Similar to B0403H10-OSIGBa0105A11.15 protein. (Os04t0602100-02)
Os04g0602400	3.36557284879538	27.7522743545033	-3.0437	1.2446e-05	9.5691e-05	4	30396952	30401924	1819	MALTOSE TRANSLOCATOR	Similar to Maltose excess protein 1, chloroplast precursor (Root cap protein 1). (Os04t0602400-01)
Os04g0603000	9.24106443228561	62.3924625849435	-2.7552	5.8576e-10	7.5302e-09	4	30433286	30437475	1065		Similar to OSIGBa0118P15.1 protein. (Os04t0603000-00)
Os04g0605300	16.0862973450898	96.8989049148801	-2.5906	1.043e-13	1.786e-12	4	30553037	30558393	1420	intracellular Ras-group-related LRR protein 1	Leucine-rich repeat, typical subtype containing protein. (Os04t0605300-01);Leucine-rich repeat, typical subtype containing protein. (Os04t0605300-02)
Os04g0605500	36.6219960835022	467.575668160691	-3.6744	1.0494e-85	1.1496e-83	4	30572141	30584308	3070	CA2+-ATPASE 11	P-type IIB Ca(2+) ATPase, Stress tolerance (Os04t0605500-01);Similar to Calcium-transporting ATPase 8, plasma membrane-type (EC 3.6.3.8) (Ca(2+)-ATPase isoform 8). (Os04t0605500-02);Similar to P-type ATPase (Fragment). (Os04t0605500-03)
Os04g0606200	19.3377829786717	4.68110651762706	2.0465	0.00075908	0.004203	4	30615558	30616313	756		Similar to OSIGBa0113I13.1 protein. (Os04t0606200-01)
Os04g0607000	29.6626759554847	297.785247471333	-3.3276	1.0348e-50	6.3858e-49	4	30688131	30689790	973		PAP fibrillin family protein. (Os04t0607000-02)
Os04g0607500	0	33.5033480761594	-6.0662	5.1098e-09	6.0089e-08	4	30724493	30727084	1931	HIGH-AFFINITY K+ TRANSPORTER 4	Ion transporter , Na+ transport (Os04t0607500-01);Similar to Cation transporter HKT4. (Os04t0607500-02)
Os04g0610400	27.0386700055764	5.21609011964158	2.374	1.5907e-05	0.00012048	4	30939170	30940160	991	ETHYLENE RESPONSE FACTOR 77	APETALA-2-like transcription Factor, Control of the abscisic acid (ABA)/gibberellin (GA) balance (Os04t0610400-01)
Os04g0610800	64.5163202031791	26.749180100726	1.2702	4.6177e-06	3.7678e-05	4	30962029	30965392	1162	RICE LESION INITIATION 1	Similar to Coproporphyrinogen III oxidase (Fragment). (Os04t0610800-01)
Os04g0612301	1.82539544341444	52.8965036491857	-4.8569	6.2658e-13	1.016e-11	4	31051207	31051503	297		Hypothetical protein. (Os04t0612301-00)
Os04g0612500	14.0327274712485	1275.06654245136	-6.5056	2.838e-282	1.0652e-279	4	31061682	31062694	641		Similar to 36.4 kDa proline-rich protein. (Os04t0612500-01);Similar to Prolin rich protein. (Os04t0612500-02)
Os04g0613300	87.6189812838931	43.1330529124207	1.0224	3.8298e-06	3.1725e-05	4	31095805	31097701	1295		Protein of unknown function DUF2358 domain containing protein. (Os04t0613300-01)
Os04g0613900	21.0490912068728	157.218306042017	-2.9009	4.0725e-24	1.2078e-22	4	31128314	31133415	3452	HIGH-AFFINITY POTASSIUM(K+) TRANSPORTER 11	Similar to Potassium transporter 18. (Os04t0613900-01)
Os04g0614600	1258.72424544947	154.877752783204	3.0228	5.8124e-239	1.7061e-236	4	31176650	31182430	1791	aminotransferase, pyruvate-dependent GABA transaminase	Similar to Viroid RNA-binding protein (Fragment). (Os04t0614600-01);Similar to OSIGBa0126B18.7 protein. (Os04t0614600-02)
Os04g0614700	63.3184044434384	30.0928276133168	1.0732	4.9524e-05	0.0003437	4	31194936	31196293	888		Similar to OSIGBa0126B18.8 protein. (Os04t0614700-01)
Os04g0615000	12.2073320278341	70.7515813664204	-2.535	3.6807e-10	4.81e-09	4	31205267	31214632	2168	NARROW LEAF 1	Control of lateral leaf growth, panicle number (Os04t0615000-01)
Os04g0615200	86.877414385006	4.48048766687161	4.2773	2.7286e-22	7.5634e-21	4	31219893	31220898	610		Hypothetical protein. (Os04t0615200-01)
Os04g0618200	88.0753301447468	40.5250078525999	1.1199	8.4588e-07	7.6731e-06	4	31403388	31407274	1893	UEL-2	Similar to cDNA clone:J013046D23, full insert sequence. (Os04t0618200-01);Similar to H0313F03.11 protein. (Os04t0618200-02)
Os04g0619400	37.9339990584563	13.5083359508667	1.4896	9.8525e-05	0.0006484	4	31463105	31466291	1606	RECEPTOR-LIKE CYTOPLASMIC KINASE 160	Protein kinase, core domain containing protein. (Os04t0619400-01)
Os04g0620700	160.178450159617	66.4717125503042	1.2689	5.4234e-13	8.8695e-12	4	31544124	31551203	2194	nucleolin 1	Nucleolin-like protein, Salt stress response (Os04t0620700-01);Hypothetical conserved gene. (Os04t0620700-02)
Os04g0623500	33.5986848803471	1.20371310453267	4.8028	7.1324e-10	9.128e-09	4	31688721	31692502	1430	GLYCOLATE OXIDASE 3	Similar to H0215F08.7 protein. (Os04t0623500-01);Similar to Peroxisomal (S)-2-hydroxy-acid oxidase GLO3. (Os04t0623500-02)
Os04g0623800	10.9523726604866	831.230771630062	-6.2459	7.0477e-186	1.5081e-183	4	31700976	31703589	1211	aminomethyltransferase	Similar to Aminomethyltransferase, mitochondrial precursor (EC 2.1.2.10) (Glycine cleavage system T protein) (GCVT). (Os04t0623800-01);Similar to H0215F08.10 protein. (Os04t0623800-02)
Os04g0624600	14.4890763321021	427.652516860358	-4.8834	3.3072e-93	4.0063e-91	4	31751600	31759420	3032	SOLUBLE STARCH SYNTHASE IIIB	Starch synthase, Starch biosynthesis (Os04t0624600-01);Similar to H0215F08.14 protein. (Os04t0624600-02)
Os04g0627000	20.4216115231991	100.710663079234	-2.302	2.2926e-12	3.5707e-11	4	31900217	31907077	2301	RICE OUTMOST CELL-SPECIFIC GENE 2	Similar to Homeobox-leucine zipper protein ROC2. (Os04t0627000-01);Similar to Homeobox-leucine zipper protein ROC2. (Os04t0627000-02)
Os04g0628100	104.903194388724	441.695836413239	-2.074	2.1998e-42	1.1421e-40	4	31962541	31965069	1941	RICE POLYUBIQUITIN	Similar to Polyubiquitin. (Os04t0628100-01);Similar to Polyubiquitin. (Os04t0628100-02)
Os04g0629300	65.4860615324931	20.2625	1.6924	3.0201e-08	3.2357e-07	4	32009536	32016407	2876		Similar to H0303G06.18 protein. (Os04t0629300-01);DEAD-like helicase, N-terminal domain containing protein. (Os04t0629300-02)
Os04g0630400	4.79166303896291	25.0104833941788	-2.3839	0.00034406	0.0020455	4	32063756	32065731	1418		NAD(P)-binding domain containing protein. (Os04t0630400-01)
Os04g0630800	48.7722845037296	6.01856552266336	3.0186	8.4332e-11	1.159e-09	4	32085612	32088272	1239		Similar to Anthocyanidin reductase. (Os04t0630800-01)
Os04g0632100	4.5634886085361	29.8253358123095	-2.7083	2.2454e-05	0.00016557	4	32178831	32182153	2564	RECEPTOR-LIKE CYTOPLASMIC KINASE 163	S-locus receptor-like kinase RLK13. (Os04t0632100-01)
Os04g0632600	1.65426462059434	22.1349465333508	-3.7421	1.7047e-05	0.00012851	4	32193782	32196947	2612		Bulb-type lectin domain domain containing protein. (Os04t0632600-00)
Os04g0634700	218.933365994519	27.4179096032442	2.9973	8.2153e-43	4.344e-41	4	32286661	32291433	1964	benzothiadiazole-inducible Diacylglycerol Kinase 1, BTH-inducible Diacylglycerol Kinase 1	Similar to Diacylglycerol kinase. (Os04t0634700-01)
Os04g0634800	105.987022933251	17.7882047669828	2.5749	5.4942e-19	1.3036e-17	4	32294993	32295517	525		Similar to H0315F07.8 protein. (Os04t0634800-01)
Os04g0636100	57.7281308979817	27.8191473047551	1.0532	0.00013029	0.00084104	4	32353487	32355998	2375		Glycosyl transferase, family 8 protein. (Os04t0636100-01)
Os04g0637400	46.3194093766414	15.7151433091765	1.5595	9.4532e-06	7.3844e-05	4	32419840	32423901	2093		Similar to PolI-like DNA polymerase. (Os04t0637400-01)
Os04g0639300	1.76835183580774	72.0221674212049	-5.348	1.6013e-17	3.4457e-16	4	32483088	32484417	600		Conserved hypothetical protein. (Os04t0639300-01)
Os04g0640500	10.1537621539928	278.659583699314	-4.7784	7.2588e-61	5.577e-59	4	32574405	32581634	2548		ABC-1 domain containing protein. (Os04t0640500-01)
Os04g0640600	52.8794242514121	20.5299957273072	1.365	1.3794e-05	0.00010524	4	32582187	32585691	1646	Shikimate kinase 3	Shikimate kinase. (Os04t0640600-01);Similar to OSIGBa0138H21-OSIGBa0138E01.13 protein. (Os04t0640600-02)
Os04g0644600	19.9652626623454	525.955753730526	-4.7194	1.2945e-112	1.9122e-110	4	32801074	32807528	1750		Epoxide hydrolase family protein. (Os04t0644600-01);Epoxide hydrolase family protein. (Os04t0644600-02)
Os04g0645100	73.2439921670044	751.651960830402	-3.3593	2.732e-126	4.4678e-124	4	32835280	32848285	4033	FLOURY ENDOSPERM 2	Tetratricopeptide repeat (TPR) domain containing protein, Grain size and starch quality (Os04t0645100-01);Similar to H0811D08.1 protein. (Os04t0645100-02)
Os04g0647800	467.301233514097	128.931	1.8578	3.0979e-55	2.1236e-53	4	32956000	32959941	1916		Similar to Glycerol kinase-like protein. (Os04t0647800-01);Similar to Glycerol kinase-like protein. (Os04t0647800-02)
Os04g0648900	39.6453072866574	122.578117811577	-1.6285	2.8704e-09	3.4625e-08	4	33030613	33031827	1193	ETHYLENE RESPONSE FACTOR 8	Similar to Dehydration responsive element binding protein 2F (DREB2F protein). (Os04t0648900-01);Similar to Dehydration responsive element binding protein 2F (DREB2F protein). (Os04t0648900-02)
Os04g0648950	1.02678493692062	14.0433195528812	-3.7737	0.00058847	0.0033284	4	33051638	33052729	1092	-	-
Os04g0649100	14.6602071549222	97.2332696661392	-2.7295	1.4744e-14	2.6414e-13	4	33071622	33075371	1901	SHATTERING ABORTION 1	Similar to cDNA clone:J023121E19, full insert sequence. (Os04t0649100-01);Pathogenesis-related transcriptional factor and ERF domain containing protein. (Os04t0649100-02);APETALA2 transcription factor, Seed shattering through abscission zone (AZ) development (Os04t0649100-03)
Os04g0650700	1.54017740538093	42.9993070119171	-4.8031	9.6621e-11	1.3207e-09	4	33161539	33164512	1677	ASPARAGINASE 2	Similar to OSIGBa0113E10.3 protein. (Os04t0650700-01);Similar to OSIGBa0113E10.3 protein. (Os04t0650700-02);Similar to OSIGBa0113E10.3 protein. (Os04t0650700-03);Similar to OSIGBa0113E10.3 protein. (Os04t0650700-04)
Os04g0650800	537.864176123586	17.2532211649683	4.9623	2.677e-135	4.6432e-133	4	33167054	33169881	1580		Similar to Phosphoglycerate dehydrogenase. (Os04t0650800-01);Similar to H0212B02.14 protein. (Os04t0650800-02)
Os04g0651000	23.7871843719944	0	5.5721	1.6108e-07	1.5815e-06	4	33179647	33181417	1364	class III peroxidase 57	Similar to Peroxidase. (Os04t0651000-01)
Os04g0652400	3.47966006400878	80.3812862026817	-4.5298	2.5492e-18	5.8076e-17	4	33215040	33220582	1817	LOW PHYTIC ACID	Ortholog of the sulfate transporter family group 3 , Grain metabolism (Os04t0652400-01);Similar to OSIGBa0113E10.13 protein. (Os04t0652400-02)
Os04g0653000	73.4151229898245	150.062900365073	-1.0314	1.8168e-05	0.00013625	4	33306468	33310169	1132	EXTRA GLUME 2	Jasmonic acid (JA) signalling repressor, Regulation of spikelet development (Os04t0653000-01)
Os04g0653100	45.634886085361	22.3355653841062	1.0308	0.00080011	0.00441	4	33311330	33313304	924		Uncharacterised protein family UPF0136, Transmembrane domain containing protein. (Os04t0653100-01)
Os04g0653700	15.9722101298764	0	4.8999	2.0453e-05	0.00015194	4	33347881	33348507	627		Conserved hypothetical protein. (Os04t0653700-01)
Os04g0655300	67.596675013941	22.1349465333508	1.6106	4.7691e-08	4.97e-07	4	33418637	33421199	2563	RECEPTOR-LIKE CYTOPLASMIC KINASE 168	Protein kinase, core domain containing protein. (Os04t0655300-01)
Os04g0657300	0	220.814481731493	-8.7486	7.8121e-43	4.1403e-41	4	33524754	33525163	410		Conserved hypothetical protein. (Os04t0657300-00)
Os04g0657500	9.69741329313922	178.818268973354	-4.2048	3.2687e-37	1.5119e-35	4	33530289	33533734	1792		Lipase, class 3 family protein. (Os04t0657500-01)
Os04g0658300	4.22122696289589	65.6023641970306	-3.958	3.9171e-14	6.8513e-13	4	33575152	33579653	1692		Similar to Ribulose bisphosphate carboxylase/oxygenase activase, chloroplast precursor (RuBisCO activase) (RA). (Os04t0658300-01)
Os04g0659100	139.300489775565	3739.4	-4.7465	0	0	4	33624428	33631025	1575	GRAIN SIZE 2	Glutamine synthetase shoot isozyme, chloroplast precursor (EC 6.3.1.2) (Glutamate--ammonia ligase) (Clone lambda-GS31). (Os04t0659100-01);Similar to Isoform 2 of Glutamine synthetase, chloroplastic. (Os04t0659100-02);Glutamine synthetase shoot isozyme, chloroplast precursor (EC 6.3.1.2) (Glutamate--ammonia ligase) (Clone lambda-GS31). (Os04t0659100-03)
Os04g0659300	460.056695348046	0	10.748	2.6591e-71	2.3149e-69	4	33641298	33642277	980	ROOT MEANDER CURLING	Receptor-like protein, Root development, Salt stress response, Regulation of iron acquisition (Os04t0659300-01)
Os04g0659800	22.6463122198604	0	6.4036	4.0583e-07	3.8034e-06	4	33658425	33664069	1643	amino acid permease 7B, amino acid permease 14, amino acid/auxin permease 14	Similar to OSIGBa0132E09-OSIGBa0108L24.20 protein. (Os04t0659800-00)
Os04g0660500	69.707288495389	452.529254354033	-2.6986	5.3323e-61	4.1246e-59	4	33707455	33719236	4687	MAPK kinase kinase epsilon	Armadillo-type fold domain containing protein. (Os04t0660500-01)
Os04g0662700	21.2772656372996	71.8884215207012	-1.7564	1.2928e-06	1.1419e-05	4	33814158	33818739	1753		Similar to GTP cyclohydrolase 1 isoform TaA. (Os04t0662700-01);Similar to GTP cyclohydrolase 1 isoform TaA. (Os04t0662700-02)
Os04g0663700	6.90227652041085	39.7894	-2.5272	2.7249e-06	2.3073e-05	4	33869085	33872898	2180		Similar to OSIGBa0099L20.7 protein. (Os04t0663700-01)
Os04g0664500	15.0024688005624	0	7.8096	8.774e-05	0.00058354	4	33925445	33927123	1679	AGMATINE HYDROXYCINNAMOYL TRANSFERASE 1	Similar to H1005F08.2 protein. (Os04t0664500-01)
Os04g0667600	134.908131989848	51.358425793394	1.3933	1.9719e-12	3.0859e-11	4	34081143	34081905	763		Heavy metal transport/detoxification protein domain containing protein. (Os04t0667600-01)
Os04g0668800	1.02678493692062	97.0995237656355	-6.5633	4.2586e-23	1.2203e-21	4	34119501	34122972	865		Putative thiol-disulphide oxidoreductase DCC family protein. (Os04t0668800-01)
Os04g0669900	24.0724024100279	150.865375768095	-2.6478	5.254e-21	1.3685e-19	4	34161628	34164342	1369	Methylthioribose Kinase 2, MTR kinase 2	Similar to H0818H01.11 protein. (Os04t0669900-00)
Os04g0670200	43.1249673506662	20.5299957273072	1.0708	0.00082647	0.0045422	4	34173356	34176732	1753		Similar to Oryzain beta chain precursor (EC 3.4.22.-). (Os04t0670200-01);Granulin domain containing protein. (Os04t0670200-02)
Os04g0671100	179.915538391536	27.5516555037478	2.7071	1.5069e-32	6.161e-31	4	34236448	34237973	1176		Similar to H0624F09.8 protein. (Os04t0671100-01)
Os04g0671900	9.41219525510571	36.3788849369874	-1.9505	0.00018456	0.0011625	4	34278477	34285845	2203	AUXIN RESPONSE FACTOR 8	Transcription factor, Regulator for phosphate homeostasis (Os04t0671900-01);Similar to Auxin response factor 12. (Os04t0671900-02);Similar to Auxin response factor 12. (Os04t0671900-03)
Os04g0674200	37.0213013367491	14.5114302046439	1.3512	0.00030218	0.0018121	4	34413441	34415641	1183		Coenzyme Q biosynthesis Coq4 family protein. (Os04t0674200-01)
Os04g0675500	183.338154847938	78.3082247448755	1.2273	4.3296e-14	7.5555e-13	4	34492078	34496501	2034	oligosaccharyltransferase subunit Stt3a	Similar to Itm1 protein. (Os04t0675500-01);Non-protein coding transcript. (Os04t0675500-02);Similar to Itm1 protein. (Os04t0675500-03)
Os04g0676100	11.2375906985201	83.2568230635098	-2.8892	1.9135e-13	3.2284e-12	4	34513602	34515261	791	Thioredoxin x	Similar to Thioredoxin X, chloroplast precursor. (Os04t0676100-01)
Os04g0677066	33.4845976651336	11.2346556423049	1.5755	0.00015051	0.00096122	4	34581096	34585193	1306	PROTEIN ARGININE METHYLTRANSFERASE 6B	Similar to protein arginine N-methyltransferase 6. (Os04t0677066-00)
Os04g0679400	273.866360119773	61.9243519331808	2.1449	1.0805e-38	5.1864e-37	4	34694367	34696099	1211		Similar to H0801D08.15 protein. (Os04t0679400-01);Similar to H0801D08.15 protein. (Os04t0679400-02);Similar to H0801D08.15 protein. (Os04t0679400-03);Similar to H0801D08.15 protein. (Os04t0679400-04)
Os04g0679800	71.9319891920503	30.8953030163386	1.2192	2.4901e-06	2.1257e-05	4	34714754	34717224	1404		Similar to RNA-binding protein-like protein. (Os04t0679800-01);Similar to Zinc finger, RING-type. (Os04t0679800-02)
Os04g0681900	124.240977367395	61.2556224306626	1.0202	3.9311e-08	4.1554e-07	4	34810656	34813513	1843	Acyl-CoA-binding protein 4	Similar to H0124B04.8 protein. (Os04t0681900-01);Acyl-CoA-binding protein , Stress response (Os04t0681900-02)
Os04g0682000	19.3377829786717	51.2246798928904	-1.4054	0.00073433	0.0040769	4	34816665	34820086	2161	AUTOPHAGY ASSOCIATED GENE 4	Similar to Autophagy 4a. (Os04t0682000-01)
Os04g0682300	52.9364678590188	12.9733523488521	2.0287	2.9587e-08	3.1788e-07	4	34828250	34831200	1484	phosphomannomutase	Similar to Phosphomannomutase 2 (EC 5.4.2.8) (PMM 2). (Os04t0682300-01);Similar to Phosphomannomutase 2 (EC 5.4.2.8) (PMM 2). (Os04t0682300-02);Similar to cDNA clone:001-002-C04, full insert sequence. (Os04t0682300-03)
Os04g0683100	90.699336094655	24.3417538916607	1.8977	2.8957e-12	4.4496e-11	4	34877803	34881555	1111		Similar to Cleavage and polyadenylation specificity factor 5. (Os04t0683100-01);Similar to Cleavage and polyadenylation specificity factor 5. (Os04t0683100-02)
Os04g0684500	58.4126541892621	151.06599461885	-1.3708	1.4374e-08	1.5969e-07	4	34958612	34971379	3632		Pentatricopeptide repeat domain containing protein. (Os04t0684500-01);Hypothetical conserved gene. (Os04t0684500-02)
Os04g0684800	12.036201205014	57.1763724653019	-2.248	1.9939e-07	1.9377e-06	4	34975665	34977774	483		Similar to CROC-1-like protein (Fragment). (Os04t0684800-01);Non-protein coding transcript. (Os04t0684800-02)
Os04g0685100	68.1100674824013	25.4785940459416	1.4186	4.2423e-07	3.9659e-06	4	34992137	34994799	1261		Ribosomal biogenesis regulatory protein family protein. (Os04t0685100-01)
Os04g0685300	65.2578871020662	10.4321802392832	2.6451	1.4788e-12	2.335e-11	4	35001018	35002142	1125		Harpin-induced 1 domain containing protein. (Os04t0685300-02)
Os04g0685500	69.0227652041085	3.94550406485709	4.1288	9.1064e-18	2.0028e-16	4	35013422	35020132	2081	EXOCYST SUBUNIT EXO70 FAMILY PROTEIN A2	Exo70 exocyst complex subunit domain containing protein. (Os04t0685500-01);Hypothetical conserved gene. (Os04t0685500-02)
Os04g0688100	698.784193182091	232.517248025561	1.5875	8.2465e-68	6.8909e-66	4	35187443	35189187	1417	class III peroxidase 59	Peroxidase (EC 1.11.1.7). (Os04t0688100-01);Peroxidase (EC 1.11.1.7). (Os04t0688100-02)
Os04g0688300	878.300426320379	2.2068073583099	8.6366	4.2554e-181	8.8574e-179	4	35207157	35208610	1299	class III peroxidase 61, Peroxidase 2	Haem peroxidase, plant/fungal/bacterial family protein. (Os04t0688300-01)
Os04g0688600	18.710303294998	2.34055325881353	2.9989	6.0645e-05	0.00041498	4	35221653	35223996	2254	class III peroxidase 63	Peroxidase (EC 1.11.1.7). (Os04t0688600-01)
Os04g0691900	1.99652626623454	38.1175816435346	-4.2549	3.4929e-09	4.1652e-08	4	35413301	35418842	4470		Chaperonin Cpn60/TCP-1 family protein. (Os04t0691900-01)
Os04g0692600	23.9583151948145	155.47960933547	-2.6981	4.6052e-22	1.2612e-20	4	35443929	35445567	1039		Staygreen protein domain containing protein. (Os04t0692600-01);Staygreen protein domain containing protein. (Os04t0692600-02);Staygreen protein domain containing protein. (Os04t0692600-03)
Os05g0100600	71.9319891920503	16.7851105132056	2.0995	4.4488e-11	6.2222e-10	5	60260	65327	1886		Similar to aminophospholipid ATPase. (Os05t0100600-01);Similar to Potential phospholipid-transporting ATPase 7 (EC 3.6.3.1) (Aminophospholipid flippase 7). (Os05t0100600-02)
Os05g0101200	129.032640406358	281.601993510393	-1.1259	1.3923e-10	1.8773e-09	5	91716	95725	1851	PEROXIN 14	Peroxisome membrane anchor protein Pex14p, N-terminal domain containing protein. (Os05t0101200-01)
Os05g0102800	26.1830158914759	102.984343387795	-1.9757	2.1084e-10	2.8e-09	5	160715	167722	3334	ML3	Similar to AML1. (Os05t0102800-01);Similar to AML1. (Os05t0102800-02);Similar to AML1. (Os05t0102800-03);Similar to AML6. (Os05t0102800-04)
Os05g0102900	166.168028958321	75.3658149337956	1.1407	7.5111e-12	1.1174e-10	5	174438	177558	1058		Snf7 family protein. (Os05t0102900-01);Snf7 family protein. (Os05t0102900-02)
Os05g0103200	93.8937781206303	219.610768626961	-1.2258	7.4276e-10	9.4899e-09	5	185654	188484	1100	CYCLOPHILIN 20-2	Cyclophilin-like domain containing protein. (Os05t0103200-01);Cyclophilin-like domain containing protein. (Os05t0103200-02)
Os05g0104200	31.5451150065058	0	5.9793	1.7371e-09	2.136e-08	5	230784	231999	1216	POLYGALACTURONASE-INHIBITING PROTEIN 1, POLYGALACTURONASE-INHIBITING PROTEIN 2	Polygalacturonase inhibiting protein, Inhibitor of fungal polygalacturonase, Sheath blight resistance (Os05t0104200-01)
Os05g0104700	30.6894608924053	0	5.3827	2.7269e-09	3.2965e-08	5	256779	258418	1640	POLYGALACTURONASE-INHIBITING PROTEIN 4	Leucine-rich repeat (LRR) protein, Inhibitor of fungal polygalacturonase, Defence response (Os05t0104700-01)
Os05g0104800	87.8472	36.3788849369874	1.2719	8.7548e-08	8.8458e-07	5	260126	262272	1081	EUKARYOTIC INITIATION FACTOR 3F	Eukaryotic translation initiation factor 3 subunit f, Microgametogenesis (Os05t0104800-01)
Os05g0105600	28.065454942497	73.3596264262412	-1.3862	6.5912e-05	0.00044833	5	304132	311102	2465		YT521-B-like protein family protein. (Os05t0105600-01)
Os05g0105800	24.8710129165218	157.485797843025	-2.6627	5.3606e-22	1.4629e-20	5	313165	313673	365		Conserved hypothetical protein. (Os05t0105800-01)
Os05g0106100	69.4791140649621	31.9652702203676	1.1201	1.219e-05	9.3906e-05	5	326134	328142	853		Similar to Vacuolar ATP synthase 16 kDa proteolipid subunit (EC 3.6.3.14) (V- ATPase 16 kDa proteolipid subunit) (Fragment). (Os05t0106100-01)
Os05g0112000	112.775212238448	37.4488521410165	1.5905	2.6144e-12	4.0499e-11	5	640321	643316	1753	XA21 BINDING PROTEIN 3	E3 ubiquitin ligase, XA21-mediated disease resistance (Os05t0112000-01);Similar to Receptor-like kinase Xa21-binding protein 3. (Os05t0112000-04);Similar to Receptor-like kinase Xa21-binding protein 3. (Os05t0112000-05)
Os05g0113400	2.45287512708815	137.490785717732	-5.8087	2.5229e-32	1.026e-30	5	716295	718798	2402	actin depolymerizing factor 7	Similar to Actin-depolymerizing factor 2 (ADF 2). (Os05t0113400-01)
Os05g0114700	283.449686197699	135.752089011185	1.0621	1.5075e-17	3.2591e-16	5	801229	803353	2125		Myb-type HTH DNA-binding domain domain containing protein. (Os05t0114700-02)
Os05g0115100	14.0327274712485	1.80556965679901	2.9583	0.00055476	0.0031557	5	835735	838113	1192		Hypothetical conserved gene. (Os05t0115100-01);Protein of unknown function DUF1635 family protein. (Os05t0115100-02)
Os05g0116100	4.79166303896291	33.5033480761594	-2.8057	4.4831e-06	3.6672e-05	5	877099	880445	1053	DEHYDROASCORBATE REDUCTASE 1	Dehydroascorbate reductase. (Os05t0116100-01)
Os05g0119200	28.9211090565975	10.2984343387795	1.4897	0.00067306	0.0037613	5	997541	999169	864	glycine-rich RNA-binding protein 1	Similar to EST C27893 corresponds to a region of the predicated gene. (Os05t0119200-01)
Os05g0120700	117.966180530658	58.9150691718491	1.0017	1.2402e-07	1.2335e-06	5	1084753	1086017	1163		ATPase, P-type, K/Mg/Cd/Cu/Zn/Na/Ca/Na/H-transporter family protein. (Os05t0120700-01)
Os05g0121000	199.823757446275	97.5007614671464	1.0352	1.9705e-12	3.0859e-11	5	1115776	1118059	1046		Protein of unknown function DUF1218 family protein. (Os05t0121000-01);Protein of unknown function DUF1218 family protein. (Os05t0121000-02)
Os05g0121200	33.0852924118867	93.8896221535484	-1.5048	1.1911e-06	1.0574e-05	5	1127011	1132408	1798		Similar to Transmembrane transport protein-like protein. (Os05t0121200-01)
Os05g0121600	247.740387835904	975.876963024738	-1.9779	2.4009e-85	2.5808e-83	5	1156300	1159703	1539	RICE STRACH REGULATOR 1	AP2/EREBP family transcription factor, Starch biosynthesis (Os05t0121600-01)
Os05g0125250	16.3715153831233	3.14302866183531	2.381	0.00077016	0.0042572	5	1460830	1461749	817	-	-
Os05g0125300	45.3496680473275	10.499053189535	2.1108	1.5466e-07	1.5217e-06	5	1461362	1463780	1332	RECEPTOR-LIKE CYTOPLASMIC KINASE 177	Similar to Receptor protein kinase-like protein. (Os05t0125300-00)
Os05g0125400	118.878878252365	19.7275203242855	2.5912	3.1757e-21	8.3959e-20	5	1466804	1469116	1471		Similar to protein kinase APK1B. (Os05t0125400-00)
Os05g0125500	330.054313612374	32.7677456233894	3.3324	4.4271e-69	3.7681e-67	5	1470049	1473944	1499		Similar to Isovaleryl-CoA dehydrogenase, mitochondrial precursor (EC 1.3.99.10) (IVD). (Os05t0125500-01)
Os05g0125600	72.6735560909374	12.3714957965858	2.5544	2.0985e-13	3.5328e-12	5	1475291	1477660	1075		Protein of unknown function DUF1677, Oryza sativa family protein. (Os05t0125600-01);Non-protein coding transcript. (Os05t0125600-02)
Os05g0129000	58.1274361512286	28.9559874590359	1.0054	0.00019864	0.001245	5	1698509	1702944	1320	gamma-glutamylcysteine synthetase	Similar to Gamma-glutamylcysteine synthetase (Fragment). (Os05t0129000-01);Similar to cDNA clone:J033125H02, full insert sequence. (Os05t0129000-02)
Os05g0129800	2.68104955751496	29.1566063097914	-3.443	1.9182e-06	1.6624e-05	5	1743366	1744541	1078	WRKY GENE 109	DNA-binding WRKY domain containing protein. (Os05t0129800-01)
Os05g0130100	148.655641423064	32.0990161208712	2.2114	1.9229e-22	5.3561e-21	5	1752425	1755727	2291		Hypothetical conserved gene. (Os05t0130100-00)
Os05g0130300	12.5495936734743	109.270400711466	-3.1222	1.5242e-18	3.5285e-17	5	1781532	1782890	880		Conserved hypothetical protein. (Os05t0130300-01)
Os05g0134200	31.0317225380455	73.0252616749821	-1.2347	0.00035095	0.0020833	5	1994244	1996880	1629	protein phosphatase 2C47, protein phosphatase 2C 47, protein phosphatase 72	Similar to Protein phosphatase-2C. (Os05t0134200-01)
Os05g0136200	12.036201205014	69.2135035106286	-2.5237	6.3774e-10	8.1802e-09	5	2113595	2117110	1647	CALCINEURIN B-LIKE PROTEIN-INTERACTING PROTEIN KINASE 17	Serine/threonine protein kinase domain containing protein. (Os05t0136200-01);Serine/threonine protein kinase domain containing protein. (Os05t0136200-02)
Os05g0137200	10.2678493692062	59.1825609728564	-2.527	1.0637e-08	1.2062e-07	5	2169601	2171510	956	MULTIDRUG RESISTANCE 3	Similar to P-glycoprotein ABCB5. (Os05t0137200-01);Similar to MDR-like ABC transporter. (Os05t0137200-02);Similar to MDR-like ABC transporter. (Os05t0137200-03);Non-protein coding transcript. (Os05t0137200-04)
Os05g0142400	15.2876868385959	2.47429915931716	2.6273	0.00064029	0.0035957	5	2464329	2465034	706		Conserved hypothetical protein. (Os05t0142400-01)
Os05g0143300	80.0321814722019	443.033295418275	-2.4688	1.2276e-53	8.1466e-52	5	2499927	2503271	1727		Conserved hypothetical protein. (Os05t0143300-01)
Os05g0143500	35.3670367161548	102.04812208427	-1.5288	2.8366e-07	2.7061e-06	5	2511547	2518008	2025	mitogen-activated protein kinase 14	Similar to Mitogen-activated protein kinase 14. (Os05t0143500-01);Similar to Mitogen-activated protein kinase 14. (Os05t0143500-02);Similar to Kinase (Fragment). (Os05t0143500-03)
Os05g0144900	29.3774579174512	4.8817253683825	2.5892	2.611e-06	2.2198e-05	5	2595500	2598458	1953		Similar to cDNA clone:001-114-A01, full insert sequence. (Os05t0144900-01)
Os05g0147500	39.531220071444	87.6704377801296	-1.1491	0.00025921	0.0015801	5	2725695	2733727	2030	Deg protease 6, DEG PROTEASE 6	Similar to DEGP2 (DEGP PROTEASE 2); serine-type peptidase/ trypsin. (Os05t0147500-01);Serine endopeptidase DegP2 domain containing protein. (Os05t0147500-02);Similar to DEGP2 (DEGP PROTEASE 2); serine-type peptidase/ trypsin. (Os05t0147500-03)
Os05g0148600	45.4637552625409	176.009605062777	-1.9529	1.8292e-16	3.7261e-15	5	2777390	2783546	2104	NA+/H+ ANTIPORTER 3	Similar to Na+/H+ antiporter. (Os05t0148600-01)
Os05g0148700	141.981539333079	743.760952700688	-2.3891	3.9498e-85	4.2258e-83	5	2786118	2791149	1645	OSA15	Armadillo-type fold domain containing protein. (Os05t0148700-01);Similar to OSA15 protein. (Os05t0148700-02)
Os05g0149300	40.9002666540048	8.22537288097326	2.314	1.6292e-07	1.5989e-06	5	2819814	2821347	1031		Similar to 1-aminocyclopropane-1-carboxylate oxidase. (Os05t0149300-00)
Os05g0149400	33.5986848803471	6.28605732367062	2.4182	1.1928e-06	1.0586e-05	5	2825324	2826912	1314	AMINOCYCLOPROPANE-1-CARBOXYLIC ACID OXIDASE 5	ACC oxidase, Ethylene biosynthesis (Os05t0149400-01)
Os05g0150800	37.5346938052094	124.049322717117	-1.7246	3.7213e-10	4.8604e-09	5	2925781	2928082	1162		Similar to Plastid 5,10-methylene-tetrahydrofolate dehydrogenase (Fragment). (Os05t0150800-01);Similar to C-1-tetrahydrofolate synthase, cytoplasmic. (Os05t0150800-02)
Os05g0156500	147.286594840503	46.9448110767742	1.6496	2.8527e-16	5.7494e-15	5	3305712	3307705	827	ERdj3B-like gene, ERDJ3 like, ERDJ3 like gene, DnaJ domain protein B6, ER-resident J-protein 3B	Similar to Apobec-1 binding protein 2. (Os05t0156500-01)
Os05g0156700	73.5292102050379	9.2953400850023	2.9837	2.1408e-15	4.0441e-14	5	3313455	3315712	1094		Similar to Dihydrolipoyl dehydrogenase. (Os05t0156700-01)
Os05g0160200	130.800992242166	52.2277741466676	1.3245	2.0185e-11	2.9269e-10	5	3535342	3536076	735	ribosomal protein-linked ubiquitin, Ubiquitin/ribosomal protein S27a, ubiquitin fused to CEP80 gene	Ubiquitin. (Os05t0160200-01)
Os05g0161500	9.1269772170722	309.488	-5.0836	6.6831e-69	5.6672e-67	5	3626394	3629080	2062	CRSH2	RelA/SpoT domain containing protein. (Os05t0161500-01)
Os05g0163200	94.8635194499442	45.6073520717379	1.0566	8.873e-07	8.0234e-06	5	3704404	3704671	268	-	-
Os05g0163700	645.733638107858	141.10192503133	2.1942	5.4932e-91	6.6195e-89	5	3730639	3735239	1567		Similar to Acyl-coenzyme A oxidase 4, peroxisomal (EC 1.3.3.6) (AOX 4) (Short- chain acyl-CoA oxidase) (SAOX) (AtCX4) (G6p) (AtG6). (Os05t0163700-01)
Os05g0164100	120.989491733813	609.948179246806	-2.3338	4.9831e-68	4.1792e-66	5	3763113	3771453	2160	fructose-6-phosphate-2-kinase/fructose-2, 6-bisphosphatase 1, F6P2K/F26BPase1	Similar to Fructose-6-phosphate 2-kinase/fructose-2,6-bisphosphatase (EC 2.7.1.105) (EC 3.1.3.46) (Fragment). (Os05t0164100-01);Similar to Fructose-6-phosphate-2-kinase/fructose-2, 6-bisphosphatase. (Os05t0164100-02);Similar to Fructose-6-phosphate-2-kinase/fructose-2, 6-bisphosphatase. (Os05t0164100-03)
Os05g0165900	37.8769554508496	83.2568230635098	-1.1362	0.00043067	0.0025065	5	3878200	3881024	2825		Serine/threonine protein kinase-related domain containing protein. (Os05t0165900-01)
Os05g0168300	109.63781382008	488.440028639257	-2.1554	2.8794e-49	1.7168e-47	5	4096771	4100732	1293		Haloacid dehalogenase-like hydrolase domain containing protein. (Os05t0168300-01)
Os05g0170200	11.9791575974073	0	6.4849	0.00023508	0.0014473	5	4205610	4207693	638		Similar to Universal stress protein. (Os05t0170200-01);Similar to universal stress protein family protein. (Os05t0170200-02)
Os05g0170800	202.618894219003	562.20089276701	-1.4723	2.0035e-31	7.9915e-30	5	4243556	4246732	1514	SKIP interacting protein 10, SKIPa-interacting protein 10, SKIPa-interacting protein 10	ApaG domain containing protein. (Os05t0170800-01)
Os05g0170950	68.5664163432549	344.930677398862	-2.3307	3.5604e-39	1.7198e-37	5	4254052	4254939	586	PHOSPHOENOLPYRUVATE/PHOSPHATE TRANSLOCATOR 4	Similar to Plastid phosphoenolpyruvate/phosphate translocator. (Os05t0170950-00)
Os05g0171900	205.756292637371	32.7008726731376	2.6535	2.5582e-36	1.1553e-34	5	4301546	4306024	1312	GLYOXALASE I-6	Glyoxalase/bleomycin resistance protein/dioxygenase domain containing protein. (Os05t0171900-01);Similar to Lactoylglutathione lyase. (Os05t0171900-02)
Os05g0176100	15.7440356994496	143.30873238964	-3.1862	2.7126e-24	8.129e-23	5	4565244	4571358	1965	CELLULOSE SYNTHASE A1	Similar to Cellulose synthase BoCesA1. (Os05t0176100-01);Similar to RSW1-like cellulose synthase catalytic subunit (Fragment). (Os05t0176100-05);Similar to Cellulose synthase BoCesA1. (Os05t0176100-06);Similar to Cellulose synthase BoCesA8. (Os05t0176100-07)
Os05g0176700	389.43670913095	94.6920975565702	2.0401	2.0128e-51	1.2626e-49	5	4593291	4594041	751		Conserved hypothetical protein. (Os05t0176700-01)
Os05g0179800	209.407	54.233962654222	1.949	4.4428e-27	1.4981e-25	5	4786594	4789658	891		Similar to BRI1-KD interacting protein 128 (Fragment). (Os05t0179800-01);Similar to early fruit mRNA. (Os05t0179800-02)
Os05g0182800	41.8700079833187	18.9919178715155	1.1405	0.00058847	0.0033284	5	4976749	4981819	2151		Glutaminyl-tRNA synthetase, class Ic domain containing protein. (Os05t0182800-01);Similar to glutaminyl-tRNA synthetase. (Os05t0182800-02)
Os05g0183100	467.871669590164	57.7782290175683	3.0175	6.2874e-90	7.3823e-88	5	4998309	4999626	791	WRKY GENE 67	Similar to WRKY transcription factor 16 (Fragment). (Os05t0183100-01)
Os05g0187100	425.887574391632	6.68729502518151	5.9929	2.0619e-108	2.8962e-106	5	5337160	5341148	1795	HEXOKINASE-7	Similar to Hexokinase. (Os05t0187100-01);Cytosolic hexokinase, Sugar signaling and metabolism (Os05t0187100-02)
Os05g0190300	11.1235034833067	0	5.793	0.00034257	0.0020389	5	5534529	5536108	1112		Acid phosphatase (Class B) family protein. (Os05t0190300-03)
Os05g0200500	17.2271694972238	49.552856136595	-1.5243	0.00035919	0.0021261	5	6273311	6282541	2690		Similar to Casein kinase-like protein. (Os05t0200500-02)
Os05g0202500	102.279188438815	524.083311123475	-2.3573	1.7501e-59	1.3095e-57	5	6359965	6363348	2053		Conserved hypothetical protein. (Os05t0202500-01)
Os05g0202800	1.82539544341444	124.049322717117	-6.0866	2.4943e-29	9.1229e-28	5	6393899	6396069	667	METALLOTHIONEIN 3B	Similar to Metallothionein-like protein 3B. (Os05t0202800-00)
Os05g0205000	46.0341913386079	8.4259917317287	2.4498	1.0479e-08	1.1906e-07	5	6539979	6540536	558	NOD26 LIKE INTRINSIC PROTEIN 1;3	Similar to NOD26-like membrane integral protein ZmNIP1-1. (Os05t0205000-01)
Os05g0205050	40.3298305779378	10.0978154880241	1.9978	1.6124e-06	1.4064e-05	5	6543376	6544643	648		Isoform 2 of Aquaporin NIP1-3. (Os05t0205050-00)
Os05g0215000	0	19.4600285232782	-4.8293	1.3077e-05	9.9966e-05	5	7134027	7135550	1336	BURP domain-containing protein 1	BURP domain containing protein. (Os05t0215000-04)
Os05g0215700	237.187320428664	49.2853643355877	2.2668	1.0131e-35	4.5303e-34	5	7168867	7169563	697		Conserved hypothetical protein. (Os05t0215700-02)
Os05g0217700	0	25.8798317474524	-5.6938	2.8712e-07	2.7368e-06	5	7249980	7251356	1088	BURP domain-containing protein 7	BURP domain containing protein. (Os05t0217700-01)
Os05g0217800	0	37.0476144395056	-6.2113	8.2532e-10	1.0498e-08	5	7255510	7257163	1259	BURP domain-containing protein 2	BURP domain containing protein. (Os05t0217800-01);Similar to BURP domain-containing protein 2. (Os05t0217800-02)
Os05g0222200	13.2911605723614	50.7565692411277	-1.9331	1.1509e-05	8.896e-05	5	7492742	7498318	2679	ABC TRANSPORTER G FAMILY MEMBER 12	ABC transporter-like domain containing protein. (Os05t0222200-01);ABC transporter-like domain containing protein. (Os05t0222200-02)
Os05g0227700	172.328738579845	66.3379666498006	1.3773	2.9379e-15	5.5e-14	5	7762104	7768316	1712	EUKARYOTIC INITIATION FACTOR 3L	Similar to Eukaryotic translation initiation factor 3 subunit 6-interacting protein. (Os05t0227700-01);Similar to Eukaryotic translation initiation factor 3 subunit 6-interacting protein. (Os05t0227700-02);Similar to Eukaryotic translation initiation factor 3 subunit 6-interacting protein. (Os05t0227700-03)
Os05g0230700	56.0738662773873	287.152448381294	-2.3564	2.3012e-33	9.7209e-32	5	7950915	7954374	1234	IAA17	Similar to Auxin-responsive protein IAA17. (Os05t0230700-01);Similar to Auxin-responsive protein IAA17. (Os05t0230700-02);Similar to Auxin-responsive protein IAA17. (Os05t0230700-03)
Os05g0232200	5.41914272263662	106.060499099379	-4.2907	5.2008e-23	1.4811e-21	5	8014406	8017467	1560		Conserved hypothetical protein. (Os05t0232200-01)
Os05g0240200	80.3744431178421	30.6946841655831	1.3887	5.9725e-08	6.1624e-07	5	8526412	8535211	4445	OsWD40-115	Similar to NB-ARC domain containing protein, expressed. (Os05t0240200-01);Similar to NB-ARC domain containing protein, expressed. (Os05t0240200-02);Similar to NB-ARC domain containing protein, expressed. (Os05t0240200-03)
Os05g0243300	39.1889584258038	16.4507457619465	1.2523	0.00040389	0.0023626	5	8697567	8704009	779	Ribosomal protein L13, mitochondrial ribosomal protein L13, mitochondrial RPL13	Similar to 50S ribosomal protein L13. (Os05t0243300-01)
Os05g0247100	1642.34250660454	115.088347383374	3.8349	0	0	5	8902501	8903789	1198	drought-induced protein 3, Xylanase inhibitor protein 2	Similar to Glycosyl hydrolases family 18. (Os05t0247100-01);Chitinase III protein, Xylanase inhibitor, Regulation of abiotic stress response, Resistance to herbivores (Os05t0247100-02)
Os05g0247800	13.177073357148	0	4.72	0.00011795	0.00076613	5	8959416	8960566	1151	xylanase inhibitor protein	Glycoside hydrolase, family 18 protein. (Os05t0247800-01)
Os05g0256100	16.7137770287635	63.2618109382171	-1.9203	1.1026e-06	9.8575e-06	5	9461682	9474094	3281		Similar to SHR5-receptor-like kinase (Fragment). (Os05t0256100-01)
Os05g0258400	192.63626288783	22.1349465333508	3.1215	4.0825e-39	1.9678e-37	5	9647991	9654813	2055		Protein kinase, catalytic domain domain containing protein. (Os05t0258400-00)
Os05g0261001	28.9211090565975	0	5.4346	7.6923e-09	8.8771e-08	5	10113038	10113510	473	-	-
Os05g0261700	101.138316286681	4.54736061712343	4.4752	3.9628e-26	1.2797e-24	5	10114810	10126224	2251		Hypothetical conserved gene. (Os05t0261700-01);Leucine-rich repeat, plant specific containing protein. (Os05t0261700-02)
Os05g0268500	234.506270871149	33.4364751259075	2.8101	2.5957e-43	1.4016e-41	5	10757560	10790674	1408	SERINE CARBOXYPEPTIDASE 27	Similar to Serine carboxypeptidase 2. (Os05t0268500-01);Similar to Serine carboxypeptidase II chains A and B (EC 3.4.16.6) (Carboxypeptidase D) (CPDW-II) (CP-WII). (Os05t0268500-02);Similar to Serine carboxypeptidase 2. (Os05t0268500-03);Similar to Serine carboxypeptidase 2. (Os05t0268500-04)
Os05g0274900	39.8734817170842	14.9126679061548	1.4189	0.00010868	0.00071052	5	11248540	11250013	615		Similar to 60S ribosomal protein L15-1. (Os05t0274900-00)
Os05g0275000	3.59374727922218	44.136147166198	-3.6184	2.1142e-09	2.5817e-08	5	11253553	11256527	2975		Pentatricopeptide repeat domain containing protein. (Os05t0275000-01)
Os05g0278500	61.0937037467771	11.3015285925568	2.4345	4.9706e-11	6.9436e-10	5	11609491	11615022	1551	ACYLTRANSFERASE 5	Transferase family protein. (Os05t0278500-01)
Os05g0287800	167.822293578915	63.663048639728	1.3984	3.6438e-15	6.7717e-14	5	12453666	12457789	1445		Similar to Phosphatidic acid phosphatase-like protein. (Os05t0287800-01)
Os05g0291700	37.2494757671759	384.25197214693	-3.3668	1.2787e-65	1.0382e-63	5	12833493	12839420	1549		Similar to PTAC16 (PLASTID TRANSCRIPTIONALLY ACTIVE18); binding / catalytic. (Os05t0291700-01);Similar to cDNA clone:002-143-C11, full insert sequence. (Os05t0291700-02);NAD(P)-binding domain containing protein. (Os05t0291700-03)
Os05g0292800	10.4389801920263	109.203527761214	-3.387	5.908e-20	1.4545e-18	5	12896015	12896822	551		Similar to One helix protein (OHP). (Os05t0292800-01)
Os05g0295200	27.0386700055764	67.3410609035778	-1.3165	0.00026595	0.0016152	5	13057124	13060284	2181		Conserved hypothetical protein. (Os05t0295200-01)
Os05g0297900	49.2856769721899	13.2408441498594	1.8962	2.6765e-07	2.563e-06	5	13282401	13286141	1034	Type I Signal Peptidase 4, TYPE I SIGNAL PEPTIDASE 4	Similar to Signal peptidase 18 subunit (Fragment). (Os05t0297900-01)
Os05g0301500	145.803461042728	62.927446186958	1.2123	2.4067e-11	3.4526e-10	5	13529551	13534292	1380	OST1A	Similar to Ribophorin I (Fragment). (Os05t0301500-01);Similar to dolichyl-diphosphooligosaccharide--protein glycosyltransferase 67 kDasubunit. (Os05t0301500-02);Similar to dolichyl-diphosphooligosaccharide--protein glycosyltransferase 67 kDasubunit. (Os05t0301500-03)
Os05g0302700	131.713689963873	51.4252987436458	1.3569	8.2308e-12	1.2213e-10	5	13610642	13614124	1558		Similar to ATP/ADP carrier protein. (Os05t0302700-01)
Os05g0303000	85.9647166632988	181.426314033174	-1.0776	8.2858e-07	7.5221e-06	5	13623356	13627054	1581	HEAT SHOCK PROTEIN 70KD CHLOROPLAST PROTEIN 1	Similar to Chloroplast heat shock protein 70. (Os05t0303000-01)
Os05g0304600	3.02331120315517	46.6104463255151	-3.9465	1.9055e-10	2.5394e-09	5	13734777	13740470	2641	LIPOXYGENASE 7	Similar to Lipoxygenase (Fragment). (Os05t0304600-01);Similar to Lipoxygenase. (Os05t0304600-02)
Os05g0311500	6.84523291280415	68.2104092568514	-3.3168	8.2632e-13	1.3295e-11	5	14245044	14246369	1222		Protein of unknown function DUF567 family protein. (Os05t0311500-01)
Os05g0313500	270.443743663371	100.510044228478	1.428	4.4205e-24	1.3093e-22	5	14408019	14413939	1340		Similar to oxidoreductase/ zinc ion binding protein. (Os05t0313500-01)
Os05g0317900	0	19.1256637720191	-7.3892	1.7125e-05	0.00012894	5	14725926	14735830	3037	RECEPTOR-LIKE CYTOPLASMIC KINASE 183	Similar to Resistance protein candidate (Fragment). (Os05t0317900-01)
Os05g0324700	22.4181377894336	1.47120490553993	3.9296	1.3647e-06	1.2032e-05	5	15077683	15078347	665		Conserved hypothetical protein. (Os05t0324700-01)
Os05g0332300	5.19096829220982	67.8091715553405	-3.7074	6.4478e-14	1.1142e-12	5	15556085	15560404	1719	CALCINEURIN B-LIKE PROTEIN-INTERACTING PROTEIN KINASE 18	Similar to CBL-interacting protein kinase 2. (Os05t0332300-01);Similar to cDNA clone:J033034P20, full insert sequence. (Os05t0332300-02)
Os05g0342900	169.191340161476	33.5702210264112	2.3334	1.0245e-26	3.4044e-25	5	16107811	16112150	826		Tetratricopeptide-like helical domain containing protein. (Os05t0342900-01)
Os05g0343400	292.405532591951	121.775642408555	1.2637	2.4347e-22	6.7651e-21	5	16150266	16152633	1961	WRKY GENE 53	WRKY transcription factor, Disease resistance, Defense response (Os05t0343400-01)
Os05g0346300	132.45525686276	64.9336346945125	1.0285	1.1738e-08	1.32e-07	5	16302910	16306134	910	RPS7	Similar to 40S ribosomal protein S7. (Os05t0346300-01)
Os05g0348100	13.5763786103949	163.838728116947	-3.5931	1.257e-30	4.837e-29	5	16421495	16423179	976		Similar to CRR23 ((chlororespiratory reduction 23). (Os05t0348100-01)
Os05g0349200	365.478393936135	130.134761190032	1.4898	1.2026e-33	5.1178e-32	5	16477641	16484494	1591		Similar to AMP deaminase 1 (EC 3.5.4.6) (Myoadenylate deaminase) (AMP deaminase isoform M). (Os05t0349200-01)
Os05g0350500	82.0857513460431	34.6401882304402	1.2447	3.4081e-07	3.2178e-06	5	16552223	16555649	1427		Peptidase M24, structural domain domain containing protein. (Os05t0350500-01)
Os05g0358000	93.3233420445633	223.489399741566	-1.2599	1.829e-10	2.4417e-09	5	16988934	16995623	1954	drought-induced 19-2	Conserved hypothetical protein. (Os05t0358000-01);Drought induced 19 family protein. (Os05t0358000-02);Drought induced 19 family protein. (Os05t0358000-03)
Os05g0358400	2.96626759554847	26.5485612499706	-3.1619	1.3011e-05	9.9528e-05	5	17014645	17018325	1366		Butirosin biosynthesis, BtrG-like domain containing protein. (Os05t0358400-01);Similar to predicted protein. (Os05t0358400-02)
Os05g0360400	29.1492834870243	1.00309425377723	4.8609	8.9601e-09	1.0273e-07	5	17175702	17176974	1273		Zinc finger, RING/FYVE/PHD-type domain containing protein. (Os05t0360400-01)
Os05g0361200	243.405073657794	519.134712804841	-1.0927	2.7567e-17	5.8768e-16	5	17209599	17216204	1424	Ferrochelatase 2	Similar to Ferrochelatase. (Os05t0361200-01);Similar to Ferrochelatase. (Os05t0361200-02)
Os05g0363100	157.725575032529	42.664942260658	1.8863	4.4758e-20	1.1127e-18	5	17336740	17343631	1666		Similar to Monoglyceride lipase. (Os05t0363100-01)
Os05g0365600	4.4494013933227	74.6302124810257	-4.0681	3.7775e-16	7.5338e-15	5	17530348	17534432	1838	BETA-GLUCOSIDASE 19	Similar to Hydroxyisourate hydrolase. (Os05t0365600-01)
Os05g0368000	24.3005768404547	4.68110651762706	2.3761	4.2538e-05	0.00029986	5	17670727	17671568	434	-	-
Os05g0370700	85.166106156805	1.53807785579175	5.7911	3.8331e-23	1.1012e-21	5	17821376	17827429	1079		Alpha/beta hydrolase family protein. (Os05t0370700-01)
Os05g0375400	2244.20961046284	867.542783616797	1.3712	1.0599e-177	2.1863e-175	5	18106229	18110985	1605	(1,3;1,4)-b-glucanase, (1,3;1,4)-beta-glucanase, pathogenesis-related gene 2, endo-(1,3;1,4)-beta-glucanase 1	Beta-glucanase precursor. (Os05t0375400-01)
Os05g0375466	56.530215138241	1.47120490553993	5.264	7.4118e-16	1.4442e-14	5	18113231	18114580	1350	-	-
Os05g0380850	5.98957879870363	25.8129587972006	-2.1076	0.00084712	0.0046445	5	18398669	18401033	1923		Hypothetical protein. (Os05t0380850-00)
Os05g0380900	15.7440356994496	1.47120490553993	3.4197	0.00010755	0.00070416	5	18406499	18407456	958	CALMODULIN-LIKE PROTEIN 15	Similar to Polcalcin Jun o 2 (Calcium-binding pollen allergen Jun o 2). (Os05t0380900-01)
Os05g0381500	82.5991438145034	263.211932191144	-1.672	5.7409e-19	1.3593e-17	5	18433303	18437513	1667		Similar to predicted protein. (Os05t0381500-01);Similar to predicted protein. (Os05t0381500-02)
Os05g0387200	11.2946343061269	42.3974504596508	-1.9083	7.1995e-05	0.00048611	5	18738656	18741959	1676		Similar to UDP-sulfoquinovose synthase, chloroplast precursor (EC 3.13.1.1) (Sulfite:UDP-glucose sulfotransferase) (Sulfolipid biosynthesis protein) (SoSQD1). (Os05t0387200-01);Similar to UDP-sulfoquinovose synthase. (Os05t0387200-02)
Os05g0388400	13.747509433215	64.8667617442606	-2.2383	3.3545e-08	3.569e-07	5	18778899	18786819	2446		Similar to cDNA clone:J013089M16, full insert sequence. (Os05t0388400-01)
Os05g0388500	43.7524470343399	135.417724259926	-1.63	4.1842e-10	5.4462e-09	5	18789640	18793642	1455		Similar to 50S ribosomal protein L1. (Os05t0388500-01)
Os05g0389400	11.2946343061269	39.9231513003336	-1.8216	0.00020382	0.001274	5	18842751	18845834	1970		Biopterin transport-related protein BT1 family protein. (Os05t0389400-01)
Os05g0390100	16.0862973450898	181.493186983426	-3.496	5.5214e-33	2.2943e-31	5	18892000	18900658	2533		Dynamin family protein. (Os05t0390100-01)
Os05g0392700	238.157061757978	51.2246798928904	2.217	4.7057e-35	2.0719e-33	5	19108696	19112785	1539		Mitochondrial substrate carrier family protein. (Os05t0392700-01);Mitochondrial substrate carrier family protein. (Os05t0392700-03)
Os05g0397300	19.851175447132	116.559552288914	-2.5538	6.3882e-16	1.2522e-14	5	19327470	19331484	1690		Conserved hypothetical protein. (Os05t0397300-02);Hypothetical conserved gene. (Os05t0397300-03)
Os05g0399300	10.7812418376665	0	4.4305	0.00056995	0.0032332	5	19426767	19427874	979	CHITINASE 2	Similar to Chitinase. (Os05t0399300-01)
Os05g0400400	52.8794242514121	24.0073891404016	1.1392	0.00011364	0.00073973	5	19475086	19478332	560		Similar to Ubiquinol-cytochrome c reductase complex 8.0 kDa protein (EC 1.10.2.2). (Os05t0400400-01)
Os05g0401100	3.70783449443558	150.062900365073	-5.3388	9.5831e-35	4.2033e-33	5	19507539	19508996	1197		Protein of unknown function DUF477 family protein. (Os05t0401100-01);Protein of unknown function DUF477 family protein. (Os05t0401100-02)
Os05g0401200	43.5242726039131	234.189071781856	-2.4278	1.443e-28	5.146e-27	5	19510003	19514138	1180		Similar to predicted protein. (Os05t0401200-01)
Os05g0402700	102.108057615995	39.0538	1.3866	1.0448e-09	1.3173e-08	5	19606771	19608914	1269	fructose-diphosphate aldolase, aldolase isozyme C-2, aldolase C-2, cytoplasmic aldolase C-2	Similar to Fructose-bisphosphate aldolase, cytoplasmic isozyme (EC 4.1.2.13). (Os05t0402700-01)
Os05g0404400	4.16418335528919	26.8160530509779	-2.687	6.3263e-05	0.00043147	5	19691349	19694288	1135		Similar to RPH1 (RESISTANCE TO PHYTOPHTHORA 1). (Os05t0404400-01);Similar to RPH1 (RESISTANCE TO PHYTOPHTHORA 1). (Os05t0404400-02)
Os05g0405000	4651.50689507324	1218.82639128958	1.9322	0	0	5	19718538	19737605	3102	FLOURY ENDOSPERM 4	Orthophosphate dikinase precursor (EC 2.7.9.1). (Os05t0405000-01);Similar to Isoform 2 of Pyruvate, phosphate dikinase 1, chloroplastic. (Os05t0405000-02)
Os05g0406000	64.8585818488193	265.953723151469	-2.0358	1.5913e-25	4.991e-24	5	19777945	19780020	742		Conserved hypothetical protein. (Os05t0406000-01)
Os05g0408900	22.7033558274671	270.233591967585	-3.5732	3.5929e-49	2.1367e-47	5	19957171	19963120	1928	1-DEOXY-D-XYLULOSE 5-PHOSPHATE SYNTHASE 1	Similar to 1-deoxy-D-xylulose-5-phosphate synthase. (Os05t0408900-01);Similar to 1-deoxy-D-xylulose-5-phosphate synthase. (Os05t0408900-02);Similar to 1-D-deoxyxylulose 5-phosphate synthase. (Os05t0408900-03);Similar to 1-D-deoxyxylulose 5-phosphate synthase. (Os05t0408900-04)
Os05g0409500	0	33.1021103746485	-9.1806	2.2546e-07	2.1771e-06	5	19997585	19999679	1680	USUALLY MULTIPLE ACIDS MOVE IN AND OUT TRANSPORTER 9	Similar to MtN21 protein. (Os05t0409500-00)
Os05g0414501	80.6596611558756	28.7553686082805	1.488	1.39e-08	1.5464e-07	5	20277236	20278478	1157		Hypothetical conserved gene. (Os05t0414501-01)
Os05g0419000	20.4216115231991	58.246339669331	-1.5121	0.00012215	0.00079246	5	20536382	20539797	1622	NYC3-LIKE 3	Alpha/beta hydrolase family protein. (Os05t0419000-01)
Os05g0419200	407.291358311847	1119.11882246413	-1.4582	7.5324e-60	5.7106e-58	5	20548402	20553184	1147	ROOT UV-B SENSITIVE 6B	Protein of unknown function DUF647 family protein. (Os05t0419200-01);Similar to predicted protein. (Os05t0419200-02);Non-protein coding transcript. (Os05t0419200-03)
Os05g0423500	14.317945509282	2.00618850755445	2.8353	0.00061893	0.003486	5	20761951	20764112	2162		Protein kinase, core domain containing protein. (Os05t0423500-01)
Os05g0427200	13.2911605723614	66.4717125503042	-2.3223	9.833e-09	1.1212e-07	5	20944820	20947148	1588		Similar to Beta-1,3-galactosyltransferase sqv-2. (Os05t0427200-01);Similar to beta-1,3-galactosyltransferase sqv-2. (Os05t0427200-02)
Os05g0427300	109.181464959226	230.979170169769	-1.081	2.4165e-08	2.6303e-07	5	20947600	20951327	1601		Similar to RNA binding protein (Fragment). (Os05t0427300-03);Similar to RNA recognition motif-containing protein. (Os05t0427300-04)
Os05g0427400	71.0763350779498	4.61423356737524	3.9452	7.319e-18	1.6175e-16	5	20953643	20955793	2151	Phenylalanine ammonia lyase	Similar to Phenylalanine ammonia-lyase. (Os05t0427400-00)
Os05g0429000	27.3809316512166	89.676626287684	-1.7116	1.1971e-07	1.1932e-06	5	21050904	21054702	2190	serine hydroxymethyltransferase 5	Similar to Hydroxymethyltransferase. (Os05t0429000-01)
Os05g0429400	111.976601731955	51.0240610421349	1.1339	2.1562e-08	2.3587e-07	5	21065449	21068343	2274		Phosphatidylinositol transfer protein-like, N-terminal domain containing protein. (Os05t0429400-01)
Os05g0429500	19.280739371065	105.659261397868	-2.4542	6.3719e-14	1.1019e-12	5	21078436	21079882	990		Similar to dienelactone hydrolase family protein. (Os05t0429500-01);Dienelactone hydrolase domain containing protein. (Os05t0429500-02)
Os05g0430400	4.2782705705026	31.0290489168422	-2.8585	8.0933e-06	6.3831e-05	5	21126879	21129643	1420		GTP1/OBG domain containing protein. (Os05t0430400-01)
Os05g0438600	482.360745922266	29.290352210295	4.0416	7.7109e-113	1.1464e-110	5	21493974	21496836	2416		Fructose-1,6-bisphosphatase class 1/Sedoheputulose-1,7-bisphosphatase domain containing protein. (Os05t0438600-01)
Os05g0439400	74.099646281105	30.2265735138204	1.2936	6.7208e-07	6.1576e-06	5	21525171	21526731	1561	plant U-box-containing protein 44, U-box protein 44	Similar to Arm repeat containing protein. (Os05t0439400-01)
Os05g0444300	17.1130822820104	50.288458589365	-1.5551	0.00025461	0.001555	5	21750821	21754162	1572		Protein of unknown function DUF914, eukaryotic family protein. (Os05t0444300-01)
Os05g0445500	180.54301807521	76.2351632870692	1.2438	4.0504e-14	7.0792e-13	5	21835435	21837665	620		Similar to Acidic ribosomal protein (Fragment). (Os05t0445500-01);Similar to 60S acidic ribosomal protein p2b (Fragment). (Os05t0445500-02)
Os05g0451300	45.1214936169007	2.34055325881353	4.2689	2.6559e-12	4.1031e-11	5	22160242	22162325	889		Conserved hypothetical protein. (Os05t0451300-01)
Os05g0452500	8.38541031818509	37.3819791907646	-2.1564	4.4528e-05	0.00031273	5	22193262	22197234	3240		Conserved hypothetical protein. (Os05t0452500-01)
Os05g0453500	118.992965467579	23.2049137373798	2.3584	1.8331e-19	4.4086e-18	5	22263224	22266786	2661		Guanylyl cyclase domain containing protein. (Os05t0453500-01)
Os05g0455400	16.7708206363702	55.4376757587547	-1.7249	2.8032e-05	0.00020356	5	22371227	22373519	903	basic helix-loop-helix protein 058	Similar to DNA binding protein. (Os05t0455400-01)
Os05g0458100	25.213274562162	60.5868929281445	-1.2648	0.00086414	0.0047287	5	22492473	22494991	1010	FK506 binding protein 20-1a, FK506-binding protein 20	Similar to FK506-binding protein 4 (EC 5.2.1.8) (Peptidyl-prolyl cis-trans isomerase) (PPIase) (Rotamase) (p59 protein) (HSP binding immunophilin) (HBI) (FKBP52 protein) (52 kDa FK506 binding protein) (FKBP59). (Os05t0458100-01)
Os05g0459900	179.288058707862	71.2196920181831	1.3319	3.3148e-15	6.1854e-14	5	22596427	22598350	629		Similar to 60S ribosomal protein L36-1. (Os05t0459900-01);Similar to 60S ribosomal protein L36. (Os05t0459900-02)
Os05g0460000	3.47966006400878	152.938437225901	-5.4579	1.5899e-35	7.0822e-34	5	22599462	22602556	2295	CYTOSOLIC HEAT SHOCK PROTEIN 70-1	Similar to 70 kDa heat shock cognate protein 1. (Os05t0460000-01)
Os05g0460600	5.53322993785002	42.9324340616653	-2.9559	8.841e-08	8.9251e-07	5	22625667	22629028	2165	RIBA3	Similar to GTP cyclohydrolase II/3,4-dihydroxy-2-butanone-4-phosphate synthase- like protein (Fragment). (Os05t0460600-01);Similar to riboflavin biosynthesis protein ribAB. (Os05t0460600-02)
Os05g0462000	3.30852924118867	36.178266086232	-3.4509	1.0968e-07	1.0966e-06	5	22678313	22679102	394		Similar to plant-specific domain TIGR01589 family protein. (Os05t0462000-00)
Os05g0462301	158.58122914663	68.2104092568514	1.2172	2.8675e-12	4.4122e-11	5	22706591	22707526	647		Similar to predicted protein. (Os05t0462301-00)
Os05g0466600	22.0758761437934	2.87553686082805	2.9406	1.5636e-05	0.00011854	5	22903115	22903786	672		Similar to Histone H4. (Os05t0466600-01)
Os05g0474800	27.1527572207898	4.01237701510891	2.7586	3.2308e-06	2.7017e-05	5	23310508	23313449	2239	WRKY GENE 70	WRKY transcription factor 70. (Os05t0474800-01)
Os05g0475300	470.837937185712	99.3732040741972	2.2443	1.874e-68	1.5775e-66	5	23351926	23356155	2239		VHS domain containing protein. (Os05t0475300-01)
Os05g0475700	1.88243905102114	77.6394952423573	-5.3661	8.8486e-19	2.0822e-17	5	23386856	23388968	2020	MAJOR FACILITATOR SUPERFAMILY 3	Nodulin-like domain containing protein. (Os05t0475700-01);Similar to nodulin-like protein. (Os05t0475700-02)
Os05g0477300	76.9518	30.6278112153313	1.3291	2.5471e-07	2.4442e-06	5	23483080	23485770	946		Ribosomal protein S26e domain containing protein. (Os05t0477300-03)
Os05g0477900	15.458817661416	44.8717496189679	-1.5374	0.00062408	0.0035134	5	23508215	23509009	423	non-specific lipid transfer protein 1.4, lipid transfer protein 1.4, type 1 non-specific lipid transfer protein 4	Similar to nonspecific lipid-transfer protein. (Os05t0477900-01)
Os05g0480000	4.5634886085361	54.3677085547257	-3.5745	3.7889e-11	5.3253e-10	5	23598187	23602596	2464	STN8 kinase	Serine/threonine protein kinase, Photosystem II (PSII) repair, Phosphorylation of PSII core protein (Os05t0480000-01);Similar to STN8 (Os05t0480000-02)
Os05g0481000	14.3749891168887	56.9088806642946	-1.9851	2.1407e-06	1.8433e-05	5	23642766	23646681	1193	SEROTONIN N-ACETYLTRANSFERASE-1	Serotonin N-acetyltransferase, Melatonin synthesis (Os05t0481000-01);Similar to ATNSI (NUCLEAR SHUTTLE INTERACTING); N-acetyltransferase. (Os05t0481000-02);Similar to ATNSI (NUCLEAR SHUTTLE INTERACTING); N-acetyltransferase. (Os05t0481000-03)
Os05g0481100	301.475466201416	727.510825789496	-1.2709	4.1647e-31	1.6328e-29	5	23653404	23662373	2479		Similar to cDNA clone:J013034D11, full insert sequence. (Os05t0481100-01);Similar to predicted protein. (Os05t0481100-02);Similar to cDNA clone:J013034D11, full insert sequence. (Os05t0481100-03);Similar to cDNA clone:J013034D11, full insert sequence. (Os05t0481100-04);Similar to cDNA clone:J013034D11, full insert sequence. (Os05t0481100-05);Similar to cDNA clone:J013021N20, full insert sequence.…
Os05g0485300	46.205322161428	14.9126679061548	1.6315	5.3623e-06	4.3414e-05	5	23865753	23869389	1174		TRAM, LAG1 and CLN8 homology domain containing protein. (Os05t0485300-01)
Os05g0488600	3.93600892486239	27.4179096032442	-2.8003	3.3911e-05	0.00024294	5	24015243	24017576	1482		Similar to Phosphate starvation regulator protein (Regulatory protein of P- starvation acclimation response Psr1). (Os05t0488600-01)
Os05g0490900	10.6101110148464	67.274187953326	-2.6646	2.901e-10	3.8261e-09	5	24127396	24128452	889		Conserved hypothetical protein. (Os05t0490900-01)
Os05g0491100	346.88217785635	128.061699732226	1.4376	1.1341e-30	4.3788e-29	5	24132581	24134897	852	CALMODULIN A	Similar to Calmodulin. (Os05t0491100-01);Similar to Calmodulin. (Os05t0491100-02)
Os05g0494100	69.5361576725688	27.3510366529924	1.3462	7.7983e-07	7.1078e-06	5	24275966	24280288	1209	DR1 ASSOCIATED PROTEIN 2	Histone-like transcription factor, Transcriptional repressor, Repressor of heading date, Inhibition of flowering under long-day condition (Os05t0494100-01)
Os05g0494500	118.878878252365	56.3738970622801	1.0764	2.5282e-08	2.7421e-07	5	24287577	24289563	1442		Protein of unknown function DUF250 domain containing protein. (Os05t0494500-01);Protein of unknown function DUF250 domain containing protein. (Os05t0494500-02)
Os05g0495300	683.382419128281	1423.12325430888	-1.0583	7.0546e-42	3.5973e-40	5	24324906	24329940	3235		Conserved hypothetical protein. (Os05t0495300-01);Hypothetical conserved gene. (Os05t0495300-02);Conserved hypothetical protein. (Os05t0495300-06);Non-protein coding transcript. (Os05t0495300-07)
Os05g0496200	173.241436301552	2859.95546341938	-4.0451	0	0	5	24378361	24381743	1437	PHOSPHOGLYCERATE KINASE 3	Similar to 3-phosphoglycerate kinase (Fragment). (Os05t0496200-01);Similar to phosphoglycerate kinase. (Os05t0496200-02);Similar to phosphoglycerate kinase. (Os05t0496200-03)
Os05g0499500	94.5783014119107	40.4581349023481	1.2251	6.0726e-08	6.2573e-07	5	24589278	24593259	1432		Similar to predicted protein. (Os05t0499500-01)
Os05g0502500	7.41566898887116	66.8060773015633	-3.1713	4.3062e-12	6.5035e-11	5	24729478	24732816	1077		Conserved hypothetical protein. (Os05t0502500-01)
Os05g0503300	47.8025431744157	280.665772206868	-2.5537	4.4591e-36	2.0018e-34	5	24777441	24782045	2102		Similar to Sulfite reductase (Fragment). (Os05t0503300-02);Similar to ferredoxin-sulfite reductase precursor. (Os05t0503300-03)
Os05g0506000	8.32836671057838	246.560567578442	-4.8878	1.5354e-54	1.04e-52	5	24997324	24999559	1274		Similar to MS5-like protein (Fragment). (Os05t0506000-01)
Os05g0508400	3.53670367161548	25.6123399464452	-2.8564	5.0618e-05	0.00035077	5	25159955	25163398	2154		Mannose-binding lectin domain containing protein. (Os05t0508400-01)
[truncated: 1,480 more rows]
