# Supplementary material for: Comprehensive Transcriptomic Analysis of the Molecular Mechanisms Conferring Resistance to Rice Blast in the Elite Restorer Line Fuhui2165
Source: Int J Mol Sci. 2025 Oct 19;26(20):10164. doi: 10.3390/ijms262010164 (PMC12564515; doi:10.3390/ijms262010164)
Supplement: Supplementary file 1 [file ijms-26-10164-s001.zip › Table S5.xlsx]

## Sheet: SHMO_24vsSHMO_0.DEG
Table S5. Detailed information of differentially expressed genes (DEGs) in the comparison between SHMO_24 and SHMO_0 groups.
Gene_id	readcount_SHMO_24	readcount_SHMO_0	log2FoldChange	pval	padj	chromosome	start	end	length	Gene name	Gene description
Novel00029	15.081370986491	2.46442305732385	2.6134	0.00048258	0.0016449	1	15911041	15931114	776	-	-
Novel00059	21.7383823984967	6.37850673660291	1.769	0.00060946	0.002035	1	28791599	28793544	1184	-	-
Novel00063	32.0479133462933	4.85636308354994	2.7223	2.1995e-07	1.218e-06	1	33217156	33221011	2041	-	-
Novel00064	27.4528081238468	5.94360855001635	2.2075	1.4272e-05	6.3363e-05	1	33221611	33222817	805	-	-
Novel00066	26.8047804642711	0	7.5306	7.6367e-08	4.4485e-07	1	34099117	34102612	2317	-	-
Novel00088	59.7363678918041	220.855795754876	-1.8864	1.3682e-17	1.6431e-16	1	6572177	6573860	1055	-	-
Novel00089	14.5511665377471	1.52214365305297	3.257	0.00017525	0.00064875	1	6735490	6736369	785	-	-
Novel00096	9.54368007738881	0	4.0408	0.0011815	0.0037171	1	11811060	11811912	561	-	-
Novel00115	14.5511665377471	2.82683821281265	2.3639	0.0010776	0.0034165	1	20430487	20445438	860	-	-
Novel00148	31.4587972921335	1.81207577744401	4.1177	3.3318e-09	2.2284e-08	1	35876519	35878936	1195	-	-
Novel00162	39.5296872341228	2.17449093293281	4.1842	2.8671e-11	2.3476e-10	1	41899722	41901749	1674	-	-
Novel00184	37.8212506770594	102.92590415882	-1.4443	4.7132e-06	2.2426e-05	10	5944307	5947195	1722	-	-
Novel00190	15.6704870406508	1.88455880854177	3.0558	0.00014371	0.00054041	10	7612385	7613831	1351	-	-
Novel00193	21.6205591876648	1.52214365305297	3.8282	1.4738e-06	7.4489e-06	10	8815227	8827713	1539	-	-
Novel00212	21.6205591876648	1.0872454664664	4.3137	7.3721e-07	3.8783e-06	10	17018830	17021488	1815	-	-
Novel00251	11.1932050290363	0	5.2708	0.00026322	0.00094247	10	9278145	9279891	1174	-	-
Novel00267	11.841232688612	1.0872454664664	3.4451	0.00055784	0.0018775	10	16719697	16731575	6463	-	-
Novel00270	27.5706313346788	0	5.5713	9.9534e-09	6.3798e-08	10	18613116	18620523	3596	-	-
Novel00307	15.4348406189868	0	4.9481	1.9786e-05	8.6103e-05	11	10553523	10567600	13961	-	-
Novel00353	31.1642392650536	0	5.5781	1.1045e-09	7.7764e-09	11	28228856	28232527	3576	-	-
Novel00394	34.0509079304366	9.78520919819764	1.799	1.4886e-05	6.5938e-05	11	16282899	16291340	5711	-	-
Novel00395	68.867666731281	0	6.722	6.4436e-19	8.245e-18	11	16454267	16456327	1813	-	-
Novel00401	10.3684425532125	0	7.1603	0.00068509	0.0022602	11	18435310	18439189	2191	-	-
Novel00417	37.7623390716434	0	6.2177	2.7165e-11	2.2297e-10	11	24602761	24604577	742	-	-
Novel00498	18.3804208897859	1.44966062195521	3.6644	1.1633e-05	5.2314e-05	12	19970674	19972340	1292	-	-
Novel00518	2.06190618955931	18.6281389921244	-3.1754	0.00037196	0.0012984	12	836210	838937	1837	-	-
Novel00520	0	24.6442305732385	-5.9011	7.6932e-07	4.0387e-06	12	1301996	1303393	1292	-	-
Novel00558	0	34.5744058336317	-6.3896	5.0417e-09	3.3097e-08	12	17022248	17023658	1319	-	-
Novel00586	19.4408297872735	1.0872454664664	4.1603	3.1617e-06	1.5333e-05	2	5554305	5556698	2394	-	-
Novel00589	7.06939264991764	115.972849756416	-4.0361	3.68e-23	5.872e-22	2	7123009	7126693	2070	-	-
Novel00601	16.3774263056425	1.01476243536864	4.0125	2.2201e-05	9.5941e-05	2	10121600	10123880	1757	-	-
Novel00607	17.0843655706343	56.6817303184486	-1.7302	5.926e-05	0.00023859	2	13878354	13892818	3678	-	-
Novel00642	17.7323932302101	4.5664309591589	1.9572	0.0010621	0.0033732	2	31035092	31037137	1585	-	-
Novel00645	25.3319903288715	8.62548070063348	1.5543	0.00059325	0.0019843	2	32447867	32453677	2083	-	-
Novel00691	25.4498135397035	8.48051463843796	1.5854	0.00049626	0.0016879	2	20407981	20416021	2237	-	-
Novel00701	6.95156943908568	28.5583142525176	-2.0385	0.0010735	0.0034062	2	26146451	26150226	1217	-	-
Novel00811	22.2096752418246	5.43622733233202	2.0305	0.00018649	0.00068727	3	12680916	12688104	6009	-	-
Novel00814	0	12.5395643799125	-6.1488	0.00042153	0.0014542	3	16256801	16259633	1374	-	-
Novel00821	33.2261454546129	118.292306751545	-1.832	1.0897e-09	7.6814e-09	3	18619634	18623494	3861	-	-
Novel00832	0	11.8872171000327	-5.6566	0.00061208	0.0020402	3	24701104	24704826	2310	-	-
Novel00858	0	43.3448525964607	-6.4378	6.0696e-11	4.8402e-10	4	1190848	1193768	1322	-	-
Novel00873	2.35646421663921	25.0066457287273	-3.4076	1.8931e-05	8.2674e-05	4	7911646	7913708	1621	-	-
Novel00901	42.3574442940899	5.79864248782082	2.8688	1.1107e-09	7.8167e-09	4	17509260	17510796	1537	-	-
Novel00908	19.7942994197694	2.89932124391041	2.7713	4.0593e-05	0.0001675	4	18387489	18387932	444	-	-
Novel00930	59.5596330755561	0	5.982	4.5602e-17	5.3289e-16	4	24983158	24986266	3109	-	-
Novel00968	0	30.225423967766	-5.8331	4.4439e-08	2.6618e-07	4	8300864	8304035	3091	-	-
Novel00988	10.3684425532125	0	4.3741	0.00058631	0.0019627	4	16187002	16192849	2042	-	-
Novel00991	176.440258220861	21.0200790183505	3.0693	2.1478e-37	5.4803e-36	4	16425495	16432660	1868	-	-
Novel01006	19.4997413926895	4.9288461146477	1.9841	0.0005438	0.001833	4	23592168	23593444	1128	-	-
Novel01010	212.847630367937	13.5543268152812	3.973	1.5458e-52	5.6429e-51	4	27160653	27177469	3059	-	-
Novel01012	12.6659951644358	1.30469455975969	3.2792	0.00044926	0.0015413	4	29053977	29055786	1533	-	-
Novel01042	1.64952495164745	19.4254523341998	-3.5578	0.00011889	0.00045434	5	7045082	7048846	2659	-	-
Novel01048	0	14.1341910640633	-4.5845	0.00031304	0.0011076	5	8647740	8654817	410	-	-
Novel01072	2.12081779497529	33.0522621805787	-3.9621	1.4818e-07	8.371e-07	5	23667997	23671050	3054	-	-
Novel01120	18.9695369439457	3.62415155488802	2.388	0.0001758	0.00065051	5	16093120	16097974	1976	-	-
Novel01121	2.88666866538304	26.1663742262915	-3.1802	2.4237e-05	0.00010409	5	16427826	16432198	429	-	-
Novel01162	0	56.7542133495463	-9.912	1.4802e-10	1.1401e-09	6	12370006	12371474	999	-	-
Novel01166	2.29755261122323	26.5287893817803	-3.5294	7.4462e-06	3.4403e-05	6	14045871	14047027	900	-	-
Novel01185	343.867040813077	13.4093607530857	4.6805	4.0508e-89	2.5503e-87	6	23013148	23017081	3934	-	-
Novel01202	64.4492963250825	5.2912612701365	3.6065	3.0707e-16	3.4381e-15	6	30542759	30550425	2565	-	-
Novel01217	46.7169030948724	18.2657238366356	1.3548	1.7167e-05	7.5368e-05	6	8317759	8318700	689	-	-
Novel01220	12.018	0	4.5871	0.00019078	0.00070072	6	9893172	9901154	6738	-	-
Novel01232	170.195628046767	22.1073244848169	2.9446	5.1687e-35	1.2509e-33	6	14641579	14642241	663	-	-
Novel01269	24.8017858801277	0	6.8336	1.079e-07	6.1901e-07	7	2022913	2025465	1897	-	-
Novel01308	18.6749789168658	2.10200790183505	3.1513	2.6754e-05	0.00011395	7	17072653	17079017	1014	-	-
Novel01314	54.1397653772859	16.4536480591916	1.7183	1.034e-07	5.9438e-07	7	19989544	19995399	5765	-	-
Novel01326	25.6265483559514	6.52347279879843	1.9739	7.7039e-05	0.00030438	7	26952367	26960663	3807	-	-
Novel01330	1.00149729207167	32.1824658074056	-5.006	2.8754e-08	1.7618e-07	7	28050977	28053410	1305	-	-
Novel01331	61.6804508705314	27.6885178793444	1.1555	7.3273e-06	3.3908e-05	7	28260816	28271324	3492	-	-
Novel01372	15.3759290135709	2.31945699512833	2.7288	0.00032704	0.0011525	7	13149645	13152052	1468	-	-
Novel01389	0	62.2629237129761	-8.4606	2.2692e-13	2.1395e-12	7	20331515	20332469	955	-	-
Novel01403	12.018	0	4.5871	0.00019078	0.00070072	7	28153445	28157731	3365	-	-
Novel01417	34.7578471954284	88.7917130947564	-1.3531	6.749e-05	0.00026978	8	4805011	4806451	1155	-	-
Novel01466	10.6040889748765	0	4.4065	0.00049879	0.0016955	8	24142593	24149856	6036	-	-
Novel01470	347.166090716372	102.491005972233	1.7601	1.776e-42	5.2042e-41	8	25120805	25127119	4414	-	-
Novel01479	26.5691340426071	7.68320129636259	1.79	0.00013654	0.0005159	8	2567826	2570281	1785	-	-
Novel01511	16.9076307543864	0	5.5439	7.1711e-06	3.3255e-05	8	13501785	13508993	2434	-	-
Novel01517	19.5586529981055	0	8.0759	7.8213e-06	3.6012e-05	8	14886773	14903460	1401	-	-
Novel01542	44.4782620890652	1.23221152866193	5.1738	3.6556e-13	3.3933e-12	8	25116297	25118965	2669	-	-
Novel01651	1.17823210831961	28.5583142525176	-4.5992	2.934e-07	1.6083e-06	9	19015559	19018961	1349	-	-
Novel01660	70.9295729208403	33.4871603671653	1.0828	3.8378e-06	1.8463e-05	AC156495	65524	88149	2054	-	-
Novel01666	20.0888574468493	56.6817303184486	-1.4965	0.00043996	0.0015123	AC160949	22912	24885	1512	-	-
Novel01685	38.881659574547	94.5903555825772	-1.2826	9.861e-05	0.00038239	Syng_TIGR_023	10258	19326	3096	-	-
Os01g0100900	231.345874468555	60.0159497489455	1.9466	4.4025e-32	9.647e-31	1	35623	41136	1869	SPHINGOSINE-1-PHOSPHATE LYASE 1, Sphingosine-1-Phoshpate Lyase 1	Sphingosine-1-phosphate lyase, Disease resistance response (Os01t0100900-01)
Os01g0101200	1.35496692456755	39.4307689171816	-4.863	1.0201e-09	7.2351e-09	1	62060	65537	2159		2,3-diketo-5-methylthio-1-phosphopentane phosphatase domain containing protein. (Os01t0101200-01);2,3-diketo-5-methylthio-1-phosphopentane phosphatase domain containing protein. (Os01t0101200-02)
Os01g0101600	59.5007214701401	127.570134732058	-1.1003	0.00012731	0.00048366	1	72816	78349	3234		Immunoglobulin-like fold domain containing protein. (Os01t0101600-01);Immunoglobulin-like fold domain containing protein. (Os01t0101600-02);Hypothetical conserved gene. (Os01t0101600-03)
Os01g0101700	8.07088994198931	97.5621598575854	-3.5955	4.4535e-18	5.508e-17	1	82426	84095	879	DnaJ domain protein C1, rice DJC26 homolog	Similar to chaperone protein dnaJ 20. (Os01t0101700-00)
Os01g0102300	3.06340348163098	42.9824374409719	-3.8105	3.6407e-09	2.4257e-08	1	134300	135439	971	OsTLP27	Thylakoid lumen protein, Photosynthesis and chloroplast development (Os01t0102300-01)
Os01g0102600	4.1827239845346	117.712442502763	-4.8147	6.4629e-26	1.1698e-24	1	145603	147847	784	Shikimate kinase 4	Shikimate kinase domain containing protein. (Os01t0102600-01);Similar to shikimate kinase family protein. (Os01t0102600-02)
Os01g0102700	154.819699033196	65.5246601123753	1.2405	1.1789e-13	1.1306e-12	1	148085	150568	930		Translocon-associated beta family protein. (Os01t0102700-01)
Os01g0103600	76.9974682786863	19.1355202098087	2.0086	4.6048e-12	3.9968e-11	1	186250	190904	2148		Similar to sterol-8,7-isomerase. (Os01t0103600-01);Emopamil-binding family protein. (Os01t0103600-02)
Os01g0104400	32.3424713733732	149.315044061386	-2.2069	1.8236e-15	1.9621e-14	1	226897	229301	1234		Ricin B-related lectin domain containing protein. (Os01t0104400-01);Ricin B-related lectin domain containing protein. (Os01t0104400-02);Ricin B-related lectin domain containing protein. (Os01t0104400-03)
Os01g0104800	42.7109139265857	9.4952770738066	2.1693	8.1115e-08	4.7109e-07	1	261530	268145	1805		Sas10/Utp3 family protein. (Os01t0104800-01);Hypothetical conserved gene. (Os01t0104800-02)
Os01g0106300	0	46.0992077781756	-8.027	1.1844e-10	9.196e-10	1	322591	323923	1253		Similar to Isoflavone reductase homolog IRL (EC 1.3.1.-). (Os01t0106300-01)
Os01g0106400	0	38.6334555751062	-7.7721	2.5127e-09	1.7005e-08	1	327128	328450	1206		Similar to Isoflavone reductase homolog IRL (EC 1.3.1.-). (Os01t0106400-01)
Os01g0106700	63.0943294005149	29.0656954702019	1.1182	8.8099e-06	4.0233e-05	1	335809	370652	7341		Hypothetical conserved gene. (Os01t0106700-00)
Os01g0106900	82.4762475823725	475.198751876917	-2.5265	4.3417e-55	1.6545e-53	1	374728	380713	1797	1-deoxy-D-xylulose 5-phosphate reductoisomerase, DXP reductoisomerase	Similar to 1-deoxy-D-xylulose 5-phosphate reductoisomerase (Fragment). (Os01t0106900-01);Similar to 1-deoxy-D-xylulose 5-phosphate reductoisomerase (Fragment). (Os01t0106900-02)
Os01g0108400	0	28.413348190322	-5.3288	1.3957e-07	7.9048e-07	1	455707	457425	772		Helix-loop-helix DNA-binding domain containing protein. (Os01t0108400-00)
Os01g0110400	625.169956674383	79.0065038965587	2.9842	4.1785e-125	3.9036e-123	1	549157	552574	1557		Similar to Acetyl-CoA C-acetyltransferase. (Os01t0110400-01)
Os01g0111900	2.17972940039127	40.9529125702346	-4.2317	2.1073e-09	1.4377e-08	1	625986	627009	1024	SKIP interacting protein 34, SKIPa-interacting protein 34, SKIPa-interacting protein 34	Glutelin family protein. (Os01t0111900-01)
Os01g0113200	35.4058748550042	0	6.9321	2.4994e-10	1.8704e-09	1	720673	723317	1944	RECEPTOR-LIKE CYTOPLASMIC KINASE 2	Similar to Receptor serine/threonine kinase. (Os01t0113200-01)
Os01g0113800	9.54368007738881	0	4.7188	0.00084401	0.0027331	1	745452	748945	2399		Protein kinase, core domain containing protein. (Os01t0113800-01)
Os01g0115600	17.5556584139621	70.0186080404365	-1.9958	4.7806e-07	2.5623e-06	1	843530	847399	2004	RECEPTOR-LIKE CYTOPLASMIC KINASE 11	Similar to LRK14. (Os01t0115600-01)
Os01g0116901	9.8971497098847	0	4.7713	0.00066432	0.0022001	1	935618	938250	2026		Hypothetical protein. (Os01t0116901-00)
Os01g0117900	3.94707756287068	69.4387437916544	-4.1369	1.0048e-14	1.0264e-13	1	1010259	1012400	1197	USUALLY MULTIPLE ACIDS MOVE IN AND OUT TRANSPORTER 1	Similar to nodulin-like protein. (Os01t0117900-01);Similar to Nodulin-like protein 5NG4. (Os01t0117900-02);Similar to nodulin-like protein. (Os01t0117900-03)
Os01g0118000	53.3739145068782	12.104666193326	2.1406	2.5883e-09	1.75e-08	1	1016065	1019435	1421		Similar to Fructose-bisphosphate aldolase (EC 4.1.2.13) (Fragment). (Os01t0118000-01)
Os01g0118400	84.8916234044277	6.16105764330963	3.7844	1.8993e-21	2.7781e-20	1	1057177	1059852	2109		Similar to HGA6. (Os01t0118400-01)
Os01g0119100	0	15.0764704683341	-4.9995	0.00014648	0.00055022	1	1090194	1092825	1746		Similar to Glycosyltransferase. (Os01t0119100-00)
Os01g0120300	55.2001742747736	132.861396002195	-1.2672	5.1821e-06	2.4536e-05	1	1145920	1153828	2570		Similar to EMB2369 (EMBRYO DEFECTIVE 2369); ATP binding / aminoacyl-tRNA ligase/ leucine-tRNA ligase/ nucleotide binding. (Os01t0120300-00)
Os01g0120400	41.6505050290981	19.2804862720042	1.1112	0.00032174	0.0011359	1	1155293	1158444	1179		Alanyl-tRNA synthetase, class IIc family protein. (Os01t0120400-01);Alanyl-tRNA synthetase, class IIc family protein. (Os01t0120400-02)
Os01g0120500	15.4937522244028	136.630513619278	-3.1405	9.5526e-22	1.4212e-20	1	1160198	1164619	987		Similar to PAP fibrillin domain containing protein,expressed. (Os01t0120500-01)
Os01g0120600	49.6624833656714	20.4402147695684	1.2807	1.8335e-05	8.0233e-05	1	1165737	1168396	1375		Similar to Oxidoreductase NAD-binding domain containing protein, expressed. (Os01t0120600-01)
Os01g0120800	225.867095164869	75.6722844660618	1.5776	4.3479e-25	7.6008e-24	1	1171902	1179370	2021	EUKARYOTIC INITIATION FACTOR 3A	Similar to Eukaryotic translation initiation factor 3 subunit 10 (eIF-3 theta) (Eukaryotic translation initiation factor 3 large subunit) (eIF3a). (Os01t0120800-01);Similar to Translation initiation factor 3. (Os01t0120800-02);Similar to Translation initiation factor 3. (Os01t0120800-03);Similar to Translation initiation factor 3. (Os01t0120800-04);Similar to Translation initiation factor 3. (Os0…
Os01g0121700	37.3499578337315	81.9783081715669	-1.1341	0.0014875	0.0045796	1	1224012	1230500	2470		ABC transporter-like domain containing protein. (Os01t0121700-01)
Os01g0123900	98.853673888015	337.770924915563	-1.7727	1.326e-23	2.1594e-22	1	1338241	1339098	858	BOWMAN-BIRK INHIBITOR 2-2	Similar to Bowman-Birk type proteinase inhibitor (EBI). (Os01t0123900-01)
Os01g0124100	449.966842167258	5.43622733233202	6.3711	2.8635e-116	2.4879e-114	1	1345118	1346047	930	BOWMAN-BIRK INHIBITOR 3-2	Proteinase inhibitor I12, Bowman-Birk family protein. (Os01t0124100-01)
Os01g0124200	1842.46045938479	47.766317493424	5.2695	0	0	1	1347665	1348723	1059	BOWMAN-BIRK INHIBITOR 3-1	Similar to Bowman Birk trypsin inhibitor. (Os01t0124200-02)
Os01g0124401	124.480222243966	7.61071826526483	4.0317	1.1697e-31	2.5249e-30	1	1353705	1354767	1063	BOWMAN-BIRK INHIBITOR 3-3	Similar to Bowman-Birk type bran trypsin inhibitor. (Os01t0124401-01)
Os01g0125900	120.356409864848	58.9287042824791	1.0303	5.3293e-09	3.4932e-08	1	1421693	1427650	3561	UBIQUITIN-CONJUGATING ENZYME 34	Ubiquitin-conjugating enzyme/RWD-like domain containing protein. (Os01t0125900-01)
Os01g0127700	27.2171617021829	1.81207577744401	3.9088	5.5703e-08	3.2979e-07	1	1518247	1521601	3253	RECEPTOR-LIKE CYTOPLASMIC KINASE 19	Conserved hypothetical protein. (Os01t0127700-01)
Os01g0128400	194.879590716063	77.0494620569192	1.3387	2.8416e-18	3.5575e-17	1	1571479	1576596	1746		Protein of unknown function DUF2359, TMEM214 domain containing protein. (Os01t0128400-01);Similar to predicted protein. (Os01t0128400-02)
Os01g0130900	5.06639806577431	220.565863630485	-5.4441	5.6542e-49	1.9152e-47	1	1712137	1712947	811		Conserved hypothetical protein. (Os01t0130900-01)
Os01g0132000	1238.02738781683	162.434472690081	2.9301	3.329e-242	5.9636e-240	1	1760310	1761065	564	incompatible strain of P. avenae-induced gene 2	Similar to Wound-induced protease inhibitor (WIP1). (Os01t0132000-01)
Os01g0133400	144.451256479984	39.5032519482794	1.8705	7.8811e-20	1.0551e-18	1	1844263	1849102	1980	PLASTIDIC GLUCOSE TRANSLOCATOR	Similar to Hexose transporter (Fragment). (Os01t0133400-01)
Os01g0133500	7.01048104450166	76.3246317459416	-3.4446	5.8226e-14	5.6905e-13	1	1849887	1856251	1804		Beta-lactamase-like domain containing protein. (Os01t0133500-01);Similar to predicted protein. (Os01t0133500-02)
Os01g0134500	3.2990499032949	36.1690325177824	-3.4546	2.2366e-07	1.2373e-06	1	1888525	1892262	1252	Sterol methyltransferase 1, Dwarf 7	Similar to Delta-7-sterol-C5(6)-desaturase (EC 1.3.3.-) (Delta-7-C-5 sterol desaturase) (Delta7-sterol-C5-desaturase). (Os01t0134500-01)
Os01g0134700	11.1932050290363	0	3.6858	0.00060958	0.0020351	1	1902741	1904902	1603		Calmodulin binding protein-like family protein. (Os01t0134700-01)
Os01g0135900	6.18571856867794	79.9487833008296	-3.6921	2.0418e-15	2.1942e-14	1	1941012	1941851	833	17.9 KDA HEAT SHOCK PROTEIN 2	Similar to Cytosolic class I small heat shock protein 3C (Fragment). (Os01t0135900-01);LMW heat shock protein. (Os01t0135900-02)
Os01g0136700	9.24912205030891	0	4.9955	0.00094605	0.0030269	1	1971228	1975465	4238		Conserved hypothetical protein. (Os01t0136700-01)
Os01g0137500	14.7868129594111	1.81207577744401	3.0286	0.00023322	0.00084375	1	2014791	2018248	3458	RECEPTOR-LIKE CYTOPLASMIC KINASE 22	Protein kinase, catalytic domain domain containing protein. (Os01t0137500-01)
Os01g0138800	58.0279313347406	0	6.323	1.7256e-16	1.9521e-15	1	2071843	2073609	1564		Peptidase C26 domain containing protein. (Os01t0138800-01)
Os01g0139200	326.252470793699	76.7595299325282	2.0876	7.3551e-48	2.4437e-46	1	2084490	2087203	2246		Octicosapeptide/Phox/Bem1p domain containing protein. (Os01t0139200-01);Octicosapeptide/Phox/Bem1p domain containing protein. (Os01t0139200-02);Conserved hypothetical protein. (Os01t0139200-03)
Os01g0140500	64.9205891684103	25.4415439153139	1.3515	4.1875e-07	2.2542e-06	1	2137800	2138539	499		Similar to 60S ribosomal protein L26B. (Os01t0140500-01)
Os01g0141000	318.417227273374	68.7139134806768	2.2122	1.5437e-49	5.2803e-48	1	2202278	2203787	1510	APETALA2/ETHYLENE-RESPONSIVE ELEMENT BINDING PROTEIN 129	AP2/ERF and B3 domain-containing protein, Salt stress response (Os01t0141000-01)
Os01g0141600	1.06040889748765	17.3234444323647	-4.03	0.00012874	0.00048856	1	2245732	2250435	1631	ROOT UV-B SENSITIVE 5	Protein of unknown function DUF647 family protein. (Os01t0141600-01)
Os01g0142100	40.4133613153625	183.81696686392	-2.1854	1.9718e-18	2.4828e-17	1	2266281	2271051	1626	EGY2	Peptidase M50 family protein. (Os01t0142100-01);Similar to Metalloendopeptidase. (Os01t0142100-02)
Os01g0142300	2.29755261122323	17.7583426189513	-2.9503	0.00085627	0.0027697	1	2275067	2278872	1709	sulfoquinovosyldiacylglycerol 2	Glycosyl transferase, group 1 domain containing protein. (Os01t0142300-01);Glycosyl transferase, group 1 domain containing protein. (Os01t0142300-02)
Os01g0143800	159.120246228563	34.6468888647294	2.1993	1.8445e-25	3.2705e-24	1	2374541	2376761	1072		Mitochondrial glycoprotein family protein. (Os01t0143800-01);Mitochondrial glycoprotein family protein. (Os01t0143800-03)
Os01g0143900	47.7184003869441	6.52347279879843	2.8708	9.8911e-11	7.7455e-10	1	2377369	2377984	616		Conserved hypothetical protein. (Os01t0143900-01)
Os01g0144100	4.12381237911862	72.7729632221513	-4.1414	2.2765e-15	2.4418e-14	1	2383611	2385593	873		Similar to Thylakoid lumenal 15 kDa protein, chloroplast precursor (p15). (Os01t0144100-01)
Os01g0148000	33.049410638365	8.69796373173124	1.9259	9.4233e-06	4.2832e-05	1	2599732	2603593	2524		Similar to predicted protein. (Os01t0148000-00)
Os01g0149800	36.8786649904037	254.922820370823	-2.7892	2.7288e-34	6.4251e-33	1	2693231	2695079	654	METALLOTHIONEIN 2A	Metallothionein-like protein type 2. (Os01t0149800-01)
Os01g0150000	45.5386709865528	119.669484342402	-1.3939	1.88e-06	9.3686e-06	1	2707624	2711422	2351	eceriferum10, eceriferum 10	Similar to Synaptic glycoprotein SC2. (Os01t0150000-01);3-oxo-5-alpha-steroid 4-dehydrogenase, C-terminal domain containing protein. (Os01t0150000-02)
Os01g0150200	49.9570413927513	24.8616796665318	1.0068	0.00020973	0.00076452	1	2717836	2721203	1122	PAS2B	Protein-tyrosine phosphatase-like, PTPLA domain containing protein. (Os01t0150200-01);Protein-tyrosine phosphatase-like, PTPLA domain containing protein. (Os01t0150200-02)
Os01g0151200	27.8651893617587	546.087156290526	-4.2926	5.0349e-107	3.9767e-105	1	2770142	2774609	1445		Similar to Inner membrane protein ALBINO3, chloroplast precursor. Splice isoform 2. (Os01t0151200-01);Similar to inner membrane protein ALBINO3. (Os01t0151200-02);Similar to inner membrane protein ALBINO3. (Os01t0151200-03)
Os01g0151400	1.06040889748765	13.9167	-3.7141	0.00089769	0.0028903	1	2776973	2781723	2393		Similar to Gamma-glutamyl transferase. (Os01t0151400-01)
Os01g0151700	0	30.0804579055705	-6.9961	6.8625e-08	4.0164e-07	1	2800516	2803701	1428		Similar to Short-chain dehydrogenase Tic32. (Os01t0151700-01)
Os01g0158000	59.5596330755561	23.3395360134788	1.3516	1.2538e-06	6.3969e-06	1	3047432	3052194	1815	IMPORTIN ALPHA 2	Importin alpha-2 subunit. (Os01t0158000-01);Importin alpha-2 subunit. (Os01t0158000-02)
Os01g0158400	0	13.8442589396722	-6.2916	0.00021366	0.00077775	1	3058564	3059717	905		Galactose-binding like domain containing protein. (Os01t0158400-01);Galactose-binding like domain containing protein. (Os01t0158400-02)
Os01g0159300	193.406800580663	55.0146206032001	1.8138	3.467e-25	6.0854e-24	1	3100294	3105226	2000		Zinc finger, RING/FYVE/PHD-type domain containing protein. (Os01t0159300-01)
Os01g0159400	512.648790329861	84.5152142599885	2.6007	1.1429e-91	7.466e-90	1	3108117	3113940	1978		Similar to Acyl-coenzyme A oxidase 4, peroxisomal (EC 1.3.3.6) (AOX 4) (Short- chain acyl-CoA oxidase) (SAOX) (AtCX4) (G6p) (AtG6). (Os01t0159400-01)
Os01g0159800	33.1083222437809	0	6.0491	3.973e-10	2.9216e-09	1	3129056	3130722	1348	basic helix-loop-helix protein 035	Similar to DNA binding protein. (Os01t0159800-01)
Os01g0164600	14.3744317214992	220.71082969268	-3.9406	7.8389e-42	2.2552e-40	1	3332952	3336035	1359	protein phosphatase 2C01, protein phosphatase 2C 01, protein phosphatase 2C1, protein phosphatase 2C 1, protein phosphatase 1	Protein phosphatase 2C-related domain containing protein. (Os01t0164600-01)
Os01g0165000	51.2530967119029	14.8590213750409	1.7863	1.2119e-07	6.9092e-07	1	3356383	3361204	2533	DEHYDRATION-RESPONSIVE ELEMENT-BINDING PROTEIN 2A	Transcription factor, Dehydration and salt stress tolerance (Os01t0165000-01);DRE binding protein 2. (Os01t0165000-02)
Os01g0166800	2.94558027079902	34.1395076470451	-3.5348	3.649e-07	1.9796e-06	1	3425794	3429573	2028		Similar to ETG1 (E2F TARGET GENE 1). (Os01t0166800-01)
Os01g0168100	31.6944437137974	111.33393576616	-1.8126	4.6225e-09	3.0437e-08	1	3479396	3484579	1806		KIP1-like domain containing protein. (Os01t0168100-01);Similar to CENP-E like kinetochore protein. (Os01t0168100-02)
Os01g0169800	3.77034274662274	52.9850957324628	-3.8128	5.6779e-11	4.5466e-10	1	3577473	3581859	2040	FISH BONE, TRYPTOPHAN AMINOTRANSFERASE 2	Tryptophan aminotransferase, Indole-3-acetic acid (IAA) biosynthesis (Os01t0169800-01)
Os01g0171000	1.64952495164745	20.7301468939594	-3.6516	5.7499e-05	0.00023203	1	3667476	3673008	2161	BRASSINOSTEROID INSENSITIVE 1-associated receptor kinase, SERK-like gene 5, bri1-associated receptor kinase 1 (BAK1) homologue 4	BRASSINOSTEROID INSENSITIVE 1-associated receptor kinase 1 precursor (EC 2.7.1.37) (BRI1-associated receptor kinase 1) (Somatic embryogenesis receptor-like kinase 3). (Os01t0171000-01);Similar to Leucine-rich repeat receptor-like kinase. (Os01t0171000-02)
Os01g0171800	6.48027659575784	81.8333421093714	-3.6586	1.2482e-15	1.3556e-14	1	3696155	3699718	1576		Conserved hypothetical protein. (Os01t0171800-01)
Os01g0172100	5.89116054159803	85.9648748819437	-3.8671	4.6998e-17	5.4846e-16	1	3711212	3713653	1652	PHOSPHOENOLPYRUVATE/PHOSPHATE TRANSLOCATOR 3	Similar to Triose phosphate/phosphate translocator, non-green plastid, chloroplast precursor (CTPT). (Os01t0172100-01)
Os01g0173000	3.47578471954284	32.0374997452101	-3.2044	2.7257e-06	1.3334e-05	1	3737904	3742067	3651		Putative thiol-disulphide oxidoreductase DCC domain containing protein. (Os01t0173000-01)
Os01g0173900	567.731141393803	30.5878391232549	4.2142	1.0234e-140	1.0713e-138	1	3804672	3810720	5017	MULTIDRUG RESISTANCE-ASSOCIATED PROTEIN 3	Similar to MRP-like ABC transporter. (Os01t0173900-01)
Os01g0174300	33.9919963250207	12.9019795354013	1.3976	0.00018694	0.0006888	1	3820177	3824512	1355		Flavoprotein pyridine nucleotide cytochrome reductase domain containing protein. (Os01t0174300-01);Flavoprotein pyridine nucleotide cytochrome reductase domain containing protein. (Os01t0174300-02)
Os01g0174900	31.4587972921335	10.872454664664	1.5328	0.00014678	0.00055088	1	3842779	3845436	895	GLUTAREDOXIN 1	Thioredoxin fold domain containing protein. (Os01t0174900-01)
Os01g0175100	193.112242553584	15.6563347171162	3.6246	1.5074e-45	4.7365e-44	1	3855147	3856033	887		Kv1.4 voltage-gated K+ channel family protein. (Os01t0175100-01)
Os01g0175400	10.7808237911244	0	4.2166	0.00050096	0.0017022	1	3870734	3874321	1338		Ankyrin repeat containing protein. (Os01t0175400-01)
Os01g0178000	181.624479497467	42.330090161092	2.1012	1.4194e-27	2.7283e-26	1	4051885	4057571	1898		Pyridoxal phosphate-dependent transferase, major region, subdomain 1 domain containing protein. (Os01t0178000-01);Similar to Transaminase/ transferase, transferring nitrogenous groups. (Os01t0178000-02)
Os01g0178400	5.06639806577431	51.3179860172143	-3.3404	1.3077e-09	9.1296e-09	1	4068636	4070331	845		Similar to Protein phosphatase 2A B'kappa subunit. (Os01t0178400-01)
Os01g0178500	59.7953	174.901554038896	-1.5484	1.8036e-10	1.3776e-09	1	4073916	4076438	1118	IAA1	Similar to Auxin-responsive protein (Aux/IAA) (Fragment). (Os01t0178500-02)
Os01g0178900	48.4253396519358	6.45098976770067	2.9082	5.6993e-11	4.5617e-10	1	4106828	4108508	1681		Similar to Symbiosis-related disease resistance protein (Fragment). (Os01t0178900-01)
Os01g0179000	30.6929464217258	1.59462668415073	4.2666	3.9437e-09	2.6165e-08	1	4110402	4112126	1725	ACYLTRANSFERASE 6	Transferase family protein. (Os01t0179000-01)
Os01g0179400	87.7193804643947	39.5757349793771	1.1483	9.9985e-08	5.7587e-07	1	4127232	4140631	6843	SUBSTANDARD STARCH GRAIN4	Amyloplast-localized protein containing DUF490, Regulation of starch grain sizes (Os01t0179400-01)
Os01g0179800	10.3684425532125	66.6843886099395	-2.6851	1.0841e-09	7.6452e-09	1	4167514	4173240	1750		TMS membrane protein/tumour differentially expressed protein family protein. (Os01t0179800-01)
Os01g0180300	0	77.9917414611901	-7.3706	8.4182e-18	1.0265e-16	1	4208556	4213302	2062		Lipoprotein, type 6 family protein. (Os01t0180300-01);Hypothetical conserved gene. (Os01t0180300-02)
Os01g0182400	18.9106253385297	5.6536764256253	1.7419	0.0015296	0.0046967	1	4322736	4326342	2034		Conserved hypothetical protein. (Os01t0182400-01)
Os01g0182600	349.758201354675	913.358674862878	-1.3848	4.0289e-39	1.0821e-37	1	4329362	4338486	4216	GIGANTEA	GIGANTEA protein. (Os01t0182600-01);GIGANTEA protein. (Os01t0182600-03)
Os01g0183000	39.2940408124589	5.36374430123426	2.873	4.3123e-09	2.8491e-08	1	4395060	4397438	1585		Similar to GmCK3p (EC 2.7.1.32) (Fragment). (Os01t0183000-01)
Os01g0185400	194.231563056487	69.4387437916544	1.484	2.1312e-20	2.9627e-19	1	4536009	4540065	1923	OsWD40-6	WD40 repeat domain containing protein. (Os01t0185400-01)
Os01g0186400	14.1976969052513	0	7.6138	9.7241e-05	0.00037742	1	4586170	4591083	4914		Hypothetical conserved gene. (Os01t0186400-01)
Os01g0187400	232.229548549794	111.406418797258	1.0597	1.5856e-16	1.7973e-15	1	4673407	4684765	4969		Similar to glycine-rich protein. (Os01t0187400-01)
Os01g0187900	101.740342553398	30.5878391232549	1.7339	2.2783e-13	2.147e-12	1	4714730	4718746	1432		Similar to Transcription factor MYBS2. (Os01t0187900-01)
Os01g0188100	62.4463017409392	30.9502542787437	1.0127	3.1888e-05	0.00013413	1	4726734	4731142	1379		Isopenicillin N synthase family protein. (Os01t0188100-01)
Os01g0188400	15.1991941973229	78.5716057099722	-2.37	1.2081e-09	8.4679e-09	1	4739271	4744472	1773	NADP-MALIC ENZYME 1	NADP-dependent malic enzyme, chloroplast precursor (EC 1.1.1.40) (NADP-ME). (Os01t0188400-01);Similar to Malic enzyme. (Os01t0188400-02)
Os01g0188900	13.9031388781714	45.664309591589	-1.7157	0.00034675	0.0012177	1	4761327	4767478	1823		Similar to Ankyrin-like protein-like protein. (Os01t0188900-01)
Os01g0190000	39.3529524178749	216.796746013401	-2.4618	3.3148e-25	5.83e-24	1	4800233	4802174	1050		Similar to oxidoreductase. (Os01t0190000-01)
Os01g0190300	2.7099338491351	41.6052598501144	-3.9404	4.0251e-09	2.6685e-08	1	4816831	4818958	1790	IAA2	Similar to Auxin-responsive protein IAA26 (Indoleacetic acid-induced protein 26) (Phytochrome-associated protein 1). (Os01t0190300-01)
Os01g0191100	111.284022630787	37.0388288909555	1.5871	3.1567e-13	2.9427e-12	1	4852435	4854387	693		Similar to Acidic ribosomal protein P2a-4 (Fragment). (Os01t0191100-01)
Os01g0191200	1.94408297872735	252.675846406792	-7.0221	4.8877e-55	1.8544e-53	1	4872158	4873806	1212		Similar to Acid phosphatase. (Os01t0191200-01);Similar to Acid phosphatase. (Os01t0191200-02)
Os01g0191500	235.234040426009	116.770163098492	1.0104	7.4688e-16	8.1882e-15	1	4891518	4896876	2010		Similar to Mitochondrial processing peptidase. (Os01t0191500-01)
Os01g0191700	181.742302708299	68.7863965117745	1.4017	4.9598e-18	6.1211e-17	1	4905609	4909339	1997	phosphofructokinase 1	Similar to Pyrophosphate-fructose-6-phosphate 1-phosphotransferase-like protein (Pyrophosphate-dependent phosphofructo-1-kinase-like protein). (Os01t0191700-01)
Os01g0193900	43.9480576403213	12.3221152866193	1.8345	6.5721e-07	3.4754e-06	1	5030157	5038482	2277	ALWAYS EARLYLIKE 1	Homeodomain-like domain containing protein. (Os01t0193900-01);Hypothetical conserved gene. (Os01t0193900-02)
Os01g0194300	202.597011025556	28.4858312214198	2.8303	4.5483e-40	1.2525e-38	1	5060605	5065209	2114	NPR1 HOMOLOG 1	Ankyrin-repeat protein, Herbivore-induced defense response, Blast disease resistance (Os01t0194300-01)
Os01g0196300	12.1357907156919	0	6.3874	0.00016805	0.00062395	1	5201862	5203996	1749	DITERPENOID PHYTOALEXIN FACTOR, basic helix-loop-helix protein 025	Basic helix-loop-helix (bHLH) transcription factor, Diterpenoid phytoalexin factor, Biosynthesis of diterpenoid phytoalexins, Stress response (Os01t0196300-01)
Os01g0197400	13.4907576402595	61.6105764330963	-2.1912	3.7542e-07	2.0335e-06	1	5258298	5260964	997		Conserved hypothetical protein. (Os01t0197400-01)
Os01g0198200	46.7758147002884	97.4896768264876	-1.0595	0.0013343	0.0041546	1	5329063	5335518	1668		Similar to Casein kinase-like protein. (Os01t0198200-01);Similar to predicted protein. (Os01t0198200-02);Similar to predicted protein. (Os01t0198200-03)
Os01g0198900	3.8881659574547	306.458255481331	-6.3005	6.0193e-68	2.8423e-66	1	5373630	5374681	1002		Polyketide cyclase/dehydrase domain containing protein. (Os01t0198900-01);Polyketide cyclase/dehydrase domain containing protein. (Os01t0198900-02)
Os01g0200500	17.6734816247941	4.71139702135442	1.9074	0.0012709	0.0039727	1	5442866	5446246	1453		MPPN family protein. (Os01t0200500-01)
Os01g0200700	4734.84355049317	20893.5961290849	-2.1417	0	0	1	5478545	5479749	565	METALLOTHIONEIN I-3A	Similar to Metallothionein-like protein type 3 (MT-3) (MWMT3). (Os01t0200700-01)
Os01g0201100	32.7548526112851	2.17449093293281	3.913	2.5106e-09	1.7002e-08	1	5507567	5509494	1753		Similar to xylosyltransferase oxt. (Os01t0201100-01)
Os01g0201200	38.1747203095553	282.321406125776	-2.8866	2.4439e-39	6.584e-38	1	5510522	5514454	2565		Similar to Protein kinase. (Os01t0201200-01)
Os01g0205300	2.41537582205519	69.0038456050678	-4.8364	7.1358e-16	7.8329e-15	1	5768175	5769203	626		Similar to rho termination factor, N-terminal domain containing protein. (Os01t0205300-00)
Os01g0208700	12.4892603481878	202.735037980436	-4.0208	3.8837e-39	1.0447e-37	1	5899561	5909560	3494	PEP carboxylase 2, Phosphoenolpyruvate carboxylase 2, phosphoenolpyruvate carboxylase 4, PEPCase 4	Similar to Phosphoenolpyruvate carboxylase (Fragment). (Os01t0208700-01)
Os01g0209000	33.8741731141887	13.4093607530857	1.3369	0.00028186	0.0010047	1	5911506	5916779	2091		Alg9-like mannosyltransferase family protein. (Os01t0209000-01);Alg9-like mannosyltransferase family protein. (Os01t0209000-02)
Os01g0210500	1.06040889748765	14.7140553128453	-3.7945	0.00056936	0.0019118	1	6007921	6009027	952		Similar to SOUL-like protein. (Os01t0210500-01)
Os01g0214500	79.1182860736616	4.13153277257234	4.2593	3.461e-21	4.9827e-20	1	6257846	6258501	540		Conserved hypothetical protein. (Os01t0214500-01)
Os01g0214600	0	13.6992928774767	-4.8613	0.00031954	0.0011288	1	6267440	6270770	1412	GDSL ESTERASE/LIPASE PROTEIN 2	Lipase, GDSL domain containing protein. (Os01t0214600-01)
Os01g0218700	26.2745760155272	188.238431760884	-2.8408	2.6283e-26	4.8379e-25	1	6500709	6507086	1885	ABC TRANSPORTER D FAMILY MEMBER 1	ABC transporter integral membrane type 1 domain containing protein. (Os01t0218700-01);Similar to peroxisomal membrane ABC transporter family, PMP family. (Os01t0218700-02)
Os01g0221600	4.06490077370264	26.2388572573892	-2.6904	0.00012866	0.00048848	1	6659237	6662320	1575		Malate transporter, aliminium toerance domain containing protein. (Os01t0221600-00)
Os01g0221700	0	37.0388288909555	-5.5958	1.5126e-09	1.0489e-08	1	6663533	6666725	1008		Similar to GDT1-like protein 1, chloroplastic. (Os01t0221700-00)
Os01g0221800	0	45.374377467198	-7.2672	4.8247e-11	3.8813e-10	1	6667187	6667623	350	-	-
Os01g0222700	42.9465603482497	19.8603505207863	1.1127	0.00025656	0.00092128	1	6705859	6710552	2657		Protein of unknown function DUF659 domain containing protein. (Os01t0222700-01);Protein of unknown function DUF659 domain containing protein. (Os01t0222700-02)
Os01g0223900	20.3245038685132	3.04428730610593	2.739	3.5102e-05	0.00014676	1	6787094	6789730	2637		Serine/threonine protein kinase-related domain containing protein. (Os01t0223900-01)
Os01g0224000	13.6085808510915	1.23221152866193	3.4652	0.00020968	0.00076449	1	6790903	6793320	2418		Serine/threonine protein kinase-related domain containing protein. (Os01t0224000-00)
Os01g0227800	19.3230065764415	67.4092189209171	-1.8026	5.669e-06	2.6653e-05	1	7071481	7073788	1849		Similar to cDNA, clone: J075083L18, full insert sequence. (Os01t0227800-01)
Os01g0229600	0	23.8469172311631	-4.7541	2.3064e-06	1.1399e-05	1	7176001	7177050	943		Conserved hypothetical protein. (Os01t0229600-01)
Os01g0232500	37.4088694391475	14.9315044061386	1.325	0.00014728	0.00055261	1	7340717	7345302	1307	UBIQUITIN-CONJUGATING ENZYME 42	Ubiquitin-conjugating enzyme/RWD-like domain containing protein. (Os01t0232500-01);Similar to PFU3/UBC26 (UBIQUITIN-CONJUGATING ENZYME 26); ubiquitin-protein ligase. (Os01t0232500-02)
Os01g0232800	171.314948549671	79.2964360209498	1.1113	2.9608e-13	2.7675e-12	1	7352223	7357332	1679		Similar to KOB1. (Os01t0232800-01)
Os01g0233000	57.2620804643329	141.631842765024	-1.3065	1.1941e-06	6.1225e-06	1	7363663	7366111	1241	developmentally regulated plasma membrane polypeptide 1	DREPP plasma membrane polypeptide family protein. (Os01t0233000-01)
Os01g0235100	5.18422127660627	103.070870221015	-4.3134	1.1652e-21	1.7261e-20	1	7457835	7459834	957		Similar to predicted protein. (Os01t0235100-01)
Os01g0235400	32.7548526112851	10.4375564780775	1.6499	5.2676e-05	0.00021361	1	7477678	7482814	1963		Similar to predicted protein. (Os01t0235400-01);Similar to Importin-alpha re-exporter (Cellular apoptosis susceptibility protein homolog). (Os01t0235400-02)
Os01g0236700	29.6914491296541	480.345047084858	-4.016	3.5304e-90	2.2471e-88	1	7571236	7576792	2047	NLP3	Octicosapeptide/Phox/Bem1p domain containing protein. (Os01t0236700-01);Hypothetical conserved gene. (Os01t0236700-02)
Os01g0236800	18.2625976789539	89.2990943124407	-2.2898	2.596e-10	1.9402e-09	1	7578100	7582923	1853	beta-amylase 4	Similar to predicted protein. (Os01t0236800-01)
Os01g0237100	25.0963439072076	147.140553128453	-2.5516	2.0066e-18	2.5249e-17	1	7590433	7592743	1167		Phosphoglycerate mutase domain containing protein. (Os01t0237100-01)
Os01g0238500	13.3140228240116	908.212379654937	-6.092	6.1309e-198	8.8045e-196	1	7665423	7668089	1484		Similar to Branched-chain-amino-acid aminotransferase-like protein 3, chloroplast precursor. (Os01t0238500-01);Similar to Branched-chain-amino-acid aminotransferase-like protein 3, chloroplast precursor. (Os01t0238500-02)
Os01g0239000	111.460757447035	421.488825833476	-1.919	5.4731e-33	1.2383e-31	1	7686901	7693984	1856	GLK2	Hypothetical conserved gene. (Os01t0239000-01);Similar to Phosphate starvation regulator protein (Regulatory protein of P- starvation acclimation response Psr1). (Os01t0239000-02)
Os01g0239100	7.4817738878295	37.1113119220533	-2.3104	4.0996e-05	0.00016909	1	7712339	7721253	3487	DnaJ domain protein B1	Heat shock protein DnaJ family protein. (Os01t0239100-01);Heat shock protein DnaJ family protein. (Os01t0239100-02)
Os01g0242600	62.4463017409392	139.167	-1.1561	2.3558e-05	0.00010137	1	7862065	7867775	2413		C2 calcium-dependent membrane targeting domain containing protein. (Os01t0242600-01);C2 calcium-dependent membrane targeting domain containing protein. (Os01t0242600-02)
Os01g0243200	73.4627719537275	22.6147057025012	1.6998	7.289e-10	5.2468e-09	1	7894961	7900550	2252	Os_F0797	Similar to integral membrane transporter family protein. (Os01t0243200-01);Biopterin transport-related protein BT1 family protein. (Os01t0243200-02)
Os01g0246700	100.562110445078	7.90065038965587	3.67	1.0672e-24	1.8343e-23	1	8084184	8086980	1605	WRKY GENE1	Similar to WRKY transcription factor 1. (Os01t0246700-01)
Os01g0248500	40.4722729207785	5.36374430123426	2.9156	2.0269e-09	1.3867e-08	1	8175587	8177889	1312		Similar to Pathogen-related protein. (Os01t0248500-01)
Os01g0249200	0	41.2428446946256	-6.1294	1.601e-10	1.2299e-09	1	8203832	8206969	1039	GERMIN-LIKE PROTEIN 1-1	Similar to Nectarin 1 precursor (EC 1.15.1.1) (Superoxide dismutase [Mn]). (Os01t0249200-01)
Os01g0251100	17.2611003868822	4.5664309591589	1.9184	0.0013997	0.0043345	1	8291337	8296089	1293		Similar to 50S ribosomal protein L3-2, chloroplast precursor. (Os01t0251100-01);Similar to 50S ribosomal protein L3-2, chloroplast precursor. (Os01t0251100-02)
Os01g0252600	0	13.0469455975969	-7.7909	0.00053763	0.0018151	1	8344471	8346041	1156		Similar to predicted protein. (Os01t0252600-00)
Os01g0253300	370.436174855684	164.536480591916	1.1708	1.5915e-28	3.1354e-27	1	8382115	8387231	2122	IMPORTIN ALPHA 1A	Importin alpha-1a subunit. (Os01t0253300-01);Importin alpha-1a subunit. (Os01t0253300-02)
Os01g0253900	430.820570407064	41.4602937879189	3.3773	5.2154e-95	3.54e-93	1	8404247	8408353	2415		Similar to triacylglycerol lipase. (Os01t0253900-01);Lipase, class 3 family protein. (Os01t0253900-02)
Os01g0254200	112.108785106611	55.0146206032001	1.027	1.8875e-08	1.1777e-07	1	8444463	8447053	675		Conserved hypothetical protein. (Os01t0254200-01)
Os01g0257400	39.7064220503707	19.4254523341998	1.0314	0.00079482	0.0025878	1	8593792	8599448	2319	ZINC FINGER CCCH DOMAIN-CONTAINING PROTEIN 5	Zinc finger, CCCH-type domain containing protein. (Os01t0257400-01)
Os01g0264700	82.5940707932044	35.8791003933914	1.2029	1.0491e-07	6.0241e-07	1	9004534	9008221	1562		Cellular retinaldehyde binding/alpha-tocopherol transport family protein. (Os01t0264700-01)
Os01g0265400	8.18871315282127	32.6898470250899	-1.9971	0.00057725	0.0019364	1	9040786	9053950	4662		Conserved hypothetical protein. (Os01t0265400-01);Conserved hypothetical protein. (Os01t0265400-02)
Os01g0266000	101.386872920902	20.3677317384706	2.3155	1.3108e-17	1.5752e-16	1	9074613	9083794	3439		RNA-binding protein Lupus La domain containing protein. (Os01t0266000-01)
Os01g0266500	3.8881659574547	31.747567620819	-3.0295	5.9947e-06	2.8085e-05	1	9114579	9117424	1159		Phenazine biosynthesis PhzC/PhzF protein family protein. (Os01t0266500-01)
Os01g0266600	7.54068549324548	37.5462101086398	-2.3159	3.5821e-05	0.0001494	1	9118186	9121411	859	PRXIIF	Thioredoxin fold domain containing protein. (Os01t0266600-01);Thioredoxin fold domain containing protein. (Os01t0266600-02)
Os01g0266800	4187.96711741663	1776.26916008171	1.2374	0	0	1	9133740	9140430	1826		Cystinosin/ERS1p repeat containing protein. (Os01t0266800-01)
Os01g0267900	149.63547775659	30.3703900299616	2.3007	4.3946e-25	7.6747e-24	1	9195546	9198962	791	Calmodulin 1-3, calmodulin 1	Similar to Calmodulin NtCaM3 (Calmodulin NtCaM4) (Calmodulin NtCaM5) (Calmodulin NtCaM6) (Calmodulin NtCaM7) (Calmodulin NtCaM8) (Calmodulin NtCaM11) (Calmodulin NtCaM12). (Os01t0267900-01)
Os01g0268300	12.018	62.915270992856	-2.3882	4.5101e-08	2.7001e-07	1	9225213	9237025	2150	GYRB	Similar to DNA gyrase B subunit. (Os01t0268300-01);Similar to DNA gyrase subunit B, chloroplastic/mitochondrial. (Os01t0268300-02)
Os01g0268600	64.2725615088345	11.6697680067394	2.4614	2.4367e-12	2.1547e-11	1	9245577	9253404	3061		Glycoside hydrolase, family 31 protein. (Os01t0268600-01)
Os01g0269000	100.856668472158	32.4723979317966	1.635	1.6856e-12	1.509e-11	1	9268690	9272912	1736		Similar to Hydroxymethylglutaryl-CoA lyase. (Os01t0269000-01)
Os01g0271400	17.7913048356261	57.5515266916217	-1.6937	7.1679e-05	0.00028561	1	9379123	9383262	1107	CHLOROPLAST PROTEASE R4	Peptidase S14, ClpP family protein. (Os01t0271400-00)
Os01g0276100	219.327906963695	78.0642244922878	1.4904	6.178e-23	9.786e-22	1	9665409	9670111	1522	ISOCITRATE DEHYDROGENASE SUBUNIT A	Similar to 3-isopropylmalate dehydrogenase, chloroplast precursor (EC 1.1.1.85) (Beta-IPM dehydrogenase) (IMDH) (3-IPM-DH). (Os01t0276100-01)
Os01g0276200	21.090354738921	1.59462668415073	3.7253	2.3679e-06	1.1699e-05	1	9671077	9676036	1301	voltage-dependent anion channel 7, voltage-dependent anion-selective channel 7	Similar to Mitochondrial import receptor subunit TOM40. (Os01t0276200-00)
Os01g0276700	33.4617918762768	10.3650734469797	1.6908	3.4041e-05	0.00014253	1	9694027	9699817	1705		Similar to Pyruvate kinase, cytosolic isozyme (EC 2.7.1.40) (PK). (Os01t0276700-01);Similar to Pyruvate kinase, cytosolic isozyme (EC 2.7.1.40) (PK). (Os01t0276700-02);Similar to Pyruvate kinase. (Os01t0276700-03);Similar to Pyruvate kinase. (Os01t0276700-04)
Os01g0278900	2.65102224371911	157.070728388847	-5.8887	9.7877e-36	2.409e-34	1	9859354	9860677	624		Similar to 50S ribosomal protein L40. (Os01t0278900-01)
Os01g0279100	14.0798736944193	2096.06429328503	-7.2179	0	0	1	9874379	9876678	1151	PHARBITIS NIL LEUCINE ZIPPER	Subunit of magnesium-protoporphyrin IX monomethyl ester cyclase (EC:1.14.13.81), Core component of FLU-YGL8-LCAA-POR complex, Chlorophyll biosynthesis, Chloroplast development (Os01t0279100-01);Similar to Magnesium-protoporphyrin ix monomethyl ester cyclase (Fragment). (Os01t0279100-02)
Os01g0279300	279.358832882579	73.7877	1.9207	7.4208e-38	1.916e-36	1	9887657	9889123	686	calmodulin 3	Similar to Calmodulin 1 (Fragment). (Os01t0279300-01)
Os01g0279700	96.8506793038717	524.849628178882	-2.4381	7.7434e-58	3.079e-56	1	9913390	9917318	1658	PHOSPHATE TRANSPORTER 21	Major facilitator superfamily protein. (Os01t0279700-01);Major facilitator superfamily protein. (Os01t0279700-02);Non-protein coding transcript. (Os01t0279700-03)
Os01g0281000	52.2545940039746	219.188686039627	-2.0685	4.8794e-20	6.6034e-19	1	10003952	10007742	2347	F-box protein 6	Cyclin-like F-box domain containing protein. (Os01t0281000-01)
Os01g0281100	0	26.8187215061713	-8.8305	2.3949e-06	1.1822e-05	1	10008075	10011595	1650		Conserved hypothetical protein. (Os01t0281100-01)
Os01g0281400	349.404731722179	133.00636206439	1.3934	5.9186e-33	1.3356e-31	1	10021423	10027120	3422		Coatomer, beta subunit domain containing protein. (Os01t0281400-00)
Os01g0283300	26.6869572534391	66.9018377032328	-1.3259	0.00070251	0.0023115	1	10134096	10135327	1168		Conserved hypothetical protein. (Os01t0283300-01);Conserved hypothetical protein. (Os01t0283300-02)
Os01g0286100	2.65102224371911	76.6870469014304	-4.8544	1.7037e-17	2.0333e-16	1	10271157	10274304	2513	PIL15	Phytochrome-interacting factor-like protein, Basic helix-loop-helix factor, Repression of seedling growth in the dark (Os01t0286100-01)
Os01g0286600	0	64.4374146459089	-7.7732	1.3854e-14	1.4045e-13	1	10291889	10295449	1926	Proporphyrinogen oxidase, protoporphyrinogen oxidase 1	Similar to Plastidal protoporphyrinogen oxidase. (Os01t0286600-01)
Os01g0290800	174.083794004222	8.91541282502452	4.2873	9.7987e-45	3.0297e-43	1	10516472	10518597	2126		Hypothetical protein. (Os01t0290800-01)
Os01g0292200	8.95456402322901	84.5876972910863	-3.2398	1.7719e-14	1.7849e-13	1	10622951	10627532	1027	CALCINEURIN B-LIKE PROTEIN-INTERACTING PROTEIN KINASE 1	Serine/threonine protein kinase domain containing protein. (Os01t0292200-01);Similar to CBL-interacting protein kinase 1. (Os01t0292200-02);Similar to CBL-interacting protein kinase 1. (Os01t0292200-03)
Os01g0292900	301.509596518987	95.5326349868481	1.6581	8.6513e-35	2.0792e-33	1	10650597	10656755	3094	RICE SQUAMOSA PROMOTER-BINDING-LIKE 1	Similar to Squamosa-promoter binding-like protein 2. (Os01t0292900-01);Similar to Squamosa-promoter binding-like protein 2. (Os01t0292900-02)
Os01g0293000	51.3120083173189	23.1220869201855	1.15	4.5468e-05	0.00018621	1	10657543	10660137	1568	S-Adenosyl-l-methionine synthetase 3	Similar to S-adenosylmethionine synthetase 1 (EC 2.5.1.6) (Methionine adenosyltransferase 1) (AdoMet synthetase 1) (Fragment). (Os01t0293000-01)
Os01g0294700	0	44.6495471562204	-6.7585	3.9192e-11	3.1719e-10	1	10748692	10750233	1331	peroxidase, class III peroxidase 11	Haem peroxidase, plant/fungal/bacterial family protein. (Os01t0294700-01)
Os01g0295900	2.7099338491351	21.5999432671326	-2.9947	0.00020806	0.0007597	1	10814139	10818530	1252		Similar to cDNA clone:J023064I01, full insert sequence. (Os01t0295900-01)
Os01g0300200	226.86859245694	91.618551307569	1.3081	1.7657e-20	2.4684e-19	1	10999316	11005978	2186	ACLB-1	Similar to ATP-citrate lyase subunit B. (Os01t0300200-01);Similar to ATP-citrate lyase subunit B. (Os01t0300200-02);Similar to ACLB-1 (ATP-citrate lyase B-1). (Os01t0300200-03)
Os01g0300600	123.832194584391	42.1851240988965	1.5536	3.1458e-14	3.1308e-13	1	11025448	11029186	1629		Similar to carbohydrate binding. (Os01t0300600-01)
Os01g0301000	13.7853156673394	2.75435518171489	2.3233	0.0016036	0.0049051	1	11065094	11068774	1978		Pentatricopeptide repeat domain containing protein. (Os01t0301000-01)
Os01g0302000	0	24.499264511043	-8.7	5.5947e-06	2.6332e-05	1	11118689	11119272	460		Hypothetical conserved gene. (Os01t0302000-00)
Os01g0303200	60.8556883947077	16.7435801835826	1.8618	3.62e-09	2.4138e-08	1	11211855	11221413	3755		Conserved hypothetical protein. (Os01t0303200-01)
Os01g0304000	92.0788392651773	32.5448809628944	1.5004	1.4157e-10	1.0914e-09	1	11249654	11251227	546		Similar to Ribosomal protein L29. (Os01t0304000-01)
Os01g0307686	22.8577029014004	0	7.3008	5.3488e-07	2.8476e-06	1	11505079	11506118	933		Similar to embryonic abundant protein-like. (Os01t0307686-00)
Os01g0309800	38.4103667312192	159.172736290682	-2.051	8.5549e-15	8.7961e-14	1	11611069	11612597	1187		Similar to Hydrogenase expression/formation protein hypB. (Os01t0309800-01)
Os01g0310550	13.6085808510915	44.7220301873181	-1.7165	0.00039713	0.001376	1	11665735	11666894	1160	-	-
Os01g0311800	24.6839626692958	0	6.4117	8.1697e-08	4.7415e-07	1	11715268	11717784	1769	PECTIN METHYLESTERASE 2	Similar to Pectin methylesterase 8 (Fragment). (Os01t0311800-01);Similar to Pectinesterase. (Os01t0311800-02)
Os01g0314000	21.9151172147447	3.04428730610593	2.8477	1.2491e-05	5.5855e-05	1	11800240	11803815	1673		Protein of unknown function DUF3615 domain containing protein. (Os01t0314000-01);Protein of unknown function DUF3615 domain containing protein. (Os01t0314000-02);Protein of unknown function DUF3615 domain containing protein. (Os01t0314000-03)
Os01g0314100	748.825416442526	54.0723411989292	3.7917	9.6755e-176	1.3033e-173	1	11804161	11809029	2003		Catalytic domain of components of various dehydrogenase complexes containing protein. (Os01t0314100-01)
Os01g0314800	829.063023019091	162.361989658983	2.3523	7.107e-134	7.0569e-132	1	11863682	11864412	600	LATE EMBRYOGENESIS ABUNDANT PROTEIN 9	Late embryogenesis abundant protein 3 family protein. (Os01t0314800-01)
Os01g0315800	99.1482319150949	16.0912329037028	2.6233	3.1152e-19	4.0578e-18	1	11906864	11910915	1426	dTDP-glucose 4-6-dehydratase-like protein, UDP-xylose synthase 2, UDP-glucuronic acid decarboxylase 2	UDP-glucuronic acid decarboxylase (EC 4.1.1.35). (Os01t0315800-01);Similar to DTDP-glucose 4-6-dehydratase-like protein (Fragment). (Os01t0315800-02)
Os01g0316600	24.5072278530478	211.577967774362	-3.1099	1.9234e-32	4.285e-31	1	11958911	11964676	2194		Similar to pre-mRNA-splicing factor SF2. (Os01t0316600-01)
Os01g0321300	42.5930907157538	373.939957433345	-3.1341	1.8059e-56	7.0838e-55	1	12235589	12248125	4332		Similar to Protein translocase subunit secA. (Os01t0321300-00)
Os01g0323300	2.35646421663921	50.2307405507479	-4.4139	1.7908e-11	1.4932e-10	1	12344403	12350966	1885		RNA-binding, CRM domain domain containing protein. (Os01t0323300-00)
Os01g0326300	64.1547382980026	14.2791571262588	2.1676	4.9562e-11	3.9835e-10	1	12517993	12519238	1144		Haem peroxidase, plant/fungal/bacterial family protein. (Os01t0326300-01)
Os01g0328400	224.040835396973	74.3675899063021	1.591	3.9629e-25	6.9416e-24	1	12645608	12646401	794	UBIQUITIN 5	Ubiquitin. (Os01t0328400-01)
Os01g0328600	27.6884545455108	96.474914391119	-1.8009	5.8007e-08	3.4272e-07	1	12650573	12654287	1742		Similar to cyclase/dehydrase. (Os01t0328600-01)
Os01g0329800	27.5706313346788	6.23354067440739	2.145	1.8265e-05	7.9966e-05	1	12725141	12731526	2256	incompatible strain of P. avenae-induced gene 1	YT521-B-like protein family protein. (Os01t0329800-01);Hypothetical conserved gene. (Os01t0329800-02)
Os01g0332800	46.9525495165363	477.808140996436	-3.3472	1.1621e-76	6.2327e-75	1	12915334	12919209	1720	SERINE CARBOXYPEPTIDASE 3	Similar to Serine carboxypeptidase II-like protein. (Os01t0332800-01);Similar to SCPL33. (Os01t0332800-02)
Os01g0337900	157.352898066083	27.6885178793444	2.5066	1.9917e-28	3.9063e-27	1	13272614	13282008	2139		Similar to Dihydrolipoamide dehydrogenase. (Os01t0337900-01)
Os01g0338200	156.351400774012	60.5958139977276	1.3675	2.5956e-15	2.7738e-14	1	13296370	13305252	1929		Mov34/MPN/PAD-1 family protein. (Os01t0338200-01)
Os01g0338600	28.3364822050865	84.8776294154773	-1.5827	5.7873e-06	2.7194e-05	1	13319295	13323798	1362		Similar to cysteine sulfinate desulfinase/cysteine desulfurase and related enzymes. (Os01t0338600-01)
Os01g0343500	0	17.3959274634625	-4.8841	4.9167e-05	0.00020022	1	13582038	13584915	1537		Similar to TPR repeat. (Os01t0343500-01)
Os01g0348700	126.365393617278	38.4884895129107	1.7151	4.6514e-16	5.1612e-15	1	13896299	13898120	684		Similar to 60S ribosomal protein L23a (L25). (Os01t0348700-01)
Os01g0348900	294.970408317814	6.59595582989619	5.4828	1.9884e-78	1.1004e-76	1	13903285	13904626	684	SALT PROTEIN	SalT gene product (Salt-induced protein). (Os01t0348900-01)
Os01g0352100	2.35646421663921	36.6764137354667	-3.9602	3.1233e-08	1.9049e-07	1	14101994	14108083	1404		2OG-Fe(II) oxygenase domain containing protein. (Os01t0352100-01)
Os01g0355600	143.862140425824	69.4387437916544	1.0509	1.05e-10	8.2038e-10	1	14308159	14316509	3669		Galactose-binding like domain containing protein. (Os01t0355600-01)
Os01g0358300	8.54218278531715	98.9393374484428	-3.5339	4.8016e-18	5.93e-17	1	14506676	14513133	913		Tetratricopeptide-like helical domain containing protein. (Os01t0358300-01);Non-protein coding transcript. (Os01t0358300-03)
Os01g0362100	11.6644978723641	138.370106365624	-3.5683	8.2087e-25	1.4207e-23	1	14754835	14764507	2482		Esterase/lipase/thioesterase domain containing protein. (Os01t0362100-01)
Os01g0363300	1.06040889748765	19.4979353652975	-4.2006	3.7495e-05	0.0001555	1	14793093	14797054	908		Uncharacterised protein family UPF0497, trans-membrane plant subgroup domain containing protein. (Os01t0363300-01);Uncharacterised protein family UPF0497, trans-membrane plant subgroup domain containing protein. (Os01t0363300-02)
Os01g0364100	14.1976969052513	1.88455880854177	2.9134	0.00038528	0.00134	1	14825133	14828267	2189		Similar to OSIGBa0145M07.8 protein. (Os01t0364100-00)
Os01g0369000	219.092260542031	74.8749711239864	1.549	6.6758e-24	1.1069e-22	1	15130898	15139459	2989	Cullin-1, Cullin 1	Similar to Cullin-1. (Os01t0369000-01);Similar to Cullin-1. (Os01t0369000-02)
Os01g0375000	58.3224893618205	13.8442589396722	2.0748	9.0754e-10	6.4684e-09	1	15462065	15465895	2241	Os_F0781	GTP1/OBG domain containing protein. (Os01t0375000-01)
Os01g0375200	344.986361315981	9.71272616709988	5.1505	4.713e-91	3.0673e-89	1	15479968	15493392	1686	3-dehydroquinate dehydratase/shikimate dehydrogenase	Similar to shikimate biosynthesis protein aroDE. (Os01t0375200-01);Similar to shikimate biosynthesis protein aroDE. (Os01t0375200-02);Similar to shikimate biosynthesis protein aroDE. (Os01t0375200-03)
Os01g0376700	3.94707756287068	34.4294397714362	-3.1248	1.6146e-06	8.1088e-06	1	15568888	15573347	1608		Similar to Sucrose-phosphatase (EC 3.1.3.24). (Os01t0376700-01)
Os01g0382000	417.565459188469	3.76911761708354	6.7916	1.2188e-105	9.4968e-104	1	15934495	15935317	823	PATHOGENESIS-RELATED GENE 1B	Similar to Pathogenesis-related protein PRB1-2 precursor. (Os01t0382000-01)
Os01g0382400	13.1961996131796	0	4.9233	8.0182e-05	0.00031601	1	15958748	15959497	750	PATHOGENESIS-RELATED GENE 1-12	Similar to Pathogenesis-related protein PRB1-2 precursor. (Os01t0382400-01)
Os01g0384800	180.799717021644	55.1595866653956	1.7127	2.8575e-22	4.3786e-21	1	16130515	16131331	817		Conserved hypothetical protein. (Os01t0384800-01)
Os01g0386700	98.1467346230232	260.069115578764	-1.4059	1.3803e-12	1.2453e-11	1	16232158	16234453	1294		Similar to BSK1 (BR-SIGNALING KINASE 1); ATP binding / binding / kinase/ protein kinase/ protein tyrosine kinase. (Os01t0386700-01)
Os01g0388000	0	10.7274886024685	-5.1866	0.0012677	0.0039649	1	16325492	16327497	1060	CYTOCHROME P450 HYDROXYLASE 734A6	Similar to Cytochrome P450 monooxygenase CYP72A5 (Fragment). (Os01t0388000-01)
Os01g0389200	20.2066806576813	0	7.123	2.0653e-06	1.0253e-05	1	16415043	16416009	967		Protein of unknown function DUF679 family protein. (Os01t0389200-01)
Os01g0389700	111.873138684947	5.14629520794098	4.4422	9.9683e-30	2.0523e-28	1	16435858	16436778	921		Protein of unknown function DUF679 family protein. (Os01t0389700-01)
Os01g0390300	11.959055899444	49.288461146477	-2.0431	1.6746e-05	7.3667e-05	1	16468660	16479809	1511		Nucleic acid-binding, OB-fold domain containing protein. (Os01t0390300-01);Nucleic acid-binding, OB-fold domain containing protein. (Os01t0390300-02)
Os01g0393000	24.8017858801277	85.892391850846	-1.7921	3.4482e-07	1.8742e-06	1	16716670	16719374	1193		Conserved hypothetical protein. (Os01t0393000-01);Hypothetical conserved gene. (Os01t0393000-02)
Os01g0495900	34.2865543521006	119.452035249109	-1.8007	1.58e-09	1.093e-08	1	17012671	17016236	2232		Similar to CRS2-associated factor 1. (Os01t0495900-01)
Os01g0498200	21.7972940039127	474.473921565939	-4.4441	3.2784e-95	2.2428e-93	1	17155310	17157677	1118		Conserved hypothetical protein. (Os01t0498200-01)
Os01g0500400	2.06190618955931	51.5354351105076	-4.6435	5.0071e-12	4.3351e-11	1	17262122	17263066	945		Conserved hypothetical protein. (Os01t0500400-01)
Os01g0501700	79.8841369440693	220.203448474996	-1.4629	1.2145e-11	1.022e-10	1	17341236	17346405	1397	SEC-INDEPENDENT PROTEIN TRANSLOCASE SUBUNIT C	Similar to TATC (CpTatC). (Os01t0501700-01)
Os01g0501800	184.51114816285	7021.35873940894	-5.25	0	0	1	17349338	17350785	1331	PHOTOSYSTEM II SUBUNIT	Similar to Photosystem II oxygen-evolving complex protein 1 (Fragment). (Os01t0501800-01)
Os01g0503400	80.6499878144771	364.08226520405	-2.1745	1.1467e-34	2.7407e-33	1	17454023	17464973	1977	NATURAL RESISTANCE-ASSOCIATED MACROPHAGE PROTEIN 6	Similar to (Rice Genome Annotation Project) metal transporter Nramp6. (Os01t0503400-01);Similar to cDNA clone:J013164K10, full insert sequence. (Os01t0503400-02);Similar to OsNramp1 (Integral membrane protein). (Os01t0503400-03);Similar to (Rice Genome Annotation Project) metal transporter Nramp6. (Os01t0503400-04);Similar to cDNA clone:J013164K10, full insert sequence. (Os01t0503400-05)
Os01g0504500	90.4882259189458	12.7570134732058	2.8264	8.7968e-19	1.1215e-17	1	17504553	17512361	2917		Similar to Transparent testa 12 protein. (Os01t0504500-01);Multi antimicrobial extrusion protein MatE family protein. (Os01t0504500-02)
Os01g0507700	36.7019301741557	105.82522540273	-1.5278	9.6801e-07	5.0226e-06	1	17741064	17742255	1022		Heavy metal transport/detoxification protein domain containing protein. (Os01t0507700-01)
Os01g0508000	0	140.762046391851	-7.3155	6.1583e-31	1.3146e-29	1	17756115	17764819	1472	BETA-GLUCOSIDASE 1	Similar to Beta-glucosidase. (Os01t0508000-01);Similar to Beta-mannosidase 2. (Os01t0508000-02)
Os01g0510600	9.8971497098847	98.9393374484428	-3.3215	4.5026e-17	5.2687e-16	1	17947850	17951625	1315	fluorescent 1	Tetratricopeptide-like helical domain containing protein. (Os01t0510600-01)
Os01g0511000	19.2051833656096	52.4052314836807	-1.4482	0.0010584	0.0033622	1	17975866	17977327	1415		Similar to LOB domain protein 40. (Os01t0511000-01)
Os01g0511100	134.259548743019	51.3179860172143	1.3875	1.4357e-13	1.3738e-12	1	17990846	17993750	1030		UspA domain containing protein. (Os01t0511100-01)
Os01g0511200	38.940571179963	11.5972849756416	1.7475	5.2207e-06	2.4685e-05	1	17994680	17997769	1470		Conserved hypothetical protein. (Os01t0511200-01)
Os01g0511600	1.06040889748765	206.286706504226	-7.6039	1.0569e-43	3.2106e-42	1	18013678	18017027	1568		Similar to lrgB-like family protein. (Os01t0511600-01);Similar to lrgB-like family protein. (Os01t0511600-02)
Os01g0513100	22.5042332689045	61.4656103709007	-1.4496	0.00038585	0.0013412	1	18087603	18092828	804	protein phosphatase 2C03, protein phosphatase 2C 03, protein phosphatase 2C3, protein phosphatase 2C 3, protein phosphatase 7	Similar to Protein phosphatase 2C ABI2. (Os01t0513100-01)
Os01g0516600	42.5341791103378	16.5261310902894	1.3639	3.8152e-05	0.00015807	1	18284605	18288878	1499		Similar to Stable protein 1. (Os01t0516600-01);Similar to Stable protein 1. (Os01t0516600-02)
Os01g0524500	1.82625976789539	57.6964927538172	-4.9815	1.1474e-13	1.1009e-12	1	18755303	18756817	1321	transcription factor MYBS1	Conserved hypothetical protein. (Os01t0524500-01);Transcription factor, Regulation of nutrient mobilization in germination (Os01t0524500-02)
Os01g0527700	88.9565241781303	38.995870730595	1.1898	4.2012e-08	2.5226e-07	1	18961353	18969005	1590		Protohaem IX farnesyltransferase, mitochondria domain containing protein. (Os01t0527700-01);Protohaem IX farnesyltransferase, mitochondria domain containing protein. (Os01t0527700-02)
Os01g0532600	2.35646421663921	24.9341626976295	-3.4034	1.9693e-05	8.5743e-05	1	19242042	19243812	1587	HIGH-AFFINITY K+ TRANSPORTER 3	Similar to HKT1 (High-affinity potassium uptake transporter). (Os01t0532600-00)
Os01g0534900	10.9575586073723	37.6911761708354	-1.7823	0.0007779	0.0025385	1	19394542	19405480	2858	HYPEROSMOLALITY-GATED CALCIUM-PERMEABLE CHANNEL 1.1	Similar to Hv711N16.16 (Fragment). (Os01t0534900-01)
Os01g0536000	22.2096752418246	82.268240295958	-1.8891	1.8191e-07	1.0154e-06	1	19469262	19477590	1801	CALCINEURIN B-LIKE PROTEIN-INTERACTING PROTEIN KINASE 8	Similar to CBL-interacting serine/threonine-protein kinase 24 (EC 2.7.1.37) (SNF1-related kinase 3.11) (SALT OVERLY SENSITIVE 2 protein). (Os01t0536000-01)
Os01g0537250	40.8846541586904	4.49394792806114	3.1855	4.4095e-10	3.2317e-09	1	19549155	19550345	1191		Protein of unknown function DUF3778 domain containing protein. (Os01t0537250-01)
Os01g0539400	77.1152914895183	175.771350412069	-1.1886	9.7144e-07	5.0368e-06	1	19824231	19826621	1337		Hypothetical protein. (Os01t0539400-01);Hypothetical protein. (Os01t0539400-02)
Os01g0541900	129.193150677245	57.768975784915	1.1612	7.5663e-11	5.9789e-10	1	19962944	19970079	2398	protein phosphatase 2C04, protein phosphatase 2C 04, protein phosphatase 2C4, protein phosphatase 2C 4, protein phosphatase 8	Protein kinase, core domain containing protein. (Os01t0541900-01)
Os01g0548600	30.6929464217258	0	5.9398	1.6245e-09	1.1228e-08	1	20464727	20466410	833		Protein kinase, catalytic domain domain containing protein. (Os01t0548600-01)
Os01g0550100	171.491683365919	67.119286796526	1.3533	1.8507e-16	2.091e-15	1	20581641	20589583	1731		Similar to Ubiquitin-specific protease 6. (Os01t0550100-01);Similar to Ubiquitin-specific protease 6. (Os01t0550100-02)
Os01g0551100	34.5222007737645	86.6172221618236	-1.3271	0.0001137	0.00043614	1	20665550	20671003	1298		Ribonuclease III domain containing protein. (Os01t0551100-01)
Os01g0552300	124.362399033134	332.189731521036	-1.4175	6.8214e-16	7.4973e-15	1	20738654	20742427	1363	protein phosphatase 2C05, protein phosphatase 2C 05, protein phosphatase 2C5, protein phosphatase 2C 5, protein phosphatase 9	Similar to Protein phosphatase-2C. (Os01t0552300-01)
Os01g0555100	0	10.3650734469797	-5.459	0.0014255	0.004409	1	20935789	20937436	931	stress repressive zinc finger protein 3	Similar to TATA-binding protein associated factor 2N (RNA-binding protein 56) (TAFII68) (TAF(II)68). (Os01t0555100-01)
Os01g0556650	0	28.3408651592243	-4.9101	2.1334e-07	1.1829e-06	1	21039083	21040738	1656		Hypothetical protein. (Os01t0556650-00)
Os01g0556700	0	11.5972849756416	-5.2991	0.00077457	0.0025281	1	21040111	21041071	550	nitrate transporter 1.4	Hypothetical conserved gene. (Os01t0556700-00)
Os01g0557500	4.1827239845346	52.0428163281919	-3.6372	1.9814e-10	1.5022e-09	1	21071497	21076720	1961	Ca(2+)/H(+) EXCHANGER 1A	Cation/proton exchanger 1a. (Os01t0557500-01)
Os01g0559600	122.005934816495	407.572083862706	-1.7401	2.6656e-27	5.0845e-26	1	21230393	21234906	1552	vacuolar processing enzyme 2, legumain 1	Similar to C13 endopeptidase NP1 precursor. (Os01t0559600-01);Similar to Asparaginyl endopeptidase. (Os01t0559600-02)
Os01g0560000	251.964936364148	47.766317493424	2.3992	9.5914e-43	2.8248e-41	1	21265812	21270762	1336	ILL1	Similar to Auxin amidohydrolase. (Os01t0560000-01);Similar to cDNA clone:001-205-F05, full insert sequence. (Os01t0560000-02)
Os01g0563000	15.5526638298188	3.55166852379025	2.1306	0.0013406	0.004171	1	21415022	21441440	1505	FK506 binding protein 73	Hypothetical conserved gene. (Os01t0563000-01);Peptidyl-prolyl cis-trans isomerase, FKBP-type domain containing protein. (Os01t0563000-02);Hypothetical conserved gene. (Os01t0563000-03);Hypothetical conserved gene. (Os01t0563000-04);Hypothetical conserved gene. (Os01t0563000-05);Hypothetical conserved gene. (Os01t0563000-06)
Os01g0565900	66.9824953579696	21.3824941738393	1.6474	7.6021e-09	4.9162e-08	1	21631182	21633086	1140		Similar to Protein transport protein Sec61 beta subunit. (Os01t0565900-01);Non-protein coding transcript. (Os01t0565900-02)
Os01g0566100	84.007949323188	15.8013007793117	2.4105	2.1778e-15	2.3374e-14	1	21637031	21643111	2256	EARLY FLOWERING 3.2	Conserved hypothetical protein. (Os01t0566100-01)
Os01g0572700	22.5042332689045	4.63891399025666	2.2783	6.543e-05	0.00026245	1	22021849	22027269	1726		Conserved hypothetical protein. (Os01t0572700-01)
Os01g0574600	12.7249067698518	76.0346996215506	-2.579	2.2976e-10	1.7283e-09	1	22088204	22091018	1254		Similar to Gamma hydroxybutyrate dehydrogenase (EC 1.1.1.61). (Os01t0574600-01)
Os01g0574800	0	13.1194286286946	-4.3395	0.00063177	0.0021015	1	22098634	22099659	1026		Harpin-induced 1 domain containing protein. (Os01t0574800-01)
Os01g0575200	48.2486048356879	14.1341910640633	1.7713	3.2225e-07	1.757e-06	1	22138044	22142395	1990	basic helix-loop-helix protein 024	Helix-loop-helix DNA-binding domain containing protein. (Os01t0575200-01)
Os01g0575500	224.924509478213	89.7339924990273	1.3257	1.2714e-20	1.7918e-19	1	22163109	22180388	3971	OsWD40-16	Similar to predicted protein. (Os01t0575500-01)
Os01g0581300	11.6644978723641	281.669058845897	-4.5938	2.5959e-58	1.037e-56	1	22535013	22538645	1861	e-ionone-forming lycopene cyclase, lycopene e-cyclase, epsilon-ionone-forming lycopene cyclase, lycopene epsilon-cyclase	Similar to Lycopene epsilon-cyclase (Fragment). (Os01t0581300-01)
Os01g0583100	4.65401682786245	67.8441171075036	-3.8657	8.9297e-14	8.63e-13	1	22618198	22624094	1563	protein phosphatase 2C6, protein phosphatase 2C 6, protein phosphatase 10, OsABI-LIKE1, ABI-LIKE1, ABI-LIKE 1	Similar to Protein phosphatase 2C. (Os01t0583100-01)
Os01g0584900	37.8801622824754	1.95704183963953	4.2747	6.0688e-11	4.8402e-10	1	22731943	22733237	1091	WRKY GENE 77	WRKY transcription factor 28-like (WRKY5) (WRKY transcription factor 77). (Os01t0584900-01)
Os01g0585300	6.06789535784597	401.62847531269	-6.0485	1.2132e-88	7.5833e-87	1	22754546	22755398	754		Protein of unknown function DUF1118 family protein. (Os01t0585300-01)
Os01g0588900	29.8092723404861	268.549630217202	-3.1714	1.4589e-41	4.1833e-40	1	22955070	22959148	1023	LONELY GUY 1	Cytokinin-activating enzyme, Bioactive cytokinin synthesis (Os01t0588900-01);Similar to carboxy-lyase. (Os01t0588900-02)
Os01g0589000	6.12680696326195	43.7072677519495	-2.8347	3.2822e-07	1.7879e-06	1	22980027	22983152	1823		Nucleic acid-binding, OB-fold domain containing protein. (Os01t0589000-01)
Os01g0589800	4.88966324952637	73.3528274709334	-3.907	6.9339e-15	7.2062e-14	1	23004127	23004931	304		Similar to OHP2. (Os01t0589800-01)
Os01g0597600	17.4378352031302	3.8416006481813	2.1824	0.00058508	0.0019596	1	23447173	23448687	1515	amino acid transporter-like 15	Amino acid transporter, transmembrane domain containing protein. (Os01t0597600-01)
Os01g0597800	18.3804208897859	0	5.2001	2.9649e-06	1.4435e-05	1	23456074	23458035	1962		UDP-glucuronosyl/UDP-glucosyltransferase family protein. (Os01t0597800-01)
Os01g0600900	57.8511965184927	5513.78417560663	-6.5746	0	0	1	23607363	23608541	914	CHLOROPHYLL A/B BINDING PROTEIN 2R	Chlorophyll a-b binding protein 2, chloroplast precursor (LHCII type I CAB-2) (LHCP). (Os01t0600900-02);Similar to Chlorophyll a-b binding protein 2, chloroplastic. (Os01t0600900-03)
Os01g0602466	27.6884545455108	5.72615945672306	2.2736	9.6987e-06	4.4014e-05	1	23682415	23685494	1681		Hypothetical protein. (Os01t0602466-00)
Os01g0602800	5.12530967119029	38.3435234507152	-2.9033	1.219e-06	6.2409e-06	1	23727763	23733053	2864	RECEPTOR-LIKE CYTOPLASMIC KINASE 42	Serine/threonine protein kinase-related domain containing protein. (Os01t0602800-01)
Os01g0603300	1.41387852998353	18.2657238366356	-3.6914	0.00014808	0.0005554	1	23760347	23762387	1325		Similar to MCB2 protein. (Os01t0603300-01);Similar to MCB2 protein. (Os01t0603300-02)
Os01g0609300	336.385266925248	5.14629520794098	6.0304	1.693e-88	1.0544e-86	1	24075070	24081389	2885	PLEIOTROPIC DRUG RESISTANCE 9	Similar to Pleiotropic drug resistance protein 3. (Os01t0609300-01);Hypothetical conserved gene. (Os01t0609300-02)
Os01g0609900	363.720251838263	1.66710971524849	7.7693	2.2411e-85	1.3246e-83	1	24107086	24115287	4635	PLEIOTROPIC DRUG RESISTANCE 8	Similar to Pleiotropic drug resistance protein 4. (Os01t0609900-01);Similar to PDR-like ABC transporter (PDR4 ABC transporter). (Os01t0609900-02)
Os01g0610400	23.859200193472	5.72615945672306	2.0589	9.5558e-05	0.00037139	1	24145891	24148846	877		Acyl-CoA N-acyltransferase domain containing protein. (Os01t0610400-01)
Os01g0611000	0	38.2710404196174	-7.0216	1.1932e-09	8.3705e-09	1	24181111	24183979	1580		Protein of unknown function DUF642 domain containing protein. (Os01t0611000-01);Hypothetical conserved gene. (Os01t0611000-02)
Os01g0615050	8441.44394005582	14.7865383439431	9.1571	0	0	1	24390676	24391763	641		Proteinase inhibitor I13, potato inhibitor I family protein. (Os01t0615050-00)
Os01g0615100	6752.62494759591	7.68320129636259	9.7795	0	0	1	24392841	24393423	486		Similar to Substilin /chymotrypsin-like inhibitor (Proteinase inhibitor). (Os01t0615100-01)
Os01g0616500	24.6839626692958	7.90065038965587	1.6435	0.00046136	0.0015791	1	24480898	24483661	1196		Similar to 50S ribosomal protein L22. (Os01t0616500-01)
Os01g0617600	11.4288514507002	0	3.8414	0.00045858	0.0015708	1	24549202	24554122	2432		Plant organelle RNA recognition domain domain containing protein. (Os01t0617600-00)
Os01g0618100	2.12081779497529	23.7019511689676	-3.4823	2.5741e-05	0.0001099	1	24579647	24582075	1325		Similar to IN2-2 protein. (Os01t0618100-01)
Os01g0618200	10.1917077369646	87.2695694417034	-3.0981	2.9544e-14	2.9453e-13	1	24584355	24589429	1452	protein phosphatase 2C07, protein phosphatase 2C 07, protein phosphatase 2C7, protein phosphatase 2C 7, protein phosphatase 11	Protein phosphatase 2C family protein. (Os01t0618200-01)
Os01g0618800	76.8207334624384	409.964023888932	-2.4159	5.2134e-45	1.6177e-43	1	24616103	24618581	1355	FTSH9	Similar to ATP-dependent zinc metalloprotease FTSH 9, chloroplastic/mitochondrial. (Os01t0618800-01);Similar to Cell division protease ftsH homolog 9, chloroplastic/mitochondrial. (Os01t0618800-02)
Os01g0621300	18.4393324952018	119.307069186913	-2.6938	3.0432e-16	3.4094e-15	1	24763107	24768254	3089		Hypothetical conserved gene. (Os01t0621300-01)
Os01g0625200	0	15.8737838104095	-4.3734	0.00016433	0.00061185	1	24961079	24962826	1248		Similar to kinesin motor family protein. (Os01t0625200-01);Hypothetical conserved gene. (Os01t0625200-02)
Os01g0629900	61.3269812380355	29.0656954702019	1.0772	1.8503e-05	8.0908e-05	1	25152108	25158338	1694	MAP kinase 20-1	Similar to Blast and wounding induced mitogen-activated protein kinase. (Os01t0629900-01);Similar to Mitogen-activated protein kinase 10. (Os01t0629900-02);Similar to Mitogen-activated protein kinase 10. (Os01t0629900-03);Similar to Mitogen-activated protein kinase 10. (Os01t0629900-04)
Os01g0631200	5.00748646035833	50.7381217684322	-3.3409	1.6143e-09	1.1162e-08	1	25234709	25238165	1388		Similar to siroheme uroporphyrinogen methyltransferase1. (Os01t0631200-01)
Os01g0631700	1.35496692456755	14.0617080329655	-3.3754	0.0014117	0.004368	1	25282067	25286614	2223		Similar to Ser Thr specific protein kinase-like protein. (Os01t0631700-01)
Os01g0633000	53.2560912960462	216.144398733521	-2.021	4.0312e-19	5.208e-18	1	25350681	25351536	748		Similar to 50S ribosomal protein L31. (Os01t0633000-01)
Os01g0633100	15.1402825919069	56.8991794117418	-1.91	1.1952e-05	5.3624e-05	1	25353805	25361883	2381	ADP-GLUCOSE PYROPHOSPHORYLASE LARGE SUBUNIT 2	ADP-glucose pyrophosphorylase large subunit, Controll of starch biosynthesis in endosperm development (Os01t0633100-01)
Os01g0634300	39.7064220503707	4.9288461146477	3.0101	1.7909e-09	1.2324e-08	1	25420384	25425723	4014	DnaJ domain protein C11	Conserved hypothetical protein. (Os01t0634300-00)
Os01g0635200	0	68.351498325188	-6.4798	2.1917e-16	2.473e-15	1	25462003	25463635	512		Homeodomain-like containing protein. (Os01t0635200-01)
Os01g0637600	18.2625976789539	87.7045	-2.2638	5.2321e-10	3.7992e-09	1	25585914	25589162	1042	peptide deformylase 1B	Similar to Peptide deformylase, chloroplast precursor (EC 3.5.1.88) (PDF) (Polypeptide deformylase). (Os01t0637600-01)
Os01g0639900	105.864154932517	12724.1786601185	-6.9092	0	0	1	25696671	25705077	1165	BETA-CARBONIC ANHYDRASE 1	beta-carbonic anhydrase (EC:4.2.1.1), Carbon assimilation, CO<sub>2</sub>-mediated stomatal pore response (Os01t0639900-01)
Os01g0641700	34.2276427466846	91.9809664630578	-1.4262	1.922e-05	8.3873e-05	1	25777616	25781934	1359		Uncharacterised protein family UPF0121 domain containing protein. (Os01t0641700-01)
Os01g0642000	0	11.8872171000327	-4.1972	0.0012912	0.0040311	1	25792699	25797614	1517	IMCEL2	Carboxylesterase, type B family protein. (Os01t0642000-01)
Os01g0642100	0	30.0079748744728	-5.1852	7.0223e-08	4.1044e-07	1	25798769	25800398	576		Hypothetical conserved gene. (Os01t0642100-01)
Os01g0642200	36.2895489362439	564.352880127162	-3.959	1.7048e-104	1.2936e-102	1	25800668	25801243	458		Conserved hypothetical protein. (Os01t0642200-01)
Os01g0644000	303.100209865219	3.26173639939921	6.538	2.5503e-78	1.4024e-76	1	25926370	25928206	601		Twin-arginine translocation pathway signal domain containing protein. (Os01t0644000-01);Twin-arginine translocation pathway signal domain containing protein. (Os01t0644000-02)
Os01g0645200	120.356409864848	307.76295004109	-1.3545	1.1077e-13	1.0652e-12	1	25973499	25980398	1594	BASS2	Hypothetical conserved gene. (Os01t0645200-01);Bile acid:sodium symporter domain containing protein. (Os01t0645200-02);Bile acid:sodium symporter domain containing protein. (Os01t0645200-03)
Os01g0649000	23.859200193472	7.68320129636259	1.6348	0.00059776	0.0019983	1	26183883	26190120	2234		WD40 repeat-like domain containing protein. (Os01t0649000-01)
Os01g0649100	248.724798066269	76.9044959947237	1.6934	1.1654e-29	2.3965e-28	1	26190754	26194403	1323	mitochondrial malate dehydrogenase, mitochondrial MDH	Malate dehydrogenase. (Os01t0649100-01);Malate dehydrogenase. (Os01t0649100-02)
Os01g0649200	52.2545940039746	11.1623867890551	2.2269	1.8112e-09	1.2449e-08	1	26200285	26201321	541	GDSL ESTERASE/LIPASE PROTEIN 18	Similar to Esterase. (Os01t0649200-01)
Os01g0649900	1.88517137331137	16.5261310902894	-3.132	0.00087688	0.0028306	1	26222617	26225117	1421	GDSL ESTERASE/LIPASE PROTEIN 20	Lipase, GDSL domain containing protein. (Os01t0649900-01)
Os01g0650200	119.649470599856	17.4684104945602	2.776	5.6487e-24	9.429e-23	1	26249386	26274184	2503	GDSL ESTERASE/LIPASE PROTEIN 21	Lipase, GDSL domain containing protein. (Os01t0650200-01);Similar to Esterase. (Os01t0650200-02);Similar to esterase. (Os01t0650200-03)
Os01g0650800	18.9106253385297	4.05904974147458	2.22	0.00030377	0.0010777	1	26282810	26285087	1783		Transposon, En/Spm-like domain containing protein. (Os01t0650800-01)
Os01g0653800	145.806223404551	60.8857461221187	1.2599	3.6426e-13	3.383e-12	1	26453784	26465951	3021		Similar to predicted protein. (Os01t0653800-01);WD40 repeat-like domain containing protein. (Os01t0653800-02);Similar to Peptidase S8 and S53, subtilisin, kexin, sedolisin; WD40-like. (Os01t0653800-03)
Os01g0654100	46.0099638298806	6.37850673660291	2.8507	2.4047e-10	1.8042e-09	1	26514543	26521761	1502		Similar to CTP synthase (EC 6.3.4.2) (UTP--ammonia ligase) (CTP synthetase). (Os01t0654100-01);CTP synthase domain containing protein. (Os01t0654100-02);Similar to CTP synthase. (Os01t0654100-03)
Os01g0654500	112.933547582434	32.3274318696011	1.8046	2.7841e-15	2.9679e-14	1	26533072	26537108	1686		Similar to NADP-isocitrate dehydrogenase. (Os01t0654500-01)
Os01g0655800	410.613889749383	121.554043150944	1.7562	8.4917e-50	2.9394e-48	1	26628877	26636906	2241		Similar to ACS-like protein. (Os01t0655800-01)
Os01g0656600	112.40334313369	56.1743491007642	1.0007	3.0262e-08	1.849e-07	1	26699254	26701573	2320		Conserved hypothetical protein. (Os01t0656600-01)
Os01g0660200	46.3634334623765	7.75568432746035	2.5797	1.1772e-09	8.2618e-09	1	26885484	26886719	1236	C10728, OsChib3a	Acidic class III chitinase OsChib3a precursor (Chitinase) (EC 3.2.1.14). (Os01t0660200-01)
Os01g0660900	9.48476847197283	36.8213797976622	-1.9569	0.00032664	0.0011513	1	26971446	26973519	1000		Similar to phosphoglycerate mutase family protein. (Os01t0660900-00)
Os01g0661500	31.2820624758856	74.7300050617909	-1.2564	0.000706	0.0023221	1	27008803	27012114	1329		Mov34/MPN/PAD-1 family protein. (Os01t0661500-01)
Os01g0661601	5.36095609285421	32.5448809628944	-2.6019	3.0161e-05	0.00012731	1	27013833	27014965	1133		Hypothetical gene. (Os01t0661601-01)
Os01g0662300	1.00149729207167	70.453506227023	-6.1364	6.3417e-17	7.3221e-16	1	27041773	27042644	470	RIBOSOMAL PROTEIN L12-2	Similar to Isoform 2 of 50S ribosomal protein L12, chloroplastic. (Os01t0662300-01)
Os01g0662700	2.17972940039127	33.9945415848496	-3.9631	9.8369e-08	5.6675e-07	1	27050876	27054574	1464		Similar to Naphthoate synthase (EC 4.1.3.36). (Os01t0662700-01)
Os01g0663051	0	14.5690892506498	-4.8648	0.00020564	0.0007518	1	27062505	27064276	726		Similar to SANT/MYB protein. (Os01t0663051-00)
Os01g0664000	19.3819181818575	59.4360855001635	-1.6166	0.00010933	0.00042116	1	27115631	27120123	1424	C-terminal processing peptidase 1, C-TERMINAL PROCESSING PEPTIDASE 1	Similar to carboxyl-terminal-processing protease. (Os01t0664000-00)
Os01g0664500	9.8971497098847	58.2038739715015	-2.556	3.5107e-08	2.1286e-07	1	27145068	27149003	1238		Lg106-like family protein. (Os01t0664500-01);Non-protein coding transcript. (Os01t0664500-02);Lg106-like family protein. (Os01t0664500-03)
Os01g0665400	41.4148586074342	12.3221152866193	1.7489	2.5968e-06	1.2751e-05	1	27185635	27191227	1483		Ribokinase family protein. (Os01t0665400-01)
Os01g0666600	8.48327117990117	180.555230464521	-4.4117	3.4139e-37	8.6728e-36	1	27246279	27247948	858		Conserved hypothetical protein. (Os01t0666600-00)
Os01g0668000	16.6719843327224	77.5568432746035	-2.2178	8.7697e-09	5.6439e-08	1	27336260	27339335	1109		CS domain containing protein. (Os01t0668000-01);CS domain containing protein. (Os01t0668000-02)
Os01g0668901	156.82269361734	1.44966062195521	6.7573	6.7341e-41	1.8935e-39	1	27386571	27389102	2532		Protein kinase, catalytic domain domain containing protein. (Os01t0668901-00)
Os01g0670100	54.4932350097818	2.97180427500817	4.1967	5.4246e-15	5.6715e-14	1	27474092	27476781	2690		Serine/threonine protein kinase-related domain containing protein. (Os01t0670100-01)
Os01g0672500	68.1018158608733	151.054636807732	-1.1493	1.2058e-05	5.4073e-05	1	27606058	27608639	1747		Glycosyl transferase, family 48 protein. (Os01t0672500-01)
Os01g0673500	18.4393324952018	80.746096642905	-2.1306	1.2458e-08	7.9181e-08	1	27660018	27666746	1379		Similar to predicted protein. (Os01t0673500-01);Similar to Katanin p60 ATPase-containing subunit A1 (EC 3.6.4.3) (Katanin p60 subunit A1) (p60 katanin). Splice isoform 2. (Os01t0673500-02);Similar to predicted protein. (Os01t0673500-03)
Os01g0673800	37.1143114120676	145.183511288814	-1.9678	7.6237e-13	6.9549e-12	1	27677194	27681560	1398	guanine nucleotide exchange factor for Rop 6	Similar to ATP synthase protein I -related. (Os01t0673800-01);Similar to ATP synthase protein I -related. (Os01t0673800-02);Similar to predicted protein. (Os01t0673800-03)
Os01g0674100	35.1702284333403	5.2912612701365	2.7327	5.4105e-08	3.2087e-07	1	27692921	27702331	2329		Similar to ATP binding protein. (Os01t0674100-01);Protein kinase, core domain containing protein. (Os01t0674100-02);Similar to ATP binding protein. (Os01t0674100-03)
Os01g0674800	122.064846421911	57.8414588160127	1.0775	1.5177e-09	1.052e-08	1	27737142	27739719	1395		Serine/threonine-specific protein kinase NPK15-like. (Os01t0674800-01)
Os01g0675100	91.8431928435133	350.455455357671	-1.932	5.3006e-28	1.0326e-26	1	27745830	27747887	770	PRXIIC	Similar to peroxiredoxin. (Os01t0675100-01)
Os01g0675700	58.4992241780685	163.739167249841	-1.4849	3.0307e-09	2.0326e-08	1	27777432	27780995	1185	IAA5	Similar to Auxin-responsive protein IAA14 (Indoleacetic acid-induced protein 14) (SOLITARY-ROOT protein). (Os01t0675700-01);Similar to Auxin-responsive protein IAA14 (Indoleacetic acid-induced protein 14) (SOLITARY-ROOT protein). (Os01t0675700-02)
Os01g0677900	22.6809680851524	4.5664309591589	2.3123	5.3978e-05	0.00021848	1	27868771	27871845	3075		Protein of unknown function DUF2921 domain containing protein. (Os01t0677900-01)
Os01g0678100	2.23864100580725	20.8026299250572	-3.2161	0.0001525	0.00057109	1	27883020	27886068	3049		Protein of unknown function DUF2921 domain containing protein. (Os01t0678100-01)
Os01g0678500	47.1292843327843	247.312102105558	-2.3916	1.8723e-27	3.591e-26	1	27906660	27920949	2795	TWO-PORE CHANNEL 1	Voltage-gated Ca2+ channel protein, Elicitor-induced defense reponses, Hypersensitive cell death, Activation of MAPK cascade (Os01t0678500-01);Voltage-gated Ca2+ channel protein, Elicitor-induced defense reponses, Hypersensitive cell death, Activation of MAPK cascade (Os01t0678500-02)
Os01g0678600	9.01347562864499	206.866570753008	-4.5205	6.1572e-43	1.8227e-41	1	27922318	27924335	671		Ribosomal protein S20 family protein. (Os01t0678600-01);Similar to ribosomal protein rpS20. (Os01t0678600-02);Similar to ribosomal protein rpS20. (Os01t0678600-03)
Os01g0680700	49.3090137331755	139.529834863189	-1.5007	3.2118e-08	1.9568e-07	1	28016284	28021413	1951		Protein of unknown function DUF1639 family protein. (Os01t0680700-01);Hypothetical conserved gene. (Os01t0680700-02);Hypothetical conserved gene. (Os01t0680700-03)
Os01g0681200	111.932050290363	18.1207577744401	2.6269	1.559e-21	2.2977e-20	1	28061734	28067159	2458		Similar to Acyl-CoA synthetase (EC 6.2.1.3). (Os01t0681200-01);Similar to Acyl-CoA synthetase (EC 6.2.1.3). (Os01t0681200-02)
Os01g0681600	26.2745760155272	5.21877823903874	2.3319	1.2772e-05	5.7069e-05	1	28080392	28083298	1379		Hypothetical conserved gene. (Os01t0681600-01);Similar to Splicing factor 3A subunit 3 (Spliceosome associated protein 61) (SAP 61) (SF3a60). (Os01t0681600-02)
Os01g0681900	39.8242452612027	13.5543268152812	1.5549	1.651e-05	7.272e-05	1	28091236	28091512	277	-	-
Os01g0682001	23.1522609284803	2.24697396403057	3.3651	1.686e-06	8.4451e-06	1	28098847	28102930	1948		Similar to NADH dependent Glutamate Synthase. (Os01t0682001-01)
Os01g0682500	52.1367707931426	514.702003825196	-3.3034	2.3203e-81	1.3176e-79	1	28126575	28130263	1529		Similar to Protein Kinase C630.09c. (Os01t0682500-01)
Os01g0686800	101.151226499238	29.935491843375	1.7566	1.7826e-13	1.6899e-12	1	28330800	28333317	1320	RECEPTOR FOR ACTIVATED C-KINASE 1	Protein containing the WD-40 repeat, Innate immunuty (Os01t0686800-01);Similar to Guanine nucleotide-binding protein subunit beta-like protein A. (Os01t0686800-02)
Os01g0691500	49.4268369440075	124.380881363757	-1.3314	3.4852e-06	1.6827e-05	1	28541558	28545424	1598		Cytidylyltransferase domain containing protein. (Os01t0691500-01);Similar to Cytidyltransferase-related. (Os01t0691500-02)
Os01g0692300	3.8881659574547	83.2830027313266	-4.4209	4.7267e-18	5.8416e-17	1	28573135	28575675	2326		Protein of unknown function DUF827, plant domain containing protein. (Os01t0692300-01)
Os01g0692700	34.4632891683485	81.1085117983938	-1.2348	0.00053012	0.0017922	1	28583152	28586500	2572	RING finger protein OsRFPH2-23, RING-H2 protein 23	Similar to Protein binding protein. (Os01t0692700-01)
Os01g0693300	142.683908317504	19.642901427493	2.8607	5.7693e-29	1.1603e-27	1	28605063	28608212	2055		Similar to Lipid phosphate phosphatase 2 (EC 3.1.3.-) (AtLPP2) (Phosphatidic acid phosphatase 2) (AtPAP2) (Prenyl diphosphate phosphatase). (Os01t0693300-01)
Os01g0693400	22.0918520309926	112.348698201528	-2.3464	5.3014e-13	4.887e-12	1	28619585	28621117	1533	APETALA2/ETHYLENE-RESPONSIVE ELEMENT BINDING PROTEIN 127	Pathogenesis-related transcriptional factor and ERF, DNA-binding domain containing protein. (Os01t0693400-01)
Os01g0695300	26.7458688588551	407.644566893804	-3.9299	1.3906e-75	7.3223e-74	1	28752172	28755024	1076		Similar to Farnesyl pyrophosphate synthetase (FPP synthetase) (FPS) (Farnesyl diphosphate synthetase) [Includes: Dimethylallyltranstransferase (EC 2.5.1.1); Geranyltranstransferase (EC 2.5.1.10)]. (Os01t0695300-01)
Os01g0695700	1.11932050290363	217.956474510965	-7.6053	4.5269e-46	1.4433e-44	1	28768976	28780102	3819	MULTIDRUG RESISTANCE 9	Similar to MDR-like ABC transporter. (Os01t0695700-00)
Os01g0695800	261.096235203625	12.0321831622282	4.4396	4.8406e-67	2.243e-65	1	28786544	28787701	889	MULTIDRUG RESISTANCE 7	Similar to MDR-like ABC transporter. (Os01t0695800-01)
Os01g0696800	33.2261454546129	2.17449093293281	3.9336	1.837e-09	1.2617e-08	1	28835243	28836884	1428		Peptidase A1 domain containing protein. (Os01t0696800-01);Peptidase aspartic, catalytic domain containing protein. (Os01t0696800-02)
Os01g0699400	12.6659951644358	0	3.7487	0.00024858	0.00089504	1	28933836	28935191	1356		Serine/threonine protein kinase domain containing protein. (Os01t0699400-01)
Os01g0699600	21.2670895551689	0	7.1968	1.1975e-06	6.1384e-06	1	28946730	28948045	1316	NPK1-related protein kinase	Serine/threonine protein kinase domain containing protein. (Os01t0699600-01)
Os01g0702000	60.5022187622118	1.30469455975969	5.5352	2.0499e-17	2.4331e-16	1	29072787	29076338	1347	OsBBD1	Protein of unknown function DUF151 domain containing protein. (Os01t0702000-01)
Os01g0703400	39.2351292070429	451.859215863438	-3.5257	2.8077e-76	1.4966e-74	1	29158306	29162547	1332	farnesyl diphosphate synthase 1, farnesyl diphosphate synthase, FDP synthase	Similar to Farnesyl pyrophosphate synthetase (FPP synthetase) (FPS) (Farnesyl diphosphate synthetase) [Includes: Dimethylallyltranstransferase (EC 2.5.1.1); Geranyltranstransferase (EC 2.5.1.10)]. (Os01t0703400-01)
Os01g0704400	40.0598916828666	122.423839524117	-1.6117	3.0768e-08	1.8792e-07	1	29206326	29209606	2303		Conserved hypothetical protein. (Os01t0704400-01)
Os01g0704700	16.5541611218905	59.7260176245545	-1.8512	1.2436e-05	5.5635e-05	1	29216948	29221583	2522	CYSTATHIONINE B-SYNTHASE DOMAIN CONTAINING CHLORIDE CHANNEL PROTEIN 2	Similar to Chloride channel protein CLC-f (AtCLC-f). Splice isoform 2. (Os01t0704700-01)
Os01g0705300	8.12980154740529	46.1716908092733	-2.5057	1.265e-06	6.4459e-06	1	29240068	29246825	1854		Similar to PDE225/PTAC7. (Os01t0705300-01);Similar to predicted protein. (Os01t0705300-02)
Os01g0708350	98.6769390717671	40.5904974147458	1.2816	1.5268e-09	1.0578e-08	1	29431941	29434694	1380	-	-
Os01g0708900	71.1063077370883	19.7878674896886	1.8454	2.1941e-10	1.654e-09	1	29458644	29462865	1578		Mitochondrial substrate carrier family protein. (Os01t0708900-01)
Os01g0709500	52.5491520310545	184.831729299289	-1.8145	4.1062e-14	4.0518e-13	1	29483251	29492536	2697		Conserved hypothetical protein. (Os01t0709500-01);Conserved hypothetical protein. (Os01t0709500-02);Similar to Serine/threonine-protein kinase PBS1 (EC 2.7.1.37) (AvrPphB susceptible protein 1). (Os01t0709500-03);Similar to Protein kinase. (Os01t0709500-04)
Os01g0710000	153.287997292381	75.8172505282573	1.0156	6.6198e-11	5.2549e-10	1	29501122	29506948	1839	OsWD40-23	Similar to WD-repeat protein RBAP1. (Os01t0710000-01)
Os01g0710700	13.7264040619234	119.742	-3.1249	3.7073e-19	4.8038e-18	1	29529874	29532765	1810		Lipase, class 3 family protein. (Os01t0710700-01)
Os01g0711400	310.228514120552	2842.42206449867	-3.1957	0	0	1	29563666	29566585	1187		Similar to Victorin binding protein. (Os01t0711400-01)
Os01g0713200	603.431574275887	32.1824658074056	4.2288	1.1815e-149	1.3507e-147	1	29620958	29622314	1176	beta-1, 3-glucanase 10	Similar to Beta-glucanase. (Os01t0713200-01)
Os01g0714800	29.2790678917422	0	5.8718	3.7369e-09	2.4869e-08	1	29720923	29723065	1193	WRKY GENE 26	WRKY transcription factor 26. (Os01t0714800-01)
Os01g0716400	5.06639806577431	37.7636592019331	-2.898	1.506e-06	7.6052e-06	1	29816823	29819737	1869		Violaxanthin de-epoxidase family protein. (Os01t0716400-01)
Os01g0716800	0	11.2348698201528	-5.9903	0.000843	0.0027304	1	29830265	29836090	1937		Endonuclease/exonuclease/phosphatase domain containing protein. (Os01t0716800-01);Hypothetical conserved gene. (Os01t0716800-02)
Os01g0717400	0	14.4966062195521	-4.8576	0.00021428	0.00077977	1	29874486	29877459	1805		EGF-like, alliinase domain containing protein. (Os01t0717400-01)
Os01g0718300	5.71442572535009	68.351498325188	-3.5803	4.4891e-13	4.1492e-12	1	29927587	29931452	2879	DWARF 61	Receptor serine/threonine kinase, Organ development through controlling cell division and elongation (Os01t0718300-01);Similar to Systemin receptor SR160 precursor (EC 2.7.1.37) (Brassinosteroid LRR receptor kinase). (Os01t0718300-02);Similar to Brassinosteroid-insensitive 1. (Os01t0718300-03)
Os01g0719100	40.5311845261945	1091.52196530117	-4.7512	3.6294e-224	5.8395e-222	1	29965312	29970765	1707	RING zinc-finger protein 34, RING finger protein 1	Similar to RING finger and CHY zinc finger domain-containing protein 1. (Os01t0719100-01);Similar to PGPD14 protein. (Os01t0719100-02);Hypothetical gene. (Os01t0719100-03);RING zinc-finger protein, Stomata opening (Os01t0719100-04)
Os01g0719700	0	129.382210509502	-7.2934	1.3139e-28	2.6034e-27	1	30011021	30011903	603	IRON-SULFUR CLUSTER PROTEIN 36	Similar to HCF101 (HIGH-CHLOROPHYLL-FLUORESCENCE 101); ATP binding. (Os01t0719700-00)
Os01g0719800	0	44.5770641251226	-6.5635	3.5061e-11	2.8536e-10	1	30010144	30015371	1984		Hypothetical protein. (Os01t0719800-01)
Os01g0720500	1.06040889748765	1663.99294491128	-10.616	3.98e-238	6.9857e-236	1	30030998	30032054	596		Similar to Type I chlorophyll a/b-binding protein b (Fragment). (Os01t0720500-01);Non-protein coding transcript. (Os01t0720500-02)
Os01g0720800	24.6839626692958	5.94360855001635	2.0542	7.3822e-05	0.00029314	1	30048381	30049982	1602	OsSTA31	Hypothetical conserved gene. (Os01t0720800-01)
Os01g0721000	28.3364822050865	7.68320129636259	1.8829	5.088e-05	0.00020662	1	30059264	30060869	1606	heat shock protein 70, heat-shock protein 70, HEAT SHOCK PROTEIN 70KD	NB-ARC domain containing protein. (Os01t0721000-01)
Os01g0721200	8.66000599614911	0	5.9006	0.0013494	0.0041932	1	30068602	30070131	1530		Similar to cDNA clone:J013002N02, full insert sequence. (Os01t0721200-00)
Os01g0721900	103.920071953789	46.5341059647621	1.1591	5.4981e-09	3.5944e-08	1	30095422	30098794	1055		Similar to Nuclear RNA binding protein B (Fragment). (Os01t0721900-01);Similar to plasminogen activator inhibitor 1 RNA-binding protein. (Os01t0721900-02)
Os01g0722700	18.027	4.42146489696338	2.0276	0.00076866	0.0025097	1	30131389	30135248	2080	HEXOKINASE-9	Similar to Hexokinase. (Os01t0722700-01)
Os01g0723200	39.8242452612027	14.9315044061386	1.4153	4.6134e-05	0.0001888	1	30157961	30159769	780		Similar to 40S ribosomal protein S19-like. (Os01t0723200-01)
Os01g0723400	237.060300193905	41.2428446946256	2.523	3.2479e-42	9.4851e-41	1	30166017	30171659	2387	NADP-MALIC ENZYME 2	NADP-malic enzyme, Splicing variant (Os01t0723400-01);Similar to Malic enzyme. (Os01t0723400-02);NADP-malic enzyme, Salt and osmotic stress tolerance, Disease resistance (Os01t0723400-03);NADP-malic enzyme, Splicing variant (Os01t0723400-04);NADP-malic enzyme, Splicing variant (Os01t0723400-05)
Os01g0723600	321.951923598333	17.3959274634625	4.21	1.33e-80	7.4791e-79	1	30180581	30184467	1626		Ribose-phosphate pyrophosphokinase 3 (EC 2.7.6.1) (Phosphoribosyl pyrophosphate synthetase 3). (Os01t0723600-01)
Os01g0723800	40.8846541586904	114.523189134461	-1.486	6.9506e-07	3.6688e-06	1	30189384	30195340	3062	MULTIDRUG RESISTANCE 17	Similar to P-glycoprotein homologue. (Os01t0723800-01);Hypothetical conserved gene. (Os01t0723800-02)
Os01g0725800	75.1122969053749	252.965778531183	-1.7518	9.7486e-18	1.1829e-16	1	30257752	30263365	3426	SPA3/4-like	WD40/YVTN repeat-like domain containing protein. (Os01t0725800-01)
Os01g0729100	44.2426156674012	10.4375564780775	2.0837	8.9631e-08	5.1812e-07	1	30398989	30405483	1156		Protein of unknown function DUF92, transmembrane family protein. (Os01t0729100-01);Similar to uncharacterized conserved membrane protein. (Os01t0729100-02)
Os01g0730300	38.822747969131	94.3729064892839	-1.2815	0.00010193	0.00039431	1	30460007	30464477	2387	TREHALOSE-6-PHOSPHATE SYNTHASE 3	Similar to predicted protein. (Os01t0730300-01);HAD-superfamily hydrolase subfamily IIB protein. (Os01t0730300-02);Similar to predicted protein. (Os01t0730300-03)
Os01g0730500	26.1567528046953	527.966398516086	-4.3352	3.546e-104	2.6674e-102	1	30472593	30475205	1424	DnaJ domain protein C13, rice DJC76 homolog	Similar to Ferredoxin (Bacterial type ferredoxin family). (Os01t0730500-01)
Os01g0730700	11.841232688612	0	5.352	0.00017332	0.00064214	1	30480114	30481849	1603	WRKY GENE 14	WRKY transcription factor 14 (WRKY14). (Os01t0730700-01)
Os01g0730800	3.00449	72.4830310977603	-4.5925	3.1914e-16	3.5686e-15	1	30488192	30490382	802		Mpv17/PMP22 family protein. (Os01t0730800-01);Similar to peroxisomal membrane protein 2. (Os01t0730800-02)
Os01g0733500	0	11.8147340689349	-4.5625	0.00099821	0.0031792	1	30589859	30592513	1617	BURP domain-containing protein 3	Similar to Dehydration-induced protein RD22-like protein 1. (Os01t0733500-01)
Os01g0734466	0	20.7301468939594	-6.874	7.0805e-06	3.2871e-05	1	30630841	30634318	2069	Respiratory Burst Oxidase Homolog A	Similar to NAD(P)H oxidase (Fragment). (Os01t0734466-01)
Os01g0734600	3.53469632495882	30.0804579055705	-3.0892	8.3925e-06	3.8407e-05	1	30647512	30649342	1831		UDP-glucuronosyl/UDP-glucosyltransferase family protein. (Os01t0734600-01)
Os01g0736400	37.8212506770594	3.62415155488802	3.3835	8.7406e-10	6.2477e-09	1	30712401	30717687	2451		Similar to 8-amino-7-oxononanoate synthase. (Os01t0736400-01);Pyridoxal phosphate-dependent transferase, major region, subdomain 1 domain containing protein. (Os01t0736400-02)
Os01g0741900	401.482590909906	133.00636206439	1.5938	8.7173e-44	2.6716e-42	1	30975765	30979337	2211	IAA6	Auxin-responsive protein, Drought tolerance, Control of tiller outgrowth (Os01t0741900-01)
Os01g0742400	89.0743473889623	10.9449376957618	3.0247	1.7535e-19	2.3083e-18	1	31006026	31009770	3248		Hypothetical conserved gene. (Os01t0742400-01);Protein kinase, core domain containing protein. (Os01t0742400-02)
Os01g0742500	23.2111725338963	79.9487833008296	-1.7843	9.6299e-07	4.9995e-06	1	31009626	31013954	2155	HEXOKINASE-6	Similar to Hexokinase. (Os01t0742500-01)
Os01g0743400	7.42286228241352	66.3219734544507	-3.1594	2.1201e-11	1.7593e-10	1	31070183	31076275	1566		Similar to Tryptophanyl-tRNA synthetase (Fragment). (Os01t0743400-01);Similar to predicted protein. (Os01t0743400-02)
Os01g0743800	17.6734816247941	127.49765170096	-2.8508	2.096e-18	2.6354e-17	1	31093047	31094953	804	PSEUDO-PHOSPHOTRANSFER PROTEIN 1	Similar to histidine-containing phosphotransfer protein 4. (Os01t0743800-00)
Os01g0746200	39.7064220503707	16.6710971524849	1.252	0.00015786	0.00059017	1	31203445	31211272	2552	NUCLEAR PORIN 85	Nucleoporin, Common symbiosis signaling (SYM) pathway (Os01t0746200-01);Similar to Nucleoporin. (Os01t0746200-02)
Os01g0747300	153.405820503213	31.457635496428	2.2859	1.61e-25	2.8605e-24	1	31272337	31274375	2039		Similar to Plant-specific domain TIGR01615 family protein. (Os01t0747300-01)
Os01g0747700	14.963547775659	54.2173072611247	-1.8573	2.979e-05	0.00012592	1	31288175	31292795	1389		RNA-binding S4 domain containing protein. (Os01t0747700-01)
Os01g0748900	113.87613326909	38.6334555751062	1.5595	2.945e-13	2.7543e-12	1	31349612	31353150	2160		Membrane attack complex component/perforin/complement C9 family protein. (Os01t0748900-01);Membrane attack complex component/perforin/complement C9 family protein. (Os01t0748900-02)
Os01g0749200	11.5466746615321	222.66787153232	-4.2693	1.4161e-44	4.3706e-43	1	31367052	31369399	1033	chloroplast ribosomal protein L13, chloroplast RPL13	Chloroplast ribosome L13 protein, Chloroplast development under low temperature conditions (Os01t0749200-01)
Os01g0749900	100.149729207167	40.3730483214525	1.3107	6.8352e-10	4.9242e-09	1	31394913	31400069	2209		Protein of unknown function DUF250 domain containing protein. (Os01t0749900-01)
Os01g0750300	0	26.0938911951937	-6.469	3.8948e-07	2.1051e-06	1	31422946	31428670	2330	BRITTLE CULM 7	Similar to Cellulose synthase (Fragment). (Os01t0750300-01);Similar to cDNA clone:J023093O20, full insert sequence. (Os01t0750300-02);Similar to cDNA clone:J023093O20, full insert sequence. (Os01t0750300-03)
Os01g0750500	37.7034274662274	6.95837098538499	2.4379	9.1922e-08	5.3084e-07	1	31453335	31457548	1148		Protein of unknown function DUF814 domain containing protein. (Os01t0750500-01)
Os01g0752200	136.557101354242	51.9703332970941	1.3937	7.6562e-14	7.4323e-13	1	31552902	31556837	1481		Crotonase, core domain containing protein. (Os01t0752200-01)
Os01g0752700	164.952495164745	50.2307405507479	1.7154	1.7164e-20	2.4053e-19	1	31575708	31583476	2543		Similar to GTP-binding protein. (Os01t0752700-01)
Os01g0753200	41.4737702128502	14.4966062195521	1.5165	1.4792e-05	6.5543e-05	1	31608109	31609696	1061		Similar to DNA binding protein. (Os01t0753200-01)
Os01g0754200	93.9640106384886	33.0522621805787	1.5074	8.1866e-11	6.4486e-10	1	31641231	31648357	4653		Glycosyl transferase, family 48 protein. (Os01t0754200-01);Similar to ATGSL05 (GLUCAN SYNTHASE-LIKE 5); 1,3-beta-glucan synthase/ transferase, transferring glycosyl groups. (Os01t0754200-02);Glycosyl transferase, family 48 protein. (Os01t0754200-03);Similar to predicted protein. (Os01t0754200-04)
Os01g0755100	69.2800479691929	29.8630088122772	1.2141	9.6736e-07	5.0207e-06	1	31678312	31689878	2702		Conserved hypothetical protein. (Os01t0755100-01);Conserved hypothetical protein. (Os01t0755100-02)
Os01g0756400	117.410829594049	29.0656954702019	2.0142	1.1821e-17	1.4235e-16	1	31738060	31739670	748		Conserved hypothetical protein. (Os01t0756400-01)
Os01g0756501	22.0329404255766	2.82683821281265	2.9624	8.4842e-06	3.8807e-05	1	31740713	31742519	302	-	-
Os01g0757900	0	14.4241231884543	-3.9357	0.00053539	0.0018082	1	31836076	31839761	1840		Haloacid dehalogenase/epoxide hydrolase domain containing protein. (Os01t0757900-01)
Os01g0760000	183.509650870779	17.3234444323647	3.4051	9.8361e-42	2.8251e-40	1	31981933	31982776	844		Similar to Dynein light chain. (Os01t0760000-01)
Os01g0760600	28.6310402321664	5.79864248782082	2.3038	5.9498e-06	2.789e-05	1	31998877	32003690	1674		Aspartate aminotransferase, cytoplasmic (EC 2.6.1.1) (Transaminase A). (Os01t0760600-01);Aspartate aminotransferase, cytoplasmic (EC 2.6.1.1) (Transaminase A). (Os01t0760600-02);Aspartate aminotransferase, cytoplasmic (EC 2.6.1.1) (Transaminase A). (Os01t0760600-03);Similar to Aspartate aminotransferase. (Os01t0760600-04)
Os01g0761000	1.70843655706343	489.187976878784	-8.1616	1.3747e-96	9.5551e-95	1	32014488	32016245	739		Conserved hypothetical protein. (Os01t0761000-01)
Os01g0761100	46.7758147002884	22.6147057025012	1.0485	0.000235	0.0008493	1	32016706	32022401	2364		Tesmin/TSO1-like, CXC domain containing protein. (Os01t0761100-01)
Os01g0761300	29.4558027079902	71.975649880076	-1.289	0.00063978	0.0021252	1	32028817	32035337	1994		Similar to Long-chain-fatty-acid-CoA ligase-like protein. (Os01t0761300-01);Hypothetical gene. (Os01t0761300-02)
Os01g0762000	196.941496905622	24.9341626976295	2.9816	1.231e-40	3.439e-39	1	32057400	32062829	2573	Patatin-related phospholipase A IV alpha	ARF/SAR superfamily domain containing protein. (Os01t0762000-01);Hypothetical conserved gene. (Os01t0762000-02)
Os01g0762300	21.9151172147447	237.23696078297	-3.4363	5.9861e-40	1.6381e-38	1	32070785	32072008	525		Similar to predicted protein. (Os01t0762300-01)
Os01g0763000	26.6280456480231	10.582522540273	1.3313	0.0013209	0.0041169	1	32091719	32094141	828		Protein of unknown function DUF2039 domain containing protein. (Os01t0763000-01)
Os01g0763700	1.88517137331137	27.3261027238556	-3.8575	2.2701e-06	1.1225e-05	1	32137366	32139052	681		Similar to CRR7 (CHLORORESPIRATORY REDUCTION 7). (Os01t0763700-01)
Os01g0764400	198.237552224774	49.4334272086725	2.0037	1.4839e-28	2.929e-27	1	32171834	32174870	1249	chorismate mutase	Similar to Chorismate mutase, chloroplast precursor (EC 5.4.99.5) (CM-1). (Os01t0764400-01)
Os01g0764500	16.2006914893946	84.8051463843796	-2.3881	2.1526e-10	1.6249e-09	1	32177351	32179312	1795		Similar to uvrB/uvrC motif-containing protein. (Os01t0764500-01)
Os01g0769100	37.8212506770594	9.64024313600212	1.9721	1.5836e-06	7.9624e-06	1	32442999	32443312	314	-	-
Os01g0769700	0	34.9368209891205	-5.3051	5.3568e-09	3.5073e-08	1	32461878	32465053	2457	DWARF AND RUNTISH SPIKELET2	Receptor-like kinase, Control of reproductive growth and development, Repression of cell death (Os01t0769700-01);Similar to predicted protein. (Os01t0769700-02)
Os01g0770400	18.6160673114498	56.3193151629598	-1.5971	0.00019592	0.00071792	1	32508406	32511902	1467	F-box protein 40	Cyclin-like F-box domain containing protein. (Os01t0770400-01);Similar to F-box domain containing protein. (Os01t0770400-02)
Os01g0772700	113.758310058258	50.5931557062367	1.169	8.6307e-10	6.1742e-09	1	32625958	32646696	3603		Armadillo-type fold domain containing protein. (Os01t0772700-00)
Os01g0772800	169.724335203439	66.3944564855484	1.3541	2.5806e-16	2.8967e-15	1	32652482	32656533	2038		Similar to Signal recognition particle 54 kDa protein 2 (SRP54). (Os01t0772800-01)
Os01g0773100	61.9750088976113	26.5287893817803	1.2241	3.2227e-06	1.5621e-05	1	32669542	32676082	2789		Similar to F20D22.3 protein. (Os01t0773100-01);Similar to F20D22.3 protein. (Os01t0773100-02)
Os01g0773700	67.4537882012975	2110.41593344239	-4.9675	0	0	1	32708550	32709283	625	PHOTOSYSTEM II SUBUNIT	Similar to Photosystem II reaction center W protein (PSII 6.1 kDa protein) (Fragment). (Os01t0773700-02)
Os01g0776600	85.9520323019153	13.8442589396722	2.6342	6.1449e-17	7.0995e-16	1	32848286	32852539	1528	PURPLE ACID PHOSPHATASE 10A	Similar to Purple acid phosphatase (EC 3.1.3.2). (Os01t0776600-01);Similar to predicted protein. (Os01t0776600-02);Similar to predicted protein. (Os01t0776600-03)
Os01g0777000	76.5261754353585	22.3247735781102	1.7773	1.135e-10	8.84e-10	1	32869293	32874316	3093		Vacuolar protein sorting-associated protein 51 domain containing protein. (Os01t0777000-00)
Os01g0777800	36.2306373308279	13.5543268152812	1.4185	9.9664e-05	0.00038622	1	32929073	32932792	1340		Hypothetical conserved gene. (Os01t0777800-01)
Os01g0778700	100.915580077574	42.6925053165808	1.2411	2.0779e-09	1.4204e-08	1	32956995	32963290	2136		Similar to Transmembrane protein 49. (Os01t0778700-01)
Os01g0778800	366.724743714478	31.1677033720369	3.5566	6.7835e-84	3.9423e-82	1	32965371	32976817	3257		Peptidase M16, core domain containing protein. (Os01t0778800-01)
Os01g0783100	1.17823210831961	17.0335123079737	-3.8537	0.0001906	0.00070066	1	33182589	33186141	2600		Pentatricopeptide repeat domain containing protein. (Os01t0783100-01)
Os01g0783200	20.854708317257	71.3957856312939	-1.7755	4.0302e-06	1.9346e-05	1	33185460	33192979	2465		Similar to Diacylglycerol kinase. (Os01t0783200-01);Similar to Diacylglycerol kinase. (Os01t0783200-02)
Os01g0786800	8.48327117990117	33.7046094604585	-1.9903	0.00049145	0.0016735	1	33364391	33367253	1345		Protein of unknown function DUF81 domain containing protein. (Os01t0786800-01)
Os01g0788950	20.972531528089	6.81340492318947	1.6221	0.0013563	0.0042131	1	33482291	33484203	987		Similar to partner of Nob1. (Os01t0788950-01)
Os01g0789100	18.9106253385297	3.04428730610593	2.635	8.7485e-05	0.00034269	1	33489285	33492959	1630		CDP-alcohol phosphatidyltransferase family protein. (Os01t0789100-01)
Os01g0793200	15.022459381075	2.97180427500817	2.3377	0.00095373	0.0030498	1	33593744	33597339	1335		Pentatricopeptide repeat domain containing protein. (Os01t0793200-01);Pentatricopeptide repeat domain containing protein. (Os01t0793200-02)
Os01g0793800	78.4113468086698	0	9.0792	3.5561e-17	4.1752e-16	1	33618550	33619174	625		Conserved hypothetical protein. (Os01t0793800-01)
Os01g0795400	27.040426885935	0	4.9583	1.6116e-08	1.011e-07	1	33691811	33696348	2889	Subtilisin 9, SUBTILISIN 9	Similar to Subtilase. (Os01t0795400-01)
Os01g0795600	58.6759589943164	0	6.8536	3.1738e-16	3.5512e-15	1	33699128	33699682	555		Conserved hypothetical protein. (Os01t0795600-01)
Os01g0795832	16.7308959381384	1.81207577744401	3.2068	6.3125e-05	0.00025374	1	33708780	33709258	479		Conserved hypothetical protein. (Os01t0795832-00)
Os01g0795900	8.77782920698107	0	5.3351	0.001226	0.0038449	1	33710184	33710502	319		Hypothetical protein. (Os01t0795900-00)
Os01g0796000	86.0698555127473	3.33421943049697	4.6901	1.2945e-23	2.1101e-22	1	33713552	33714121	570		Conserved hypothetical protein. (Os01t0796000-01)
Os01g0796400	258.621947776154	44.8669962495136	2.5271	5.8142e-46	1.8436e-44	1	33730378	33733010	1549		NAD(P)-binding domain containing protein. (Os01t0796400-01);Similar to 3-hydroxybutyryl-CoA dehydrogenase. (Os01t0796400-02)
Os01g0797900	26.6280456480231	90.1688906856138	-1.7597	2.7401e-07	1.5048e-06	1	33782514	33787644	3015		Hypothetical protein. (Os01t0797900-01);Hypothetical protein. (Os01t0797900-02)
Os01g0798100	17.909128046458	53.7824090745382	-1.5864	0.00029807	0.0010587	1	33790593	33794100	2495		Similar to cDNA clone:J023120H23, full insert sequence. (Os01t0798100-01);Conserved hypothetical protein. (Os01t0798100-02)
Os01g0798500	5.65551411993411	90.3863397789071	-3.9984	2.7793e-18	3.4819e-17	1	33803155	33805386	1073	CEST	Similar to predicted protein. (Os01t0798500-01);Malate synthase-like family protein. (Os01t0798500-02)
Os01g0799500	0	15.1489534994319	-4.9211	0.00014808	0.0005554	1	33837388	33840967	1047	TagI	Methyladenine glycosylase domain containing protein. (Os01t0799500-01);Hypothetical gene. (Os01t0799500-02)
Os01g0800500	6.06789535784597	53.0575787635605	-3.1283	2.553e-09	1.7268e-08	1	33897380	33904345	2166	PURPLE ACID PHOSPHATASE 9B	Purple acid phosphatase, N-terminal domain containing protein. (Os01t0800500-01)
Os01g0801901	1.82625976789539	42.1126410677987	-4.5273	5.6399e-10	4.08e-09	1	33961844	33963347	1223	b-ZIP TRANSCRIPTION FACTOR 7	Similar to Transcription factor (Fragment). (Os01t0801901-00)
Os01g0803200	2119.52173965614	501.220160041013	2.0802	1.4946e-299	3.3728e-297	1	34033159	34034924	875	ORYZACYSTATIN 1	Cysteine proteinase inhibitor-I (Oryzacystatin-I). (Os01t0803200-01);Similar to Cysteine protease inhibitor. (Os01t0803200-02)
Os01g0805000	1.17823210831961	98.0695410752697	-6.3791	7.1015e-23	1.1208e-21	1	34133841	34135636	682		50S ribosomal protein L34. (Os01t0805000-01)
Os01g0805200	49.9570413927513	314.213939808791	-2.653	2.1728e-39	5.8718e-38	1	34138399	34139709	848		Protein of unknown function DUF3007 domain containing protein. (Os01t0805200-01);Protein of unknown function DUF3007 domain containing protein. (Os01t0805200-02)
Os01g0805300	9.19021044489293	72.8454462532491	-2.9867	1.04e-11	8.7899e-11	1	34139768	34141211	1170	Oxygen-evolving complex protein PsbP	Mog1/PsbP, alpha/beta/alpha sandwich domain containing protein. (Os01t0805300-01);Mog1/PsbP, alpha/beta/alpha sandwich domain containing protein. (Os01t0805300-02)
Os01g0805400	24.3304930367999	1.23221152866193	4.3034	1.5209e-07	8.5752e-07	1	34141778	34145201	1695	endosperm-specific gene 18	UDP-glucuronosyl/UDP-glucosyltransferase family protein. (Os01t0805400-01)
Os01g0805900	2.00299458414333	64.1474825215179	-5.0012	4.7793e-15	5.0211e-14	1	34167936	34171573	1636	BETA-TUBULIN 4	Tubulin beta-2 chain (Beta-2 tubulin). (Os01t0805900-01)
Os01g0806200	11.841232688612	40.518014383648	-1.7747	0.0005176	0.0017529	1	34183076	34186865	2452	F-box protein 45	Cyclin-like F-box domain containing protein. (Os01t0806200-01)
Os01g0808100	46.7169030948724	16.7435801835826	1.4803	5.8308e-06	2.7391e-05	1	34306542	34313315	3129	b-ZIP TRANSCRIPTION FACTOR 8	Similar to BZIP transcription factor. (Os01t0808100-01)
Os01g0812200	27.4528081238468	70.8159213825118	-1.3671	0.00032326	0.0011398	1	34531774	34533771	1757	F-box protein 46	Cyclin-like F-box domain containing protein. (Os01t0812200-01)
Os01g0812900	52.2545940039746	10.1476243536864	2.3644	5.7778e-10	4.1763e-09	1	34558533	34559935	1403		Similar to alphavirus core protein family. (Os01t0812900-01)
Os01g0813400	328.491111799506	151.199602869928	1.1194	3.3534e-24	5.6519e-23	1	34580341	34583532	1007	ADP-ribosylation factor 4, ADP-ribosylation factor A1a	Similar to ADP-ribosylation factor 1. (Os01t0813400-01)
Os01g0814000	28.9255982592463	12.2496322555215	1.2396	0.0013489	0.0041924	1	34620233	34623904	1895		Nuclear fragile X mental retardation-interacting protein 1, conserved domain domain containing protein. (Os01t0814000-01)
Os01g0815800	63.5067106384268	23.9918832933587	1.4044	3.0324e-07	1.6606e-06	1	34682524	34685373	570	brassinosteroid receptor kinase (BRI1)-interacting protein 123, BRI1-interacting protein 123, brassinosteroid receptor kinase-interacting protein 123	Similar to 60S ribosomal protein L24-A (L30A) (RP29) (YL21). (Os01t0815800-01);Non-protein coding transcript. (Os01t0815800-02)
Os01g0816100	276.589987428028	2.02952487073729	7.0905	3.2624e-69	1.5703e-67	1	34692912	34694391	1282	NAC DOMAIN-CONTAINING PROTEIN 4	Similar to NAC domain protein. (Os01t0816100-01)
Os01g0817700	584.403125726525	85.4574936642594	2.7737	2.9174e-110	2.3579e-108	1	34804310	34808023	1985	2, 3-bisphosphoglycerate-independent phosphoglycerate mutase	Similar to 2,3-bisphosphoglycerate-independent phosphoglycerate mutase (EC 5.4.2.1) (Phosphoglyceromutase) (BPG-independent PGAM) (PGAM-I). (Os01t0817700-01);Similar to 2,3-bisphosphoglycerate-independent phosphoglycerate mutase (EC 5.4.2.1) (Phosphoglyceromutase) (BPG-independent PGAM) (PGAM-I). (Os01t0817700-02)
Os01g0821700	48.4253396519358	10.6550055713708	2.1842	9.9013e-09	6.3487e-08	1	35064445	35068207	1530		Similar to Chitin-binding lectin 1 precursor (PL-I). (Os01t0821700-01)
Os01g0822200	77.4687611220141	31.2401864031347	1.3102	5.7899e-08	3.422e-07	1	35096177	35100619	2134	RECEPTOR-LIKE CYTOPLASMIC KINASE 47	Protein kinase, core domain containing protein. (Os01t0822200-01)
Os01g0823300	36.8197533849877	17.3959274634625	1.0817	0.00087909	0.0028372	1	35153705	35155694	634	RPS26	Similar to Ribosomal protein S26. (Os01t0823300-00)
Os01g0823600	1.64952495164745	127.425168669863	-6.2715	2.7814e-29	5.6528e-28	1	35175501	35176458	711		Conserved hypothetical protein. (Os01t0823600-01)
Os01g0825500	0	15.2214365305297	-4.5539	0.00018878	0.0006944	1	35303468	35305739	1658		Nodulin-like domain containing protein. (Os01t0825500-01);Similar to nodulin-like protein. (Os01t0825500-02)
Os01g0825800	124.185664216887	26.6737554439758	2.219	2.1531e-20	2.9907e-19	1	35320840	35327164	1523	amino acid transporter-like 7	Amino acid transporter, transmembrane domain containing protein. (Os01t0825800-01);Similar to Amino acid-polyamine transporter. (Os01t0825800-02)
Os01g0826400	72.2256282399919	1.66710971524849	5.4371	1.7494e-20	2.4482e-19	1	35347982	35350546	2058	WRKY GENE 24	WRKY transcription factor 24 (WRKY24). (Os01t0826400-01)
Os01g0826900	49.4268369440075	321.607208980762	-2.7019	3.3909e-41	9.6122e-40	1	35386776	35391613	2548		Domain of unknown function DUF399 domain containing protein. (Os01t0826900-01)
Os01g0830700	98.1467346230232	5.50871036342978	4.1552	1.2148e-25	2.1717e-24	1	35538475	35544326	1992	trichome birefringence-like 12	Protein of unknown function DUF231, plant domain containing protein. (Os01t0830700-01);Protein of unknown function DUF231, plant domain containing protein. (Os01t0830700-02)
Os01g0833000	1.47279013539951	19.7153844585908	-3.7427	7.3222e-05	0.00029102	1	35658744	35660945	2202		Pentatricopeptide repeat domain containing protein. (Os01t0833000-01)
Os01g0833200	17.850216441042	140.544597298557	-2.977	4.1468e-21	5.9502e-20	1	35682818	35685747	979		Similar to expressed protein. (Os01t0833200-01)
Os01g0834500	45.5975825919688	15.2939195616274	1.576	3.3903e-06	1.6396e-05	1	35760071	35761608	747		Similar to 40S ribosomal protein S23 (S12). (Os01t0834500-01)
Os01g0834600	57.026434042669	26.021408164096	1.1319	2.07e-05	8.9957e-05	1	35763733	35764006	274		40S ribosomal protein S23. (Os01t0834600-00)
Os01g0836800	170.902567311759	76.3246317459416	1.163	6.7068e-14	6.5289e-13	1	35871455	35873198	1671		Transmembrane receptor, eukaryota domain containing protein. (Os01t0836800-01);Transmembrane receptor, eukaryota domain containing protein. (Os01t0836800-04)
Os01g0837000	240.65390812428	24.6442305732385	3.2876	6.4185e-53	2.363e-51	1	35885095	35888562	2039	NPR1-like gene 4	Ankyrin repeat containing protein. (Os01t0837000-01)
Os01g0837800	119.237089361944	269.346943559277	-1.1756	2.0873e-09	1.4257e-08	1	35917435	35921969	1494	metal tolerance protein 11	Metal tolerance protein, Manganese transporter, Mn-cation diffusion facilitator (CDF ), Mn and other heavy metal tolerance and homeostasis (Os01t0837800-01);Similar to metal tolerance protein. (Os01t0837800-02)
Os01g0839300	24.7428742747117	3.26173639939921	2.9233	2.6924e-06	1.3182e-05	1	36007402	36009895	789		Similar to 50S ribosomal protein L17. (Os01t0839300-01)
Os01g0840100	32.0479133462933	218.826270884138	-2.7715	1.8841e-29	3.8516e-28	1	36039716	36043151	2257	heat-shock protein 70, heat-shock protein cognate 70, Mediator 37_1	Heat shock protein Hsp70 family protein. (Os01t0840100-01)
Os01g0840700	40.4133613153625	10.0026582914909	2.0144	5.1886e-07	2.7674e-06	1	36083073	36084198	318		Similar to 60S ribosomal protein L36. (Os01t0840700-00)
Os01g0841700	59.1472518376443	2.53690608842161	4.5432	1.4008e-16	1.5941e-15	1	36135911	36137281	733	PHLOEM PROTEIN 17	Similar to Isoform ERG1b of Elicitor-responsive protein 1. (Os01t0841700-01)
Os01g0842200	46.9525495165363	174.249206759016	-1.8919	2.9197e-14	2.9124e-13	1	36158308	36161507	2848		Similar to Scarecrow-like 9 (Fragment). (Os01t0842200-01);Similar to SCARECROW-like protein. (Os01t0842200-02)
Os01g0848900	73.5805951645594	12.2496322555215	2.5866	1.6787e-14	1.695e-13	1	36480510	36483990	1295		Conserved hypothetical protein. (Os01t0848900-01)
Os01g0850100	193.583535396911	33.0522621805787	2.5501	4.048e-35	9.8378e-34	1	36540164	36545196	1807	ERH1	Similar to Phosphatidic acid phosphatase-like protein. (Os01t0850100-01)
Os01g0850700	55.6125555126854	322.839420509424	-2.5373	3.3624e-38	8.7991e-37	1	36622829	36627662	2005	LACCASE 8	Similar to Laccase-7. (Os01t0850700-01);Cupredoxin domain containing protein. (Os01t0850700-02)
Os01g0851100	32.6959410058691	129.309727478404	-1.9836	9.8504e-12	8.3495e-11	1	36643577	36648018	1996		GDP-fucose protein O-fucosyltransferase domain containing protein. (Os01t0851100-01);Similar to predicted protein. (Os01t0851100-02)
Os01g0852200	80.944545841557	17.9757917122446	2.1709	1.4902e-13	1.4236e-12	1	36687545	36695629	2163	PHT4;3	Similar to sialin. (Os01t0852200-01);Similar to sialin. (Os01t0852200-02);Major facilitator superfamily protein. (Os01t0852200-03)
Os01g0855200	41.6505050290981	93.2856610228175	-1.1633	0.00049169	0.001674	1	36894607	36897206	2495		Tetratricopeptide-like helical domain containing protein. (Os01t0855200-01)
Os01g0856900	19.9710342360173	54.6522054477113	-1.4524	0.0007985	0.0025988	1	37021544	37023529	1472		Glycoside hydrolase, carbohydrate-binding domain containing protein. (Os01t0856900-01)
Os01g0858350	39.7064220503707	12.6845304421081	1.6463	8.7387e-06	3.9929e-05	1	37097377	37099130	1754		Similar to cytochrome P450. (Os01t0858350-01)
Os01g0858700	24.1537582205519	3.26173639939921	2.8885	3.9512e-06	1.8993e-05	1	37123132	37126849	2132		Conserved hypothetical protein. (Os01t0858700-01)
Os01g0858900	115.466746615321	15.6563347171162	2.8827	6.7949e-24	1.1256e-22	1	37133703	37135319	1617	STLP1	Glycosyl transferase, family 29 protein. (Os01t0858900-01)
Os01g0860300	48.6020744681838	22.3247735781102	1.1224	9.2393e-05	0.00036021	1	37231558	37234572	945		Similar to Ribosomal protein L1. (Os01t0860300-01)
Os01g0862200	1.76734816247941	53.6374430123426	-4.9236	9.3139e-13	8.4602e-12	1	37315305	37316250	790		Conserved hypothetical protein. (Os01t0862200-01);Conserved hypothetical protein. (Os01t0862200-02)
Os01g0863166	58.0279313347406	177.438460127317	-1.6125	2.5698e-11	2.1163e-10	1	37353469	37356150	2120		Conserved hypothetical protein. (Os01t0863166-01)
Os01g0863300	22.9166145068164	5.2912612701365	2.1147	0.00010536	0.00040701	1	37358205	37359556	1027		Similar to MCB2 protein. (Os01t0863300-01)
Os01g0864700	1.00149729207167	18.4831729299289	-4.206	5.9339e-05	0.00023885	1	37417036	37417649	614	NIMA-related kinase 5	Similar to Serine/threonine-protein kinase Nek5. (Os01t0864700-00)
Os01g0866133	208.193613540074	79.2964360209498	1.3926	2.7906e-20	3.8423e-19	1	37510909	37512831	1144		Hypothetical gene. (Os01t0866133-00)
Os01g0866400	13.5496692456755	693.880056698859	-5.6784	3.971e-151	4.6001e-149	1	37519585	37522414	1375	MOC2	Similar to Fructose-1,6-bisphosphatase (EC 3.1.3.11) (Fragment). (Os01t0866400-01)
Os01g0866600	10.4862657640445	38.6334555751062	-1.8813	0.00036713	0.0012836	1	37525983	37526487	373		Similar to bolA-like protein. (Os01t0866600-01)
Os01g0866800	21.090354738921	66.6119055788417	-1.6592	2.7445e-05	0.00011672	1	37535953	37539344	1992	tubby-like protein 5, tubby-like protein 3, F-box protein 50	Similar to F24P17.15 protein (Tubby-like protein TULP9). (Os01t0866800-01)
Os01g0867900	81.1801922632209	218.898753915236	-1.4311	3.7054e-11	3.0088e-10	1	37584884	37588115	1816		Protein of unknown function DUF502 family protein. (Os01t0867900-01);Similar to COV1-like protein. (Os01t0867900-02)
Os01g0869600	6.77483462283774	31.3126694342325	-2.2085	0.00026861	0.00096081	1	37690326	37693116	1127		TRAM, LAG1 and CLN8 homology domain containing protein. (Os01t0869600-01)
Os01g0869800	0	750.48930398621	-9.8296	1.956e-121	1.7702e-119	1	37697024	37699582	1064	PSBS1	22-kDa Photosystem II protein, Photoprotection (Os01t0869800-01)
Os01g0870100	61.6804508705314	27.6160348482467	1.1593	7.0244e-06	3.2619e-05	1	37714857	37720652	3154	POLLUX	Ion channel DMI1.,Cation channel protein. (Os01t0870100-01);Similar to DMI1 protein homologue. (Os01t0870100-02);Similar to Ion channel POLLUX. (Os01t0870100-03)
Os01g0871300	70.8706613154243	31.457635496428	1.1718	1.2487e-06	6.376e-06	1	37779512	37782837	1523		Pyridoxal phosphate-dependent transferase, major region domain containing protein. (Os01t0871300-01);Similar to Aspartate aminotransferase. (Os01t0871300-02)
Os01g0873800	6.95156943908568	55.1595866653956	-2.9882	3.2251e-09	2.1604e-08	1	37890722	37897447	4471		Conserved hypothetical protein. (Os01t0873800-01)
Os01g0874700	30.9875044488057	11.0174207268596	1.4919	0.00020859	0.00076147	1	37948867	37951945	2109		GOLD domain containing protein. (Os01t0874700-01);GOLD domain containing protein. (Os01t0874700-02);Similar to patellin-1. (Os01t0874700-03)
Os01g0874800	16.5541611218905	63.1327200861492	-1.9312	3.2504e-06	1.5746e-05	1	37955091	37959001	2294		Similar to DNA polymerase I. (Os01t0874800-01);Similar to DNA polymerase I. (Os01t0874800-02);5'-3' exonuclease domain containing protein. (Os01t0874800-03);Similar to DNA polymerase I. (Os01t0874800-04)
Os01g0874900	58.5581357834845	228.46651402014	-1.964	2.7659e-19	3.6137e-18	1	37962564	37966769	2347	serine hydroxymethyltransferase 4	Similar to Hydroxymethyltransferase. (Os01t0874900-01)
Os01g0878300	0	31.457635496428	-5.1538	3.5084e-08	2.1279e-07	1	38112112	38117971	2649		Protein kinase, core domain containing protein. (Os01t0878300-01);Hypothetical conserved gene. (Os01t0878300-02)
Os01g0879200	14.6689897485791	0	7.6609	7.7235e-05	0.00030502	1	38148684	38149534	851	Disease-resistance response gene/DRR206	Plant disease resistance response protein domain containing protein. (Os01t0879200-01)
Os01g0881300	7.65850870407744	123.94598317717	-4.0165	1.4722e-24	2.5154e-23	1	38254053	38257595	900	SWEET1A	Non-protein coding transcript. (Os01t0881300-01);MtN3 and saliva related transmembrane protein family protein. (Os01t0881300-02)
Os01g0882500	0	89.0091621880497	-6.8607	1.2884e-20	1.8143e-19	1	38306570	38307754	873		Similar to NADH dehydrogenase I subunit N. (Os01t0882500-00)
Os01g0884300	348.756704062604	74.9474541550842	2.2183	3.1139e-54	1.1662e-52	1	38398996	38401481	1526	NAC DOMAIN-CONTAINING PROTEIN 6	No apical meristem (NAM) protein domain containing protein. (Os01t0884300-01)
Os01g0884400	38.4692783366352	4.13153277257234	3.219	1.2394e-09	8.6737e-09	1	38409242	38413057	2725	plant U-box-containing protein 16, U-box protein 16	Armadillo domain containing protein. (Os01t0884400-01)
Os01g0884900	15.5526638298188	123.221152866193	-2.986	9.227e-19	1.1755e-17	1	38437193	38438811	547		Similar to DNA glycosylase. (Os01t0884900-01)
Os01g0885300	11.3699398452842	51.6804011727031	-2.1844	3.4409e-06	1.6623e-05	1	38454841	38460529	2110		Conserved hypothetical protein. (Os01t0885300-01);Hypothetical conserved gene. (Os01t0885300-02);Conserved hypothetical protein. (Os01t0885300-03)
Os01g0885600	62.3284785301072	21.165045080546	1.5582	6.8291e-08	3.9996e-07	1	38475647	38480677	1515		Alpha/beta hydrolase fold-1 domain containing protein. (Os01t0885600-01)
Os01g0886900	46.4812566732085	129.455	-1.4777	1.5366e-07	8.6521e-07	1	38534739	38539826	1917	ROOT UV-B SENSITIVE 6A	Similar to EMB1879 (EMBRYO DEFECTIVE 1879). (Os01t0886900-00)
Os01g0887100	7.71742030949342	36.2415155488802	-2.2315	7.7925e-05	0.00030746	1	38544060	38545821	715	4-(cytidine 5'-diphospho)-2-C-methyl-D-erythritol synthase, CDP-ME synthase	Similar to 4-(Cytidine 5'-diphospho)-2-C-methyl-D-erythritol synthase. (Os01t0887100-01)
Os01g0892600	10.3095309477966	95.7500840801414	-3.2153	4.5232e-16	5.0287e-15	1	38812119	38815213	1456		Pectinacetylesterase family protein. (Os01t0892600-02)
Os01g0893400	1.47279013539951	15.2214365305297	-3.3695	0.00090554	0.0029128	1	38843729	38846523	1796		Zinc finger, TAZ-type domain containing protein. (Os01t0893400-01);Zinc finger, TAZ-type domain containing protein. (Os01t0893400-02)
Os01g0894300	127.484714120181	48.6361138665972	1.3902	5.492e-13	5.052e-12	1	38884960	38887720	1296	fructokinase I, Fructokinase 2	Similar to Fructokinase 1. (Os01t0894300-01);Fructokinase (Fragment). (Os01t0894300-02)
Os01g0894500	61.6804508705314	29.7180427500817	1.0535	2.2756e-05	9.8192e-05	1	38891151	38893622	932		Sep15/SelM redox domain containing protein. (Os01t0894500-01)
Os01g0894600	7.12830425533362	41.0978786324301	-2.5274	4.2622e-06	2.038e-05	1	38893658	38897428	1102	RING finger protein OsRFPV-7, RING-V protein 7	Zinc finger, RING/FYVE/PHD-type domain containing protein. (Os01t0894600-01);Similar to predicted protein. (Os01t0894600-02);Hypothetical conserved gene. (Os01t0894600-03)
Os01g0894700	1.06040889748765	92.5608307118399	-6.4477	1.1901e-21	1.7614e-20	1	38900613	38902714	869		Trigger factor, ribosome-binding, bacterial domain containing protein. (Os01t0894700-01)
Os01g0895100	131.196145261388	378.216456268113	-1.5275	2.0653e-20	2.8779e-19	1	38910993	38915492	1332		Similar to Membrane-associated 30 kDa protein, chloroplast precursor (M30). (Os01t0895100-01);Similar to Membrane-associated 30 kDa protein, chloroplast precursor (M30). (Os01t0895100-02)
Os01g0895600	883.320611607209	239.049036560413	1.8856	1.5998e-113	1.3365e-111	1	38930465	38934752	1783		Similar to Calreticulin-3. (Os01t0895600-01)
Os01g0896500	22.6220564797365	810.287804641863	-5.1626	1.9103e-172	2.4229e-170	1	38961459	38966130	1830	SULFURTRANSFERASE 10	Rhodanese-like domain containing protein. (Os01t0896500-01);Similar to predicted protein. (Os01t0896500-02)
Os01g0896700	477.655296712769	120.974178902162	1.9813	1.3785e-65	6.2069e-64	1	38968295	38971038	1208	RPL5B	Similar to 60S ribosomal protein L5. (Os01t0896700-00)
Os01g0896800	167.132224565136	59.3636024690657	1.4933	6.838e-18	8.3795e-17	1	38973653	38976375	1219	RIBOSOMAL PROTEIN L5	Ribosomal protein L18/L5 domain containing protein. (Os01t0896800-01)
Os01g0897600	17.4967468085462	147.358002221747	-3.0742	8.0736e-23	1.2696e-21	1	39004988	39009954	1730	BETA-GLUCOSIDASE 4	Glycoside hydrolase, family 1 protein. (Os01t0897600-01)
Os01g0898800	19.3819181818575	318.78037076795	-4.0398	9.8903e-61	4.1115e-59	1	39079600	39082185	799		Protein of unknown function DUF1685 domain containing protein. (Os01t0898800-00)
Os01g0899200	1.70843655706343	26.0938911951937	-3.933	3.229e-06	1.5647e-05	1	39102277	39103501	931		Similar to dehydration-responsive family protein. (Os01t0899200-01)
Os01g0900200	33.4028802708608	11.0899037579573	1.5907	6.3942e-05	0.00025684	1	39162735	39165727	1574		Lipase, class 3 domain containing protein. (Os01t0900200-01)
Os01g0900800	71.1652193425042	451.78673283234	-2.6664	3.2101e-56	1.2535e-54	1	39211307	39216467	2516	basic helix-loop-helix protein 109	Helix-loop-helix DNA-binding domain containing protein. (Os01t0900800-01);Similar to BHLH transcription factor (Fragment). (Os01t0900800-02)
Os01g0900900	45.4208477757208	122.061424368628	-1.4262	8.5095e-07	4.4471e-06	1	39216719	39218757	753		Ovarian tumour, otubain domain containing protein. (Os01t0900900-01)
Os01g0902200	1.64952495164745	23.6294681378699	-3.8405	1.1416e-05	5.1365e-05	1	39289364	39296595	2476		Peptidase M3A and M3B, thimet/oligopeptidase F domain containing protein. (Os01t0902200-01)
Os01g0904700	8.01197833657332	47.5488684001308	-2.5692	5.7079e-07	3.0313e-06	1	39387278	39391014	1951	B-TYPE RESPONSE REGULATOR 6	B-type response regulator, Cytokinin signaling (Os01t0904700-01)
Os01g0906000	1.94408297872735	62.6978218995627	-5.0113	9.4449e-15	9.6711e-14	1	39437968	39438606	506		Similar to Ceramide glucosyltransferase. (Os01t0906000-01)
Os01g0908700	212.317425919193	57.9139418471105	1.8742	1.9029e-28	3.7364e-27	1	39565772	39569993	2015	RING finger protein	Similar to Hnrpa2b1-prov protein. (Os01t0908700-01)
Os01g0910500	18.8517137331137	89.5890264368317	-2.2486	4.1785e-10	3.0675e-09	1	39670759	39672253	1495		Conserved hypothetical protein. (Os01t0910500-01)
Os01g0910900	466.93338452706	1699.65459621138	-1.864	1.1228e-121	1.0215e-119	1	39682842	39683433	592		Conserved hypothetical protein. (Os01t0910900-01)
Os01g0911200	156.351400774012	28.4858312214198	2.4565	9.4236e-28	1.8255e-26	1	39696056	39703152	2466	RPN2	Ribophorin II family protein. (Os01t0911200-01)
Os01g0911900	26.4513108317752	8.77045	1.5926	0.00037087	0.0012954	1	39737140	39741758	1649		Similar to Uncharacterized ACR, COG1565 family protein. (Os01t0911900-01)
Os01g0912700	4.77184003869441	530.648270666703	-6.7971	1.1249e-114	9.5353e-113	1	39777762	39779892	1048		Similar to T23K8.14 protein. (Os01t0912700-01)
Os01g0913000	1.59061334623147	15.728817748214	-3.3058	0.00083583	0.0027081	1	39794547	39795809	947	THIOREDOXIN H-TYPE 10	Similar to Thioredoxin F-type 2, chloroplast precursor (TRX-F2). (Os01t0913000-01)
Os01g0915300	14.7868129594111	48.3461817422061	-1.7091	0.0002438	0.00087856	1	39878610	39881467	2858	-	-
Os01g0915600	6.83374622825372	65.307211019082	-3.2565	1.435e-11	1.2011e-10	1	39894690	39897520	2139	basic helix-loop-helix protein 090	Similar to TA1 protein (Fragment). (Os01t0915600-01)
Os01g0915800	102.565105029222	33.3421943049697	1.6211	1.4129e-12	1.2728e-11	1	39914190	39916470	712	FK506 binding protein 15-2	Similar to FK506-binding protein 2-2 precursor (EC 5.2.1.8) (Peptidyl-prolyl cis- trans isomerase) (PPIase) (Rotamase) (15 kDa FKBP) (FKBP-15-2). (Os01t0915800-01)
Os01g0916600	142.330438685008	2.53690608842161	5.81	1.1307e-38	2.9816e-37	1	39954580	39956409	807	GLYCINE-RICH RNA-BINDING PROTEIN 1	RNA recognition motif, glycine rich protein domain containing protein. (Os01t0916600-01)
Os01g0917400	24.6839626692958	175.626384349873	-2.8309	1.4845e-24	2.534e-23	1	40006067	40010924	1429	ZINC FINGER CCCH DOMAIN-CONTAINING PROTEIN 12	CCCH-type zinc finger protein, Resistance against bacterial blight disease (Os01t0917400-01);Zinc finger, CCCH-type domain containing protein. (Os01t0917400-02);Hypothetical conserved gene. (Os01t0917400-03)
Os01g0918300	79.1182860736616	270.796604181233	-1.7751	2.7882e-19	3.64e-18	1	40064408	40066375	1305	smt3, SMT3	Ubiquitin-like protein SMT3. (Os01t0918300-01);Similar to Ubiquitin-like protein SMT3. (Os01t0918300-02)
Os01g0919400	12.6659951644358	140.327148205264	-3.4698	1.5826e-24	2.6961e-23	1	40101744	40106898	3255	SUCROSE PHOSPHATE SYNTHASE	Sucrose phosphate synthase, Sucrose synthesis in pollen germination (Os01t0919400-01)
Os01g0919600	25.2141671180396	100.96886231918	-2.0016	1.3581e-09	9.4624e-09	1	40127415	40132359	1602		Protein of unknown function DUF707 family protein. (Os01t0919600-01);Similar to predicted protein. (Os01t0919600-02)
Os01g0919700	8.71891760156509	114.015807916777	-3.7089	2.1113e-21	3.0804e-20	1	40133109	40138135	1598		Alpha/beta hydrolase fold-1 domain containing protein. (Os01t0919700-01)
Os01g0919800	2.23864100580725	24.6442305732385	-3.4606	1.8848e-05	8.233e-05	1	40136226	40142760	1417	PIN PROTEIN 5A	Similar to Efflux carrier of polar auxin transport. (Os01t0919800-01)
Os01g0919900	0	48.4911478044016	-6.515	4.7479e-12	4.1168e-11	1	40146818	40150808	1378	fatty-acid desaturase OsSSI2	Similar to Acyl-[acyl-carrier-protein] desaturase, chloroplast precursor (EC 1.14.19.2) (Stearoyl-ACP desaturase) (Delta(9) stearoyl-acyl carrier protein desaturase). (Os01t0919900-01);Similar to Acyl-desaturase. (Os01t0919900-02)
Os01g0920100	227.634443327348	84.8051463843796	1.4245	1.3797e-22	2.1444e-21	1	40167809	40170157	1107		Conserved hypothetical protein. (Os01t0920100-01)
Os01g0921200	73.2860371374795	26.3838233195848	1.4739	1.4945e-08	9.3986e-08	1	40220895	40229111	3012	mannosyl-oligosaccharide glucosidase	Mannosyl-oligosaccharide glucosidase, N-glycan formation, Auxin-mediated root development (Os01t0921200-01)
Os01g0921600	86.1876787235792	35.8066173622936	1.2673	2.0486e-08	1.2732e-07	1	40240810	40244636	1113	TOM20	Similar to Mitochondrial import receptor subunit TOM20 (Translocase of outer membrane 20 kDa subunit). (Os01t0921600-01)
Os01g0923000	45.1852013540569	5.21877823903874	3.1141	7.8777e-11	6.2165e-10	1	40371950	40372684	735		Conserved hypothetical protein. (Os01t0923000-01)
Os01g0924000	6.42136499034186	300.079748744728	-5.5463	3.2658e-66	1.4895e-64	1	40453863	40455608	1202	RPL27	Similar to Chloroplast 50S ribosomal protein L27 (Fragment). (Os01t0924000-01);Similar to 50S ribosomal protein L27, chloroplastic. (Os01t0924000-02)
Os01g0924400	65.863174855066	209.258510779234	-1.6677	8.1581e-14	7.8974e-13	1	40477240	40479093	1854	TEOSINTE BRANCHED/CYCLOIDEA/PROLIFERATING CELL FACTOR 6	Similar to Auxin-induced basic helix-loop-helix transcription factor. (Os01t0924400-01)
Os01g0924800	49.6035717602554	23.6294681378699	1.0699	0.00012556	0.00047741	1	40496253	40498071	752		Similar to 60S ribosomal protein l7a (Fragment). (Os01t0924800-00)
Os01g0925700	69.7513408125207	19.063037178711	1.8714	2.3681e-10	1.7775e-09	1	40585450	40587442	1384		Similar to predicted protein. (Os01t0925700-01)
Os01g0926600	5.89116054159803	43.1998865342651	-2.8744	3.0575e-07	1.6728e-06	1	40626435	40629466	1736	glycosyltransferase gene family 47 member A, glycosyltransferase 47A	Similar to Pectin-glucuronyltransferase. (Os01t0926600-01)
Os01g0927300	36.5251953579078	16.9610292768759	1.1067	0.00077915	0.0025416	1	40668641	40671873	729		Heavy metal transport/detoxification protein domain containing protein. (Os01t0927300-01)
Os01g0928000	3.71143114120676	21.7449093293281	-2.5506	0.00076434	0.0024965	1	40714216	40717112	1455	basic helix-loop-helix protein 001, Inducer of CBF expression 2	Similar to Transcription factor ICE1 (Inducer of CBF expression 1) (Basic helix- loop-helix protein 116) (bHLH116) (AtbHLH116). (Os01t0928000-01)
Os01g0928300	30.1627419729819	8.11809948294916	1.8936	2.7519e-05	0.00011697	1	40739117	40743667	1689		Prefoldin domain containing protein. (Os01t0928300-01)
Os01g0928800	138.736830754634	31.3851524653302	2.1442	7.1974e-22	1.0763e-20	1	40774498	40778604	2371	LCB2A1	Similar to Serine palmitoyltransferase. (Os01t0928800-01)
Os01g0929100	42.4752675049218	224.045049123177	-2.3991	3.9603e-25	6.9416e-24	1	40785129	40786742	766		Conserved hypothetical protein. (Os01t0929100-01);Similar to predicted protein. (Os01t0929100-02);Similar to predicted protein. (Os01t0929100-03)
Os01g0930400	175.438760928789	7.75568432746035	4.4996	7.7337e-46	2.4434e-44	1	40825678	40830191	2683	HIGH-AFFINITY POTASSIUM(K+) TRANSPORTER 5	Potassium transporter, High-affinity K acquisition, Root-to-shoot K transport, K-regulated salt tolerance (Os01t0930400-01)
Os01g0930800	66.3933793038098	205.996774379835	-1.6335	3.5535e-13	3.3038e-12	1	40842288	40848191	1750	BETA-GLUCOSIDASE 5	Glycoside hydrolase, family 1 protein. (Os01t0930800-01)
Os01g0931100	24.2715814313839	145.835858568694	-2.587	1.384e-18	1.7503e-17	1	40858427	40861827	1795		Conserved hypothetical protein. (Os01t0931100-01);Protein of unknown function DUF1624 domain containing protein. (Os01t0931100-02)
Os01g0931300	133.081	37.183794953151	1.8396	4.3905e-18	5.4339e-17	1	40864915	40868356	1884		Tafazzin family protein. (Os01t0931300-01);Tafazzin domain containing protein. (Os01t0931300-02)
Os01g0931400	36.9964882012356	16.3811650280938	1.1754	0.00044967	0.0015424	1	40868709	40871916	1705	Regulator of XA21-1	Similar to thiamin pyrophosphokinase 1. (Os01t0931400-01);Thiamin pyrophosphokinase, eukaryotic domain containing protein. (Os01t0931400-02)
Os01g0933200	36.3484605416599	93.8655252715996	-1.3687	3.4012e-05	0.00014245	1	40930756	40932359	1011		Heavy metal transport/detoxification protein domain containing protein. (Os01t0933200-00)
Os01g0933600	46.0099638298806	117.350027347274	-1.3508	4.7978e-06	2.281e-05	1	40947072	40949536	1634		Similar to cDNA clone:J023013D17, full insert sequence. (Os01t0933600-01)
Os01g0933900	12.9016415860997	0	5.4757	8.8205e-05	0.00034505	1	40962722	40964240	917	PHI GLUTATHIONE S-TRANSFERASE 4	Similar to Glutathione transferase III(B) (EC 2.5.1.18). (Os01t0933900-01);Similar to Glutathione transferase III(B) (EC 2.5.1.18). (Os01t0933900-02)
Os01g0934100	36.9964882012356	15.5113686549207	1.2541	0.00026147	0.00093717	1	40973410	40974780	1371		C2 calcium-dependent membrane targeting domain containing protein. (Os01t0934100-01)
Os01g0934400	12.1357907156919	56.3193151629598	-2.2144	9.7496e-07	5.0511e-06	1	40996336	40997308	719		Mog1/PsbP, alpha/beta/alpha sandwich domain containing protein. (Os01t0934400-01)
Os01g0935600	23.977023404304	82.9205875758378	-1.7901	5.6345e-07	2.9944e-06	1	41066946	41070506	1120		Immunoglobulin/major histocompatibility complex, conserved site domain containing protein. (Os01t0935600-01);Similar to Cold-induced thioredoxin domain-containing protein. (Os01t0935600-02);Similar to predicted protein. (Os01t0935600-03)
Os01g0935900	166.130727273065	75.7447674971595	1.1331	3.5647e-13	3.3124e-12	1	41085902	41088168	693	SUCCINATE DEHYDROGENASE SUBUNIT 4	Similar to Succinate dehydrogenase subunit 4. (Os01t0935900-01);Similar to Succinate dehydrogenase subunit 4. (Os01t0935900-02)
Os01g0938100	0	172.292164919376	-7.514	5.1441e-37	1.2992e-35	1	41187052	41188691	719	PHOTOSYSTEM II SUBUNIT	Photosystem II protein Psb28, class 1 domain containing protein. (Os01t0938100-01)
Os01g0938900	126.542128433526	41.2428446946256	1.6174	3.9399e-15	4.1618e-14	1	41214311	41217063	941		Similar to Nascent polypeptide-associated complex alpha subunit-like protein 3 (NAC-alpha-like protein 3) (Alpha-NAC-like protein 3). (Os01t0938900-01);Similar to Nascent polypeptide-associated complex alpha subunit-like protein 3 (NAC-alpha-like protein 3) (Alpha-NAC-like protein 3). (Os01t0938900-02)
Os01g0940100	4.71292843327843	25.9489251329982	-2.461	0.00033388	0.0011749	1	41305317	41311135	1501	HEXOKINASE-3	Similar to Hexokinase. (Os01t0940100-01);Similar to Hexokinase-3. (Os01t0940100-02)
Os01g0940700	4063.78145319974	7.68320129636259	9.0469	0	0	1	41346647	41348373	1199	beta-1, 3-glucanase, pathogenesis-related protein 2	Similar to Glucan endo-1,3-beta-glucosidase GII precursor (EC 3.2.1.39) ((1->3)- beta-glucan endohydrolase GII) ((1->3)-beta-glucanase isoenzyme GII) (Beta-1,3-endoglucanase GII). (Os01t0940700-01);Similar to Beta 1,3-glucanase. (Os01t0940700-02)
Os01g0940800	817.045055514231	11.8147340689349	6.1118	1.363e-211	2.0417e-209	1	41349731	41351118	1244	beta-1, 3-glucanase 6	Similar to Beta-1,3-glucanase precursor. (Os01t0940800-01)
Os01g0941200	10.0738845261326	0	6.1188	0.00056778	0.0019068	1	41365160	41366543	1232		Similar to Glucan endo-1,3-beta-glucosidase GII precursor (EC 3.2.1.39) ((1->3)- beta-glucan endohydrolase GII) ((1->3)-beta-glucanase isoenzyme GII) (Beta-1,3-endoglucanase GII). (Os01t0941200-01)
Os01g0944700	34.0509079304366	1.15972849756417	4.8758	2.4659e-10	1.847e-09	1	41533329	41535615	1289	beta-1, 3-glucanase, beta-1, 3-glucanase 4, endo-1, 3-beta-glucanase	Similar to Beta-1,3-glucanase precursor. (Os01t0944700-01)
Os01g0945001	19.0873601547776	5.6536764256253	1.7554	0.0013856	0.0042951	1	41542086	41545870	1731		Similar to RECA3 (RECA HOMOLOG 3); DNA binding / DNA-dependent ATPase. (Os01t0945001-01)
Os01g0945650	9.66150328822077	0	4.2722	0.00095477	0.0030514	1	41570731	41573344	1615		Hypothetical protein. (Os01t0945650-00)
Os01g0946700	36.0539	0	6.6364	1.1619e-10	9.0296e-10	1	41603305	41604652	1170	endo-1, 3-beta-glucanase 1	Similar to Glucan endo-1,3-beta-glucosidase GV (EC 3.2.1.39) ((1->3)-beta-glucan endohydrolase GV) ((1->3)-beta-glucanase isoenzyme GV) (Beta-1,3- endoglucanase GV). (Os01t0946700-01)
Os01g0947000	24.094846615136	0	5.5907	8.4222e-08	4.8832e-07	1	41629302	41631696	2157		Similar to Beta-1,3-glucanase precursor. (Os01t0947000-01)
Os01g0948600	328.962404642834	30.3703900299616	3.4372	7.6818e-74	3.9375e-72	1	41728692	41729581	890		Conserved hypothetical protein. (Os01t0948600-01)
Os01g0951200	21.4438243714168	5.07381217684322	2.0794	0.0002006	0.000734	1	41887067	41890848	2082	UMP synthase 1	Similar to Orotidine 5'-phosphate decarboxylase (EC 4.1.1.23) (OMP decarboxylase) (OMPDCase) (OMPdecase) (Uridine 5'-monophosphate synthase) (UMP synthase). (Os01t0951200-01)
Os01g0951400	34.7578471954284	10.872454664664	1.6767	2.6239e-05	0.00011189	1	41892688	41896238	1601	UMP synthase 2	Similar to Uridine 5'-monophosphate synthase (UMP synthase). (Os01t0951400-01);Similar to UMP synthase. (Os01t0951400-02)
Os01g0952600	111.637492263283	36.0965494866846	1.6289	1.2642e-13	1.2116e-12	1	41954683	41962785	3590		Similar to LacZ (Fragment). (Os01t0952600-01);Similar to glycoside hydrolase family 2 protein. (Os01t0952600-02)
Os01g0953500	1.70843655706343	32.6173639939921	-4.2549	8.5651e-08	4.9611e-07	1	42000362	42002680	1686		C2 calcium-dependent membrane targeting domain containing protein. (Os01t0953500-01)
Os01g0954000	23.8002885880561	1.95704183963953	3.6042	6.8999e-07	3.6431e-06	1	42018073	42019444	765		NADPH-dependent FMN reductase family protein. (Os01t0954000-01)
Os01g0954500	20.3245038685132	1.52214365305297	3.739	3.5246e-06	1.7008e-05	1	42037177	42039335	1780		Protein of unknown function DUF702 family protein. (Os01t0954500-01)
Os01g0955100	12.1947023211079	0	6.3944	0.00016241	0.00060536	1	42074192	42074866	675	CALMODULIN-LIKE PROTEIN 31	Similar to Calmodulin-like protein (Fragment). (Os01t0955100-01)
Os01g0955700	166.071815667649	9.35031101161108	4.1506	3.3381e-42	9.7323e-41	1	42086484	42095424	2141	CRT-like transporter 1	CRT-like transporter, Glutathione homeostasis, Arsenic tolerance (Os01t0955700-01)
Os01g0957900	22.2685868472406	5.79864248782082	1.9412	0.00026009	0.00093262	1	42216976	42228068	4073		Armadillo-type fold domain containing protein. (Os01t0957900-01)
Os01g0958100	5.06639806577431	87.5595015660945	-4.1112	4.2895e-18	5.3127e-17	1	42234585	42237456	1281		Similar to chloroplast SRP receptor cpFtsY precursor. (Os01t0958100-01);Similar to chloroplast srp54 receptor1. (Os01t0958100-02)
Os01g0958700	236.294449323497	46.4616229336644	2.3465	2.278e-39	6.1464e-38	1	42260316	42264854	2699		Membrane attack complex component/perforin/complement C9 family protein. (Os01t0958700-01)
Os01g0959800	79.2361092844936	34.2844737092406	1.2086	1.7522e-07	9.79e-07	1	42303492	42308881	1767		Similar to PSD2 (phosphatidylserine decarboxylase 2); phosphatidylserine decarboxylase. (Os01t0959800-01)
Os01g0959900	4.00598916828666	128.729863229622	-5.006	1.2855e-28	2.5499e-27	1	42312149	42313573	910		Similar to predicted protein. (Os01t0959900-01);Similar to NDH-O (NAD(P)H:plastoquinone dehydrogenase complex subunit O). (Os01t0959900-02)
Os01g0960200	11.0753818182043	0	5.2555	0.00028412	0.0010121	1	42327845	42328651	807		Hypothetical conserved gene. (Os01t0960200-00)
Os01g0960500	161.476710445202	65.8145922367664	1.2948	7.4233e-15	7.6735e-14	1	42350945	42355276	2062		Zinc finger, RING/FYVE/PHD-type domain containing protein. (Os01t0960500-01)
Os01g0962700	200.004900387253	12.5395643799125	3.9955	1.3126e-49	4.5076e-48	1	42429502	42432547	1397	class III peroxidase 20	Similar to Peroxidase 12 precursor (EC 1.11.1.7) (Atperox P12) (PRXR6) (ATP4a). (Os01t0962700-01)
Os01g0963000	654.036643328214	0	9.5545	1.1616e-122	1.0736e-120	1	42441660	42442936	1253	class III peroxidase 22	Similar to Peroxidase BP 1 precursor. (Os01t0963000-01);Similar to Peroxidase BP 1 precursor. (Os01t0963000-04)
Os01g0963600	70.4582800775125	683.225051127489	-3.2775	1.5935e-106	1.2529e-104	1	42460555	42461946	952	ABSCISIC ACID-STRESS-RIPENING-INDUCIBLE 2 PROTEIN	ABA/WDS induced protein family protein. (Os01t0963600-01)
Os01g0966300	30.2216535783979	6.74092189209171	2.1646	6.5594e-06	3.0549e-05	1	42614814	42618231	1745		Similar to Mitochondrial processing peptidase. (Os01t0966300-01)
Os01g0967200	36.9375765958197	12.0321831622282	1.6182	2.1766e-05	9.4156e-05	1	42654497	42655716	1136		Similar to Rac GTPase activating protein 1. (Os01t0967200-01)
Os01g0967800	56.849699226421	15.8013007793117	1.8471	1.361e-08	8.597e-08	1	42684942	42689080	1841		Conserved hypothetical protein. (Os01t0967800-01);Hypothetical conserved gene. (Os01t0967800-02)
Os01g0970600	18.5571557060338	209.693408965821	-3.4982	4.2595e-36	1.0543e-34	1	42821254	42825043	1705	RNA helicase 58	Similar to ATP binding protein. (Os01t0970600-01)
Os01g0970700	71.5776005804161	232.815495886006	-1.7016	1.059e-15	1.1544e-14	1	42826168	42828686	1188		Peptidase M48, Ste24p family protein. (Os01t0970700-01);Similar to Peptidase M48, Ste24p. (Os01t0970700-02)
Os01g0971200	110.459260154963	31.6026015586235	1.8054	5.4952e-15	5.7419e-14	1	42848228	42852984	1224		Protein of unknown function DUF707 family protein. (Os01t0971200-01);Similar to Lysine ketoglutarate reductase trans-splicing related 1. (Os01t0971200-02)
Os01g0973400	45.9510522244647	126.047991079005	-1.4558	3.3189e-07	1.8062e-06	1	42977233	42979816	1445		Similar to radical SAM domain-containing protein. (Os01t0973400-01)
Os01g0974200	5.77333733076607	417.284810029806	-6.1755	5.6872e-92	3.7292e-90	1	43047164	43047861	497	METALLOTHIONEIN I-2B	RicMT (Metallothionein-like protein). (Os01t0974200-01);RicMT (Metallothionein-like protein). (Os01t0974200-02);Conserved hypothetical protein. (Os01t0974200-03)
Os01g0974800	100.38537562883	42.5475392543853	1.2384	2.4028e-09	1.631e-08	1	43072763	43076466	2212		Similar to AtPPa4 (Arabidopsis thaliana pyrophosphorylase 4); inorganic diphosphatase. (Os01t0974800-01)
Os01g0975900	0	404.600279587698	-8.7457	1.1263e-75	5.9852e-74	1	43115747	43117221	1246	TONOPLAST INTRINSIC PROTEIN 1;2	Similar to Tonoplast membrane integral protein ZmTIP1-2. (Os01t0975900-01);Similar to Tonoplast membrane integral protein ZmTIP1-2. (Os01t0975900-02)
Os01g0976600	32.813764216701	12.2496322555215	1.4216	0.00020874	0.00076168	1	43159520	43162849	1355	COQ5	Similar to Methlytransferase, UbiE/COQ5 family. (Os01t0976600-01)
Os01g0977600	256.32439516493	107.709784211272	1.2508	8.3922e-22	1.2517e-20	1	43202561	43215251	4118		Hypothetical conserved gene. (Os01t0977600-01);Armadillo-type fold domain containing protein. (Os01t0977600-02);Hypothetical conserved gene. (Os01t0977600-03)
Os01g0978100	78.5291700195018	742.516170565457	-3.2411	2.7964e-114	2.3588e-112	1	43232027	43238506	1754		Similar to Cysteine synthase, mitochondrial precursor (EC 2.5.1.47) (O- acetylserine sulfhydrylase) (O-acetylserine (Thiol)-lyase) (CSase C) (CS-C) (OAS-TL C) (AtCS-C). (Os01t0978100-01);Similar to Cysteine synthase, mitochondrial precursor (EC 2.5.1.47) (O- acetylserine sulfhydrylase) (O-acetylserine (Thiol)-lyase) (CSase C) (CS-C) (OAS-TL C) (AtCS-C). (Os01t0978100-02);Similar to Cysteine synth…
Os02g0100100	42.8876487428337	11.1623867890551	1.9419	3.9921e-07	2.155e-06	2	3634	8377	2044	PROTEIN DISULFIDE ISOMERASE-LIKE 1;4, protein disulfide-isomerase 1-4, protein disulfide isomerase 1-4, PDI-like protein 1-4	Thioredoxin domain domain containing protein. (Os02t0100100-01)
Os02g0101000	70.1637220504326	15.0039874372364	2.2254	3.2548e-12	2.8564e-11	2	50308	55886	1614	amino acid transporter-like 11, OsAux/LAX1 protein	Amino acid transporter, transmembrane domain containing protein. (Os02t0101000-01);Similar to amino acid permease. (Os02t0101000-02)
Os02g0101500	167.544605803048	1457.99617053145	-3.1214	1.0049e-213	1.5184e-211	2	78483	82952	2249	hydroxypyruvate reductase 1, peroxisomal HPR1	Peroxisomal hydroxypyruvate reductase, NADH-dependent HPR, Photorespiratory metabolism (Os02t0101500-01);Similar to NADH-dependent hydroxypyruvate reductase (EC 1.1.1.29) (Fragment). (Os02t0101500-02)
Os02g0101750	30.8107696325577	8.62548070063348	1.8368	3.084e-05	0.00012992	2	91535	93712	1528		Hypothetical gene. (Os02t0101750-00)
Os02g0102400	27.2760733075989	9.06037888722004	1.59	0.00030432	0.0010792	2	126773	130152	1646		Ribosomal protein S5 family protein. (Os02t0102400-01);Ribosomal protein S5 family protein. (Os02t0102400-02);Ribosomal protein S5 family protein. (Os02t0102400-03)
Os02g0103700	60.3254839459639	5.50871036342978	3.453	6.391e-15	6.6578e-14	2	180352	183440	913		Similar to 60S ribosomal protein L9 (Gibberellin-regulated protein GA). (Os02t0103700-01)
Os02g0103900	25.5087251451195	5.36374430123426	2.2497	2.4054e-05	0.00010333	2	187508	192121	1815		U3 small nucleolar RNA-associated protein 6 domain containing protein. (Os02t0103900-01);Hypothetical conserved gene. (Os02t0103900-02)
Os02g0104500	0	35.371719175707	-5.4225	3.9171e-09	2.6019e-08	2	219736	221602	1867		MYB-like domain containing protein. (Os02t0104500-01)
Os02g0106800	34.4043775629325	95.3151858935548	-1.4701	7.4345e-06	3.4358e-05	2	397365	403411	1329		TMPIT-like family protein. (Os02t0106800-01)
Os02g0111700	54.0808537718699	19.1355202098087	1.4989	8.9885e-07	4.6904e-06	2	633586	635778	511		Similar to 60S ribosomal protein L37-A (L37-1). (Os02t0111700-01)
Os02g0112900	19.7942994197694	0	5.307	1.2114e-06	6.2056e-06	2	679468	697321	1601	gamma-aminobutyrate transaminase	Similar to Viroid RNA-binding protein (Fragment). (Os02t0112900-00)
Os02g0114033	30.2216535783979	4.42146489696338	2.773	3.9267e-07	2.1216e-06	2	755937	759433	2870		Glutamine-Leucine-Glutamine, QLQ domain containing protein. (Os02t0114033-00)
Os02g0114700	68.926578336697	16.1637159348005	2.0923	2.2621e-11	1.8718e-10	2	785945	789191	2009		Similar to Phosphorylation regulatory protein HP-10. (Os02t0114700-01)
Os02g0115700	582.694689169462	150.692221652244	1.9511	2.5089e-78	1.384e-76	2	825041	827640	1110	CATALASE A	Catalase isozyme A (EC 1.11.1.6) (CAT-A). (Os02t0115700-01);Similar to Catalase. (Os02t0115700-02);Similar to Catalase. (Os02t0115700-03)
Os02g0115900	251.022350677492	11.8147340689349	4.4092	2.2542e-64	9.8913e-63	2	838743	842672	2158	ER chaperone BiP1, Binding protein 1, binding protein, endosperm lumenal binding protein, endoplasmic reticulum (ER) chaperone BiP3, Polypeptide chain-binding protein, Mediator 37_2	Endosperm lumenal binding protein. (Os02t0115900-01);Endosperm lumenal binding protein. (Os02t0115900-02);Similar to Endosperm lumenal binding protein. (Os02t0115900-03)
Os02g0117100	24.6839626692958	175.916316474264	-2.8332	1.2885e-24	2.2081e-23	2	896074	900370	1481		4-diphosphocytidyl-2C-methyl-D-erythritol synthase, conserved site domain containing protein. (Os02t0117100-01)
Os02g0117200	31.6944437137974	9.06037888722004	1.8066	2.8185e-05	0.00011963	2	900980	905838	883		Similar to MIR-interacting saposin-like protein. (Os02t0117200-01)
Os02g0117400	112.167696712027	54.2173072611247	1.0488	1.2201e-08	7.7629e-08	2	906668	911368	1622	SPP1	Peptidase A22B, signal peptide peptidase domain containing protein. (Os02t0117400-01)
Os02g0119600	14.904636170243	1.73959274634625	3.0989	0.00019312	0.00070857	2	1033934	1034488	555		Conserved hypothetical protein. (Os02t0119600-01)
Os02g0120000	3.18122669246294	19.8603505207863	-2.6422	0.00099317	0.0031648	2	1047669	1050120	2352		Pentatricopeptide repeat domain containing protein. (Os02t0120000-01)
Os02g0120100	79.2361092844936	5.50871036342978	3.8464	2.7281e-20	3.7593e-19	2	1050786	1056830	1629		ATMRK serine/threonine protein kinase-like domain containing protein. (Os02t0120100-01);Similar to ATP binding protein. (Os02t0120100-02)
Os02g0120900	19.6764762089374	5.21877823903874	1.9147	0.00065605	0.0021747	2	1086193	1089622	1724		Tetrahydrofolate dehydrogenase/cyclohydrolase family protein. (Os02t0120900-01)
Os02g0122500	5.24313288202225	64.7998298013977	-3.6275	1.3274e-12	1.1995e-11	2	1185129	1186387	1158		Conserved hypothetical protein. (Os02t0122500-00)
Os02g0123600	125.59954274687	48.7085968976949	1.3666	1.3835e-12	1.2469e-11	2	1231098	1234484	1248		Similar to CDP-diacylglycerol--inositol 3-phosphatidyltransferase 1 (EC 2.7.8.11) (Phosphatidylinositol synthase 1) (PtdIns synthase 1) (PI synthase 1) (AtPIS1). (Os02t0123600-01);Similar to CDP-diacylglycerol--inositol 3-phosphatidyltransferase 1 (EC 2.7.8.11) (Phosphatidylinositol synthase 1) (PtdIns synthase 1) (PI synthase 1) (AtPIS1). (Os02t0123600-02)
Os02g0124800	34.1098195358526	467.877965736043	-3.7779	8.3e-84	4.8075e-82	2	1288998	1289511	514		Conserved hypothetical protein. (Os02t0124800-01)
Os02g0124866	22.0329404255766	163.304269063254	-2.8898	1.7419e-23	2.8131e-22	2	1289896	1291737	1842		Hypothetical gene. (Os02t0124866-01)
Os02g0125000	15.5526638298188	57.1891115361329	-1.8786	1.4961e-05	6.6236e-05	2	1302273	1304317	816		Similar to LPA2 (low psii accumulation2). (Os02t0125000-01);Non-protein coding transcript. (Os02t0125000-02)
Os02g0125100	186.042849903666	441.856557571947	-1.2479	2.8508e-16	3.1959e-15	2	1304905	1309799	1801		Homoaconitase/3-isopropylmalate dehydratase, small/large subunit domain containing protein. (Os02t0125100-01)
Os02g0125700	28.5132170213345	210.853137463385	-2.8865	8.2918e-30	1.7173e-28	2	1344678	1347023	1095		Similar to lil3 protein. (Os02t0125700-01)
Os02g0126400	195.115237137727	78.2816735855811	1.3176	5.6497e-18	6.9429e-17	2	1387873	1394276	2032	CALCIUM-DEPENDENT PROTEIN KINASE 4	Calcium-dependent protein kinase, Positive regulator of the salt and drought stress responses (Os02t0126400-01);Similar to Calcium-dependent protein kinase. (Os02t0126400-02)
Os02g0127700	79.1182860736616	33.6321264293608	1.2342	1.2427e-07	7.0727e-07	2	1437441	1441181	1430		Similar to Ribose-phosphate pyrophosphokinase. (Os02t0127700-01);Ribose-phosphate pyrophosphokinase 1 (EC 2.7.6.1) (Phosphoribosyl pyrophosphate synthetase 1). (Os02t0127700-02)
Os02g0128200	55.6125555126854	126.047991079005	-1.1805	3.8473e-05	0.00015932	2	1457228	1461428	1566	b-ZIP TRANSCRIPTION FACTOR 13	Similar to Transcription factor HBP-1a (Histone-specific transcription factor HBP1). (Os02t0128200-01);Similar to Transcription factor HBP-1a (Histone-specific transcription factor HBP1). (Os02t0128200-02)
Os02g0129300	5.18422127660627	155.186169580305	-4.9037	6.8637e-34	1.5902e-32	2	1532451	1535776	1561		Conserved hypothetical protein. (Os02t0129300-01)
Os02g0129800	1.94408297872735	95.5326349868481	-5.6188	2.7806e-22	4.2683e-21	2	1558563	1559143	581		Conserved hypothetical protein. (Os02t0129800-01)
Os02g0129900	2.23864100580725	60.0884327800433	-4.7464	6.5421e-14	6.3722e-13	2	1560757	1563229	1206		Similar to hydrolase, acting on ester bonds. (Os02t0129900-01)
Os02g0131050	120.827702708176	25.5140269464116	2.2436	4.3252e-20	5.8901e-19	2	1615699	1630951	4900		Hypothetical gene. (Os02t0131050-01)
Os02g0131100	657.041135204429	306.023357294744	1.1023	6.8928e-46	2.1817e-44	2	1626975	1630134	1741		Hypothetical conserved gene. (Os02t0131100-01);Conserved hypothetical protein. (Os02t0131100-02)
Os02g0131200	87.6015572535628	32.9072961183832	1.4125	1.5798e-09	1.093e-08	2	1632049	1636772	2194		Similar to RNA-binding region RNP-1 (RNA recognition motif). (Os02t0131200-01)
Os02g0132500	10.4273541586285	132.209048722315	-3.6644	2.5588e-24	4.3337e-23	2	1695640	1697142	1503	b-ZIP TRANSCRIPTION FACTOR 14	Similar to Common plant regulatory factor 7. (Os02t0132500-01)
Os02g0134300	37.2321346228996	10.9449376957618	1.7663	7.4066e-06	3.4247e-05	2	1816334	1819090	875	Transcription Elongation Factor 1	Protein of unknown function DUF701, zinc-binding putative family protein. (Os02t0134300-01)
Os02g0134400	100.503198839662	6.66843886099395	3.9137	1.5955e-25	2.8377e-24	2	1821869	1826372	2466	L-aspartate oxidase	Fumarate reductase/succinate dehydrogenase flavoprotein, C-terminal domain containing protein. (Os02t0134400-01)
Os02g0135200	54.7288814314457	13.4093607530857	2.0291	4.5317e-09	2.9873e-08	2	1850981	1858243	2715	Mitogen-activated protein kinase13, BTH-Induced MAP Kinase 2, benzothiadiazole-induced MAP kinase 2	Similar to Mitogen-activated protein kinase 13. (Os02t0135200-00)
Os02g0135500	101.85816576423	30.8777712476459	1.7219	2.7343e-13	2.5705e-12	2	1872692	1874820	1959		Similar to glycosyltransferase. (Os02t0135500-01);Glycosyltransferase AER61, uncharacterized domain containing protein. (Os02t0135500-02)
Os02g0135700	28.7488634429984	6.59595582989619	2.1239	1.3415e-05	5.9802e-05	2	1882715	1888893	2778		DNA polymerase V family protein. (Os02t0135700-01);Hypothetical conserved gene. (Os02t0135700-02)
Os02g0136000	9.54368007738881	0	7.0408	0.0010668	0.0033878	2	1913422	1916137	2286		Phox/Bem1p domain containing protein. (Os02t0136000-00)
Os02g0137200	4.06490077370264	146.125790693085	-5.1678	1.3446e-32	3.0032e-31	2	1972939	1974762	749		Similar to 50S ribosomal protein L3-1, chloroplast precursor. (Os02t0137200-01);Similar to 50S ribosomal protein L3. (Os02t0137200-02)
Os02g0137700	5.41986769827019	44.5770641251226	-3.04	7.6859e-08	4.4747e-07	2	2001887	2005864	2311		NAD(P)-binding domain containing protein. (Os02t0137700-01)
Os02g0139100	71.931070212912	34.3569567403384	1.066	4.0665e-06	1.9509e-05	2	2082561	2085271	1087		Activator of Hsp90 ATPase, N-terminal domain containing protein. (Os02t0139100-01)
Os02g0139200	21.5616475822488	4.34898186586562	2.3097	8.3341e-05	0.00032786	2	2087140	2092997	2253	PROTEIN ARGININE METHYLTRANSFERASE 5	Skb1 methyltransferase family protein. (Os02t0139200-01)
Os02g0139400	16.6130727273065	78.1367075233856	-2.2337	6.4244e-09	4.1716e-08	2	2106368	2110510	2387	RICE SQUAMOSA PROMOTER-BINDING-LIKE 3	Similar to Squamosa promoter-binding-like protein 3. (Os02t0139400-01)
Os02g0141100	9.30803365572489	159.027770228486	-4.0947	1.8426e-31	3.9675e-30	2	2207998	2214514	3400	AUXIN RESPONSE FACTOR 5	Similar to Auxin response factor 5. (Os02t0141100-00)
Os02g0143100	23.0344377176483	101.693692630158	-2.1424	1.3944e-10	1.0754e-09	2	2388400	2394345	1686	SPP2	Similar to Sucrose-phosphatase (EC 3.1.3.24). (Os02t0143100-01)
Os02g0144300	39.8831568666187	8.4080316073402	2.2459	1.3156e-07	7.4659e-07	2	2447941	2451093	3153		Similar to H0114G12.9 protein. (Os02t0144300-01)
Os02g0146600	558.364196132662	109.594343019814	2.349	1.1373e-90	7.2927e-89	2	2557668	2561013	1712	EUKARYOTIC INITIATION FACTOR 4A-2	Similar to Eukaryotic initiation factor 4A (eIF4A) (eIF-4A). (Os02t0146600-01)
Os02g0148000	0	17.540893525658	-5.218	3.7018e-05	0.00015385	2	2638443	2642064	2322	CCT domain-containing gene 3, CCT (CO, CO-LIKE and TOC1) domain protein 3, CCT domain protein 3, CCT MOTIF FAMILY (CMF) gene 3	CCT domain containing protein. (Os02t0148000-01)
Os02g0150600	12.3125255319399	102.056107785647	-3.0512	3.6721e-16	4.0955e-15	2	2787002	2789075	1763		Similar to Pyridine nucleotide-disulphide oxidoreductase (Fragment). (Os02t0150600-01)
Os02g0152900	6.24463017409392	34.6468888647294	-2.472	3.2068e-05	0.00013486	2	2922461	2925073	1113	YELLOW LEAF 1	Nucleus-encoded chloroplast protein, Chloroplast development, Biogenesis of chloroplast ATP synthase (Os02t0152900-01)
Os02g0153200	2.23864100580725	18.7006220232222	-3.0624	0.00047326	0.0016156	2	2938046	2941437	3392	leucine-rich receptor-like kinase 7	Protein kinase, core domain containing protein. (Os02t0153200-01)
Os02g0154000	9.30803365572489	0	6.0047	0.00090433	0.00291	2	2972242	2975382	3141	leucine-rich receptor-like kinase 2	Protein kinase, core domain containing protein. (Os02t0154000-00)
Os02g0158400	30.1627419729819	13.1194286286946	1.2011	0.0013242	0.0041258	2	3182926	3187016	1141		ssDNA-binding transcriptional regulator family protein. (Os02t0158400-01)
Os02g0160200	21.6794707930808	62.5528558373671	-1.5287	0.00016456	0.00061257	2	3254925	3256897	1804	F-box protein 68	Cyclin-like F-box domain containing protein. (Os02t0160200-01)
Os02g0160500	7.4817738878295	276.812695762347	-5.2094	2.4735e-60	1.0209e-58	2	3271379	3272038	660		Hypothetical conserved gene. (Os02t0160500-01)
Os02g0161300	29.986007156734	12.6845304421081	1.2412	0.0010901	0.0034535	2	3311245	3313190	1533		Similar to Mot1 (Fragment). (Os02t0161300-01)
Os02g0161900	1603.9862806609	516.224147478249	1.6356	1.5393e-174	1.9962e-172	2	3340458	3343060	1641	RICE UBIQUITIN2	Similar to polyubiquitin containing 7 ubiquitin monomers. (Os02t0161900-01)
Os02g0162500	168.605014700536	77.2669111502125	1.1257	2.9699e-13	2.7745e-12	2	3358928	3360718	775		Similar to 40S ribosomal protein S14. (Os02t0162500-01)
Os02g0165100	26.981515280519	1.95704183963953	3.7852	8.2325e-08	4.7764e-07	2	3504423	3508658	1735	RECEPTOR-LIKE CYTOPLASMIC KINASE 63	Protein kinase, core domain containing protein. (Os02t0165100-01)
Os02g0166600	92.0199276597613	23.0496038890878	1.9972	4.7332e-14	4.6573e-13	2	3580321	3581706	1386		Hypothetical protein. (Os02t0166600-01)
Os02g0167100	15.4348406189868	46.8240380891532	-1.6011	0.0006651	0.0022018	2	3610970	3613988	1239	SULFURTRANSFERASE 23	Similar to 3-mercaptopyruvate sulfurtransferase precursor (EC 2.8.1.1). (Os02t0167100-01)
Os02g0167700	110.812729787459	47.9837665867173	1.2075	6.6447e-10	4.789e-09	2	3659299	3669323	4274		Armadillo-like helical domain containing protein. (Os02t0167700-01)
Os02g0168100	214.614978530416	24.0643663244564	3.1568	4.7446e-46	1.51e-44	2	3677525	3679266	984	4-hydroxyphenylpyruvate dioxygenase, p-hydroxyphenylpyruvate dioxygenase	Similar to 4-hydroxyphenylpyruvate dioxygenase. (Os02t0168100-01)
Os02g0168200	21.9740288201607	0	5.4577	3.1048e-07	1.6976e-06	2	3682192	3684126	1022		Similar to Transfactor-like protein. (Os02t0168200-01)
Os02g0169900	12.2536139265239	71.0333704758051	-2.5353	1.379e-09	9.5923e-09	2	3792694	3796762	1260	inositol monophosphatase 2	Inositol monophosphatase family protein. (Os02t0169900-01);Inositol monophosphatase family protein. (Os02t0169900-02);Similar to IMPL1 (MYO-INOSITOL MONOPHOSPHATASE LIKE 1); 3'(2'),5'-bisphosphate nucleotidase/ inositol or phosphatidylinositol phosphatase/ inositol-1(or 4)-monophosphatase. (Os02t0169900-03)
Os02g0170000	4.65401682786245	63.4226522105403	-3.7684	9.7963e-13	8.8937e-12	2	3797629	3800883	1805		Conserved hypothetical protein. (Os02t0170000-01);Pentatricopeptide repeat domain containing protein. (Os02t0170000-02)
Os02g0170500	112.344431528274	26.601272412878	2.0784	1.7607e-17	2.0984e-16	2	3846223	3850113	1238	HAP5A SUBUNIT OF CCAAT-BOX BINDING COMPLEX	Histone-fold domain containing protein. (Os02t0170500-01)
Os02g0170900	1.53170174081549	18.9905541476132	-3.6321	0.00012247	0.00046668	2	3855966	3863872	1793		Conserved hypothetical protein. (Os02t0170900-01);Hypothetical conserved gene. (Os02t0170900-02)
Os02g0173200	59.5596330755561	14.0617080329655	2.0826	5.5841e-10	4.0413e-09	2	4008991	4010136	1146	VQ motif-containing protein 5	VQ domain containing protein. (Os02t0173200-01)
Os02g0173800	204.658917215116	33.7046094604585	2.6022	1.0773e-37	2.765e-36	2	4038445	4042357	1706		Protein of unknown function DUF284, transmembrane eukaryotic family protein. (Os02t0173800-01)
Os02g0175000	0	13.8442589396722	-4.7912	0.00031062	0.0011	2	4103387	4105657	1679	HIGH-AFFINITY K+ TRANSPORTER 6	Ion transporter , Na+ transport (Os02t0175000-01)
Os02g0175500	143.214112766248	37.4737270775421	1.9342	2.3789e-20	3.2912e-19	2	4129142	4133817	1968		Protein of unknown function DUF266, plant family protein. (Os02t0175500-01)
Os02g0175600	49.3090137331755	24.5717475421407	1.0049	0.00023457	0.00084809	2	4134903	4135628	726		Similar to 60S ribosomal protein L27a (Fragment). (Os02t0175600-01)
Os02g0177500	54.7877930368617	22.0348414537191	1.3141	4.8663e-06	2.3123e-05	2	4270620	4274199	509		Similar to Small nuclear ribonucleoprotein F (snRNP-F) (Sm protein F) (Sm-F) (SmF). (Os02t0177500-01)
Os02g0178100	12.9016415860997	160.984812068126	-3.6413	4.2379e-29	8.5529e-28	2	4315391	4316956	1370	B-box-containing protein 3, CCT domain-containing gene 5, CCT (CO, CO-LIKE and TOC1) domain protein 5, CCT domain protein 5	Similar to CONSTANS-like protein CO6. (Os02t0178100-01)
Os02g0179100	7.30503907158156	56.536764256253	-2.9522	2.6655e-09	1.7994e-08	2	4384188	4387935	1064		Metal-dependent phosphohydrolase, HD region domain containing protein. (Os02t0179100-01)
Os02g0180000	218.562056093287	36.9663458598578	2.5638	1.2897e-39	3.5126e-38	2	4450273	4454802	2048	protein phosphatase 2C11, protein phosphatase 2C 11, protein phosphatase 19	Similar to Protein phosphatase type-2C. (Os02t0180000-01)
Os02g0181300	99.1482319150949	44.2146489696338	1.1651	1.1049e-08	7.0481e-08	2	4542938	4544874	1591	WRKY GENE 71	WRKY transcription factor, Defense response (Os02t0181300-01)
Os02g0182850	30.7518580271417	5.6536764256253	2.4434	1.3673e-06	6.9348e-06	2	4629617	4630180	564		Hypothetical conserved gene. (Os02t0182850-00)
Os02g0184300	24.6839626692958	186.571322045635	-2.9181	6.8419e-27	1.2965e-25	2	4694037	4699309	2451		Hypothetical protein. (Os02t0184300-00)
Os02g0186500	3.77034274662274	29.5730766878862	-2.9715	1.5575e-05	6.8796e-05	2	4808249	4817119	1635	RECEPTOR-LIKE CYTOPLASMIC KINASE 64	Similar to Protein kinase-like protein. (Os02t0186500-01);Similar to Protein kinase-like protein. (Os02t0186500-02)
Os02g0187100	32.4602945842052	10.1476243536864	1.6775	4.8288e-05	0.00019702	2	4831212	4833985	828	cyclase-like 1	Similar to cyclase. (Os02t0187100-00)
Os02g0187300	3.65251953579078	25.9489251329982	-2.8287	8.5102e-05	0.00033366	2	4843988	4844463	390		Similar to predicted protein. (Os02t0187300-01)
Os02g0187500	14.904636170243	60.1609158111411	-2.0131	2.608e-06	1.2798e-05	2	4855965	4859029	622		Uncharacterised protein family UPF0047 domain containing protein. (Os02t0187500-01);Similar to predicted protein. (Os02t0187500-02)
Os02g0189000	24.4483162476318	221.798075159147	-3.1814	9.7103e-35	2.3273e-33	2	4936530	4937799	721		Similar to Chloroplast 30S ribosomal protein S21 (Fragment). (Os02t0189000-01)
Os02g0190600	3.41687311412686	47.3314193068375	-3.792	6.471e-10	4.6657e-09	2	5028576	5030493	1918	lycopene e-cyclase, lycopene beta-cyclase	Lycopene beta and epsilon cyclase domain containing protein. (Os02t0190600-00)
Os02g0191300	439.127106770717	25.0791287598251	4.1301	2.3772e-108	1.9036e-106	2	5058825	5061929	1732	amino acid transporter-like 6	Similar to Amino acid transporter-like protein. (Os02t0191300-01)
Os02g0192700	1.11932050290363	86.4722560996281	-6.2715	2.159e-20	2.9965e-19	2	5166998	5167991	994	peroxiredoxin IIE2	Similar to Thioredoxin peroxidase. (Os02t0192700-02)
Os02g0193800	70.1637220504326	30.5878391232549	1.1978	1.0149e-06	5.2441e-06	2	5220258	5221796	1263		Similar to cDNA clone:002-103-F09, full insert sequence. (Os02t0193800-01)
Os02g0194100	217.972940039127	66.2494904233529	1.7182	1.3178e-26	2.4596e-25	2	5242740	5249321	1906		Similar to Citrate synthase (EC 4.1.3.7). (Os02t0194100-01)
Os02g0194700	10.4862657640445	280.509330348332	-4.7415	5.561e-59	2.2683e-57	2	5276686	5282626	2704	LIPOXYGENASE 1	Similar to Lipoxygenase 2.3, chloroplast precursor (EC 1.13.11.12) (LOX2:Hv:3). (Os02t0194700-01);Similar to Lipoxygenase. (Os02t0194700-02)
Os02g0196300	102.506193423806	42.5475392543853	1.2686	9.3811e-10	6.6808e-09	2	5373070	5380161	2269		Similar to Outer envelope protein of 80 kDa. (Os02t0196300-01)
Os02g0197125	2.88666866538304	47.9837665867173	-4.0551	1.6923e-10	1.2954e-09	2	5442003	5447054	2026		Hypothetical protein. (Os02t0197125-00)
Os02g0197200	1.82625976789539	23.9194002622609	-3.7112	1.3484e-05	6.008e-05	2	5442081	5447353	1474	POWDERY-MILDEW-RESISTANCE GENE O_	Mlo-related protein family protein. (Os02t0197200-01)
Os02g0197600	48.3664280465199	5795.45323445252	-6.9048	0	0	2	5468648	5470490	1127		Chlorophyll a/b-binding protein type III (Fragment). (Os02t0197600-01);Similar to Chlorophyll a-b binding protein 8. (Os02t0197600-02);Chlorophyll a/b-binding protein type III (Fragment). (Os02t0197600-03)
Os02g0197700	0	13.8442589396722	-5.2916	0.0002404	0.00086701	2	5470929	5475134	1446		Di-trans-poly-cis-decaprenylcistransferase-like domain containing protein. (Os02t0197700-01)
Os02g0198600	113.935044874506	43.9247168452427	1.3751	1.2537e-11	1.054e-10	2	5524023	5528685	1166		Similar to DNA-damage inducible protein DDI1-like. (Os02t0198600-01);Similar to predicted protein. (Os02t0198600-02)
Os02g0198900	19.0873601547776	4.85636308354994	1.9747	0.00064339	0.002136	2	5550229	5552064	1011		Similar to Ribosomal protein L7/L12. (Os02t0198900-01)
Os02g0200000	69.2211363637769	19.7153844585908	1.8119	5.6857e-10	4.1114e-09	2	5604321	5609451	1559		Phosphatidylinositol transfer protein-like, N-terminal domain containing protein. (Os02t0200000-01)
Os02g0202250	54.8467046422777	23.7019511689676	1.2104	1.3609e-05	6.0558e-05	2	5709870	5724705	3913		Hypothetical conserved gene. (Os02t0202250-01)
Os02g0203000	0	15.2939195616274	-5.0202	0.0001296	0.00049119	2	5760788	5763128	672	b-ZIP TRANSCRIPTION FACTOR 18	Similar to transcription factor HY5. (Os02t0203000-00)
Os02g0203700	23.4468189555602	99.3017526039316	-2.0824	5.5648e-10	4.0307e-09	2	5798921	5806347	948	stress repressive zinc finger protein 1	Similar to Testis expressed sequence 13A protein. (Os02t0203700-01);Similar to Testis expressed sequence 13A protein. (Os02t0203700-02)
Os02g0205300	232.229548549794	115.610434600928	1.0063	1.3425e-15	1.4553e-14	2	5918931	5923654	1711	19S REGULATORY PARTICLE ATPASE SUBUNIT 6	Similar to TAT-binding protein homolog (Fragment). (Os02t0205300-01);Similar to TAT-binding protein homolog (Fragment). (Os02t0205300-02)
Os02g0208500	0	30.2979069988638	-8.0065	1.7254e-07	9.6465e-07	2	6078179	6079111	673	CADMIUM TOLERANT 4	Conserved hypothetical protein. (Os02t0208500-01)
Os02g0209000	81.5336618957168	36.3139985799779	1.1669	2.1448e-07	1.1885e-06	2	6119126	6127235	2578		Hypothetical conserved gene. (Os02t0209000-01)
Os02g0209100	124.008929400639	57.9139418471105	1.0985	7.1292e-10	5.1339e-09	2	6131817	6138156	2106		Similar to Coatomer beta' subunit (Beta'-coat protein) (Beta'-COP) (p102). (Os02t0209100-01)
Os02g0209300	49.6624833656714	0	6.4203	2.8277e-14	2.8271e-13	2	6146113	6146678	566		Hypothetical conserved gene. (Os02t0209300-01)
Os02g0209400	10.9575586073723	0	5.6551	0.00030345	0.0010768	2	6149352	6150136	785		Conserved hypothetical protein. (Os02t0209400-01)
Os02g0212900	13.4907576402595	50.5931557062367	-1.907	3.7358e-05	0.000155	2	6311651	6313443	961	RECEPTOR-LIKE CYTOPLASMIC KINASE 66	Similar to Protein kinase domain containing protein, expressed. (Os02t0212900-00)
Os02g0218200	579.218904449919	82.4132063581535	2.8132	1.3047e-110	1.0644e-108	2	6599225	6606516	1996		Peptidase M1, membrane alanine aminopeptidase family protein. (Os02t0218200-01);Similar to APM1 (AMINOPEPTIDASE M1). (Os02t0218200-02)
Os02g0218700	76.9974682786863	0	6.5935	4.1507e-21	5.9508e-20	2	6628383	6630103	1721	ALLENE OXIDE SYNTHASE 3	Allene oxide synthase (CYP74A3), Fatty acid 9-/13-hydroperoxide lyase (CYP74C), Biosynthesis of jasmonic acid (JA), Plant defense (Os02t0218700-01)
Os02g0219900	103.978983559205	47.3314193068375	1.1354	8.4348e-09	5.4399e-08	2	6680305	6683027	1015		Similar to Epstein-Barr nuclear antigen-1 (EBNA-1). (Os02t0219900-01);Similar to Epstein-Barr nuclear antigen-1 (EBNA-1). (Os02t0219900-02)
Os02g0220500	255.558544294523	86.9071542862146	1.5561	9.5051e-28	1.8393e-26	2	6716992	6720422	1705	ELONGATION FACTOR 1 GAMMA-LIKE PROTEIN	Elongation factor 1-gamma (EF-1-gamma) (eEF-1B gamma). (Os02t0220500-01)
Os02g0220700	168.487191489704	72.1930989733693	1.2227	1.6945e-14	1.7099e-13	2	6726465	6733496	3359		Hypothetical conserved gene. (Os02t0220700-01)
Os02g0223700	33.8741731141887	166.34855636936	-2.296	5.3932e-18	6.6324e-17	2	6915418	6916621	1204		Protein of unknown function DUF3511 domain containing protein. (Os02t0223700-01)
Os02g0224900	4.71292843327843	22.8321547957945	-2.2764	0.0014601	0.0045041	2	7012512	7017442	1094		Similar to ATPP2-A13. (Os02t0224900-01)
Os02g0225000	25.5087251451195	100.533964132594	-1.9786	2.0843e-09	1.4242e-08	2	7018719	7024190	1285		Similar to cDNA clone:001-044-E12, full insert sequence. (Os02t0225000-01)
Os02g0226300	122.064846421911	23.9194002622609	2.3514	3.5546e-21	5.109e-20	2	7083362	7088382	1074		Mitochondrial carrier protein domain containing protein. (Os02t0226300-00)
Os02g0227100	28.7488634429984	2.24697396403057	3.6774	4.0409e-08	2.4322e-07	2	7132034	7133382	807		Conserved hypothetical protein. (Os02t0227100-01)
Os02g0227200	194.938502321479	30.0804579055705	2.6961	4.2632e-37	1.0799e-35	2	7135190	7137965	636	EARLY NODULIN 93B	Early nodulin. (Os02t0227200-01)
Os02g0227600	46.4812566732085	16.5986141213871	1.4856	5.8854e-06	2.7625e-05	2	7164809	7166419	1514		Leucine-rich repeat domain containing protein. (Os02t0227600-01)
Os02g0229000	86.0109439073313	30.8777712476459	1.478	8.0393e-10	5.7702e-09	2	7258694	7260380	719		Similar to 40S ribosomal protein S19-like. (Os02t0229000-01)
Os02g0232400	437.418670213654	129.455	1.7566	6.0491e-53	2.2412e-51	2	7491229	7497708	1513		Similar to Citrate synthase. (Os02t0232400-01);Similar to Citrate synthase. (Os02t0232400-02)
Os02g0234300	85.4218278531715	41.8227089434077	1.0303	8.7815e-07	4.5865e-06	2	7613261	7615346	2086	plant U-box-containing protein 4, U-box protein 4	Armadillo-like helical domain containing protein. (Os02t0234300-01)
Os02g0234500	16.7308959381384	372.997678029075	-4.4786	1.395e-75	7.3235e-74	2	7621905	7627260	2011		NAD(P)-binding domain containing protein. (Os02t0234500-01);Similar to predicted protein. (Os02t0234500-02);Similar to UOS1. (Os02t0234500-03)
Os02g0240100	413.029265571438	2.68187215061713	7.2669	4.7434e-101	3.4201e-99	2	7938411	7939811	1326	class III peroxidase 30	Similar to Peroxidase 2 (Fragment). (Os02t0240100-01)
Os02g0241100	121.181172340672	37.4737270775421	1.6932	2.9285e-15	3.1143e-14	2	7975665	7978686	2541		Protein kinase, core domain containing protein. (Os02t0241100-01)
Os02g0241600	31.6355321083814	14.4241231884543	1.1331	0.00151	0.0046416	2	8004993	8017344	2955		Protein kinase, core domain containing protein. (Os02t0241600-01)
Os02g0251800	20.913619922673	3.55166852379025	2.5579	4.7069e-05	0.0001924	2	8539273	8539623	351	VQ motif-containing protein 6	VQ domain containing protein. (Os02t0251800-00)
Os02g0254600	64.8027659575784	264.128165320239	-2.0271	4.0633e-23	6.4657e-22	2	8714222	8715050	707		Conserved hypothetical protein. (Os02t0254600-01)
Os02g0255500	42.6520023211698	117.929891596056	-1.4672	6.5315e-07	3.4571e-06	2	8801325	8805273	982	PYRABACTIN RESISTANCE 1 LIKE/REGULATORY COMPONENTS OF ABA RECEPTOR 3, pyrabactin resistance-like 3	Similar to Extensin (Fragment). (Os02t0255500-01)
Os02g0255700	7.42286228241352	266.66507140866	-5.1669	4.797e-58	1.9118e-56	2	8810104	8820960	1788	FLO2-LIKE1	Conserved hypothetical protein. (Os02t0255700-01);Hypothetical conserved gene. (Os02t0255700-02)
Os02g0255801	1.11932050290363	21.6724262982303	-4.2752	1.233e-05	5.5177e-05	2	8813629	8814915	1233	-	-
Os02g0257300	0	322.477005353936	-8.611	1.4696e-61	6.1983e-60	2	8873101	8875996	1398	SULFURTRANSFERASE 12	Rhodanese-like domain containing protein. (Os02t0257300-00)
Os02g0257400	0	73.4253105020312	-9.2835	3.0286e-14	3.0176e-13	2	8876190	8876441	252	-	-
Os02g0258800	0	15.0039874372364	-4.9073	0.00016073	0.00060012	2	8973633	8977322	653		Conserved hypothetical protein. (Os02t0258800-01)
Os02g0258900	207.309939458835	78.4991226788744	1.401	2.4537e-20	3.3866e-19	2	8976792	8981140	2372		Similar to Molybdopterin biosynthesis CNX2 protein (Molybdenum cofactor biosynthesis enzyme CNX2). (Os02t0258900-01);Similar to CNX2 (COFACTOR OF NITRATE REDUCTASE AND XANTHINE DEHYDROGENASE 2); catalytic. (Os02t0258900-02)
Os02g0259600	7.7763319149094	256.95234524156	-5.0463	1.4526e-55	5.609e-54	2	9005264	9007486	741		Similar to 50S ribosomal protein L21, chloroplast precursor (CL21) (CS-L7). (Os02t0259600-01);Similar to 50S ribosomal protein L21. (Os02t0259600-02)
Os02g0266000	80.885634236141	11.5248019445439	2.8111	6.9788e-17	8.0363e-16	2	9502820	9505396	1275		Similar to N-(5'-phosphoribosyl)anthranilate isomerase. (Os02t0266000-01)
Os02g0266100	43.3000299807455	16.0912329037028	1.4281	1.9427e-05	8.4668e-05	2	9505868	9509878	1167		Zinc finger, U1-C type domain containing protein. (Os02t0266100-02)
Os02g0266300	4.65401682786245	31.0227373098414	-2.7368	2.5642e-05	0.00010953	2	9514361	9518278	1846		Similar to Transient receptor potential cation channel subfamily A member 1 (Ankyrin-like with transmembrane domains protein 1) (Transformation sensitive-protein p120). (Os02t0266300-01);Similar to Transient receptor potential cation channel subfamily A member 1 (Ankyrin-like with transmembrane domains protein 1) (Transformation sensitive-protein p120). (Os02t0266300-02)
Os02g0266800	36.0539	8.84292979392676	2.0276	1.9629e-06	9.7646e-06	2	9535430	9538420	1207	RICE TRANSCRIPTION ACTIVATOR 1	Transcriptional activator protein. (Os02t0266800-01)
Os02g0269200	32.5781177950371	2.02952487073729	4.0047	2.2398e-09	1.5251e-08	2	9641620	9642458	710		Dynein light chain, type 1 family protein. (Os02t0269200-01)
Os02g0273000	11.1342934236203	0	4.2632	0.00039281	0.001363	2	9928936	9937374	1963		Similar to Uridine kinase-like protein. (Os02t0273000-01)
Os02g0273700	18.2036860735379	82.9205875758378	-2.1875	3.9311e-09	2.6102e-08	2	9972735	9978051	2454		VHS domain containing protein. (Os02t0273700-01)
Os02g0274000	44.0069692457373	10.6550055713708	2.0462	1.2817e-07	7.2854e-07	2	9993963	9998257	1592	RESTORATION OF FERTILITY 2	Similar to Rf2 protein. (Os02t0274000-01);Similar to Rf2 protein. (Os02t0274000-02);Mitochondrial glycine-rich protein, Fertility restoration in LD-CMS (Os02t0274000-03)
Os02g0274100	1105.06389439296	84.8051463843796	3.7038	5.6023e-255	1.0698e-252	2	10001543	10010228	2025	ABNORMAL INFLORESCENCE MERISTEM1	3-hydroxyacyl-CoA dehydrogenase, Multifunctional protein, RNA- and microtubule-binding protein, Salicylic acid (SA) biosynthesis, Maintenance of root meristem activity, Beta -oxidation of fatty acids (Os02t0274100-01);Similar to Peroxisomal fatty acid beta-oxidation multifunctional protein. (Os02t0274100-02)
Os02g0274900	84.7738001935957	184.976695361484	-1.1257	2.2121e-06	1.0957e-05	2	10074588	10081478	1932		Major facilitator superfamily protein. (Os02t0274900-01);Similar to metabolite transport protein csbC. (Os02t0274900-02);Similar to metabolite transport protein csbC. (Os02t0274900-03)
Os02g0275200	73.8751531916393	4.2040158036701	4.1352	1.1689e-19	1.5457e-18	2	10088213	10094968	1833		Xyloglucan fucosyltransferase family protein. (Os02t0275200-01);Hypothetical conserved gene. (Os02t0275200-02)
Os02g0276500	22.0329404255766	88.5017809703653	-2.006	1.3158e-08	8.3261e-08	2	10155843	10164739	1993	tocopherol cyclase, VITAMIN E DEFICIENT 1	Similar to Tocopherol cyclase. (Os02t0276500-01)
Os02g0280400	59.5007214701401	135.035886935127	-1.1824	1.972e-05	8.5836e-05	2	10371074	10380939	2863		Similar to casein kinase I isoform delta-like. (Os02t0280400-01);Similar to Dual specificity kinase 1. (Os02t0280400-02);Hypothetical gene. (Os02t0280400-03)
Os02g0284600	145.334930561224	54.9421375721023	1.4034	9.5895e-15	9.8135e-14	2	10700829	10701516	688		Similar to 60S ribosomal protein L27. (Os02t0284600-01)
Os02g0285800	34.4043775629325	826.23407148337	-4.5859	3.217e-167	3.8819e-165	2	10739451	10747067	2057		Similar to GTP-binding protein typA (Tyrosine phosphorylated protein A). (Os02t0285800-01);Similar to predicted protein. (Os02t0285800-02)
Os02g0287000	125.422807930622	49.9408084263569	1.3285	3.3736e-12	2.9547e-11	2	10822643	10825665	1116		Similar to 40S ribosomal protein S3a (CYC07 protein). (Os02t0287000-01);Ribosomal protein S3Ae domain containing protein. (Os02t0287000-02)
Os02g0288000	13.7853156673394	1.37717759085745	3.3233	0.00023464	0.00084818	2	10861422	10862862	1441	F-box protein 81	Cyclin-like F-box domain containing protein. (Os02t0288000-01)
Os02g0288200	64.6849427467464	24.2818154177497	1.4136	2.1153e-07	1.1732e-06	2	10870290	10874506	1741		Protein of unknown function DUF573 domain containing protein. (Os02t0288200-01);Hypothetical conserved gene. (Os02t0288200-02)
Os02g0291500	69.8102524179367	25.1516117909228	1.4728	3.3164e-08	2.0143e-07	2	11066134	11067381	1034		Conserved hypothetical protein. (Os02t0291500-01)
Os02g0293500	22.4453216634885	6.88588795428723	1.7047	0.00064874	0.0021525	2	11162557	11166291	789		Similar to CLP protease regulatory subunit CLPX precursor. (Os02t0293500-01)
Os02g0301100	12.3125255319399	51.4629520794098	-2.0634	9.3011e-06	4.2342e-05	2	11592365	11596449	1383	SWEET4	RAG1-activating protein 1 homologue domain containing protein. (Os02t0301100-01)
Os02g0306401	217.501647195799	65.2347279879843	1.7373	7.2176e-27	1.3632e-25	2	11997254	12002625	1485	NICOTINAMINE AMINOTRANSFERASE 1	Similar to Nicotianamine aminotransferase A. (Os02t0306401-00)
Os02g0313700	215.793210638736	15.2214365305297	3.8255	3.1066e-52	1.1293e-50	2	12398146	12405155	2887		Similar to NTMC2T6.1/NTMC2TYPE6.1. (Os02t0313700-01);Similar to Synaptotagmin C (Synaptic vesicle protein O-p65-C). (Os02t0313700-02)
Os02g0314300	1.82625976789539	55.3045527275911	-4.9204	4.1846e-13	3.876e-12	2	12432303	12448557	1795	Ca(2+)/H(+) EXCHANGER 1C	Sodium/calcium exchanger membrane region domain containing protein. (Os02t0314300-00)
Os02g0314600	11.4877630561162	1.0872454664664	3.4013	0.00071203	0.0023389	2	12464431	12466397	1967		Peptidase A1 domain containing protein. (Os02t0314600-01)
Os02g0319300	127.249067698518	29.935491843375	2.0877	1.117e-19	1.4783e-18	2	12731587	12732144	558		Glutathione S-transferase, C-terminal-like domain containing protein. (Os02t0319300-01)
Os02g0321900	150.636975048662	47.0414871824464	1.6791	1.9681e-18	2.4799e-17	2	12869461	12872315	627		Similar to Ribosomal protein L1. (Os02t0321900-01);Similar to 60S ribosomal protein L10a-1. (Os02t0321900-02)
Os02g0324700	96.3204748551278	41.9676750056032	1.1986	1.0024e-08	6.4228e-08	2	13039013	13040252	1142		Similar to senescence-associated protein. (Os02t0324700-01)
Os02g0326600	162.53711934269	69.6561928849477	1.2224	4.912e-14	4.825e-13	2	13146575	13149697	3123		Similar to Pattern formation protein EMB30. (Os02t0326600-01)
Os02g0326700	118.117768859041	659.813032082912	-2.4818	5.3136e-74	2.7317e-72	2	13156600	13163831	1558	Rhomboid 6, RHOMBOID 6	Peptidase S54, rhomboid domain containing protein. (Os02t0326700-01)
Os02g0327000	103.095309477966	15.9462668415073	2.6927	2.266e-20	3.14e-19	2	13173784	13176182	1012	GTPase-activating protein 1	C2 domain containing protein. (Os02t0327000-01);C2 domain containing protein. (Os02t0327000-02)
Os02g0327500	123.066343713983	0	7.2701	2.3656e-31	5.0874e-30	2	13200808	13203751	1740		Protein of unknown function DUF266, plant family protein. (Os02t0327500-01)
Os02g0327700	63.6245338492588	27.4710687860512	1.2117	2.7551e-06	1.3464e-05	2	13223120	13227352	1439		Glycosyltransferase AER61, uncharacterized domain containing protein. (Os02t0327700-01);Hypothetical conserved gene. (Os02t0327700-03)
Os02g0328300	13.7264040619234	206.359189535324	-3.9101	5.3572e-39	1.4299e-37	2	13280881	13292533	1215		Phenol hydroxylase reductase family protein. (Os02t0328300-01);Phenol hydroxylase reductase family protein. (Os02t0328300-02)
Os02g0329800	80.1786949711492	16.7435801835826	2.2596	6.1616e-14	6.0083e-13	2	13367971	13370420	2112	xylosyl arabinosyl substitution of xylan 1	Glycosyltransferase, Xylan biosynthesis (Os02t0329800-01)
Os02g0332200	61.7982740813634	28.8482463769086	1.0991	1.3477e-05	6.0064e-05	2	13560755	13565938	1458		Similar to T-complex protein 1 delta subunit. (Os02t0332200-01);Similar to T-complex protein 1, delta subunit. (Os02t0332200-02)
Os02g0332800	5.24313288202225	51.8978502659964	-3.3072	1.2828e-09	8.9662e-09	2	13606095	13609389	2010		Hypothetical gene. (Os02t0332800-01);Conserved hypothetical protein. (Os02t0332800-02)
Os02g0437200	136.262543327163	65.7421092056686	1.0515	3.1966e-10	2.3666e-09	2	13949431	13951620	2190	Synaptosomal-associated protein 32	SNAP-34. (Os02t0437200-01)
Os02g0440000	138.736830754634	63.6401013038336	1.1243	3.7661e-11	3.0566e-10	2	14124447	14132084	1466	LYSA	Similar to Diaminopimelate decarboxylase. (Os02t0440000-01);Similar to cDNA clone:J013098O07, full insert sequence. (Os02t0440000-02)
Os02g0455400	12.3714371373559	0	4.0932	0.00021235	0.0007734	2	15106328	15107381	1054		Hypothetical conserved gene. (Os02t0455400-00)
Os02g0460200	10.8397353965404	93.140694960622	-3.1031	3.8768e-15	4.1001e-14	2	15397485	15398605	1089		Similar to OSIGBa0131F24.5 protein. (Os02t0460200-01);Similar to OSIGBa0131F24.5 protein. (Os02t0460200-02)
Os02g0461900	32.2246481625412	14.3516401573565	1.1669	0.0011118	0.0035164	2	15482803	15485901	1510		Similar to actin associated protein. (Os02t0461900-01);Similar to Actin associated protein. (Os02t0461900-02)
Os02g0462300	0	29.3556275945929	-5.9609	6.8194e-08	3.9952e-07	2	15502622	15503795	693		Hypothetical conserved gene. (Os02t0462300-00)
Os02g0465400	82.4173359769565	33.9945415848496	1.2776	3.5666e-08	2.1609e-07	2	15641302	15647376	1912		Similar to 7-dehydrocholesterol reductase (EC 1.3.1.21) (7-DHC reductase) (Sterol delta-7-reductase) (Dwarf5 protein). (Os02t0465400-01)
Os02g0465900	173.141208317566	519.775816002039	-1.5859	2.5196e-29	5.1267e-28	2	15676320	15679460	1128	antiporter regulating protein, antiporter-regulating protein, cation transporter, cation transport protein, pistil extensin like protein	ChaC-like protein family protein. (Os02t0465900-01)
Os02g0467600	11.3110282398682	0	4.9639	0.00025811	0.00092627	2	15734828	15736855	1909	cinnamate 4-hydroxylase 1	Similar to Cinnamate 4-hydroxylase CYP73. (Os02t0467600-01)
Os02g0468400	141.211118182105	336.828645511292	-1.2542	7.0393e-13	6.4446e-12	2	15770468	15775349	1887		Lipid-binding START domain containing protein. (Os02t0468400-01)
Os02g0469200	177.029374275021	76.6870469014304	1.2069	6.0976e-15	6.3598e-14	2	15836020	15856223	2631		Conserved hypothetical protein. (Os02t0469200-01);Similar to predicted protein. (Os02t0469200-02)
Os02g0472700	29.5147143134061	1.01476243536864	4.8622	3.8448e-09	2.5578e-08	2	16091726	16094120	1045		Similar to receptor-like serine-threonine protein kinase. (Os02t0472700-00)
Os02g0473200	87.1891760156509	11.2348698201528	2.9562	8.7543e-19	1.1169e-17	2	16114933	16120438	1639	aspartic protease 19	Peptidase aspartic, catalytic domain containing protein. (Os02t0473200-01);Similar to OSIGBa0137O04.7 protein. (Os02t0473200-02);Hypothetical conserved gene. (Os02t0473200-03)
Os02g0474000	173.848147582558	67.0468037654283	1.3746	5.9746e-17	6.9213e-16	2	16150047	16152871	2825	F-box protein 88	F-box associated interaction domain domain containing protein. (Os02t0474000-01)
Os02g0474700	78.5291700195018	33.3421943049697	1.2359	1.3507e-07	7.6576e-07	2	16208349	16215978	2533		Armadillo-like helical domain containing protein. (Os02t0474700-01)
Os02g0475300	56.849699226421	24.3542984488475	1.223	8.3177e-06	3.8105e-05	2	16259553	16264489	2008		Membrane attack complex component/perforin/complement C9 family protein. (Os02t0475300-01);Similar to MAC/Perforin domain containing protein. (Os02t0475300-02);Similar to MAC/Perforin domain containing protein. (Os02t0475300-03)
Os02g0475400	1.59061334623147	43.9971998763405	-4.7898	1.2889e-10	9.9811e-10	2	16265406	16268832	1974	BASS3	Bile acid:sodium symporter family protein. (Os02t0475400-01)
Os02g0478700	63.7423570600907	27.3261027238556	1.222	2.3942e-06	1.1822e-05	2	16445679	16447357	665		Ribosomal protein S27. (Os02t0478700-01)
Os02g0481700	84.6559769827637	26.4563063506825	1.678	5.2449e-11	4.2116e-10	2	16602669	16608160	1839		Similar to lipase class 3 family protein. (Os02t0481700-01)
Os02g0488600	22.6809680851524	64.9447958635932	-1.5177	0.00013718	0.00051799	2	16981502	16985338	1539	plant U-box-containing protein 8, U-box protein 8	Armadillo-like helical domain containing protein. (Os02t0488600-01)
Os02g0489400	134.377371953851	38.4884895129107	1.8038	6.9659e-18	8.5242e-17	2	17035598	17038087	931	RIBOSOMAL PROTEIN S8	Similar to 40S ribosomal protein S8. (Os02t0489400-01)
Os02g0490500	2.00299458414333	16.018749872605	-2.9995	0.0013883	0.0043018	2	17118788	17120662	1757		UDP-glucuronosyl/UDP-glucosyltransferase family protein. (Os02t0490500-01);UDP-glucuronosyl/UDP-glucosyltransferase family protein. (Os02t0490500-02)
Os02g0498300	3.24013829787892	45.8092756537845	-3.8215	1.0747e-09	7.5881e-09	2	17527550	17539443	1388		Similar to non-imprinted in Prader-Willi/Angelman syndrome region protein 1. (Os02t0498300-01)
Os02g0499000	78.7059048357497	422.721037362138	-2.4252	1.3532e-46	4.3544e-45	2	17575129	17582223	2697	ETHYLENE RESPONSE FACTOR 140	Similar to DNA binding protein. (Os02t0499000-01)
Os02g0503400	82.5940707932044	40.0831161970615	1.043	1.1057e-06	5.6911e-06	2	17846294	17847820	573	RIBOSOMAL PROTEIN L35	Similar to 60S ribosomal protein L35. (Os02t0503400-01)
Os02g0504500	185.98393829825	76.5420808392349	1.2809	1.1171e-16	1.2754e-15	2	17930757	17936165	1259		PUG domain containing protein. (Os02t0504500-01);Similar to predicted protein. (Os02t0504500-02)
Os02g0506500	118.41232688612	30.3703900299616	1.9631	2.3886e-17	2.8254e-16	2	18039127	18049853	1420		Similar to ubiquitin-activating enzyme E1 domain-containing protein 1. (Os02t0506500-01);Similar to predicted protein. (Os02t0506500-02);Similar to ubiquitin-activating enzyme E1 domain-containing protein 1. (Os02t0506500-03);NAD(P)-binding domain containing protein. (Os02t0506500-04)
Os02g0510600	11.0164702127883	66.9018377032328	-2.6024	2.1927e-09	1.4936e-08	2	18252570	18256034	1034		Heavy metal transport/detoxification protein domain containing protein. (Os02t0510600-01);Conserved hypothetical protein. (Os02t0510600-02)
Os02g0511400	13.1372880077636	0	4.0424	0.00014145	0.00053223	2	18296255	18310133	1310		Glucose/ribitol dehydrogenase family protein. (Os02t0511400-01)
Os02g0514326	29.2790678917422	0	6.658	6.4871e-09	4.2108e-08	2	18537130	18540652	2754		Hypothetical protein. (Os02t0514326-00)
Os02g0515000	23.1522609284803	159.752600539464	-2.7866	4.4384e-22	6.7182e-21	2	18564241	18568541	2092		Hypothetical conserved gene. (Os02t0515000-01);Conserved hypothetical protein. (Os02t0515000-02)
Os02g0521300	326.664852031611	139.529834863189	1.2272	9.4213e-27	1.7718e-25	2	18994018	19001080	2625		C2 domain containing protein. (Os02t0521300-01)
Os02g0523500	706.704	242.455739022008	1.5434	5.4543e-73	2.7551e-71	2	19098871	19105461	2549	cytoskeleton-associated 120 kDa RNA-binding protein	Similar to 110 kDa 4SNc-Tudor domain protein (Fragment). (Os02t0523500-01);Similar to RNA binding protein Rp120. (Os02t0523500-02)
Os02g0523800	31.2231508704696	5.6536764256253	2.4654	1.0218e-06	5.2747e-06	2	19121903	19125625	1569	inositol 1, 3, 4, 5, 6-pentakisphosphate 2-kinase 2, IP6 Kinase	Inositol polyphosphate kinase family protein. (Os02t0523800-01)
Os02g0525900	228.694852224836	11.0174207268596	4.3756	1.1879e-58	4.8004e-57	2	19219047	19224966	2300		Similar to Acetyl-coenzyme A synthetase 2 (EC 6.2.1.1) (Acetate--CoA ligase 2) (Acyl-activating enzyme 2). (Os02t0525900-01);Similar to Acetyl-coenzyme A synthetase 2 (EC 6.2.1.1) (Acetate--CoA ligase 2) (Acyl-activating enzyme 2). (Os02t0525900-02);Similar to H0502B11.5 protein. (Os02t0525900-03)
Os02g0526400	2297.02240677449	100.171548977105	4.5192	0	0	2	19251968	19256233	2618	CLASS I CLP ATPASE D1	Similar to ATP-dependent Clp protease ATP-binding subunit. (Os02t0526400-01)
Os02g0527300	17.7913048356261	48.9260459909882	-1.4594	0.0014339	0.0044336	2	19309756	19312859	1806	HEAT STRESS TRANSCRIPTION FACTOR A3	Similar to Heat shock transcription factor 31 (Fragment). (Os02t0527300-01)
Os02g0529900	0	12.3221152866193	-4.6232	0.00074422	0.0024354	2	19466313	19469350	3038		Pentatricopeptide repeat domain containing protein. (Os02t0529900-01)
Os02g0530100	1.59061334623147	29.5730766878862	-4.2166	3.7056e-07	2.0091e-06	2	19472233	19486248	959	COPPER CHAPERONE HOMOLOG	Similar to C4-dicarboxylate transporter/malic acid transport protein. (Os02t0530100-01);Copper chaperone homolog CCH. (Os02t0530100-02)
Os02g0531200	7.36395067699754	33.9220585537518	-2.2037	0.00015286	0.00057233	2	19549737	19556064	1502	BASS4	Bile acid:sodium symporter family protein. (Os02t0531200-01)
Os02g0532500	107.454768278748	14.9315044061386	2.8473	3.9071e-22	5.9242e-21	2	19597550	19598541	992	GERMIN-LIKE PROTEIN 2-4	Germin-like protein, Fungal blast and bacterial blight resistance (Os02t0532500-01)
Os02g0532900	11.1932050290363	37.2562779842488	-1.7349	0.0011009	0.0034839	2	19619243	19623214	1405		Glycoside hydrolase, family 17 protein. (Os02t0532900-01);Similar to H0717B12.10 protein. (Os02t0532900-02)
Os02g0533000	58.2635777564046	148.807662843702	-1.3528	2.4992e-07	1.3756e-06	2	19623488	19628801	2015		FeS cluster biogenesis domain containing protein. (Os02t0533000-00)
Os02g0533300	5.77333733076607	35.0093040202182	-2.6003	1.5214e-05	6.7304e-05	2	19636276	19638854	1032	ALPHA-CARBONIC ANHYDRASE 1	Carbonic anhydrase, CAH1-like domain containing protein. (Os02t0533300-01)
Os02g0535000	20.972531528089	58.058907909306	-1.469	0.00047479	0.0016202	2	19714852	19717671	1261		Similar to chaperone protein dnaJ-related. (Os02t0535000-01);Similar to chaperone protein dnaJ-related. (Os02t0535000-02)
Os02g0537500	25.6265483559514	9.06037888722004	1.5	0.00071656	0.0023515	2	19868200	19873307	2348	E2F transcription factor 1	Similar to E2F homolog. (Os02t0537500-01)
Os02g0537700	86.0698555127473	835.584382494981	-3.2792	6.4924e-130	6.338e-128	2	19882081	19885745	1078	rice 2-Cys peroxiredoxin BAS1, chloroplast 2-Cys peroxiredoxin BAS1, 2-Cys Prx BAS1	Similar to 2-cys peroxiredoxin BAS1, chloroplast precursor (EC 1.11.1.15) (Thiol- specific antioxidant protein) (Fragment). (Os02t0537700-01)
Os02g0537900	191.934010445264	87.1970864106056	1.1383	4.6019e-15	4.8405e-14	2	19912543	19921107	3048		Similar to Vacuolar-type H+-translocating inorganic pyrophosphatase (EC 3.6.1.1). (Os02t0537900-01)
Os02g0539100	53.3739145068782	255.285235526312	-2.2579	3.7573e-26	6.8798e-25	2	19973187	19977396	2730		Similar to Digalactosyldiacylglycerol synthase 1. (Os02t0539100-01)
Os02g0539600	149.63547775659	37.6911761708354	1.9892	8.5497e-22	1.2741e-20	2	20011829	20013851	1335	green-revertible yellow79	SANT domain, DNA binding domain containing protein. (Os02t0539600-01)
Os02g0540700	17.0843655706343	1.59462668415073	3.4214	3.533e-05	0.00014754	2	20082159	20083676	1518	plant U-box-containing protein 45, U-box protein 45	Similar to Arm repeat-containing protein. (Os02t0540700-00)
Os02g0541325	1096.52171160764	115.682917632025	3.2447	3.5356e-232	6.0828e-230	2	20109369	20112225	1191		Similar to Serine decarboxylase. (Os02t0541325-00)
Os02g0543000	272.642909865157	69.0763286361656	1.9807	3.4733e-38	9.062e-37	2	20165664	20166649	565	ABSCISIC ACID-STRESS-RIPENING-INDUCIBLE 1 PROTEIN	Abscisic stress ripening protein 1. (Os02t0543000-01);Hypothetical conserved gene. (Os02t0543000-02);Similar to Abscisic stress ripening protein 1. (Os02t0543000-03);ABA/WDS induced protein family protein. (Os02t0543000-04);Abscisic stress ripening protein 1. (Os02t0543000-05)
Os02g0545000	38.4103667312192	16.7435801835826	1.1979	0.00029768	0.0010576	2	20390262	20391635	662		Similar to Myosin. (Os02t0545000-01)
Os02g0549700	50.3694226306632	133.876158437563	-1.4103	3.4048e-07	1.8512e-06	2	20652912	20660287	1362		Hypothetical conserved gene. (Os02t0549700-01);Hypothetical conserved gene. (Os02t0549700-02)
Os02g0550600	274.115700000557	29.1381785012996	3.2338	2.4426e-59	9.9869e-58	2	20717898	20721731	2449	NEUTRAL/ALKALINE INVERTASE 8	Plant neutral invertase family protein. (Os02t0550600-01)
Os02g0551100	206.544088588427	32.4723979317966	2.6692	7.2031e-39	1.9168e-37	2	20746335	20751320	1592	STRESS/ABA-ACTIVATED PROTEIN KINASE 6	Serine/threonine protein kinase, Dehydration-inducible SNF1-related protein kinase 2, Hyperosmotic stress response, Abscisic acid (ABA) signaling (Os02t0551100-01)
Os02g0552000	76.1727058028626	37.4012440464443	1.0262	3.6249e-06	1.7468e-05	2	20811340	20815581	2251		Similar to Transmembrane protein TM9SF3 (Fragment). (Os02t0552000-01);Similar to Transmembrane protein TM9SF3 (Fragment). (Os02t0552000-02)
Os02g0553200	103.095309477966	1131.89501362262	-3.4567	1.0922e-184	1.5306e-182	2	20868385	20872077	1698	ASCORBATE PEROXIDASE 8	Thylakoid membrane-bound ascorbate peroxidase, Tolerance to bacterial blight, Response to NaCl (Os02t0553200-01)
Os02g0554100	2.00299458414333	34.8643379580227	-4.1215	4.3444e-08	2.604e-07	2	20913876	20919054	1691		Similar to UVB-resistance protein UVR8. (Os02t0554100-01)
Os02g0554300	104.685922824197	42.9824374409719	1.2842	4.6455e-10	3.3988e-09	2	20921441	20932806	2422		Similar to SAC1-like protein AtSAC1b (SAC domain protein 6). (Os02t0554300-01)
Os02g0556800	4.00598916828666	136.340581494887	-5.0889	2.2171e-30	4.6754e-29	2	21060083	21061555	1058		Similar to proline-rich family protein. (Os02t0556800-01)
Os02g0557800	2.88666866538304	172.074715826083	-5.8975	5.4739e-39	1.4588e-37	2	21128650	21131368	1536	A-TYPE RESPONSE REGULATOR 2	A-type response regulator, Cytokinin signaling (Os02t0557800-01);A-type response regulator, Cytokinin signaling (Os02t0557800-02)
Os02g0562600	167.95698704096	4.78388005245218	5.1338	2.9974e-45	9.3677e-44	2	21330472	21335235	3141	POWDERY-MILDEW-RESISTANCE GENE O_	Similar to Seven trans-membrane protein (Fragment). (Os02t0562600-01)
Os02g0562700	45.5386709865528	305.878391232548	-2.7478	4.4579e-40	1.2296e-38	2	21344262	21348564	1226		Similar to Gamma hydroxybutyrate dehydrogenase (EC 1.1.1.61). (Os02t0562700-01);Similar to Gamma hydroxybutyrate dehydrogenase (EC 1.1.1.61). (Os02t0562700-02)
Os02g0564300	8.77782920698107	71.7582007867827	-3.0312	9.9239e-12	8.4077e-11	2	21420322	21422355	2034		Conserved hypothetical protein. (Os02t0564300-01)
Os02g0564400	62.0339205030273	243.253052364084	-1.9713	1.5193e-20	2.1342e-19	2	21425672	21431619	2326		Similar to CLPX (Clp protease regulatory subunit X); ATPase. (Os02t0564400-01)
Os02g0567100	5.36095609285421	99.8091338216159	-4.2186	9.5863e-21	1.3587e-19	2	21563496	21566565	889		Thioredoxin domain 2 containing protein. (Os02t0567100-01)
Os02g0569900	54.2575885881179	0	8.548	4.2104e-13	3.8957e-12	2	21740304	21741960	1657	P-450 76M7	Cytochrome P450 family protein. (Os02t0569900-01)
Os02g0570400	1552.55644913275	82.558172420349	4.2331	0	0	2	21765011	21773418	3061	ENT-KAURENE SYNTHASE 7	Similar to Ent-kaurene synthase 1A. (Os02t0570400-01)
Os02g0571100	22.4453216634885	2.31945699512833	3.2746	3.0229e-06	1.4697e-05	2	21841092	21847545	2712	ENT-COPALYL DIPHOSPHATE SYNTHASE 2	Terpenoid synthase domain containing protein. (Os02t0571100-01)
Os02g0572900	30.0449	6.37850673660291	2.2358	4.8917e-06	2.3224e-05	2	21956715	21960121	1640		Zinc finger, C2H2-type domain containing protein. (Os02t0572900-01)
Os02g0575500	11.959055899444	457.29544319577	-5.257	1.0423e-98	7.3326e-97	2	22077489	22085057	2026	ABC1 domain-containing gene 2	Similar to ABC transporter-like. (Os02t0575500-01);Similar to ATATH13. (Os02t0575500-02)
Os02g0579000	11.6644978723641	0	4.1603	0.00030663	0.0010869	2	22258833	22260681	1369	NAC DOMAIN-CONTAINING PROTEIN 1	No apical meristem (NAM) protein domain containing protein. (Os02t0579000-01)
Os02g0579800	130.607029207228	58.7837382202836	1.1517	7.4212e-11	5.8669e-10	2	22311834	22313012	983	FW2.2-like 2	Similar to Fw2.2. (Os02t0579800-01)
Os02g0580100	43.0054719536656	18.1207577744401	1.2469	8.7689e-05	0.00034334	2	22327308	22331805	2093		Protein of unknown function DUF580 family protein. (Os02t0580100-01)
Os02g0580800	70.3404568666805	153.156644709568	-1.1226	1.758e-05	7.712e-05	2	22363648	22367331	1648		Zinc finger, RING-type domain containing protein. (Os02t0580800-01);Zinc finger, RING-type domain containing protein. (Os02t0580800-02);Non-protein coding transcript. (Os02t0580800-03)
Os02g0581100	0	222.01552425244	-8.4204	9.1677e-44	2.8046e-42	2	22390373	22390985	613		Similar to photosystem II 5 kD protein. (Os02t0581100-01)
Os02g0581500	9.77932649905274	37.5462101086398	-1.9409	0.00031327	0.0011082	2	22426234	22428879	1616		Alpha/beta hydrolase fold-1 domain containing protein. (Os02t0581500-01)
Os02g0583000	13.2551112185956	0	5.9297	7.3659e-05	0.00029256	2	22481151	22482503	916		Hypothetical protein. (Os02t0583000-00)
Os02g0586500	45.1852013540569	20.9475959872527	1.1091	0.00018238	0.00067327	2	22602418	22605754	1888		Similar to OSIGBa0124N08.5 protein. (Os02t0586500-01);Similar to Small nuclear ribonucleoprotein Sm D1 (snRNP core protein D1) (Sm-D1) (Sm-D autoantigen). (Os02t0586500-02)
Os02g0588500	1.59061334623147	30.0079748744728	-4.2377	2.9087e-07	1.5949e-06	2	22687278	22692268	1841		Hypothetical conserved gene. (Os02t0588500-01);PLC-like phosphodiesterase, TIM beta/alpha-barrel domain domain containing protein. (Os02t0588500-02)
Os02g0588600	0	29.7905257811795	-5.2816	7.2228e-08	4.2201e-07	2	22692610	22694029	977		Conserved hypothetical protein. (Os02t0588600-01)
Os02g0589000	6.12680696326195	34.8643379580227	-2.5085	2.514e-05	0.00010758	2	22722799	22733189	1365		Lecithin:cholesterol acyltransferase family protein. (Os02t0589000-01)
Os02g0589400	2.00299458414333	24.6442305732385	-3.621	1.2441e-05	5.5647e-05	2	22741593	22743361	1769	flavone/flavanone C-hexosyltransferase	UDP-glucuronosyl/UDP-glucosyltransferase family protein. (Os02t0589400-01)
Os02g0589700	0	26.1663742262915	-7.7949	9.5361e-07	4.9583e-06	2	22757091	22758212	978		Lecithin:cholesterol/phospholipid:diacylglycerol acyltransferase domain containing protein. (Os02t0589700-00)
Os02g0590400	0	13.6268098463789	-4.7684	0.00035169	0.0012338	2	22805689	22808493	1582		Lecithin:cholesterol acyltransferase family protein. (Os02t0590400-01);Lecithin:cholesterol acyltransferase family protein. (Os02t0590400-02);Lecithin:cholesterol acyltransferase family protein. (Os02t0590400-03)
Os02g0591700	192.169656866928	71.4682686623917	1.427	2.3678e-19	3.1052e-18	2	22882165	22884156	964		Similar to Candida glabrata strain CBS138 chromosome L complete sequence. (Os02t0591700-01)
Os02g0591800	23.4468189555602	4.05904974147458	2.5302	1.8078e-05	7.9204e-05	2	22885246	22888126	1208		Brix domain containing protein. (Os02t0591800-01);Brix domain containing protein. (Os02t0591800-02)
Os02g0591900	16.6719843327224	70.5984722892185	-2.0822	1.7027e-07	9.5289e-07	2	22892318	22897425	2797		Protein kinase, catalytic domain domain containing protein. (Os02t0591900-01);Similar to protein kinase family protein. (Os02t0591900-02);Protein kinase, catalytic domain domain containing protein. (Os02t0591900-03)
Os02g0592400	114.583072534082	29.4281106256907	1.9611	8.0493e-17	9.2567e-16	2	22927598	22930325	664	Hypoxia-Induced Gene Domain 4, Hypoxia-Induced Gene Domain Protein 4	Hypoxia induced protein conserved region family protein. (Os02t0592400-01)
Os02g0593500	7.36395067699754	277.175110917835	-5.2342	1.7142e-60	7.0922e-59	2	22971895	22975181	2043	PHOSPHATE TRANSPORTER 14	Phosphate transporter family protein. (Os02t0593500-01);Similar to Phosphate transporter 2-1. (Os02t0593500-02)
Os02g0595700	90.5471375243618	792.094563836325	-3.1289	2.5525e-117	2.2514e-115	2	23111937	23113830	1496	ELONGATION FACTOR TU	Chloroplast translational elongation factor Tu. (Os02t0595700-01);Chloroplast elongation factor TuA (EF-TuA) precursor (Fragment). (Os02t0595700-02);Chloroplast translational elongation factor Tu. (Os02t0595700-04)
Os02g0596000	4.77184003869441	225.422226714035	-5.5619	3.2559e-50	1.1406e-48	2	23126925	23129898	932	SULFURTRANSFERASE 1	Rhodanese-like domain containing protein. (Os02t0596000-01);Similar to predicted protein. (Os02t0596000-02)
Os02g0598300	15.9650450677307	3.18925336830145	2.3236	0.00068441	0.0022584	2	23266498	23271949	1617		Conserved hypothetical protein. (Os02t0598300-01)
Os02g0598350	31.9300901354613	13.8442589396722	1.2056	0.00092934	0.0029804	2	23270207	23271798	1034		Hypothetical gene. (Os02t0598350-00)
Os02g0600200	45.5386709865528	494.624204211116	-3.4412	1.884e-81	1.0734e-79	2	23465969	23468038	824		IQ calmodulin-binding region domain containing protein. (Os02t0600200-01);Similar to predicted protein. (Os02t0600200-02)
Os02g0600400	364.898483946582	4.78388005245218	6.2532	4.0333e-95	2.7484e-93	2	23480321	23486812	2008	d-glucose 6-phosphate dehydrogenase 1	Similar to Glucose-6-phosphate dehydrogenase. (Os02t0600400-01)
Os02g0601100	64.6849427467464	29.7905257811795	1.1186	6.7596e-06	3.1465e-05	2	23514645	23515236	592	IRON-SULFUR CLUSTER PROTEIN 43	Similar to Nucleotide-binding protein. (Os02t0601100-01)
Os02g0601300	50.4283342360792	5.94360855001635	3.0848	7.6476e-12	6.527e-11	2	23527139	23530459	1456	glyceraldehydephosphate dehydrogenase, glyceraldehyde-3-phosphate dehydrogenase, cytosolic GAPDH1, cytosolic glyceraldehyde-3-phosphate dehydrogenase 1	Similar to Glyceraldehyde-3-phosphate dehydrogenase, cytosolic 3 (EC 1.2.1.12). (Os02t0601300-01)
Os02g0602400	27.3938965184309	108.869512708836	-1.9907	3.7216e-10	2.7414e-09	2	23575780	23578280	1069		Mitochodrial transcription termination factor-related family protein. (Os02t0602400-01);Hypothetical conserved gene. (Os02t0602400-02)
Os02g0603600	69.5156943908568	9.71272616709988	2.8394	7.7614e-15	8.0087e-14	2	23643455	23651476	1241	basic helix-loop-helix protein 110	Conserved hypothetical protein. (Os02t0603600-01)
Os02g0606200	49.0144557060956	356.32658087659	-2.8619	1.0578e-48	3.5621e-47	2	23759252	23760433	1078	B-box-containing protein 4	Zinc finger, B-box domain containing protein. (Os02t0606200-01)
Os02g0606800	233.054311025618	18.6281389921244	3.6451	8.8133e-55	3.3148e-53	2	23773136	23775628	1071	NICOTINAMIDASE	Isochorismatase hydrolase family protein. (Os02t0606800-01)
Os02g0608200	114.111779690754	40.0106331659637	1.512	7.3432e-13	6.7122e-12	2	23855880	23858516	1782		Conserved hypothetical protein. (Os02t0608200-01)
Os02g0608400	178.089783172509	80.5286475496117	1.145	3.5389e-14	3.5099e-13	2	23866527	23874850	2644		EF-Hand type domain containing protein. (Os02t0608400-01);Similar to Ca2+ binding protein cbp1. (Os02t0608400-02)
Os02g0608500	121.652465183999	243.977882675061	-1.004	1.8679e-06	9.311e-06	2	23876495	23881702	1676		Similar to Ankyrin-kinase protein (Fragment). (Os02t0608500-01);Similar to Ankyrin-kinase. (Os02t0608500-02)
Os02g0608600	24.1537582205519	82.7031384825445	-1.7757	6.9765e-07	3.6803e-06	2	23886678	23890742	1883		Amino acid-binding ACT domain containing protein. (Os02t0608600-01)
Os02g0608900	7.71742030949342	64.0025164593224	-3.0519	1.0884e-10	8.496e-10	2	23894669	23898830	1415		Similar to Epstein-Barr virus (B95-8 isolate) U2-IR2 domain encoding nuclear protein EBNA2, complete cds. (Os02t0608900-01);Similar to Epstein-Barr virus (B95-8 isolate) U2-IR2 domain encoding nuclear protein EBNA2, complete cds. (Os02t0608900-02)
Os02g0610500	59.4418098647242	243.760433581768	-2.0359	1.35e-21	1.9947e-20	2	23989803	23991271	1388	CONSTANS-like gene 4, B-box-containing protein 5, CCT domain-containing gene 6, CCT (CO, CO-LIKE and TOC1) domain protein 6, CCT domain protein 6	CO-like protein containing two B-box zinc finger domains and one CCT domain, Constitutive flowering repressor (Os02t0610500-01)
Os02g0610700	98.2645578338552	236.947028658578	-1.2698	1.0643e-09	7.5242e-09	2	23998075	24000801	1720		Chlorophyll a/b binding protein domain domain containing protein. (Os02t0610700-01);Conserved hypothetical protein. (Os02t0610700-02)
Os02g0610800	20.7957967118411	168.378081240097	-3.0173	2.4566e-25	4.3338e-24	2	24000931	24003142	1439		Protein of unknown function DUF1092 family protein. (Os02t0610800-01)
Os02g0611400	20.913619922673	3.62415155488802	2.5287	5.1637e-05	0.00020955	2	24059319	24062693	2549		Pentatricopeptide repeat domain containing protein. (Os02t0611400-01)
Os02g0611800	150.636975048662	37.4012440464443	2.0099	3.7063e-22	5.6394e-21	2	24080704	24084615	1716	HYDROXYCINNAMOYLTRANSFERASE 2	Similar to Hydroxyanthranilate hydroxycinnamoyltransferase 3. (Os02t0611800-01)
Os02g0612900	79.6484905224054	33.9220585537518	1.2314	1.1734e-07	6.7028e-07	2	24152119	24153073	955		Similar to Temperature stress-induced lipocalin. (Os02t0612900-01)
Os02g0613200	110.753818182043	53.9998581678314	1.0363	1.919e-08	1.1965e-07	2	24166843	24174245	2288		Hypothetical conserved gene. (Os02t0613200-01);Similar to regulatory subunit. (Os02t0613200-02);Similar to regulatory subunit. (Os02t0613200-03);Similar to regulatory subunit. (Os02t0613200-04)
Os02g0617600	2.23864100580725	31.457635496428	-3.8127	4.4556e-07	2.394e-06	2	24526907	24530961	1956		Protein phosphatase 2A, regulatory subunit PR55 domain containing protein. (Os02t0617600-01);Protein phosphatase 2A, regulatory subunit PR55 domain containing protein. (Os02t0617600-02);Protein phosphatase 2A, regulatory subunit PR55 domain containing protein. (Os02t0617600-03)
Os02g0617800	3.82925435203872	95.2427028624571	-4.6365	6.3581e-21	9.0633e-20	2	24554106	24554693	509		Hypothetical gene. (Os02t0617800-01)
Os02g0618200	93.021424951833	11.7422510378372	2.9859	4.3874e-20	5.9608e-19	2	24569489	24572391	2260	TIMING OF CAB EXPRESSION 1	Signal transduction response regulator, receiver region domain containing protein. (Os02t0618200-01)
Os02g0620400	19.5586529981055	4.42146489696338	2.1452	0.00030697	0.0010879	2	24676466	24677324	762		RmlC-like jelly roll fold domain containing protein. (Os02t0620400-01)
Os02g0621700	376.268423791866	100.099065946007	1.9103	4.2587e-50	1.489e-48	2	24741811	24747949	1965		Similar to Succinyl-CoA ligase [GDP-forming] beta-chain, mitochondrial precursor (EC 6.2.1.4) (Succinyl-CoA synthetase, beta chain) (SCS-beta). (Os02t0621700-01)
Os02g0622500	7.42286228241352	72.6279971599558	-3.2905	7.9823e-13	7.2773e-12	2	24783201	24786542	2382		Conserved hypothetical protein. (Os02t0622500-01)
Os02g0625500	364.427191103254	162.072057534592	1.169	4.877e-28	9.5112e-27	2	24940849	24946648	1245		Similar to Adenosine kinase-like protein (Fragment). (Os02t0625500-01);Similar to Adenosine kinase-like protein (Fragment). (Os02t0625500-02)
Os02g0626100	2175.19320677424	637.633224566997	1.7703	4.0088e-258	7.8269e-256	2	24973448	24977287	1360	PHENYLALANINE AMMONIA-LYASE 1	Similar to Phenylalanine ammonia-lyase. (Os02t0626100-01);Similar to Phenylalanine ammonia-lyase. (Os02t0626100-02);Similar to Phenylalanine ammonia-lyase. (Os02t0626100-03);Non-protein coding transcript. (Os02t0626100-04)
Os02g0628800	259.211063830313	109.231927864325	1.2467	5.9923e-22	9.0074e-21	2	25146685	25147276	592		Similar to Ubiquitin-like protein 5 (Fragment). (Os02t0628800-01)
Os02g0629000	21.5616475822488	3.47918549269249	2.6316	2.8336e-05	0.00012021	2	25153298	25154265	968		Protein of unknown function DUF584 family protein. (Os02t0629000-01)
Os02g0629200	0	29.7180427500817	-7.3936	1.1531e-07	6.5957e-07	2	25162876	25166544	914	PLASMA MEMBRANE INTRINSIC PROTEIN 2;2	Similar to cDNA clone:001-039-E03, full insert sequence. (Os02t0629200-01);Similar to HvPIP2;1 protein. (Os02t0629200-02)
Os02g0629400	72.6380094779038	4.49394792806114	4.0147	4.1128e-19	5.3095e-18	2	25176174	25179701	3528		Similar to Phytosulfokine receptor precursor (EC 2.7.1.37) (Phytosulfokine LRR receptor kinase). (Os02t0629400-01)
Os02g0631200	67.3359649904655	164.826412716307	-1.2915	2.2513e-07	1.2447e-06	2	25242589	25256486	1887		Homeodomain-like containing protein. (Os02t0631200-01);Similar to cDNA clone:J023088J02, full insert sequence. (Os02t0631200-02)
Os02g0632500	50.899627079407	20.5851808317639	1.306	1.1386e-05	5.1244e-05	2	25329183	25341924	2754		Arf GTPase activating protein family protein. (Os02t0632500-01)
Os02g0633300	4.1827239845346	39.6482180104749	-3.2447	1.4985e-07	8.4567e-07	2	25403237	25404058	822	YELLOW STRIP-LIKE GENE 14	EspB-like protein. (Os02t0633300-01)
Os02g0633400	55.6125555126854	17.3959274634625	1.6767	1.0517e-07	6.0376e-07	2	25404464	25408368	1321	REPLICATION PROTEIN A 2B	Similar to 61 kDa protein homolog. (Os02t0633400-01)
Os02g0634500	561.839980852204	233.177911041495	1.2687	1.4168e-46	4.5506e-45	2	25431343	25432503	1161	ATP-dependent Clp protease proteolytic subunit 3, Clp protease 3	Similar to ATP-dependent Clp protease proteolytic subunit (EC 3.4.21.92) (Endopeptidase Clp). (Os02t0634500-01)
Os02g0635200	134.730841586347	61.393127339803	1.1339	5.7187e-11	4.5751e-10	2	25465734	25469526	1487	nitrilase 1, Nitrilase 2	Similar to Nitrilase 2 (EC 3.5.5.1). (Os02t0635200-01)
Os02g0635600	2.65102224371911	27.0361705994646	-3.3503	1.0348e-05	4.6836e-05	2	25488084	25491732	3371		Tyrosine protein kinase domain containing protein. (Os02t0635600-01)
Os02g0636300	55.9660251451813	10.582522540273	2.4029	1.0248e-10	8.0181e-10	2	25510882	25513587	2195	RNA helicase 47A	DEAD-like helicase, N-terminal domain containing protein. (Os02t0636300-01)
Os02g0636600	61.9750088976113	1.81207577744401	5.096	1.0259e-17	1.2432e-16	2	25523466	25524380	690		GRAM domain containing protein. (Os02t0636600-00)
Os02g0636700	44.7728201161451	7.61071826526483	2.5565	2.6289e-09	1.7754e-08	2	25527702	25529056	1157		GRAM domain containing protein. (Os02t0636700-01)
Os02g0637700	67.6305230175454	21.0200790183505	1.6859	4.04e-09	2.6774e-08	2	25565865	25569036	1541		Similar to Alcohol dehydrogenase-like protein. (Os02t0637700-01);Similar to Alcohol dehydrogenase 1. (Os02t0637700-02)
Os02g0638000	50.6050690523271	11.2348698201528	2.1713	5.1535e-09	3.3805e-08	2	25579455	25582096	1289		Conserved hypothetical protein. (Os02t0638000-01)
Os02g0638300	29.6325375242381	203.387385260315	-2.779	1.4089e-27	2.7112e-26	2	25589927	25590697	771		Similar to Ferredoxin-thioredoxin reductase, variable chain (FTR-V) (Ferredoxin- thioredoxin reductase subunit A) (FTR-A). (Os02t0638300-01)
Os02g0639100	37.9979854933073	11.2348698201528	1.7579	6.3187e-06	2.9523e-05	2	25639224	25640990	1125	RECEPTOR-LIKE CYTOPLASMIC KINASE 78	Similar to H0801D08.12 protein. (Os02t0639100-00)
Os02g0643000	55.9660251451813	119.814450404598	-1.0982	0.00021124	0.00076984	2	25828426	25831324	1111		Similar to VAP27. (Os02t0643000-01)
Os02g0643500	7.89415512574137	199.03840339445	-4.6561	5.2425e-42	1.5157e-40	2	25855643	25859028	1080		Pentapeptide repeat containing protein. (Os02t0643500-01)
Os02g0649800	23.3879073501442	4.13153277257234	2.501	2.0553e-05	8.9375e-05	2	26163137	26164221	816		Similar to Cytochrome B5 homolog (Fragment). (Os02t0649800-01)
Os02g0651300	190.048839071953	779.844931580803	-2.0368	2.0083e-65	8.9479e-64	2	26248643	26251980	1292		Similar to OR. (Os02t0651300-01);Similar to OR. (Os02t0651300-02)
Os02g0651900	0	19.5704183963953	-5.3759	1.2142e-05	5.4393e-05	2	26271681	26272652	972		Hypothetical protein. (Os02t0651900-01)
Os02g0652600	0	173.379410385843	-8.2012	2.8705e-35	6.9958e-34	2	26317499	26320413	1002		Ribosomal protein L19 family protein. (Os02t0652600-02)
Os02g0654100	64.2136499034186	28.0509330348332	1.1948	3.0146e-06	1.4661e-05	2	26386501	26389528	1136		Similar to Enoyl-CoA hydratase. (Os02t0654100-01)
Os02g0654400	146.454251064127	69.5112268227521	1.0751	3.8469e-11	3.1164e-10	2	26396501	26403263	2908		Transcription initiation factor TFIID component TAF4 domain containing protein. (Os02t0654400-01)
Os02g0654700	57.026434042669	0	6.4498	3.8049e-16	4.2355e-15	2	26422187	26423485	1299	ETHYLENE RESPONSE FACTOR 91	AP2/ERF family protein, Abiotic stress response (Os02t0654700-01)
Os02g0655600	145.688400193719	40.3005652903547	1.854	8.3176e-20	1.1126e-18	2	26476674	26481238	1205		Protein of unknown function DUF676, hydrolase-like domain containing protein. (Os02t0655600-01);Similar to predicted protein. (Os02t0655600-02)
Os02g0656200	97.0863257255356	23.9918832933587	2.0167	7.0103e-15	7.2813e-14	2	26504378	26510073	2701	ceramide kinase	Similar to Ceramide kinase. (Os02t0656200-01)
Os02g0656500	100.562110445078	39.3582858860838	1.3533	2.9159e-10	2.1644e-09	2	26519337	26523355	1590	DnaJ domain protein A1	DnaJ-like protein. (Os02t0656500-01);Similar to DnaJ-like protein. (Os02t0656500-02)
Os02g0661100	37.4677810445635	5.6536764256253	2.7284	2.0444e-08	1.271e-07	2	26767607	26771623	1551	TREHALOSE-6-PHOSPHATE PHOSHPHATASE 1	Similar to Trehalose-6-phosphate phosphatase. (Os02t0661100-01);Similar to Trehalose-phosphate phosphatase. (Os02t0661100-02)
Os02g0661800	21.3849127660009	4.63891399025666	2.2047	0.00012938	0.00049056	2	26797325	26799208	1706		Phosphatidic acid phosphatase type 2/haloperoxidase domain containing protein. (Os02t0661800-01)
Os02g0661900	192.758772921088	11.5248019445439	4.064	2.9734e-48	9.9553e-47	2	26799675	26802318	1482		Similar to OSIGBa0143N19.13 protein. (Os02t0661900-01);Similar to Vesicle-associated membrane protein-associated protein B/C (VAMP- associated protein B/C) (VAMP-B/VAMP-C) (VAP-B/VAP-C). Splice isoform 2. (Os02t0661900-02)
Os02g0664100	10.2506193423806	0	3.9739	0.00081496	0.002646	2	26933477	26941903	2508		Hypothetical conserved gene. (Os02t0664100-00)
Os02g0664150	24.7428742747117	5.00132914574546	2.3066	2.5305e-05	0.00010823	2	26936444	26943576	7133		Hypothetical gene. (Os02t0664150-01)
Os02g0664200	175.674407350453	82.7031384825445	1.0869	3.1454e-13	2.9338e-12	2	26949070	26951331	1136		Similar to UDP-glucose:glycoprotein glucosyltransferase 1 precursor (EC 2.4.1.-) (UDP-glucose ceramide glucosyltransferase-like 1) (UDP-- Glc:glycoprotein glucosyltransferase) (HUGT1). (Os02t0664200-01)
Os02g0664300	503.517491490384	116.915129160687	2.1066	1.4626e-73	7.4528e-72	2	26952898	26970251	3660	Subtilisin 19, SUBTILISIN 19	Peptidase S8 and S53, subtilisin, kexin, sedolisin domain containing protein. (Os02t0664300-01);Similar to predicted protein. (Os02t0664300-02);Similar to predicted protein. (Os02t0664300-03)
Os02g0666200	11.0164702127883	185.556559610266	-4.0741	2.666e-36	6.6275e-35	2	27044341	27047381	1170	PLASMA MEMBRANE INTRINSIC PROTEIN 1A	Aquaporin. (Os02t0666200-01);Aquaporin. (Os02t0666200-02)
Os02g0666300	6.18571856867794	30.3703900299616	-2.2957	0.00022138	0.0008036	2	27048920	27061955	3725	YODA 2, OsYODA2, YODA2	Similar to MAP3Ka. (Os02t0666300-01)
Os02g0669100	6.42136499034186	37.6911761708354	-2.5533	9.2562e-06	4.2149e-05	2	27165514	27166898	1291	DEHYDRIN 1	Dehydrin family protein. (Os02t0669100-01)
Os02g0669366	14.0798736944193	0	4.0168	8.3617e-05	0.00032865	2	27183081	27184055	975		Hypothetical gene. (Os02t0669366-00)
Os02g0671100	28.8077750484144	6.52347279879843	2.1427	1.1989e-05	5.3774e-05	2	27248839	27250065	1227	miRNAs regulated and abiotic stress induced F-box gene 1, F-box protein 104	Cyclin-like F-box domain containing protein. (Os02t0671100-01)
Os02g0671200	13.7264040619234	57.4065606294262	-2.0643	2.8224e-06	1.3769e-05	2	27262061	27263495	1435	Os_F0676	Protein of unknown function DUF295 domain containing protein. (Os02t0671200-01)
Os02g0672100	114.818718955746	31.5301185275257	1.8646	4.9845e-16	5.5202e-15	2	27316157	27325651	2634	INDETERMINATE DOMAIN 4, Suppressor of rid1, indeterminate domain 4	C2H2-type zinc finger transcription factor, Promotion of flowering (Os02t0672100-01)
Os02g0673600	96.4382980659598	38.5609725440085	1.3225	1.1486e-09	8.0708e-09	2	27422921	27427541	1018		ORMDL family protein. (Os02t0673600-01)
Os02g0677600	2.00299458414333	61.0307121843142	-4.9293	2.5703e-14	2.5727e-13	2	27658946	27660116	1009		Conserved hypothetical protein. (Os02t0677600-01)
Os02g0680600	35.877167698332	152.359331367492	-2.0863	1.4259e-14	1.4447e-13	2	27773497	27775510	972	2-C-methyl-D-erythritol 2, 4-cyclodiphosphate synthase, MECDP synthase	Similar to 2-C-methyl-D-erythritol 2,4-cyclodiphosphate synthase, chloroplast precursor (EC 4.6.1.12) (MECPS) (MECDP-synthase). (Os02t0680600-01)
Os02g0680700	44.3604388782332	222.450422439026	-2.3261	5.9638e-24	9.9168e-23	2	27776483	27781443	1756		Similar to DNA binding protein. (Os02t0680700-01)
Os02g0681000	10.3095309477966	176.278731629753	-4.0958	1.0698e-34	2.5604e-33	2	27798048	27803714	2094		Mechanosensitive ion channel MscS domain containing protein. (Os02t0681000-01)
Os02g0681200	18.3215092843699	4.49394792806114	2.0275	0.00069601	0.002291	2	27807061	27808092	1032		Zinc finger, RING/FYVE/PHD-type domain containing protein. (Os02t0681200-01)
Os02g0681700	19.7353878143534	5.6536764256253	1.8035	0.00096227	0.0030726	2	27840042	27841235	1194	RECEPTOR-LIKE CYTOPLASMIC KINASE 83	Serine/threonine protein kinase-related domain containing protein. (Os02t0681700-01)
Os02g0682300	47.7184003869441	0	6.5553	1.0835e-13	1.0431e-12	2	27887212	27888250	1039		Zinc finger, RING/FYVE/PHD-type domain containing protein. (Os02t0682300-01)
Os02g0682500	30.8107696325577	5.43622733233202	2.5028	1.0097e-06	5.2202e-06	2	27906512	27909385	1666	TRANSPARENT TESTA GLABRA1A, TRANSPARENT TESTA GLABRA 1A	Similar to TRANSPARENT TESTA GLABRA 1 protein (TTG1 protein). (Os02t0682500-01)
Os02g0684300	19.7942994197694	5.87112551891858	1.7534	0.001137	0.0035882	2	27986592	27988901	812		Nucleoporin protein Ndc1-Nup domain containing protein. (Os02t0684300-01)
Os02g0686600	39.1762176016269	6.01609158111411	2.7031	1.1222e-08	7.1536e-08	2	28123691	28128078	1367		Metal-dependent protein hydrolase family protein. (Os02t0686600-01)
Os02g0688500	38.0568970987233	17.3234444323647	1.1354	0.0004933	0.0016785	2	28233670	28236790	984		Glycosyltransferase, ALG6/ALG8 domain containing protein. (Os02t0688500-01);Hypothetical conserved gene. (Os02t0688500-02)
Os02g0689200	103.802248742957	38.1260743574219	1.445	2.7374e-11	2.2459e-10	2	28266569	28269626	1743	PURINE PERMEASE 11	Protein of unknown function DUF250 domain containing protein. (Os02t0689200-01);Similar to cDNA clone:J023134O11, full insert sequence. (Os02t0689200-02);Similar to cDNA clone:J023134O11, full insert sequence. (Os02t0689200-03)
Os02g0690200	48.8966324952637	17.9033086811468	1.4495	4.6621e-06	2.2189e-05	2	28332949	28335404	692		Conserved hypothetical protein. (Os02t0690200-01)
Os02g0690700	177.323932302101	84.1527991044997	1.0753	3.4905e-13	3.2469e-12	2	28355603	28360508	1875		Clathrin coat associated protein AP-50 domain containing protein. (Os02t0690700-01)
Os02g0693500	17.7913048356261	96.1124992356302	-2.4336	7.3501e-12	6.2792e-11	2	28478690	28481323	1190		Similar to OSIGBa0142I02-OSIGBa0101B20.17 protein. (Os02t0693500-01)
Os02g0694800	1.82625976789539	29.1381785012996	-3.9959	7.4241e-07	3.9034e-06	2	28548351	28551798	1565		Similar to ATP binding / protein kinase. (Os02t0694800-01)
Os02g0695800	102.859663056302	16.018749872605	2.6828	2.8785e-20	3.9571e-19	2	28582125	28584180	1751	Oligopeptide transporter 8	Similar to oligopeptide transporter 4. (Os02t0695800-01)
Os02g0696600	185.276999033258	379.521150827873	-1.0345	7.3323e-10	5.2758e-09	2	28625318	28626767	717		Hypothetical conserved gene. (Os02t0696600-00)
Os02g0696700	6.12680696326195	55.2320696964934	-3.1723	9.0443e-10	6.4489e-09	2	28643011	28645617	2000	Jumonji 707	Transcription factor jumonji/aspartyl beta-hydroxylase domain containing protein. (Os02t0696700-01)
Os02g0697200	29.927095551318	11.2348698201528	1.4135	0.00041669	0.0014395	2	28669046	28672304	1373		Conserved hypothetical protein. (Os02t0697200-01)
Os02g0697800	3.06340348163098	30.9502542787437	-3.3367	2.4949e-06	1.2281e-05	2	28696678	28700365	1253	SCAMP5	Similar to Secretory carrier-associated membrane protein 5. (Os02t0697800-01)
Os02g0698000	13.3140228240116	651.912381693256	-5.6137	6.998e-142	7.4148e-140	2	28701864	28704291	1557	Phosphoribulokinase, PRKase	Similar to Phosphoribulokinase, chloroplast precursor (EC 2.7.1.19) (Phosphopentokinase) (PRKase) (PRK). (Os02t0698000-01);Similar to Phosphoribulokinase, chloroplast precursor (EC 2.7.1.19) (Phosphopentokinase) (PRKase) (PRK). (Os02t0698000-02);Similar to Phosphoribulokinase, chloroplast precursor (EC 2.7.1.19) (Phosphopentokinase) (PRKase) (PRK). (Os02t0698000-03)
Os02g0699000	18.2625976789539	0	5.3921	3.0995e-06	1.5044e-05	2	28749597	28752795	1934	OsNPF7.2	Tonoplast localized low-affinity nitrate transporter, Nitrate accumulation and homeostasis (Os02t0699000-01)
Os02g0699400	89.781286653954	270.144256901353	-1.5892	4.6593e-16	5.1668e-15	2	28763385	28767194	1867		RelA/SpoT protein domain containing protein. (Os02t0699400-00)
Os02g0699600	90.3114911026979	27.3985857549534	1.7208	6.082e-12	5.2293e-11	2	28772935	28774108	830		Similar to 60S ribosomal protein L12. (Os02t0699600-01)
Os02g0700600	25.3909019342875	67.2642528587216	-1.4055	0.00031505	0.001114	2	28820864	28826606	1526	CYCLIN-DEPENDENT KINASE F;4	Similar to GAMYB-binding protein. (Os02t0700600-01);Similar to Cyclin-dependent kinase F-4. (Os02t0700600-02);Similar to cDNA clone:J013158B11, full insert sequence. (Os02t0700600-03);Similar to Cyclin-dependent kinase F-4. (Os02t0700600-04);Non-protein coding transcript. (Os02t0700600-05)
Os02g0701600	55.2001742747736	253.038261562281	-2.1966	5.9158e-25	1.03e-23	2	28894065	28897418	1301	VITAMIN E DEFICIENT 4, gamma tocopherol methyltransferase	Similar to Tocopherol O-methyltransferase, chloroplast precursor (EC 2.1.1.95) (Gamma-tocopherol methyltransferase). (Os02t0701600-01)
Os02g0701900	27.3349849130149	7.61071826526483	1.8446	8.3393e-05	0.00032792	2	28914744	28916631	1259		NAD(P)-binding domain containing protein. (Os02t0701900-01)
Os02g0702000	14.3744317214992	69.2212946983611	-2.2677	3.2793e-08	1.9959e-07	2	28917800	28920757	2373	OTP51	Similar to predicted protein. (Os02t0702000-00)
Os02g0702300	108.279530754572	42.4750562232875	1.3501	6.5305e-11	5.1911e-10	2	28928706	28932005	3300		Conserved hypothetical protein. (Os02t0702300-01)
Os02g0704000	0	45.4468604982957	-6.5914	2.3075e-11	1.9066e-10	2	29026099	29028176	2078	9-CIS-EPOXYCAROTENOID DIOXYGENASE 1	Carotenoid oxygenase family protein. (Os02t0704000-01)
Os02g0704600	50.6050690523271	137.282860899158	-1.4398	1.3639e-07	7.7275e-07	2	29072649	29076395	1821		Conserved hypothetical protein. (Os02t0704600-01)
Os02g0704900	0	16.9610292768759	-4.71	7.0209e-05	0.00028007	2	29081845	29086702	1082	IPP	Similar to Inorganic pyrophosphatase-like protein. (Os02t0704900-01);Similar to Inorganic pyrophosphatase-like protein. (Os02t0704900-02)
Os02g0705100	1.06040889748765	102.635972034429	-6.5968	9.6144e-24	1.5761e-22	2	29099105	29101290	1539	NYC3-LIKE 1	Alpha/beta hydrolase fold-1 domain containing protein. (Os02t0705100-01)
Os02g0705300	56.967522437253	21.5274602360348	1.404	1.2362e-06	6.3214e-06	2	29108515	29112062	2121	tubby-like protein 8, tubby-like protein 5, F-box protein 107	Tubby-like protein 2. (Os02t0705300-01);Similar to cDNA clone:J013000H10, full insert sequence. (Os02t0705300-02);Tubby family protein. (Os02t0705300-03);Similar to cDNA clone:J013000H10, full insert sequence. (Os02t0705300-04)
Os02g0705400	267.988893037295	7.46575220306931	5.1657	3.5617e-71	1.7632e-69	2	29113442	29117170	1068		Similar to Pathogen induced protein 2-4. (Os02t0705400-01);Similar to Pathogen induced protein 2-4. (Os02t0705400-02)
Os02g0706400	21.5027359768328	64.6548637392022	-1.5882	7.1894e-05	0.0002864	2	29190864	29195545	3338		Similar to RADIALIS. (Os02t0706400-01)
Os02g0707100	77.2920263057662	285.655625556273	-1.8859	2.7961e-22	4.2883e-21	2	29229969	29234195	1532	monodehydroascorbate reductase 2	Similar to Monodehydroascorbate reductase, seedling isozyme (EC 1.6.5.4) (MDAR seedling) (Ascorbate free radical reductase seedling) (AFR reductase seedling). (Os02t0707100-01);Similar to Monodehydroascorbate reductase (Fragment). (Os02t0707100-02)
Os02g0707900	58.0868429401566	4.9288461146477	3.5589	1.1201e-14	1.1409e-13	2	29258565	29265497	1036		Rossmann-like alpha/beta/alpha sandwich fold domain containing protein. (Os02t0707900-01);Rossmann-like alpha/beta/alpha sandwich fold domain containing protein. (Os02t0707900-02);Hypothetical conserved gene. (Os02t0707900-03)
Os02g0708400	7.95306673115735	118.727204938131	-3.9	4.2395e-23	6.74e-22	2	29287709	29291570	2709		Tetratricopeptide-like helical domain containing protein. (Os02t0708400-01)
Os02g0709400	290.021833462871	136.920445743669	1.0828	9.3667e-21	1.3287e-19	2	29341254	29357890	3918	ADAXIALIZED LEAF 1	Similar to Dek1-calpain-like protein. (Os02t0709400-01);Similar to Dek1-calpain-like protein. (Os02t0709400-02);Similar to Dek1-calpain-like protein. (Os02t0709400-03);Similar to Dek1-calpain-like protein. (Os02t0709400-04)
Os02g0710102	21.090354738921	6.45098976770067	1.709	0.00093106	0.002985	2	29385880	29386574	506		Hypothetical conserved gene. (Os02t0710102-01)
Os02g0712700	58.1457545455726	0	8.6478	8.7384e-14	8.4546e-13	2	29519619	29523253	2613		Concanavalin A-like lectin/glucanase domain containing protein. (Os02t0712700-01)
Os02g0713400	89.8402	27.6160348482467	1.7019	9.3212e-12	7.9049e-11	2	29550953	29554247	1496	NADPH-DEPENDENT THIOREDOXIN REDUCTASE B	Similar to Thioredoxin reductase 1 (EC 1.8.1.9) (NADPH-dependent thioredoxin reductase 1) (NTR 1). (Os02t0713400-01)
Os02g0714200	9.24912205030891	48.998529022086	-2.4054	1.2258e-06	6.2739e-06	2	29604459	29610149	2184	pyrophosphate-fructose-6-phosphatephosphotransferase alpha subunit 1, PFP-alpha subunit 1	Similar to Pyrophosphate--fructose 6-phosphate 1-phosphotransferase alpha subunit (EC 2.7.1.90) (PFP) (6-phosphofructokinase, pyrophosphate dependent) (Pyrophosphate-dependent 6-phosphofructose-1-kinase) (PPi-PFK). (Os02t0714200-01)
Os02g0714600	22.4453216634885	7.97313342075363	1.4932	0.00159	0.0048668	2	29625540	29627758	1301		Ribose-phosphate pyrophosphokinase 4 (EC 2.7.6.1) (Phosphoribosyl pyrophosphate synthetase 4). (Os02t0714600-01);Ribose-phosphate pyrophosphokinase 4 (EC 2.7.6.1) (Phosphoribosyl pyrophosphate synthetase 4). (Os02t0714600-02)
Os02g0716500	95.6724471955521	1000.33831218019	-3.3862	3.1687e-160	3.7457e-158	2	29725329	29730352	1105	fatty acid desaturase 2, microsomal delta-12 fatty acid desaturase, microsomal Delta12-fatty acid desaturase 2-1	Delta12-fatty acid desaturase (Os02t0716500-01);Hypothetical protein. (Os02t0716500-03);Similar to Delta-12 fatty acid desaturase. (Os02t0716500-04)
Os02g0717400	210.432254545882	104.013149625286	1.0166	1.943e-14	1.9527e-13	2	29763622	29774996	4671		Tetratricopeptide-like helical domain containing protein. (Os02t0717400-01)
Os02g0717600	22.3274984526565	3.26173639939921	2.7751	1.2924e-05	5.7703e-05	2	29786242	29789844	2015		Similar to predicted protein. (Os02t0717600-01)
Os02g0717800	201.831160155149	63.6401013038336	1.6651	6.0767e-24	1.0095e-22	2	29794965	29797238	2274		Similar to 60S ribosomal protein l31 (Fragment). (Os02t0717800-01)
Os02g0718100	38.4103667312192	2.89932124391041	3.7277	1.8917e-10	1.4379e-09	2	29804949	29805545	597	-	-
Os02g0718900	575.507473308712	188.600846916372	1.6095	1.1072e-62	4.7621e-61	2	29821936	29825120	1597	ADENOSINE NUCLEOTIDE TRANSLOCATOR	ADP,ATP carrier protein, mitochondrial precursor (ADP/ATP translocase) (Adenine nucleotide translocator) (ANT). (Os02t0718900-01);ADP,ATP carrier protein, mitochondrial precursor (ADP/ATP translocase) (Adenine nucleotide translocator) (ANT). (Os02t0718900-02)
Os02g0720600	50.899627079407	3.76911761708354	3.7554	2.0087e-13	1.9001e-12	2	29892488	29894313	1735		Peptidase A1 domain containing protein. (Os02t0720600-01)
Os02g0720900	7.89415512574137	44.6495471562204	-2.4998	1.9656e-06	9.7727e-06	2	29911311	29916314	2153		Peptidase A1 domain containing protein. (Os02t0720900-01);Hypothetical protein. (Os02t0720900-02);Similar to Aspartic proteinase nepenthesin-1. (Os02t0720900-04)
Os02g0722800	57.7333733076607	25.2965778531183	1.1905	9.9617e-06	4.5172e-05	2	30015998	30025935	2900	OsWD40-53	WD40 repeat-like domain containing protein. (Os02t0722800-01);Similar to Peptidase S26A, signal peptidase I; WD40-like. (Os02t0722800-02)
Os02g0725200	15.2581058027389	99.3017526039316	-2.7022	8.02e-14	7.7768e-13	2	30144260	30148692	1644	SET protein 12	SET domain containing protein. (Os02t0725200-01);Similar to Ribulose-1,5-bisphosphate carboxylase/oxygenase small subunit N-methyltransferase I. (Os02t0725200-02)
Os02g0726300	15.9650450677307	136.775479681474	-3.0988	1.7958e-21	2.6355e-20	2	30206964	30208303	1308	DNA BINDING WITH ONE FINGER 4	Similar to AOBP (Ascorbate oxidase promoter-binding protein). (Os02t0726300-01);Similar to AOBP (Ascorbate oxidase promoter-binding protein). (Os02t0726300-03)
Os02g0728100	22.5042332689045	59.2186364068702	-1.3959	0.00078726	0.0025651	2	30294485	30306156	3193	Protease IV 1, PROTEASE IV 1	Similar to SPPA; serine-type endopeptidase. (Os02t0728100-01);Peptidase S49 domain containing protein. (Os02t0728100-02)
Os02g0728700	23.2700841393122	8.04561645185139	1.5322	0.0010968	0.0034735	2	30325784	30329465	1745		Ribosomal RNA-processing protein 7 domain containing protein. (Os02t0728700-01)
Os02g0729400	4.30054719536656	437.000194488397	-6.667	3.1216e-95	2.144e-93	2	30361908	30363528	1153	SULFURTRANSFERASE 11	Similar to Extracellular calcium sensing receptor. (Os02t0729400-01)
Os02g0730000	20.2066806576813	1.44966062195521	3.801	3.3912e-06	1.6396e-05	2	30392547	30396729	2444	ALDEHYDE DEHYDROGENASE 2A	Similar to Mitochondrial aldehyde dehydrogenase. (Os02t0730000-01);Mitochondrial aldehyde dehydrogenase ALDH2a. (Os02t0730000-02)
Os02g0731500	14.2566085106672	0	4.0348	7.4118e-05	0.00029411	2	30468783	30470102	1101		Similar to cDNA, clone: J065098J18, full insert sequence. (Os02t0731500-01);AWPM-19-like family protein. (Os02t0731500-02)
Os02g0731600	13.8442272727554	429.606925316425	-4.9557	4.8424e-91	3.1397e-89	2	30472233	30473053	523		Similar to Threonine endopeptidase. (Os02t0731600-01)
Os02g0734300	18.2036860735379	62.3354067440739	-1.7758	1.6464e-05	7.2555e-05	2	30625668	30626865	1063		Similar to Nudix hydrolase 18, mitochondrial precursor (EC 3.6.1.-) (AtNUDT18). (Os02t0734300-01)
Os02g0735800	3.5936079303748	21.2375281116438	-2.5631	0.00084739	0.002743	2	30699061	30701126	2066		Pentatricopeptide repeat domain containing protein. (Os02t0735800-01)
Os02g0736400	369.257942747365	58.4213230647948	2.6601	6.9189e-68	3.2406e-66	2	30745770	30749371	1456	dihydroorotate dehydrogenase 1	Aldolase-type TIM barrel domain containing protein. (Os02t0736400-01)
Os02g0738200	11.0753818182043	0	5.6705	0.00028183	0.0010047	2	30805988	30807610	1623	plant U-box-containing protein 40, U-box protein 40	Zinc finger, RING/FYVE/PHD-type domain containing protein. (Os02t0738200-01)
Os02g0738400	128.368388201421	37.183794953151	1.7875	5.3822e-17	6.2641e-16	2	30823545	30829439	3169	CYTOKININ TOLERANT 1	Similar to Histidine kinase. (Os02t0738400-01);Histidine kinase, Cytokinin signaling (Os02t0738400-02)
Os02g0739000	22.7398796905684	236.077232285405	-3.376	4.2081e-39	1.1284e-37	2	30872771	30882051	2565		DEAD-like helicase, N-terminal domain containing protein. (Os02t0739000-01);Similar to predicted protein. (Os02t0739000-02)
Os02g0740600	8.83674081239705	0	4.9297	0.0012478	0.0039081	2	30974228	30974781	554		Conserved hypothetical protein. (Os02t0740600-01)
Os02g0740700	12.018	0	5.0514	0.00016198	0.00060414	2	30980995	30982317	1323		Peptidase M10A and M12B, matrixin and adamalysin family protein. (Os02t0740700-01)
Os02g0741700	4.65401682786245	23.1945699512833	-2.3172	0.0011552	0.003643	2	31038552	31040540	1883		Conserved hypothetical protein. (Os02t0741700-01)
Os02g0744000	3.94707756287068	107.78226724237	-4.7712	8.9375e-24	1.4721e-22	2	31202228	31203685	930		Similar to NDF6 (NDH DEPENDENT FLOW 6). (Os02t0744000-01)
Os02g0744700	1.82625976789539	52.9850957324628	-4.8586	1.4731e-12	1.3249e-11	2	31233292	31238210	2126	SOLUBLE STARCH SYNTHASE IIB	Similar to Starch synthase isoform zSTSII-2 (EC 2.4.1.21). (Os02t0744700-01);Similar to Soluble starch synthase 2-2, chloroplastic/amyloplastic. (Os02t0744700-02)
Os02g0744900	4.1827239845346	836.454178868154	-7.6437	5.3586e-171	6.651e-169	2	31246225	31248801	1828	LIGHT-INDUCED YELLOW LEAF 1	Similar to Geranylgeranyl reductase (Fragment). (Os02t0744900-01)
Os02g0745100	0	30.6603221543526	-7.0236	5.2471e-08	3.1171e-07	2	31266328	31269935	1408	LOW SILICON RICE 1	Aquaporin NIP III subfamily protein, Aquaporin, Silicon influx transporter, Arsenic species (As) uptake, Arsenite efflux, Selenite (Se) uptake, Water transport (Os02t0745100-01)
Os02g0748300	151.756295551565	47.2589362757397	1.6831	1.3243e-18	1.676e-17	2	31444678	31447719	1424	F-box protein 109	Similar to VMP3 protein. (Os02t0748300-01);Similar to Kelch motif family protein. (Os02t0748300-02)
Os02g0749300	456.506030368432	174.10424069682	1.3907	1.9509e-42	5.7071e-41	2	31491698	31494349	1354	Shikimate kinase 1, Shikimate kinase	Similar to Shikimate kinase, chloroplast precursor (EC 2.7.1.71). (Os02t0749300-01)
Os02g0750100	7.30503907158156	229.771	-4.9752	1.2748e-49	4.3884e-48	2	31527409	31527711	303		Similar to ATP synthase. (Os02t0750100-00)
Os02g0750200	5.41986769827019	126.482889265592	-4.5445	5.5191e-27	1.0481e-25	2	31527788	31528529	742	-	-
Os02g0750400	4.47728201161451	22.0348414537191	-2.2991	0.0016365	0.0049985	2	31530873	31531853	981		Pentatricopeptide repeat domain containing protein. (Os02t0750400-01)
Os02g0751600	1.17823210831961	54.1448242300269	-5.5221	2.9205e-13	2.7357e-12	2	31591221	31593106	1094	FK506 binding protein 16-2	Peptidyl-prolyl cis-trans isomerase, FKBP-type domain containing protein. (Os02t0751600-01);Peptidyl-prolyl cis-trans isomerase, FKBP-type domain containing protein. (Os02t0751600-02)
Os02g0752000	77.6454959382621	28.7032803147131	1.4357	9.5812e-09	6.1571e-08	2	31604657	31608153	1356		Cellular retinaldehyde-binding/triple function, C-terminal domain containing protein. (Os02t0752000-01);Similar to predicted protein. (Os02t0752000-02)
Os02g0752800	22.0329404255766	73.9326917197155	-1.7466	3.7579e-06	1.8088e-05	2	31648754	31650407	1523	ETHYLENE RESPONSE FACTOR 49	Similar to Dehydration responsive element binding protein 2B (DREB2B protein). (Os02t0752800-01);Similar to Dehydration responsive element binding protein 2B (DREB2B protein). (Os02t0752800-02)
Os02g0754300	4.53619361703049	95.5326349868481	-4.3964	2.0554e-20	2.8665e-19	2	31719725	31721468	803		Ribosomal protein L29 family protein. (Os02t0754300-01)
Os02g0755400	36.8786649904037	3.47918549269249	3.406	1.2983e-09	9.0677e-09	2	31781578	31787144	3439		Similar to RNA recognition motif-containing protein SEB-4. (Os02t0755400-01)
Os02g0755500	3.18122669246294	41.0978786324301	-3.6914	1.2598e-08	7.9981e-08	2	31787348	31789031	1595		Similar to UDP-glycosyltransferase 85A8. (Os02t0755500-01)
Os02g0755600	3.24013829787892	20.1502826451774	-2.6367	0.00092688	0.0029738	2	31791942	31793801	1662		UDP-glucuronosyl/UDP-glucosyltransferase domain containing protein. (Os02t0755600-01)
Os02g0759400	7.06939264991764	110.68158848628	-3.9687	6.4405e-22	9.6644e-21	2	31967805	31969537	1733	OsRING-1	Zinc finger, RING/FYVE/PHD-type domain containing protein. (Os02t0759400-01)
Os02g0759900	2.59211063830313	96.5473974222167	-5.219	3.711e-22	5.6416e-21	2	31999250	32001236	989		Similar to threonine endopeptidase. (Os02t0759900-01)
Os02g0760000	0	31.1677033720369	-5.3468	3.4383e-08	2.0861e-07	2	32001621	32004050	1043	DnaJ domain protein C22	Similar to chaperone protein dnaJ. (Os02t0760000-00)
Os02g0760300	136.380366537994	357.268860280861	-1.3894	2.2329e-16	2.5162e-15	2	32017761	32019838	630	FK506 binding protein 12	Similar to Immunophilin. (Os02t0760300-01)
Os02g0761700	21.6794707930808	110.174207268596	-2.3454	9.0042e-13	8.1874e-12	2	32081293	32085569	1352		Peptidase M24 family protein. (Os02t0761700-01)
Os02g0762100	5.41986769827019	27.3985857549534	-2.3378	0.0003785	0.0013191	2	32092748	32094628	1561		Similar to Regulator of ribonuclease-like protein 2. (Os02t0762100-01);Similar to Regulator of ribonuclease-like protein 2. (Os02t0762100-02)
Os02g0763200	114.052868085338	20.1502826451774	2.5008	5.2258e-21	7.4737e-20	2	32164570	32167818	2145		Similar to Galactoside 2-alpha-L-fucosyltransferase (EC 2.4.1.69) (Xyloglucan alpha-(1,2)-fucosyltransferase) (AtFUT1). (Os02t0763200-01)
Os02g0763900	79.4717557061575	34.9368209891205	1.1857	2.3313e-07	1.2869e-06	2	32179355	32187390	1852		Similar to Galactoside 2-alpha-L-fucosyltransferase (EC 2.4.1.69) (Xyloglucan alpha-(1,2)-fucosyltransferase) (AtFUT1). (Os02t0763900-01)
Os02g0764500	0	217.376610262183	-8.3899	5.1697e-43	1.5356e-41	2	32199542	32201608	723		Similar to Lhca5 protein. (Os02t0764500-01);Similar to chlorophyll a-b binding protein 4. (Os02t0764500-02)
Os02g0766000	11.2521166344522	68.2065322629925	-2.5997	1.5721e-09	1.0883e-08	2	32261594	32267607	770		Similar to defective chloroplasts and leaves protein-related / DCL protein-related. (Os02t0766000-01);Similar to Protein DCL, chloroplastic. (Os02t0766000-02)
Os02g0766700	3.94707756287068	68.2790152940902	-4.1126	1.8917e-14	1.9034e-13	2	32276662	32281580	1827	b-ZIP TRANSCRIPTION FACTOR 23	bZIP transcription factor, Regulation of ABA signaling and biosynthesis, Drought resistance (Os02t0766700-01)
Os02g0767200	51.6654779498148	0	6.67	1.2898e-14	1.3092e-13	2	32300533	32303982	1446		Lipase, class 3 family protein. (Os02t0767200-01);Similar to predicted protein. (Os02t0767200-02)
Os02g0768200	45.9510522244647	21.8898753915236	1.0698	0.00022332	0.00081046	2	32353248	32356451	1328		emp24/gp25L/p24 family protein. (Os02t0768200-01);Similar to transmembrane emp24 domain-containing protein 10. (Os02t0768200-02)
Os02g0768600	113.935044874506	294.571038381298	-1.3704	1.9508e-13	1.8463e-12	2	32374870	32378165	1167		Similar to Chloroplast inorganic pyrophosphatase (EC 3.6.1.1). (Os02t0768600-01);Similar to Inorganic pyrophosphatase. (Os02t0768600-02)
Os02g0768750	38.3514551258032	11.5248019445439	1.7345	6.7278e-06	3.1325e-05	2	32384720	32389459	2580		Hypothetical conserved gene. (Os02t0768750-00)
Os02g0771100	25.9211063830313	74.0051747508133	-1.5135	4.9129e-05	0.00020011	2	32528080	32533583	2395	PETER PAN SYNDROME	Similar to COP1 (Fragment). (Os02t0771100-01);Similar to CopI. (Os02t0771100-02);Similar to COP1 (Fragment). (Os02t0771100-03)
Os02g0774100	67.5716114121294	10.4375564780775	2.6946	6.8767e-14	6.6868e-13	2	32684064	32686004	875		Similar to thioredoxin-like 5. (Os02t0774100-00)
Os02g0778400	66.2755560929779	17.1059953390714	1.954	2.5653e-10	1.9181e-09	2	32951771	32955071	1134		Similar to UMP/CMP kinase a (EC 2.7.1.48). (Os02t0778400-01)
Os02g0779200	29.868183945902	92.7057967740354	-1.6341	1.064e-06	5.4847e-06	2	32985102	32987845	2650	Subtilisin 22, SUBTILISIN 22, Senescence-Associated Subtilisin Protease	Similar to Subtilisin-like protease (Fragment). (Os02t0779200-01);Similar to Subtilisin protease (Fragment). (Os02t0779200-02)
Os02g0780800	9.19021044489293	35.8066173622936	-1.9621	0.00038373	0.001336	2	33084470	33093837	2460		Hypothetical conserved gene. (Os02t0780800-01)
Os02g0781000	1.11932050290363	13.2643946908901	-3.5669	0.0014534	0.0044867	2	33097336	33098768	1103		Pectin lyase fold/virulence factor domain containing protein. (Os02t0781000-01)
Os02g0781400	0	17.4684104945602	-5.1267	4.0366e-05	0.00016665	2	33114782	33117303	993		Similar to 20 kDa chaperonin, chloroplast precursor (Protein Cpn21) (Chloroplast protein Cpn10) (Chloroplast chaperonin 10) (Ch-CPN10). (Os02t0781400-02);Similar to Chaperonin. (Os02t0781400-03)
Os02g0782100	45.7154058028007	13.1194286286946	1.801	5.1507e-07	2.7496e-06	2	33147301	33154105	3792		Uncharacterised domain NUC173 domain containing protein. (Os02t0782100-01)
Os02g0782300	31.0464160542216	101.62120959906	-1.7107	1.0183e-07	5.8593e-07	2	33170108	33175595	974	DnaJ domain protein C23	Similar to Heat shock-like protein. (Os02t0782300-01);Conserved hypothetical protein. (Os02t0782300-02)
Os02g0783625	1504.66131392955	56.0293830385687	4.7471	0	0	2	33253386	33257355	1620		Similar to Lysine ketoglutarate reductase/saccharopine dehydrogenase. (Os02t0783625-00)
Os02g0783700	12.7838183752677	0	7.4625	0.00019643	0.00071964	2	33260120	33264235	1767		Similar to Lysine ketoglutarate reductase/saccharopine dehydrogenase. (Os02t0783700-01)
Os02g0785800	92.0199276597613	41.4602937879189	1.1502	4.7235e-08	2.8186e-07	2	33359344	33361394	687		Similar to Ribosomal protein L35A. (Os02t0785800-01);Similar to Ribosomal protein L35A. (Os02t0785800-02)
Os02g0787300	34.2276427466846	239.773866871391	-2.8084	1.2913e-32	2.8879e-31	2	33442070	33443948	1879	SMALL GRAIN 1	Mitogen-activated protein kinase kinase 4, Defense response, Cell proliferation, Grain growth (Os02t0787300-01)
Os02g0788800	61.5626276596995	156.490864140065	-1.346	1.4229e-07	8.0483e-07	2	33511971	33517881	1676	amino acid transporter-like 9	Amino acid transporter, transmembrane domain containing protein. (Os02t0788800-01);Similar to amino acid transporter family protein. (Os02t0788800-02)
Os02g0792800	311.347834623456	88.8641961258541	1.8089	2.067e-39	5.5947e-38	2	33688668	33690465	1771		Similar to Rieske iron-sulfur protein Tic55 precursor. (Os02t0792800-01);Similar to Rieske iron-sulfur protein Tic55 precursor. (Os02t0792800-02)
Os02g0793300	134.848664797179	9.20534494941556	3.8727	1.6773e-33	3.8553e-32	2	33710064	33719486	2700		Similar to Nudix hydrolase 3 (EC 3.6.1.-) (AtNUDT3). Splice isoform 2. (Os02t0793300-01)
Os02g0793700	51.1352735010709	153.446576833959	-1.5853	1.0232e-09	7.2538e-09	2	33727087	33727811	535	STEROID BINDING PROTEIN	Similar to Membrane steroid-binding protein 1. (Os02t0793700-01);Cytochrome b5 domain containing protein. (Os02t0793700-02)
Os02g0794400	29.2201562863262	198.965920363352	-2.7675	6.9761e-27	1.319e-25	2	33758966	33762653	1239		Similar to Translation initiation factor IF-3 (Fragment). (Os02t0794400-01)
Os02g0798100	44.5371736944811	17.3234444323647	1.3623	2.539e-05	0.00010854	2	33971301	33972910	1610		Similar to predicted protein. (Os02t0798100-00)
Os02g0798200	25.7443715667834	74.5125559684976	-1.5332	3.7259e-05	0.00015467	2	33976614	33978362	1355		Zinc finger, RING/FYVE/PHD-type domain containing protein. (Os02t0798200-01)
Os02g0799000	45.6564941973848	20.0777996140796	1.1852	8.9206e-05	0.00034865	2	34026274	34030282	1659	protein phosphatase 2C27, protein phosphatase 2C 27, protein phosphatase 40	Similar to DNA-binding protein phosphatase 2C. (Os02t0799000-01)
Os02g0799600	24.3304930367999	2.46442305732385	3.3034	1.0793e-06	5.5586e-06	2	34053182	34053790	609		Conserved hypothetical protein. (Os02t0799600-01)
Os02g0802700	5.83224893618205	39.0683537616928	-2.7439	2.2321e-06	1.1047e-05	2	34223237	34227448	1651	Monogalactosyldiacylglycerol synthase	Similar to MGDG synthase type A. (Os02t0802700-01);Monogalactosyldiacylglycerol synthase, Salt, drought, submergence stress tolerance (Os02t0802700-02)
Os02g0803300	45.1262897486409	2.82683821281265	3.9967	2.0082e-12	1.7886e-11	2	34255764	34260552	2175		Epsin-like, N-terminal domain containing protein. (Os02t0803300-01)
Os02g0805800	4.71292843327843	136.268098463789	-4.8537	7.6841e-30	1.5953e-28	2	34372417	34378347	2062		Aminoglycoside phosphotransferase domain containing protein. (Os02t0805800-01);Similar to cDNA clone:J013094E21, full insert sequence. (Os02t0805800-02)
Os02g0806350	12.8427299806837	1.15972849756417	3.4691	0.00031509	0.001114	2	34408466	34413247	2417		Hypothetical protein. (Os02t0806350-00)
Os02g0806700	79.3539324953255	169.392843675466	-1.094	1.1506e-05	5.1758e-05	2	34439819	34444555	3066		Similar to Retroelement pol polyprotein-like. (Os02t0806700-01)
Os02g0806900	163.538616634761	5.6536764256253	4.8543	1.0458e-43	3.1826e-42	2	34463040	34467006	1889		Pyridoxal phosphate-dependent transferase, major region, subdomain 1 domain containing protein. (Os02t0806900-01)
Os02g0807000	15.3759290135709	1.44966062195521	3.4069	8.9206e-05	0.00034865	2	34468754	34470169	1294	PHOSPHOENOL PYRUVATE CARBOXYLASE KINASE1	Similar to Phosphoenolpyruvate carboxylase kinase 1. (Os02t0807000-01)
Os02g0807800	16.6719843327224	3.76911761708354	2.1451	0.00086133	0.0027846	2	34509523	34512673	2490	WALL-ASSOCIATED KINASE GENE 20	Hypothetical conserved gene. (Os02t0807800-01)
Os02g0809100	12.8427299806837	1.88455880854177	2.7687	0.00095175	0.0030446	2	34574608	34576261	1596		Conserved hypothetical protein. (Os02t0809100-00)
Os02g0812400	109.339939652059	43.3448525964607	1.3349	7.1073e-11	5.629e-10	2	34784179	34793387	3119		Trimeric LpxA-like domain containing protein. (Os02t0812400-01)
Os02g0813350	8.36544796906921	34.2119906781429	-2.032	0.00035628	0.0012487	2	34833967	34835972	1076	F-box protein 120	Cyclin-like F-box domain containing protein. (Os02t0813350-01)
Os02g0813500	398.595922244523	163.956616343134	1.2816	6.189e-34	1.4377e-32	2	34837853	34843851	1373	glutathione reductase 2, glutathione reductase	Glutathione reductase, cytosolic (EC 1.8.1.7) (GR) (GRase). (Os02t0813500-01);Similar to Glutathione reductase, cytosolic. (Os02t0813500-02);Similar to Glutathione reductase, cytosolic. (Os02t0813500-03)
Os02g0814400	1.70843655706343	32.3274318696011	-4.242	1.0061e-07	5.7929e-07	2	34901670	34903148	695		Cytochrome c, monohaem domain containing protein. (Os02t0814400-01)
Os02g0814700	144.333433269152	31.2401864031347	2.2079	2.4813e-23	3.9849e-22	2	34911047	34913456	697		Similar to Ribosomal Pr 117 (Fragment). (Os02t0814700-01)
Os02g0815000	32.931587427533	11.5972849756416	1.5057	0.00012117	0.00046224	2	34918065	34919918	638		Similar to 60S ribosomal protein L37 (G1.16). (Os02t0815000-00)
Os02g0815200	0	30.0079748744728	-5.9073	4.9087e-08	2.9261e-07	2	34922504	34924759	1331		Similar to 29 kDa ribonucleoprotein, chloroplast precursor (RNA-binding protein cp29). (Os02t0815200-01)
Os02g0815300	0	86.8346712551168	-7.7181	3.3844e-19	4.392e-18	2	34925371	34926093	723		Hypothetical protein. (Os02t0815300-01)
Os02g0815400	19.7942994197694	350.890353544258	-4.1479	6.6003e-68	3.0997e-66	2	34926649	34929340	1123		Similar to Tfm5 protein. (Os02t0815400-01)
Os02g0815500	52.4902404256385	159.752600539464	-1.6057	2.9051e-10	2.1573e-09	2	34930323	34934022	1393		Alcohol dehydrogenase class III (EC 1.1.1.1) (Glutathione-dependent formaldehyde dehydrogenase) (EC 1.2.1.1) (FDH) (FALDH) (GSH-FDH). (Os02t0815500-01)
Os02g0817600	91.7253696326814	234.917503787841	-1.3568	8.0401e-11	6.3389e-10	2	35073371	35075799	1217	IAA10	AUX/IAA protein family protein. (Os02t0817600-01);Similar to Auxin-responsive protein IAA10. (Os02t0817600-02);AUX/IAA protein family protein. (Os02t0817600-03)
Os02g0821200	106.865652224588	45.0119623117092	1.2474	6.2171e-10	4.4883e-09	2	35256169	35257359	669		Ribosomal protein L28e domain containing protein. (Os02t0821200-01)
Os02g0822100	2.23864100580725	25.9489251329982	-3.535	9.2256e-06	4.2021e-05	2	35286788	35290705	2166	silicon efflux transporter 3, Si efflux transporter 3	Divalent ion symporter domain containing protein. (Os02t0822100-01);Similar to arsenite transport subunit B. (Os02t0822100-02)
Os02g0822500	61.5037160542835	170.987470359617	-1.4751	1.7285e-09	1.1928e-08	2	35307400	35313636	2694		Similar to Junctophilin-2 (Junctophilin type 2) (JP-2). (Os02t0822500-01);Similar to predicted protein. (Os02t0822500-02);Similar to Junctophilin-2 (Junctophilin type 2) (JP-2). (Os02t0822500-03);Hypothetical conserved gene. (Os02t0822500-04);Similar to phosphatidylinositol-4-phosphate 5-kinase 9. (Os02t0822500-05)
Os02g0822600	1.82625976789539	139.167	-6.2518	7.8046e-32	1.6952e-30	2	35320316	35322965	575		Similar to 50S ribosomal protein L9. (Os02t0822600-01);Non-protein coding transcript. (Os02t0822600-02)
Os02g0822800	72.6969210833197	33.4871603671653	1.1183	1.8332e-06	9.1405e-06	2	35325638	35331918	2171		Galactose oxidase/kelch, beta-propeller domain containing protein. (Os02t0822800-01)
Os02g0822900	19.0284485493616	2.89932124391041	2.7144	6.6747e-05	0.00026712	2	35334956	35340821	3070	RECEPTOR-LIKE CYTOPLASMIC KINASE 91	Hypothetical conserved gene. (Os02t0822900-01)
Os02g0823100	0	13.3368777219879	-5.0153	0.0003525	0.0012364	2	35349673	35351221	1316	PLASMA MEMBRANE INTRINSIC PROTEIN 1;3	Similar to Plasma membrane intrinsic protein (Plasma membrane integral protein ZmPIP1-5). (Os02t0823100-01)
Os02g0826100	41.7683282399301	5.36374430123426	2.9611	8.8165e-10	6.2978e-09	2	35502083	35507042	2658	RNA helicase 48	Similar to RNA helicase (Fragment). (Os02t0826100-01)
Os02g0827900	183.745297292443	33.8495755226541	2.4405	3.931e-32	8.6466e-31	2	35572396	35578157	1769	Type I Signal Peptidase 1, TYPE I SIGNAL PEPTIDASE 1	Similar to Microsomal signal peptidase 21 kDa subunit. (Os02t0827900-01);Hypothetical conserved gene. (Os02t0827900-02);Hypothetical conserved gene. (Os02t0827900-03);Non-protein coding transcript. (Os02t0827900-04)
Os02g0829600	29.0434214700783	385.609725440085	-3.7309	1.1022e-68	5.2617e-67	2	35664929	35671732	2742		Zinc finger, RING/FYVE/PHD-type domain containing protein. (Os02t0829600-01);Similar to Sperm protamine P1 (Po1) [Contains: Sperm protamine P2 (Po2) (Main protamine)]. (Os02t0829600-02)
Os02g0829850	6.53918820117382	151.344568932124	-4.5326	6.4372e-32	1.4052e-30	2	35676813	35678078	1229		Conserved hypothetical protein. (Os02t0829850-00)
Os02g0830100	169.901070019687	363.212468830877	-1.0961	1.2104e-10	9.3857e-10	2	35683512	35688472	1682		Similar to Oligopeptidase A. (Os02t0830100-01);Similar to Oligopeptidase A. (Os02t0830100-02);Similar to predicted protein. (Os02t0830100-03);Similar to predicted protein. (Os02t0830100-04);Similar to protease PrlC candidate1. (Os02t0830100-05)
Os02g0831800	17.2021887814663	3.33421943049697	2.3672	0.00037479	0.0013075	2	35772198	35774768	1473		Similar to 3-hydroxy-3-methylglutaryl-coenzyme A reductase 2. (Os02t0831800-01)
Os02g0834700	1.29605531915157	73.7877	-5.8312	1.2307e-17	1.48e-16	2	35923906	35929717	1319		Similar to Cell division inhibitor. (Os02t0834700-01);Similar to cDNA clone:J013124G04, full insert sequence. (Os02t0834700-02)
Os03g0100030	56.5551411993411	577.907206942443	-3.3531	1.727e-92	1.1367e-90	3	13259	16541	1756		CAAX amino terminal protease domain containing protein. (Os03t0100030-01)
Os03g0100200	4.24163558995058	49.7958423641613	-3.5533	7.3673e-10	5.2988e-09	3	27179	28059	881		Transcriptional coactivator/pterin dehydratase family protein. (Os03t0100200-01)
Os03g0100400	63.7423570600907	28.8482463769086	1.1438	5.9049e-06	2.7709e-05	3	66406	71674	3117	XPF (Rad1), XPF, Rad1	Similar to DNA repair endonuclease UVH1 (EC 3.1.-.-) (Ultraviolet hypersensitive 1) (AtRAD1) (DNA excision repair protein XP-F homolog). (Os03t0100400-01)
Os03g0101700	7.36395067699754	134.673471779639	-4.1928	2.55e-27	4.8693e-26	3	125350	132708	3128	SNF2 family protein	Similar to SNF2P. (Os03t0101700-01)
Os03g0101800	124.656957060214	50.4481896440412	1.3051	6.6161e-12	5.6744e-11	3	135249	137565	1025		Similar to DUF614 containing protein. (Os03t0101800-01);Protein of unknown function Cys-rich family protein. (Os03t0101800-02)
Os03g0102100	33.1672338491969	79.6588511764386	-1.2641	0.00043206	0.0014879	3	144648	147769	1632		Similar to formyltetrahydrofolate deformylase. (Os03t0102100-01);Formyltetrahydrofolate deformylase family protein. (Os03t0102100-02)
Os03g0103200	2.41537582205519	42.6200222854831	-4.1412	1.3197e-09	9.2022e-09	3	211082	211817	736	hybrid proline- or glycine-rich protein 4	Similar to Physical impedance induced protein. (Os03t0103200-01)
Os03g0107700	22.8577029014004	1.0872454664664	4.3939	3.244e-07	1.7682e-06	3	470350	471075	726	D-TYPE CYCLIN-INTERACTING PROTEIN	Similar to EL2 protein. (Os03t0107700-01)
Os03g0109700	13.7853156673394	133.368777219879	-3.2742	3.676e-22	5.5982e-21	3	567987	570850	1212		Similar to predicted protein. (Os03t0109700-01);Similar to Cyclin delta-3. (Os03t0109700-02)
Os03g0109800	0	13.8442589396722	-4.2916	0.00046811	0.0015996	3	571092	573992	1473		Hypothetical conserved gene. (Os03t0109800-01)
Os03g0110300	98.6769390717671	49.2159781153793	1.0036	1.9945e-07	1.1097e-06	3	598920	599960	1041		Conserved hypothetical protein. (Os03t0110300-02)
Os03g0110900	6.77483462283774	140.762046391851	-4.3769	3.0925e-29	6.2777e-28	3	636744	639366	1270		Dimeric alpha-beta barrel domain containing protein. (Os03t0110900-01)
Os03g0111100	127.484714120181	36.3864816110757	1.8088	4.2883e-17	5.0213e-16	3	640597	645631	2133		Similar to Dihydrofolate synthetase /folylpolyglutamate synthetase. (Os03t0111100-01)
Os03g0111400	18.9695369439457	2.24697396403057	3.0776	2.736e-05	0.00011638	3	656536	657827	546		Heavy metal transport/detoxification protein domain containing protein. (Os03t0111400-01)
Os03g0111800	16.3774263056425	3.98656671037682	2.0385	0.0013024	0.0040632	3	674687	681881	4851		WD40/YVTN repeat-like domain containing protein. (Os03t0111800-01)
Os03g0112101	37.1143114120676	7.68320129636259	2.2722	3.0539e-07	1.6719e-06	3	697964	702761	1401		Similar to Adaptin N terminal region family protein, expressed. (Os03t0112101-00)
Os03g0112800	17.7323932302101	4.27649883476786	2.0519	0.00078659	0.0025634	3	721115	725224	2208		Protein of unknown function DUF726 family protein. (Os03t0112800-01)
Os03g0113100	23.4468189555602	7.75568432746035	1.5961	0.00079099	0.0025768	3	736183	739777	1281	thymidine kinase	Similar to Thymidine kinase. (Os03t0113100-01);Thymidine kinase family protein. (Os03t0113100-02)
Os03g0113500	1.29605531915157	44.5045810940248	-5.1018	5.8521e-11	4.6797e-10	3	752025	756172	3314		Conserved hypothetical protein. (Os03t0113500-01)
Os03g0114800	39.6475104449548	14.3516401573565	1.466	3.3037e-05	0.00013867	3	842577	846408	1578		Protein of unknown function DUF791 family protein. (Os03t0114800-01);Similar to Major Facilitator superfamily protein. (Os03t0114800-02)
Os03g0115100	105.628508510853	52.4052314836807	1.0112	6.4763e-08	3.8045e-07	3	852383	857144	2771		Mevalonate and galactokinase family protein. (Os03t0115100-01);Similar to GHMP kinase-related. (Os03t0115100-02)
Os03g0116000	37.7623390716434	4.13153277257234	3.1922	1.967e-09	1.3473e-08	3	906127	909697	1286		Similar to 60Kd inner membrane protein, expressed. (Os03t0116000-00)
Os03g0116700	95.3189775630562	19.063037178711	2.322	1.0894e-16	1.2454e-15	3	942736	944993	1621	F-box protein 127	Cyclin-like F-box domain containing protein. (Os03t0116700-01)
Os03g0117100	207.781232302163	1101.88703874815	-2.4068	2.833e-117	2.4862e-115	3	958129	960101	1049	PEROXIN 11-1	Peroxisomal protein, Response to salt and low nitrogen stresses (Os03t0117100-01);Peroxisomal biogenesis factor 11 family protein. (Os03t0117100-02)
Os03g0117800	4.59510522244647	44.2871320007315	-3.2687	2.5038e-08	1.5428e-07	3	974606	978412	1333		Fructosamine/Ketosamine-3-kinase domain containing protein. (Os03t0117800-01)
Os03g0118200	3.24013829787892	46.1716908092733	-3.8329	8.8179e-10	6.2978e-09	3	991125	994700	1389		UAA transporter family protein. (Os03t0118200-01);UAA transporter family protein. (Os03t0118200-02)
Os03g0118600	0	41.3878107568211	-5.6491	1.6321e-10	1.2524e-09	3	1004328	1007269	1442		Similar to Dihydrodipicolinate reductase-like protein. (Os03t0118600-01);Similar to dihydrodipicolinate reductase. (Os03t0118600-02)
Os03g0119300	0	31.6026015586235	-5.982	2.1585e-08	1.3386e-07	3	1034068	1036671	2604	Subtilisin 25, SUBTILISIN 25	Peptidase S8, subtilisin-related domain containing protein. (Os03t0119300-01)
Os03g0121800	26.5102224371911	69.6561928849477	-1.3937	0.0002774	0.00098998	3	1195075	1204839	6583	DICER-LIKE 1	Dicer-like protein, miRNA biogenesis, Reguration of development (Os03t0121800-01)
Os03g0122200	3.35796150871088	133.803675406466	-5.3164	3.1806e-30	6.6508e-29	3	1232247	1234438	984		Similar to 50S ribosomal protein L11. (Os03t0122200-01)
Os03g0123800	23.918111798888	6.81340492318947	1.8117	0.00026892	0.00096151	3	1355516	1358037	1108		Similar to Hydrolase. (Os03t0123800-01)
Os03g0124300	44.0658808511533	103.578251438699	-1.233	9.2418e-05	0.00036023	3	1410020	1411723	1565		Similar to ATP binding protein. (Os03t0124300-01);Similar to ATP binding protein. (Os03t0124300-02)
Os03g0124500	1.29605531915157	18.4831729299289	-3.834	0.00010507	0.00040598	3	1419786	1420939	1035		Conserved hypothetical protein. (Os03t0124500-01)
Os03g0125000	11.0164702127883	205.054494975564	-4.2183	7.1113e-41	1.9963e-39	3	1433749	1435315	1026	RPL5	Similar to 50S ribosomal protein L5, chloroplast. (Os03t0125000-01);Similar to 50S ribosomal protein L5, chloroplast. (Os03t0125000-02)
Os03g0125300	343.513571180581	76.7595299325282	2.1619	4.2246e-52	1.5294e-50	3	1444996	1448651	1603		D111/G-patch domain containing protein. (Os03t0125300-01)
Os03g0125600	64.3314731142505	531.010685822192	-3.0451	5.7736e-77	3.106e-75	3	1457515	1461362	1930		Ser Thr specific protein kinase-like protein. (Os03t0125600-01)
Os03g0126000	186.337407930746	34.6468888647294	2.4271	2.1258e-32	4.7298e-31	3	1486030	1490594	1602		Similar to Phosphorybosyl anthranilate transferase 1. (Os03t0126000-01)
Os03g0126300	1.29605531915157	42.9824374409719	-5.0515	1.3328e-10	1.0302e-09	3	1499619	1504235	1496		Similar to cDNA clone:001-042-G03, full insert sequence. (Os03t0126300-01);Similar to cDNA clone:001-042-G03, full insert sequence. (Os03t0126300-02);Similar to RPE1 protein. (Os03t0126300-03);Similar to cDNA clone:001-042-G03, full insert sequence. (Os03t0126300-04)
Os03g0128200	25.8032831721994	5.87112551891858	2.1358	3.5297e-05	0.00014744	3	1594653	1602046	2422		Similar to predicted protein. (Os03t0128200-01)
Os03g0128800	1.11932050290363	93.5755931472086	-6.3854	6.739e-22	1.0095e-20	3	1630177	1631745	1270		Conserved hypothetical protein. (Os03t0128800-01);Similar to predicted protein. (Os03t0128800-03)
Os03g0129100	73.5216835591435	25.8039590708027	1.5106	8.7007e-09	5.6035e-08	3	1645164	1648764	2004	POWDERY-MILDEW-RESISTANCE GENE O_	Seven transmembrane protein MLO2. (Os03t0129100-01)
Os03g0129300	22.4453216634885	3585.51809931291	-7.3196	0	0	3	1662306	1665491	1278	glyceraldehyde-3-phosphate dehydrogenase, chloroplastic glyceraldehyde-3-phosphate dehydrogenase B, chloroplastic GAPDH B subunit	Similar to Glyceraldehyde-3-phosphate dehydrogenase (EC 1.2.1.13) (Fragment). (Os03t0129300-01);Similar to cDNA clone:J013118G18, full insert sequence. (Os03t0129300-02)
Os03g0130400	171.786241392999	55.2320696964934	1.637	3.0135e-20	4.1395e-19	3	1716495	1719628	633		Adenylate kinase, subfamily protein. (Os03t0130400-01);Similar to ESTs AU065232(E60855). (Os03t0130400-02);Non-protein coding transcript. (Os03t0130400-03)
Os03g0130900	10.4862657640445	52.4777145147785	-2.3232	9.7173e-07	5.0368e-06	3	1765350	1770210	1913	RECEPTOR-LIKE CYTOPLASMIC KINASE 96	Serine/threonine protein kinase domain containing protein. (Os03t0130900-01);Serine/threonine protein kinase domain containing protein. (Os03t0130900-02)
Os03g0131100	18.6160673114498	167.145869711435	-3.1665	1.8306e-26	3.3839e-25	3	1776356	1780897	3760	NLP1	Octicosapeptide/Phox/Bem1p domain containing protein. (Os03t0131100-01)
Os03g0131200	165.953992456817	2380.99508853033	-3.8427	0	0	3	1787679	1790806	1853	CATALASE C	Catalase, Hydrogen peroxide-induced leaf cell death (Os03t0131200-01);Similar to Catalase isozyme 2 (EC 1.11.1.6). (Os03t0131200-02)
Os03g0132000	71.1652193425042	23.6294681378699	1.5906	5.3786e-09	3.5189e-08	3	1822255	1825976	2018	acyl-CoA synthetase 4	Similar to 4-coumarate-CoA ligase-like protein. (Os03t0132000-01)
Os03g0133300	932.158332497057	49.7233593330636	4.2286	4.5903e-230	7.7441e-228	3	1873291	1878362	1574		Similar to F7F22.5. (Os03t0133300-01)
Os03g0133400	187.279993617401	91.328619183178	1.0361	2.7525e-13	2.5853e-12	3	1878911	1881709	1511	CHITIN ELICITOR BINDING PROTEIN	Peptidoglycan-binding Lysin subgroup domain containing protein. (Os03t0133400-01)
Os03g0133900	24.3894046422159	63.7850673660291	-1.387	0.00053573	0.001809	3	1892829	1897309	1691	serine acetyl transferase	Similar to Serine acetyltransferase (EC 2.3.1.30) (Sat-106). (Os03t0133900-01)
Os03g0134300	45.5386709865528	201.647792513969	-2.1467	1.4349e-19	1.8932e-18	3	1909201	1919394	1695		Similar to ATP phosphoribosyl transferase. (Os03t0134300-01)
Os03g0136900	936.164321665344	85.3125276020639	3.4559	2.7294e-207	4.0536e-205	3	2026817	2033506	2208		Similar to Aconitate hydratase, cytoplasmic (EC 4.2.1.3) (Citrate hydro-lyase) (Aconitase). (Os03t0136900-01);Similar to Aconitate hydratase 2, mitochondrial. (Os03t0136900-02)
Os03g0137500	97.6165301742794	46.0992077781756	1.0824	6.0039e-08	3.5365e-07	3	2069458	2073230	1098	voltage-dependent anion channel 6, voltage-dependent anion-selective channel 6	Similar to VDAC3.1. (Os03t0137500-01);Hypothetical conserved gene. (Os03t0137500-02);Similar to VDAC3.1. (Os03t0137500-03)
Os03g0138000	90.4882259189458	28.3408651592243	1.6748	1.2114e-11	1.0199e-10	3	2097607	2101999	2719		Conserved hypothetical protein. (Os03t0138000-01)
Os03g0138700	54.1986769827019	24.4267814799452	1.1498	2.7846e-05	0.00011831	3	2131982	2136725	2218		TGF-beta receptor, type I/II extracellular region family protein. (Os03t0138700-01)
Os03g0139100	195.704353191887	65.2347279879843	1.585	4.6043e-22	6.9571e-21	3	2142726	2145398	608		Similar to Ribosomal Pr 117 (Fragment). (Os03t0139100-00)
Os03g0139200	92.5501321085051	34.6468888647294	1.4175	5.0626e-10	3.6838e-09	3	2145765	2150519	2711		Cytochrome c region domain containing protein. (Os03t0139200-01);Cytochrome c region domain containing protein. (Os03t0139200-02)
Os03g0141000	90.3704027081138	38.9233876994973	1.2152	2.1749e-08	1.3478e-07	3	2264925	2266928	2004		60S ribosomal protein L21. (Os03t0141000-01)
Os03g0141200	11.5466746615321	123.438601959486	-3.4182	1.7736e-21	2.6052e-20	3	2272966	2276161	2063	beta-amylase 2	Similar to Beta-amylase PCT-BMYI (EC 3.2.1.2). (Os03t0141200-01)
Os03g0142900	300.567010832332	48.2736987111084	2.6384	3.3482e-55	1.2787e-53	3	2375216	2378035	2129		Protein of unknown function DUF946, plant family protein. (Os03t0142900-01)
Os03g0145800	81.9460431336286	28.9207294080064	1.5026	1.3952e-09	9.6935e-09	3	2543680	2546338	1450		Ankyrin repeat containing protein. (Os03t0145800-01);Similar to tankyrase 1. (Os03t0145800-02)
Os03g0146400	275.941959768452	80.3111984563184	1.7807	1.5314e-34	3.6354e-33	3	2576609	2580404	2076	Pheophorbide a oxygenase	Pheophorbide a oxygenase, Leaf senescence, Wound responses (Os03t0146400-01);Similar to Lethal leaf-spot 1 (Fragment). (Os03t0146400-02)
Os03g0146500	52.3724172148065	172.582097043767	-1.7204	3.1171e-12	2.7384e-11	3	2581186	2583486	1104		Similar to (RAP Annotation release2) Galactose-binding like domain containing protein. (Os03t0146500-01);Galactose-binding like domain containing protein. (Os03t0146500-02)
Os03g0147400	7.12830425533362	29.2831445634952	-2.0384	0.0009274	0.0029749	3	2651951	2661701	2178	silicon efflux transporter 4, Si efflux transporter 4	Divalent ion symporter domain containing protein. (Os03t0147400-01);Similar to cDNA clone:J023091E03, full insert sequence. (Os03t0147400-02)
Os03g0147700	26.3923992263592	6.81340492318947	1.9537	6.6143e-05	0.00026507	3	2677259	2682146	2325		Similar to EMB1691 (EMBRYO DEFECTIVE 1691); S-adenosylmethionine-dependent methyltransferase/ methyltransferase/ nucleic acid binding. (Os03t0147700-01);Similar to MT-A70 family protein, expressed. (Os03t0147700-02)
Os03g0149300	1.59061334623147	41.6777428812122	-4.7116	4.5902e-10	3.3598e-09	3	2748162	2753327	1454		Protein of unknown function DUF6, transmembrane domain containing protein. (Os03t0149300-01)
Os03g0150600	291.848093230767	91.1836531209825	1.6784	3.5359e-34	8.2918e-33	3	2807616	2809540	1824	PHOSPHATE TRANSPORTER 1	Pi transporter, Pi homeostasis (Os03t0150600-01);Similar to Isoform 2 of Inorganic phosphate transporter 1-1. (Os03t0150600-02)
Os03g0151700	64.6849427467464	5.79864248782082	3.4796	5.8126e-16	6.4088e-15	3	2845714	2851680	2219	OsWD40-63	Similar to WD repeat protein (Fragment). (Os03t0151700-01);Hypothetical conserved gene. (Os03t0151700-02)
Os03g0152400	43.1232951644976	13.5543268152812	1.6697	2.9918e-06	1.4554e-05	3	2883005	2887887	1914	acyl-CoA synthetase 1	Similar to 4-coumarate--CoA ligase-like 1. (Os03t0152400-01)
Os03g0152600	23.2111725338963	102.853421127722	-2.1477	1.0107e-10	7.9113e-10	3	2897477	2900285	981		Conserved hypothetical protein. (Os03t0152600-01)
Os03g0153900	28.6899518375824	0	7.0437	1.4034e-08	8.8349e-08	3	2958312	2960398	1589		Aromatic-ring hydroxylase family protein. (Os03t0153900-01)
Os03g0154100	43.5945880078255	8.98789585612228	2.2781	2.755e-08	1.6916e-07	3	2964716	2967286	1661		Aromatic-ring hydroxylase family protein. (Os03t0154100-01)
Os03g0156700	60.5611303676278	10.582522540273	2.5167	6.2714e-12	5.3895e-11	3	3048617	3051742	1294	zebra-necrosis like protein	Nickel/cobalt transporter, high-affinity domain containing protein. (Os03t0156700-01)
Os03g0157400	18.9106253385297	67.0468037654283	-1.826	4.7326e-06	2.2512e-05	3	3076026	3085989	4644	ABC TRANSPORTER G FAMILY MEMBER 4	ABC transporter-like domain containing protein. (Os03t0157400-01);Similar to white-brown-complex ABC transporter family. (Os03t0157400-02)
Os03g0157800	33.8152615087727	105.245361153948	-1.638	1.8841e-07	1.0503e-06	3	3103834	3109737	1875		Hypothetical conserved gene. (Os03t0157800-01);Helicase and RNase D C-terminal, HRDC domain containing protein. (Os03t0157800-02);Non-protein coding transcript. (Os03t0157800-03)
Os03g0157900	274.292434816804	11.2348698201528	4.6097	3.6106e-71	1.7824e-69	3	3110725	3112384	1660		Phosphoserine aminotransferase, chloroplast precursor (EC 2.6.1.52) (PSAT). (Os03t0157900-01)
Os03g0158300	0	45.2294114050024	-7.9995	1.6804e-10	1.288e-09	3	3120322	3123758	1341		Glycoside hydrolase-type carbohydrate-binding domain containing protein. (Os03t0158300-01)
Os03g0158500	375.561484526875	65.8145922367664	2.5126	1.3788e-65	6.2069e-64	3	3126216	3130478	2017		YT521-B-like protein family protein. (Os03t0158500-01);Similar to YT521-B-like family protein, expressed. (Os03t0158500-02);Similar to YT521-B-like family protein, expressed. (Os03t0158500-03);Similar to YT521-B-like family protein, expressed. (Os03t0158500-04)
Os03g0159100	148.162687621191	15.8013007793117	3.2291	7.6586e-33	1.7238e-31	3	3165801	3168806	1499	RECEPTOR-LIKE CYTOPLASMIC KINASE 101	Similar to Protein kinase APK1B, chloroplast precursor (EC 2.7.1.-). (Os03t0159100-01)
Os03g0159900	123.125255319399	308.850195507557	-1.3268	3.1894e-13	2.9716e-12	3	3195766	3196656	868		Hypothetical conserved gene. (Os03t0159900-01);Hypothetical conserved gene. (Os03t0159900-02)
Os03g0161500	104.627011218781	30.3703900299616	1.7845	4.1416e-14	4.0844e-13	3	3314782	3317408	1172		EGF domain containing protein. (Os03t0161500-01)
Os03g0161900	14.0209620890033	146.053307661987	-3.3808	7.3088e-25	1.2675e-23	3	3342254	3344547	1837	HEAT STRESS TRANSCRIPTION FACTOR A2D	Similar to Isoform 2 of Heat stress transcription factor A-2d. (Os03t0161900-01);Heat stress transcriptioon factor, High-temperature stress tolerance (Os03t0161900-02)
Os03g0163200	5.47877930368617	31.0952203409392	-2.5048	7.0331e-05	0.00028044	3	3424904	3426962	1983		Protein of unknown function DUF247, plant family protein. (Os03t0163200-01)
Os03g0163300	19.4408297872735	59.0736703446747	-1.6034	0.00012911	0.00048962	3	3427553	3432223	2101	glutathione reductase 1	Similar to Glutathione reductase (Fragment). (Os03t0163300-01)
Os03g0168200	377.269921083938	59.2186364068702	2.6715	1.406e-69	6.8434e-68	3	3681100	3683235	1141		Similar to F16A14.21. (Os03t0168200-01)
Os03g0168300	10.8986470019564	0	6.2323	0.00034683	0.0012178	3	3683172	3685295	1185		Protein of unknown function DUF1997 domain containing protein. (Os03t0168300-01)
Os03g0169100	423.927912573395	2297.6396027679	-2.4383	7.2207e-247	1.307e-244	3	3713990	3717346	1274	D-ribulose-5-phosphate 3-epimerase, chl-RPEase, chloroplast RPEase, chloroplast D-Ribulose-5-phosphate 3-Epimerase	Ribulose-phosphate 3-epimerase, chloroplast precursor (EC 5.1.3.1) (Pentose-5-phosphate 3-epimerase) (PPE) (RPE) (R5P3E). (Os03t0169100-01)
Os03g0169600	2.29755261122323	31.3851524653302	-3.7719	5.1685e-07	2.7575e-06	3	3738868	3741611	1799	RICE DOF DAILY FLUCTUATIONS 4	Dof (DNA binding with one finger) transcription factor, Regulation of Flowering time, Brassinosteroid (BR) signaling to modulate plant architecture (Os03t0169600-01)
Os03g0169800	15.6704870406508	121.843975275335	-2.9589	2.1728e-18	2.73e-17	3	3744487	3746086	898		HNH endonuclease domain containing protein. (Os03t0169800-01)
Os03g0170500	0	37.7636592019331	-9.3242	5.4976e-08	3.2582e-07	3	3776809	3777621	813		Similar to Putativ eribonuclease P. (Os03t0170500-00)
Os03g0170900	17.5556584139621	59.871	-1.7699	2.5545e-05	0.00010917	3	3797698	3804132	1635	SUCROSE TRANSPORTER 1	Sucrose transporter. (Os03t0170900-01);Similar to Sucrose transporter. (Os03t0170900-02)
Os03g0171600	181.624479497467	77.411877212408	1.2303	1.2884e-15	1.3975e-14	3	3834150	3836735	1807	F-Box Protein 12, F-box protein 130, F-box protein containing kelch motif 12	F-box protein containing a Kelch repeat motif, Reguration of leaf senescence, seed size and grain number (Os03t0171600-01);Kelch-type beta propeller domain containing protein. (Os03t0171600-02);Similar to kelch motif family protein. (Os03t0171600-03)
Os03g0171900	74.935562089127	26.021408164096	1.526	5.0937e-09	3.3426e-08	3	3854304	3858338	1935		Similar to Alanine:glyoxylate aminotransferase-like protein (Fragment). (Os03t0171900-01);Similar to Alanine:glyoxylate aminotransferase-like protein (Fragment). (Os03t0171900-02)
Os03g0172000	60.030925918884	15.2214365305297	1.9796	1.3589e-09	9.4638e-09	3	3859447	3864548	3353	MODIFIER OF SNC1, 3/SUPPRESSOR OF AUXIN RESISTANCE 3, MODIFIER OF SNC1, 3, SUPPRESSOR OF AUXIN RESISTANCE 3, Nucleoporin Autopeptidase 1, nucleoporin 96	Peptidase S59, nucleoporin family protein. (Os03t0172000-01);Similar to predicted protein. (Os03t0172000-02)
Os03g0174500	42.003974661594	14.9315044061386	1.4922	1.5745e-05	6.9509e-05	3	3986852	3989994	1659	PURA1	Similar to Adenylosuccinate synthetase, chloroplast precursor (EC 6.3.4.4) (IMP-- aspartate ligase) (AdSS) (AMPSase) (Fragment). (Os03t0174500-01)
Os03g0176700	6.3035417795099	115.392985507634	-4.1942	1.1999e-23	1.9596e-22	3	4069860	4072360	696		Conserved hypothetical protein. (Os03t0176700-00)
Os03g0177000	34.2865543521006	96.6923634844123	-1.4958	4.4606e-06	2.1276e-05	3	4081667	4085041	1374		Acyl-CoA N-acyltransferase domain containing protein. (Os03t0177000-01)
Os03g0177300	31.6355321083814	157.94052476202	-2.3198	2.1194e-17	2.5104e-16	3	4090005	4093914	1626		Zinc finger, RING/FYVE/PHD-type domain containing protein. (Os03t0177300-01)
Os03g0177400	337.210029401071	147.937866470529	1.1887	1.4307e-26	2.6675e-25	3	4094567	4097436	1494	ELONGATION FACTOR 1A1	EF-1 alpha. (Os03t0177400-01);Similar to Elongation factor 1-alpha. (Os03t0177400-02)
Os03g0177900	229.990907543987	82.558172420349	1.4781	9.3661e-24	1.5383e-22	3	4110375	4113701	993	ELONGATION FACTOR 1A3	EF-1 alpha. (Os03t0177900-01);Similar to Elongation factor 1-alpha. (Os03t0177900-02);Non-protein coding transcript. (Os03t0177900-03)
Os03g0178066	2.35646421663921	23.2670529823811	-3.3036	4.8716e-05	0.00019853	3	4119985	4122323	1480		Hypothetical gene. (Os03t0178066-01)
Os03g0178200	0	13.1194286286946	-3.9916	0.00090002	0.0028967	3	4129653	4131131	1035		Protein of unknown function YGGT family protein. (Os03t0178200-01);Protein of unknown function YGGT family protein. (Os03t0178200-02)
Os03g0180300	113.169194004098	238.614138373827	-1.0762	3.2117e-07	1.7517e-06	3	4203524	4210236	2038		Similar to Ataxin-2 C-terminal region family protein, expressed. (Os03t0180300-01);Similar to Ataxin-2 C-terminal region family protein, expressed. (Os03t0180300-02);Hypothetical conserved gene. (Os03t0180300-03);Hypothetical conserved gene. (Os03t0180300-04)
Os03g0180900	33.2850570600289	1.30469455975969	4.6731	4.7958e-10	3.5e-09	3	4236724	4238058	1110	TIFY GENE 11C	Tify domain containing protein. (Os03t0180900-01)
Os03g0182600	99.6195247584227	47.186453244642	1.0781	4.7478e-08	2.8321e-07	3	4336742	4338901	1213		Ribosomal protein S2 family protein. (Os03t0182600-01);Similar to 40S ribosomal protein SA. (Os03t0182600-02);Similar to 40S ribosomal protein SA. (Os03t0182600-03)
Os03g0182700	93.7872758222407	31.0952203409392	1.5927	2.0312e-11	1.6888e-10	3	4339485	4342714	1044	EUKARYOTIC INITIATION FACTOR 3K	Eukaryotic translation initiation factor 3 subunit 12 (eIF-3 p25) (eIF3k). (Os03t0182700-02)
Os03g0183000	75.4068549324548	4.13153277257234	4.1899	3.8582e-20	5.279e-19	3	4348736	4350531	1339	ETHYLENE RESPONSE FACTOR 62	Similar to AP2 domain containing protein RAP2.6 (Fragment). (Os03t0183000-01);Similar to AP2 domain containing protein RAP2.6 (Fragment). (Os03t0183000-02);Similar to Root abundant factor. (Os03t0183000-03)
Os03g0183300	223.21607292115	757.085259816106	-1.762	2.6247e-50	9.2137e-49	3	4372266	4373460	858	ETHYLENE RESPONSE FACTOR 64	Pathogenesis-related transcriptional factor and ERF domain containing protein. (Os03t0183300-01);Similar to BTH-induced ERF transcriptional factor 4. (Os03t0183300-02)
Os03g0184100	27.2760733075989	0	8.5558	2.791e-07	1.5319e-06	3	4416654	4419091	1335		Conserved hypothetical protein. (Os03t0184100-01)
Os03g0184550	250.256499807084	14.4241231884543	4.1169	1.8053e-62	7.7076e-61	3	4441960	4443828	1198		Similar to Dihydroflavonol-4-reductase. (Os03t0184550-01)
Os03g0186100	8.77782920698107	41.3878107568211	-2.2373	2.3358e-05	0.00010054	3	4496734	4500824	1160	Uroporphyrinogen-III synthase	Similar to Uroporphyrinogen III synthase. (Os03t0186100-01)
Os03g0186500	12.6659951644358	59.0736703446747	-2.2216	4.9778e-07	2.6631e-06	3	4513398	4518521	2963		Myoactive tetradecapeptides family protein. (Os03t0186500-01);Hypothetical conserved gene. (Os03t0186500-02);Hypothetical conserved gene. (Os03t0186500-03)
Os03g0187000	27.040426885935	9.4952770738066	1.5098	0.00048544	0.001654	3	4545306	4547966	1009		Similar to EMB514. (Os03t0187000-01)
Os03g0187300	27.4528081238468	68.8588795428723	-1.3267	0.00058202	0.0019513	3	4561080	4569082	3529	OsWD40-64	Similar to transducin family protein / WD-40 repeat family protein. (Os03t0187300-01)
Os03g0187400	12.7838183752677	44.5045810940248	-1.7996	0.00023113	0.00083679	3	4573148	4575550	1115		Zinc finger, FYVE/PHD-type domain containing protein. (Os03t0187400-01)
Os03g0187700	12.3125255319399	42.330090161092	-1.7816	0.00037077	0.0012953	3	4596108	4598257	715		Target SNARE coiled-coil region domain containing protein. (Os03t0187700-01)
Os03g0188100	36.0539	11.5248019445439	1.6454	2.2806e-05	9.8384e-05	3	4606945	4616239	1889	Multidrug and Toxic compound Extrusion protein 1	Similar to transparent testa 12 protein. (Os03t0188100-01)
Os03g0189400	278.475158801339	27.4710687860512	3.3416	1.2422e-61	5.2518e-60	3	4667276	4679965	1405		Similar to Alcohol dehydrogenase ADH. (Os03t0189400-01)
Os03g0190100	6.18571856867794	78.5716057099722	-3.667	4.2762e-15	4.5088e-14	3	4697347	4700133	1704	prenyltransferase 1	UbiA prenyltransferase family protein. (Os03t0190100-01)
Os03g0190800	42.7698255320017	16.0912329037028	1.4103	2.5141e-05	0.00010758	3	4715169	4719205	1596		Similar to Ubiquitin carboxyl-terminal hydrolase 3 (EC 3.1.2.15) (Ubiquitin- specific processing protease 3) (AtUBP3). (Os03t0190800-01)
Os03g0191000	172.434269052574	85.892391850846	1.0054	5.91e-12	5.0864e-11	3	4726165	4734003	3596		Similar to CG-1 protein (Fragment). (Os03t0191000-01)
Os03g0191100	28.1008357834226	84.5876972910863	-1.5898	5.4915e-06	2.5881e-05	3	4737753	4741311	1889		Mitochondrial carrier protein domain containing protein. (Os03t0191100-01);Mitochondrial carrier protein domain containing protein. (Os03t0191100-02);Mitochondrial carrier protein domain containing protein. (Os03t0191100-03)
Os03g0191400	66.2166444875619	5.00132914574546	3.7268	6.114e-17	7.0685e-16	3	4763790	4766335	1012	small GTP-binding protein OsRab6B2	Small GTPase, Regulation of iron homeostasis (Os03t0191400-01)
Os03g0192700	87.8372036752267	24.789196635434	1.8251	2.3608e-12	2.0898e-11	3	4825697	4829533	1913	INOSITOL 1-PHOSPHATE SYNTHASE-1	Similar to Myo-inositol-1-phosphate synthase. (Os03t0192700-01)
Os03g0192900	20.6779735010091	55.2320696964934	-1.4174	0.00099576	0.0031725	3	4842276	4844355	1994		Similar to Ubiquitin-specific protease 26. (Os03t0192900-01)
Os03g0194900	149.63547775659	17.0335123079737	3.135	1.8139e-32	4.0462e-31	3	4923937	4926075	1377		Uncharacterised conserved protein UCP037471 domain containing protein. (Os03t0194900-01);Similar to membrane protein. (Os03t0194900-02);Uncharacterised conserved protein UCP037471 domain containing protein. (Os03t0194900-03)
Os03g0195200	28.1008357834226	6.66843886099395	2.0752	2.1197e-05	9.1897e-05	3	4941404	4945558	1433		Protein of unknown function DUF367 domain containing protein. (Os03t0195200-01)
Os03g0195475	0	15.2214365305297	-6.4284	0.00010568	0.00040815	3	4954410	4959369	2287		Hypothetical protein. (Os03t0195475-00)
Os03g0196800	3.35796150871088	109.449376957618	-5.0265	1.3014e-24	2.2279e-23	3	5078248	5081710	780		Similar to Cyanelle 30S ribosomal protein S10. (Os03t0196800-01)
Os03g0197000	12.1357907156919	156.200932015673	-3.6861	1.4217e-28	2.8105e-27	3	5085664	5090353	1236		Di-trans-poly-cis-decaprenylcistransferase-like domain containing protein. (Os03t0197000-01)
Os03g0197100	0	72.1930989733693	-8.2591	1.5297e-15	1.6541e-14	3	5098241	5100592	2253		Similar to Sugar transporter protein. (Os03t0197100-01)
Os03g0198300	166.955489748888	419.09688580725	-1.3278	1.9861e-17	2.359e-16	3	5161642	5166608	2212	DnaJ domain protein C25	Heat shock protein DnaJ, N-terminal domain containing protein. (Os03t0198300-01);Heat shock protein DnaJ, N-terminal domain containing protein. (Os03t0198300-02)
Os03g0200500	306.988375822674	81.7608590782736	1.9087	3.6927e-41	1.0451e-39	3	5274929	5277136	987	cyc07, T151	40S ribosomal protein S3a (CYC07 protein). (Os03t0200500-01);Similar to 40S ribosomal protein S3a. (Os03t0200500-02)
Os03g0201600	53.2560912960462	13.9892250018677	1.9286	1.824e-08	1.1389e-07	3	5320785	5323969	1489		Similar to ischemia/reperfusion inducible protein. (Os03t0201600-01);Similar to ischemia/reperfusion inducible protein. (Os03t0201600-02)
Os03g0202001	1.11932050290363	22.9771	-4.3595	5.9176e-06	2.7757e-05	3	5341103	5347082	1347		Similar to Adenylyl-sulfate kinase. (Os03t0202001-01)
Os03g0203200	307.813138298497	764.985910205762	-1.3134	7.3893e-30	1.5359e-28	3	5422148	5426577	1687	DWARF KAMIKAWABUNWAI TILLERING	Alpha/beta hydrolase, Strigolactone receptor, Strigolactone perception, Reguration of shoot branching (Os03t0203200-01)
Os03g0203700	20.5012386847612	4.63891399025666	2.1439	0.00022069	0.00080124	3	5433914	5440324	3637	CA2+-ATPASE 1	Similar to Calcium-transporting ATPase 2, plasma membrane-type (EC 3.6.3.8) (Ca(2+)-ATPase isoform 2). (Os03t0203700-01);Similar to Calcium-transporting ATPase 2, plasma membrane-type (EC 3.6.3.8) (Ca(2+)-ATPase isoform 2). (Os03t0203700-02)
Os03g0205000	116.998448356137	58.3488400336971	1.0037	1.4916e-08	9.3843e-08	3	5483405	5489241	3114		Ubiquitin system component Cue domain containing protein. (Os03t0205000-01)
Os03g0208900	70.1048104450166	27.9059669726377	1.3289	1.9365e-07	1.0785e-06	3	5680647	5685342	1729	mannose-1-phosphate guanyl transferase 2	Similar to ADP-glucose pyrophosphorylase (Fragment). (Os03t0208900-01)
Os03g0210500	0	25.8039590708027	-8.7748	3.4628e-06	1.6724e-05	3	5771944	5772406	463		Protein of unknown function DUF538 family protein. (Os03t0210500-01)
Os03g0210700	34.5811123791805	100.96886231918	-1.5459	1.3137e-06	6.6747e-06	3	5777776	5779292	1101		Conserved hypothetical protein. (Os03t0210700-01)
Os03g0212700	276.472164217196	128.439931105231	1.106	2.4196e-20	3.3448e-19	3	5870156	5874813	1787		Similar to Cytochrome C reductase-processing peptidase subunit I, MPP subunit I, P55. (Os03t0212700-01);Similar to mitochondrial-processing peptidase beta subunit. (Os03t0212700-02)
Os03g0213400	159.591539071891	76.2521487148438	1.0655	6.7926e-12	5.8172e-11	3	5920111	5931373	3570		Similar to RNA helicase. (Os03t0213400-01);Similar to cDNA clone:J013093D24, full insert sequence. (Os03t0213400-02)
Os03g0215000	122.005934816495	16.8885462457782	2.8528	5.955e-25	1.0358e-23	3	6013161	6017199	1903		Similar to integral membrane family protein. (Os03t0215000-01);Similar to integral membrane family protein. (Os03t0215000-02);Similar to integral membrane family protein. (Os03t0215000-03)
Os03g0216600	189.106253385297	76.7595299325282	1.3008	3.1855e-17	3.7477e-16	3	6127334	6131136	1787		Similar to Alpha-glucosidase (EC 3.2.1.20). (Os03t0216600-01);Similar to Alpha-glucosidase like protein. (Os03t0216600-02);Similar to Alpha-glucosidase like protein. (Os03t0216600-03)
Os03g0217000	35.936079303748	16.3811650280938	1.1334	0.00071921	0.0023584	3	6163963	6164560	598		Similar to Inhibin beta B chain precursor (Activin beta-B chain). (Os03t0217000-01)
Os03g0218300	21.2081779497529	6.08857461221187	1.8004	0.00062845	0.0020909	3	6227695	6229743	2049		Conserved hypothetical protein. (Os03t0218300-01)
Os03g0218400	200.299458414333	29.645559718984	2.7563	8.8238e-39	2.3409e-37	3	6233563	6238297	1979	monosaccharide transporter 4	Similar to Hexose transporter. (Os03t0218400-01)
Os03g0218500	4.00598916828666	35.5891682690003	-3.1512	9.6236e-07	4.9978e-06	3	6244085	6247317	2225		Similar to 70kD heat shock protein. (Os03t0218500-01)
Os03g0219200	74.4053576403832	246.659754825678	-1.729	5.638e-17	6.5531e-16	3	6271959	6275334	798	SUPEROXIDE DISMUTASE 2	Similar to Superoxide dismutase (EC 1.15.1.1). (Os03t0219200-01)
Os03g0219300	29.6914491296541	90.0239246234183	-1.6003	2.3909e-06	1.1809e-05	3	6275829	6279463	1583		Similar to Tubulin alpha-2 chain (Alpha-2 tubulin). (Os03t0219300-01)
Os03g0219900	2.47428742747117	108.434614522249	-5.4537	6.0242e-25	1.0468e-23	3	6295480	6297596	965		Similar to 50S ribosomal protein L15, chloroplast precursor (CL15) (Fragment). (Os03t0219900-01)
Os03g0220700	189.695369439457	81.5434099849803	1.218	4.6025e-16	5.1103e-15	3	6327307	6334713	1054		Similar to (RAP Annotation release2) Peptidase. (Os03t0220700-01);Conserved hypothetical protein. (Os03t0220700-02)
Os03g0223400	6.3035417795099	37.7636592019331	-2.5828	7.7351e-06	3.5652e-05	3	6457915	6462146	1448	GLUTAMINE SYNTHETASE 1;2	Cytosolic glutamine synthetase, Ammonium assimilation (Os03t0223400-01)
Os03g0225500	40.2955381045306	10.7274886024685	1.9093	1.1241e-06	5.7826e-06	3	6573239	6580610	3056	NUCLEAR PORIN 133	Nucleoporin, Common symbiosis signaling (SYM) pathway (Os03t0225500-01);Nucleoporin, Nup133/Nup155-like, N-terminal domain containing protein. (Os03t0225500-02)
Os03g0225700	43.1232951644976	6.30602370550515	2.7737	1.3622e-09	9.4835e-09	3	6589784	6594037	2257	WALL-ASSOCIATED KINASE GENE 25	Wall-associated kinase, Biotic stress response (Os03t0225700-01)
Os03g0225900	131.372880077636	0	10.824	1.1011e-21	1.6325e-20	3	6608577	6610549	1908	ALLENE OXIDE SYNTHASE 2	Allene oxide synthase (CYP74A2), Biosynthesis of jasmonic acid (JA) (Os03t0225900-01);Allene oxide synthase. (Os03t0225900-02)
Os03g0226400	0	17.4684104945602	-4.5115	6.6257e-05	0.00026534	3	6636675	6641550	1893	metal tolerance protein 8.1	Manganese transporter, Cation diffusion facilitator (CDF) family member, Mn tolerance (Os03t0226400-01);Similar to Metal tolerance protein 4. (Os03t0226400-02)
Os03g0227300	13.7264040619234	42.8374713787763	-1.6419	0.00086436	0.0027938	3	6698297	6706333	1976		5'-3' exonuclease domain containing protein. (Os03t0227300-01)
Os03g0227800	571.854953772921	1421.10230770269	-1.3133	5.3384e-54	1.9949e-52	3	6754275	6756589	888		Conserved hypothetical protein. (Os03t0227800-01);Similar to cDNA clone:001-004-G07, full insert sequence. (Os03t0227800-02);Similar to cDNA clone:001-042-G02, full insert sequence. (Os03t0227800-03)
Os03g0228200	0	44.7220301873181	-5.7609	2.8753e-11	2.3523e-10	3	6776463	6778596	1315		Conserved hypothetical protein. (Os03t0228200-01)
Os03g0229500	0	14.8590213750409	-4.0717	0.00037156	0.0012973	3	6854085	6856064	1980		Similar to MATE efflux family protein, expressed. (Os03t0229500-00)
Os03g0230500	9.48476847197283	130.252006882675	-3.7795	1.3762e-24	2.3537e-23	3	6902118	6907409	1586	DROUGHT- AND SALT-SENSITIVE MUTANT 3	Inositol 1,3,4-trisphosphate 5/6-kinase, Drought and salt tolerance, Negative regulator of osmotic stress signaling (Os03t0230500-01)
Os03g0231400	21.8562056093287	2.24697396403057	3.282	4.0015e-06	1.9213e-05	3	6943194	6943974	781		Hypothetical protein. (Os03t0231400-01)
Os03g0231600	38.5871015474671	0	6.0563	1.4571e-11	1.2185e-10	3	6948035	6950951	1736		Similar to Branched-chain-amino-acid aminotransferase 3, chloroplast precursor (EC 2.6.1.42) (Atbcat-3). (Os03t0231600-01)
Os03g0232400	3.53469632495882	91.6910343386668	-4.6971	2.5258e-20	3.4833e-19	3	7018347	7019179	710		Phytosulfokine family protein. (Os03t0232400-00)
Os03g0232500	2.53319903288715	37.7636592019331	-3.898	2.3895e-08	1.475e-07	3	7022844	7026172	1456		GTP-binding protein, HSR1-related domain containing protein. (Os03t0232500-01)
Os03g0232600	9.36694526114087	78.4991226788744	-3.067	7.6247e-13	6.9549e-12	3	7029174	7031611	2438	ERECT LEAF 1	U-Box E3 ubiquitin ligase, Regulation of brassinosteroid-mediated growth (Os03t0232600-01)
Os03g0234350	38.881659574547	15.2939195616274	1.3461	9.357e-05	0.00036439	3	7102655	7104625	376	-	-
Os03g0235000	127.131244487686	1.37717759085745	6.5285	6.7528e-34	1.5666e-32	3	7128273	7129609	943	PEROXIDASE N	Similar to Peroxidase. (Os03t0235000-01)
Os03g0236200	63.5656222438428	0	7.4545	9.8964e-17	1.1328e-15	3	7181080	7184036	2017	GLUTAMATE DECARBOXYLASE	Similar to Glutamate decarboxylase isozyme 3 (EC 4.1.1.15). (Os03t0236200-01)
Os03g0237000	322.541039652492	144.096265822348	1.1624	7.64e-25	1.3236e-23	3	7223777	7228021	2401		Nonaspanin (TM9SF) family protein. (Os03t0237000-01)
Os03g0238800	46.1866986461286	6.52347279879843	2.8238	2.62e-10	1.9548e-09	3	7329417	7335053	2534		Conserved hypothetical protein. (Os03t0238800-01)
Os03g0241200	91.0773419731056	43.4898186586562	1.0664	2.145e-07	1.1885e-06	3	7476238	7478159	832		Similar to NHP2-like protein 1 (High mobility group-like nuclear protein 2 homolog 1) ([U4/U6.U5] tri-snRNP 15.5 kDa protein) (OTK27). (Os03t0241200-00)
Os03g0241600	37.9390738878913	10.2201073847842	1.8923	2.5902e-06	1.2725e-05	3	7483344	7487296	1883	RECEPTOR-LIKE CYTOPLASMIC KINASE 105	Serine/threonine protein kinase-related domain containing protein. (Os03t0241600-01);Serine/threonine protein kinase-related domain containing protein. (Os03t0241600-02)
Os03g0241900	5.59660251451813	31.3851524653302	-2.4875	7.0467e-05	0.00028091	3	7500164	7503768	1161		Similar to Senescence-associated protein 12. (Os03t0241900-02);Similar to Senescence-associated protein, expressed. (Os03t0241900-03)
Os03g0242200	3.35796150871088	23.7744342000654	-2.8238	0.00017178	0.000637	3	7514225	7517543	1435		Ras GTPase family protein. (Os03t0242200-01)
Os03g0243600	67.9250810446253	26.311340288487	1.3683	1.8428e-07	1.0283e-06	3	7591870	7597405	2203	Acyl-CoA-binding protein 5	Acyl-CoA-binding protein , Stress response (Os03t0243600-01)
Os03g0243900	0	15.2214365305297	-5.4284	0.00011213	0.00043078	3	7611453	7614083	1720		Similar to Thaumatin-like protein. (Os03t0243900-01)
Os03g0244000	4.1827239845346	159.752600539464	-5.2553	1.1917e-35	2.9249e-34	3	7615918	7618902	1049		Heat shock protein DnaJ, cysteine-rich region domain containing protein. (Os03t0244000-01);Heat shock protein DnaJ, cysteine-rich region domain containing protein. (Os03t0244000-02)
Os03g0244200	132.727847002204	15.8013007793117	3.0704	1.485e-28	2.929e-27	3	7626455	7629565	1519		Similar to thaumatin-like protein 1. (Os03t0244200-01);Similar to Thaumatin-like protein. (Os03t0244200-02)
Os03g0244700	12.1947023211079	0	7.3944	0.00026481	0.0009476	3	7656198	7658476	2279		Armadillo-like helical domain containing protein. (Os03t0244700-01)
Os03g0246500	2.35646421663921	48.2736987111084	-4.3565	5.2484e-11	4.2124e-10	3	7740991	7749358	1567		Protein of unknown function DUF869, plant family protein. (Os03t0246500-01);Non-protein coding transcript. (Os03t0246500-02);Non-protein coding transcript. (Os03t0246500-03)
Os03g0248600	72.3434514508238	23.9918832933587	1.5923	3.9364e-09	2.6127e-08	3	7847997	7852714	1655	enolase, enolase 2	Similar to Enolase 2 (EC 4.2.1.11) (2-phosphoglycerate dehydratase 2) (2-phospho- D-glycerate hydro-lyase 2). (Os03t0248600-01);Similar to Enolase 2 (EC 4.2.1.11) (2-phosphoglycerate dehydratase 2) (2-phospho- D-glycerate hydro-lyase 2). (Os03t0248600-02)
Os03g0249200	13.3729344294275	151.199602869928	-3.4991	1.6836e-26	3.1222e-25	3	7874537	7878425	1119		Class I peptide chain release factor domain containing protein. (Os03t0249200-01)
Os03g0249700	2.82775705996706	36.603930704369	-3.6943	7.7408e-08	4.5031e-07	3	7907082	7907812	662		Conserved hypothetical protein. (Os03t0249700-01);Conserved hypothetical protein. (Os03t0249700-02)
Os03g0250000	13.1372880077636	177.583426189513	-3.7568	9.2173e-33	2.0693e-31	3	7914611	7918255	2241	SNRK2-CALCIUM SENSOR 1	Conserved hypothetical protein. (Os03t0250000-01);Conserved hypothetical protein. (Os03t0250000-02)
Os03g0251000	3.5936079303748	100.751413225887	-4.8092	2.0979e-22	3.2404e-21	3	7965176	7966095	920		Plant lipid transfer protein/seed storage/trypsin-alpha amylase inhibitor domain containing protein. (Os03t0251000-03)
Os03g0251350	12.8427299806837	356.471546938785	-4.7948	7.822e-75	4.0573e-73	3	7976995	7979371	1217	HAP5C SUBUNIT OF CCAAT-BOX BINDING COMPLEX	Histone-fold domain containing protein. (Os03t0251350-00)
Os03g0251500	8.12980154740529	33.9945415848496	-2.064	0.00031385	0.0011101	3	7982396	7989433	3025		Similar to T-cell immune regulator 1 transcript variant 3 (Fragment). (Os03t0251500-01)
Os03g0252800	133.964990715939	57.9139418471105	1.2099	1.0687e-11	9.0275e-11	3	8047380	8052536	1941		Pyridoxal phosphate-dependent transferase, major region, subdomain 1 domain containing protein. (Os03t0252800-01)
Os03g0253100	39.1762176016269	15.0039874372364	1.3846	6.6494e-05	0.00026623	3	8067630	8071826	1846		Phosphomevalonate kinase, ERG8 domain containing protein. (Os03t0253100-01)
Os03g0254800	849.269703676773	104.52053084297	3.0224	6.0306e-171	7.432e-169	3	8177756	8181722	1604	chorismate synthase	Similar to Chorismate synthase 1, chloroplast precursor (EC 4.2.3.5) (5- enolpyruvylshikimate-3-phosphate phospholyase 1). (Os03t0254800-01)
Os03g0255100	903.173822632394	43.3448525964607	4.3811	4.5904e-226	7.5251e-224	3	8196070	8201999	2495	BETA-GALACTOSIDASE 8	Similar to Relative to SR12 protein (Fragment). (Os03t0255100-01);Similar to Beta-galactosidase. (Os03t0255100-02)
Os03g0255500	2632.99529246183	381.333226605317	2.7876	0	0	3	8218898	8224127	1538		Similar to Phosphoenolpyruvate carboxykinase 4 (EC 4.1.1.49) (Fragment). (Os03t0255500-01);Similar to Phosphoenolpyruvate carboxykinase. (Os03t0255500-02)
Os03g0259300	77.5865843328461	32.1099827763078	1.2728	9.5675e-08	5.5159e-07	3	8398817	8406410	1449	a homologue of yeast Hrd3/mammalian SEL1L	Homologue of yeast Hrd3/mammalian SEL1L, ER-resident type I membrane protein, Polyubiquitination of unfolded proteins, Quality control of endoplasmic reticulum-derived protein bodies in rice endosperm (Os03t0259300-01);Non-protein coding transcript. (Os03t0259300-02)
Os03g0261900	40.7668309478584	13.1919116597924	1.6277	7.6114e-06	3.5119e-05	3	8546948	8552114	1767		Similar to HEAT repeat family protein, expressed. (Os03t0261900-01);Armadillo-like helical domain containing protein. (Os03t0261900-02)
Os03g0263700	179.032368859164	58.5662891269903	1.6121	1.0824e-20	1.5267e-19	3	8668092	8671028	683		Similar to glycine-rich protein. (Os03t0263700-01)
Os03g0263900	31.1642392650536	146.053307661987	-2.2285	2.3111e-15	2.4774e-14	3	8679164	8682334	3171		EF-HAND 2 domain containing protein. (Os03t0263900-01)
Os03g0264400	613.800016829099	80.3836814874162	2.9328	3.5562e-121	3.2018e-119	3	8702305	8707258	2140	ANTHRANILATE SYNTHASE ALPHA-SUBUNIT 2	Anthranilate synthase alpha 2 subunit. (Os03t0264400-01);Similar to Anthranilate synthase component I family protein, expressed. (Os03t0264400-02);Similar to Anthranilate synthase component I family protein, expressed. (Os03t0264400-03)
Os03g0265300	47.954046808608	14.206674095161	1.7551	4.0207e-07	2.1691e-06	3	8749943	8752907	1417		Mitochondrial substrate carrier family protein. (Os03t0265300-01)
Os03g0265400	3.8881659574547	109.304410895423	-4.8131	3.5359e-24	5.9537e-23	3	8753551	8756010	1263		Similar to 50S ribosomal protein L4, chloroplast precursor (R-protein L4). (Os03t0265400-01);Similar to 50S ribosomal protein L4, chloroplast precursor (R-protein L4). (Os03t0265400-02)
Os03g0265600	38.7049247582991	169.465326706564	-2.1304	1.6172e-16	1.8319e-15	3	8767643	8770548	1437		Similar to Transformer-2-like protein. (Os03t0265600-01)
Os03g0265700	187.633463249897	92.850762836231	1.0149	5.1805e-13	4.7781e-12	3	8776183	8786052	2947		Similar to SH3 domain containing protein, expressed. (Os03t0265700-01);Similar to SH3 domain containing protein, expressed. (Os03t0265700-02)
Os03g0265900	300.684834043164	25.7314760397049	3.5466	5.2633e-69	2.5195e-67	3	8789242	8790378	804		Conserved hypothetical protein. (Os03t0265900-01)
Os03g0266200	40.3544497099465	16.4536480591916	1.2943	0.00010161	0.00039325	3	8800461	8803575	1109	enolase 3	Similar to Enolase (EC 4.2.1.11) (Fragment). (Os03t0266200-01)
Os03g0266300	54.3754117989498	21.5999432671326	1.3319	4.4214e-06	2.1113e-05	3	8805567	8806556	920	17.9 KDA CLASS I HEAT SHOCK PROTEIN 1	Class I low-molecular-weight heat shock protein 17.9. (Os03t0266300-01);Class I low-molecular-weight heat shock protein 17.9. (Os03t0266300-03)
Os03g0267300	8.01197833657332	674.45460436466	-6.3954	5.4915e-147	6.1169e-145	3	8841311	8843028	1448	chloroplastic fructose 1, 6-bisphosphatase, chloroplastic FruP2ase, fructose-1, 6-bisphosphatase plastidic isoform, Plastidic Fructose-1, 6-Bisphosphatase	Similar to Fructose-1,6-bisphosphatase, chloroplast precursor (EC 3.1.3.11) (D- fructose-1,6-bisphosphate 1-phosphohydrolase) (FBPase). (Os03t0267300-01);Similar to Chloroplast fructose-1,6-bisphosphatase. (Os03t0267300-02)
Os03g0268900	8.66000599614911	38.5609725440085	-2.1547	7.2305e-05	0.00028784	3	8938481	8941311	989		Similar to tropinone reductase. (Os03t0268900-01);Similar to Short chain alcohol dehydrogenase-like. (Os03t0268900-02)
Os03g0269000	18.8517137331137	54.0723411989292	-1.5202	0.00049262	0.0016765	3	8945289	8947912	971		Short chain alcohol dehydrogenase-like. (Os03t0269000-01);Short chain alcohol dehydrogenase-like. (Os03t0269000-02)
Os03g0270000	30.0449	2.10200790183505	3.8373	1.3514e-08	8.5454e-08	3	9022593	9023708	1116		Protein of unknown function DUF296 domain containing protein. (Os03t0270000-01)
Os03g0270700	40.5311845261945	10.872454664664	1.8984	1.1307e-06	5.8131e-06	3	9047645	9051456	1697	OsDW1-03g	Conserved hypothetical protein. (Os03t0270700-01);Hypothetical conserved gene. (Os03t0270700-02)
Os03g0271100	3.94707756287068	40.8804295391368	-3.3726	5.3085e-08	3.1523e-07	3	9064856	9068046	1989	SIGMA FACTOR 2B	Similar to Sigma factor SIG2B. (Os03t0271100-01);Similar to Sigma factor SIG2B. (Os03t0271100-02);Similar to Sigma factor SIG2B. (Os03t0271100-03)
Os03g0271200	62.1517437138593	17.830825650049	1.8014	4.775e-09	3.1393e-08	3	9068392	9073951	2315	TOC75	Similar to Chloroplastic outer envelope membrane protein (OEP75) precursor (Outer membrane protein). (Os03t0271200-01);Similar to Protein TOC75, chloroplastic. (Os03t0271200-02)
Os03g0271500	0	17.1784783701692	-5.8659	3.6877e-05	0.00015334	3	9079602	9081544	926		Conserved hypothetical protein. (Os03t0271500-01);Conserved hypothetical protein. (Os03t0271500-02)
Os03g0275300	65.3918820117382	15.9462668415073	2.0359	1.3554e-10	1.0468e-09	3	9296962	9300002	1741		Hypothetical conserved gene. (Os03t0275300-01)
Os03g0276500	770.387064024775	222.305456376831	1.793	5.8668e-94	3.9209e-92	3	9370160	9373067	2251	71.1 KDA CLASS I HEAT SHOCK PROTEIN	Similar to Heat shock protein 70. (Os03t0276500-01)
Os03g0277100	225.749271954037	81.1085117983938	1.4768	2.5265e-23	4.0537e-22	3	9404128	9405129	1002		HSP20-like chaperone domain containing protein. (Os03t0277100-01)
Os03g0277600	12.4303487427719	0	5.837	0.00012173	0.00046406	3	9421699	9422925	1133	domain unknown function 26, Cys Rich Repeat Secretory Protein 55	Similar to (clone wusl1032) mRNA sequence. (Os03t0277600-01)
Os03g0277700	277.355838298435	0	9.1156	2.6469e-56	1.0359e-54	3	9425601	9426838	1150		Protein of unknown function DUF26 domain containing protein. (Os03t0277700-01)
Os03g0278000	61.2680696326196	23.1945699512833	1.4013	5.0637e-07	2.7082e-06	3	9436483	9440576	1227	UDP-D-glucuronic acid decarboxylase, UDP-glucuronic acid decarboxylase 3, UDP-xylose synthase 3	UDP-glucuronic acid decarboxylase. (Os03t0278000-01);UDP-glucuronic acid decarboxylase. (Os03t0278000-02);Similar to D-TDP-glucose dehydratase. (Os03t0278000-03)
Os03g0278900	53.0793564797983	755.273184038662	-3.8308	1.229e-135	1.2416e-133	3	9491526	9492494	969		ATPase, F0 complex, subunit B/B', bacterial and chloroplast family protein. (Os03t0278900-01)
Os03g0279400	26.2745760155272	2.10200790183505	3.6438	1.6662e-07	9.3399e-07	3	9506763	9510932	1558		Similar to predicted protein. (Os03t0279400-01);Similar to Arginine biosynthesis bifunctional protein argJ 1 [Includes: Glutamate N-acetyltransferase (EC 2.3.1.35) (Ornithine acetyltransferase) (Ornithine transacetylase) (OATase); Amino-acid acetyltransferase (EC 2.3.1.1) (N-acetylglutamate synthase) (AGS)] [Contains: Arginine biosynthesis bifunctional protein argJ1 alpha chain; Arginine biosynth…
Os03g0279600	47.3649307544482	19.9328335518841	1.2487	3.7892e-05	0.00015711	3	9520046	9521110	1031		Conserved hypothetical protein. (Os03t0279600-01);Conserved hypothetical protein. (Os03t0279600-02)
Os03g0279950	1.29605531915157	35.4442022068048	-4.7734	8.1495e-09	5.2604e-08	3	9555529	9557358	997	Oxygen-evolving complex protein PsbP	Similar to Kinase binding protein (Fragment). (Os03t0279950-01)
Os03g0280000	389.70026982671	147.068070097356	1.4059	6.2148e-37	1.5674e-35	3	9557535	9566491	5070	ABC TRANSPORTER B FAMILY MEMBER 13	Similar to MDR-like ABC transporter. (Os03t0280000-01)
Os03g0280400	42.1807094778419	3.69663458598578	3.5123	5.5562e-11	4.4553e-10	3	9575359	9576627	715		Similar to plant-specific domain TIGR01589 family protein. (Os03t0280400-01)
Os03g0281000	139.208123597962	287.902599520304	-1.0483	5.1147e-08	3.0406e-07	3	9605184	9608335	2617		Similar to Ankyrin-like protein. (Os03t0281000-01)
Os03g0281600	484.96033578435	136.413064525985	1.8299	3.6554e-61	1.5343e-59	3	9635957	9642093	3636	ENDOPLASMIC RETICULUM-TYPE CA2+-ATPASE1	Similar to Ca2+-ATPase. (Os03t0281600-01);Similar to Ca2+-ATPase (Fragment). (Os03t0281600-02)
Os03g0283100	20.2655922630972	152.939195616274	-2.9159	2.5646e-22	3.9458e-21	3	9712224	9714920	1139	LAMBDA GLUTATHIONE S-TRANSFERASE 2	Similar to In2-1 protein. (Os03t0283100-01);Similar to In2-1 protein. (Os03t0283100-02)
Os03g0283600	20.972531528089	71.6132347245872	-1.7717	4.058e-06	1.9474e-05	3	9733147	9737559	1321		CDP-alcohol phosphatidyltransferase domain containing protein. (Os03t0283600-01);Similar to CDP-diacylglycerol--glycerol-3-phosphate 3-phosphatidyltransferase. (Os03t0283600-02)
Os03g0283800	41.2970353966022	12.4670813488148	1.7279	3.1363e-06	1.5214e-05	3	9744220	9751248	3786		Similar to TBC domain containing protein, expressed. (Os03t0283800-01)
Os03g0284100	7.83524352032538	161.202261161419	-4.3628	3.5586e-33	8.0937e-32	3	9759666	9768689	2176	PSEUDO-RESPONSE REGULATOR 73	Similar to Two-component response regulator-like PRR73. (Os03t0284100-01);Similar to Two-component response regulator-like PRR73. (Os03t0284100-02);Similar to Two-component response regulator-like PRR73. (Os03t0284100-03);Non-protein coding transcript. (Os03t0284100-04)
Os03g0284400	11.4877630561162	95.4601519557503	-3.0548	3.1082e-15	3.2993e-14	3	9781436	9782524	1089		Similar to Ribosomal protein L10-like. (Os03t0284400-01)
Os03g0284500	0	27.1811366616601	-4.8498	4.0453e-07	2.1803e-06	3	9783786	9788821	1708		HAD-superfamily subfamily IIA hydrolase, CECR5 protein. (Os03t0284500-01);Similar to cat eye syndrome critical region protein 5. (Os03t0284500-02)
Os03g0284600	8.01197833657332	237.599375938458	-4.8902	6.5817e-51	2.3388e-49	3	9788873	9791847	917		Thioredoxin-like fold domain containing protein. (Os03t0284600-01)
Os03g0285300	49.5446601548395	9.64024313600212	2.3616	1.6393e-09	1.1326e-08	3	9832684	9833183	500		Conserved hypothetical protein. (Os03t0285300-01)
Os03g0285800	60.5022187622118	6.45098976770067	3.2294	2.3895e-14	2.3945e-13	3	9847723	9850384	1449	MULTIPLE STRESS RESPONSIVE MAP KINASE 2	MAP Kinase. (Os03t0285800-01);MAP Kinase. (Os03t0285800-02)
Os03g0288400	32.7548526112851	14.206674095161	1.2051	0.00080014	0.0026037	3	9978906	9980978	1081		Similar to kinesin like protein. (Os03t0288400-01)
Os03g0290300	34.1687311412686	191.57265119138	-2.4871	9.2875e-23	1.4539e-21	3	10080334	10082679	999	OsFAD7	Similar to W-3 fatty acid desaturase (Fragment). (Os03t0290300-01)
Os03g0291500	9066.67280833562	15.3664025927252	9.2046	0	0	3	10120289	10124384	2238	ASPARAGINE SYNTHETASE 1	Asparagine synthetase, Biosynthesis of asparagine following the supply of ammonium (Os03t0291500-01)
Os03g0293100	2.88666866538304	74.4400729373998	-4.6886	8.8378e-17	1.0137e-15	3	10208963	10210224	963		Conserved hypothetical protein. (Os03t0293100-01)
Os03g0294800	1.17823210831961	21.0200790183505	-4.1571	1.9991e-05	8.6974e-05	3	10292291	10295620	1854		Similar to Ser-thr protein kinase (Fragment). (Os03t0294800-01);Similar to ATP binding protein. (Os03t0294800-02)
Os03g0296800	29.5736259188221	91.618551307569	-1.6313	1.2766e-06	6.5016e-06	3	10388030	10390923	2127	mitochondrial Fe transporter	Mitochondrial carrier protein domain containing protein. (Os03t0296800-01);Hypothetical conserved gene. (Os03t0296800-02)
Os03g0297100	113.87613326909	48.7085968976949	1.2252	2.7018e-10	2.0132e-09	3	10393657	10395829	965		40S ribosomal protein S7. (Os03t0297100-01)
Os03g0297400	96.2026516442959	38.1985573885197	1.3326	1.0102e-09	7.1678e-09	3	10400794	10404233	1487		Acyl transferase domain containing protein. (Os03t0297400-01)
Os03g0297600	55.0823510639416	271.593917523308	-2.3018	1.8193e-28	3.5761e-27	3	10418661	10419833	1173	PYRABACTIN RESISTANCE 1 LIKE/REGULATORY COMPONENTS OF ABA RECEPTOR 4, pyrabactin resistance-like 4	Streptomyces cyclase/dehydrase family protein. (Os03t0297600-01)
Os03g0300200	17.4378352031302	3.47918549269249	2.3254	0.00038484	0.001339	3	10551935	10556107	1667		Similar to Ubiquitin-specific protease 16. (Os03t0300200-01)
Os03g0300300	17.2021887814663	2.68187215061713	2.6813	0.00016269	0.00060626	3	10556232	10561713	2139	OsWD40-68	WD40 repeat-like domain containing protein. (Os03t0300300-01)
Os03g0300400	80.2965181819812	1.23221152866193	6.026	1.9468e-22	3.015e-21	3	10562231	10563277	879	JASMONATE INDUCIBLE PATHOGENESIS-RELATED CLASS 10 PROTEIN	Pathogen-related protein (JIOsPR10). (Os03t0300400-01)
Os03g0302200	344.691803288901	95.5326349868481	1.8512	1.5542e-44	4.7884e-43	3	10651199	10655589	3394	RING finger protein	Zinc finger, RING/FYVE/PHD-type domain containing protein. (Os03t0302200-01)
Os03g0304800	0	12.3221152866193	-4.6232	0.00074422	0.0024354	3	10804094	10806772	627		Lg106-like family protein. (Os03t0304800-01)
Os03g0305500	95.2600659576402	22.6147057025012	2.0746	4.9777e-15	5.2232e-14	3	10841438	10847657	2044	ARGININOSUCCINATE LYASE 1	Argininosuccinate lyase, Root elongation (Os03t0305500-01);Argininosuccinate lyase, Splicing variant with unknown function (Os03t0305500-02)
Os03g0306800	3.82925435203872	42.8374713787763	-3.4837	1.5269e-08	9.5989e-08	3	10910568	10911189	622	chloroplast protein 12, Calvin cycle protein CP12	Similar to CP12 (Fragment). (Os03t0306800-01)
Os03g0308100	66.7468489363057	31.5301185275257	1.082	7.4778e-06	3.4531e-05	3	10966803	10969767	1140	CHLOROPLAST PROTEASE 5	Peptidase S14, ClpP family protein. (Os03t0308100-01);Peptidase S14, ClpP family protein. (Os03t0308100-02);Peptidase S14, ClpP family protein. (Os03t0308100-03)
Os03g0308800	25.3319903288715	316.243464679528	-3.642	1.6463e-55	6.343e-54	3	10992850	10997554	2228		Tetratricopeptide-like helical domain containing protein. (Os03t0308800-01);Hypothetical conserved gene. (Os03t0308800-02);Hypothetical conserved gene. (Os03t0308800-03)
Os03g0309000	184.039855319523	46.2441738403711	1.9927	1.7604e-26	3.2577e-25	3	11007566	11011794	1518		Virulence factor, pectin lyase fold family protein. (Os03t0309000-01)
Os03g0309800	51.4887431335668	112.566147294822	-1.1284	0.00021368	0.00077775	3	11048496	11053446	2591		Similar to PPR2. (Os03t0309800-01);Similar to PPR2. (Os03t0309800-02)
Os03g0310400	164.127732688921	40.518014383648	2.0182	4.268e-24	7.1447e-23	3	11068996	11071051	1035		Crotonase, core domain containing protein. (Os03t0310400-01)
Os03g0311300	34.2865543521006	861.025926410295	-4.6503	1.9754e-175	2.6202e-173	3	11104554	11122412	3661		Similar to HAD-superfamily hydrolase, subfamily IA, variant 3 containing protein, expressed. (Os03t0311300-01);Similar to HAD-superfamily hydrolase, subfamily IA, variant 3 containing protein, expressed. (Os03t0311300-02);NHL repeat domain containing protein. (Os03t0311300-03)
Os03g0312600	58.2635777564046	28.8482463769086	1.0141	5.7864e-05	0.0002334	3	11171645	11178005	873		Similar to XPA-binding protein 1 (HUSSY-23). (Os03t0312600-01);Similar to XPA-binding protein 1. (Os03t0312600-02);Non-protein coding transcript. (Os03t0312600-03)
Os03g0313600	71.989981818328	25.6589930086072	1.4883	1.6577e-08	1.0387e-07	3	11210766	11214945	2089		Similar to Genes for GrpE, DnaK and DnaJ, complete and partial cds. (Fragment). (Os03t0313600-01)
Os03g0315800	16.0239566731466	427.722366507884	-4.7384	6.2118e-89	3.8967e-87	3	11351502	11355720	969		Similar to 30S ribosomal protein S1, chloroplast precursor (CS1). (Os03t0315800-01);Similar to 30S ribosomal protein S1 (Fragment). (Os03t0315800-02)
Os03g0318600	216.382326692896	67.119286796526	1.6888	6.0948e-26	1.1067e-24	3	11476096	11481187	1786	b-ZIP TRANSCRIPTION FACTOR 28	Similar to Transcription factor HBP-1b(C38) (Fragment). (Os03t0318600-01)
Os03g0319100	398.595922244523	101.113828381376	1.9789	5.7899e-55	2.1919e-53	3	11507580	11512308	1440		Similar to SNF1-related protein kinase regulatory subunit beta-1. (Os03t0319100-01)
Os03g0320100	105.628508510853	11.9597001311305	3.1427	1.914e-23	3.0881e-22	3	11549564	11551862	1212		Alpha-L-arabinofuranosidase, C-terminal domain containing protein. (Os03t0320100-01)
Os03g0321300	3.82925435203872	31.8200506519168	-3.0548	5.2832e-06	2.4967e-05	3	11613231	11614737	1507	F-box protein 137	Cyclin-like F-box domain containing protein. (Os03t0321300-01)
Os03g0322200	13.9031388781714	0	4.9986	5.0429e-05	0.00020498	3	11667527	11668121	595		Similar to serine-rich protein-related. (Os03t0322200-01)
Os03g0322600	42.4163558995058	127.280202607667	-1.5853	2.6868e-08	1.6521e-07	3	11677890	11680129	1134		Conserved hypothetical protein. (Os03t0322600-01)
Os03g0322800	53.1382680852143	26.5287893817803	1.0022	0.00013758	0.00051926	3	11693632	11697126	1069		Engulfment and cell motility, ELM domain containing protein. (Os03t0322800-01);Similar to predicted protein. (Os03t0322800-02)
Os03g0323200	19.5586529981055	2397.30377052732	-6.9375	0	0	3	11712280	11719587	2632	magnesium chelatase subunit ChlH, magnesium chelatase porphyrin-binding subunit, Magnesium chelatase (MgCh) H subuint	Similar to Magnesium-chelatase subunit H family protein, expressed. (Os03t0323200-01);Similar to Magnesium-chelatase subunit H family protein, expressed. (Os03t0323200-02);Similar to Magnesium-chelatase subunit H family protein, expressed. (Os03t0323200-03);Similar to Magnesium-chelatase subunit H family protein, expressed. (Os03t0323200-04)
Os03g0325500	18.7928021276977	117.494993409469	-2.6443	1.1235e-15	1.224e-14	3	11838970	11841217	1160		Similar to Phosphate starvation regulator protein (Regulatory protein of P- starvation acclimation response Psr1). (Os03t0325500-01);Hypothetical conserved gene. (Os03t0325500-02)
Os03g0326000	69.1622247583609	5.87112551891858	3.5583	3.4951e-17	4.1063e-16	3	11883831	11884796	880		Phospholipid-transporting ATPase 1 (EC 3.6.3.1) (Aminophospholipid flippase 1). (Os03t0326000-01)
Os03g0326100	15.6115754352348	0	4.1658	2.952e-05	0.00012493	3	11886200	11888887	2688		Phospholipid-transporting ATPase 1 (EC 3.6.3.1) (Aminophospholipid flippase 1). (Os03t0326100-01)
Os03g0327600	3.00449	44.5045810940248	-3.8888	1.4207e-09	9.8666e-09	3	11957336	11959565	1763	R40C1	Ricin B-related lectin domain containing protein. (Os03t0327600-01)
Os03g0327800	89.899109864786	6.30602370550515	3.8335	9.0834e-23	1.4245e-21	3	11973989	11976381	1782	NAC DOMAIN-CONTAINING PROTEIN 58	NAC Family transcriptional activator, Abiotic stress response, Positive regulator of leaf senescence (Os03t0327800-01)
Os03g0328900	6.00898375242999	25.9489251329982	-2.1105	0.0013563	0.0042131	3	12046803	12050984	2892	ZINC FINGER CCCH DOMAIN-CONTAINING PROTEIN 22	Similar to cDNA clone:J033099F01, full insert sequence. (Os03t0328900-01);Nucleotide-binding, alpha-beta plait domain containing protein. (Os03t0328900-02)
Os03g0329500	8.30653636365323	42.6200222854831	-2.3592	8.0947e-06	3.7172e-05	3	12104108	12108324	2188	CELLULASE 9D	Similar to Endo-1,4-beta-glucanase (EC 3.2.1.4). (Os03t0329500-01)
Os03g0329700	44.1837040619853	10.0026582914909	2.1431	5.8877e-08	3.4719e-07	3	12117813	12122998	3520		Similar to predicted protein. (Os03t0329700-01)
Os03g0331600	8.07088994198931	142.646605200392	-4.1436	1.2827e-28	2.5472e-27	3	12219831	12223161	921	LOW CHLOROPHYLL ACCUMULATION A	Uncharacterised protein family Ycf54 domain containing protein. (Os03t0331600-01)
Os03g0331700	72.4612746616558	13.1194286286946	2.4655	9.639e-14	9.2948e-13	3	12223921	12226096	2176	CALMODULIN-LIKE PROTEIN 27	Similar to cDNA clone:002-120-A09, full insert sequence. (Os03t0331700-02)
Os03g0333400	2.23864100580725	308.487780352068	-7.1064	1.667e-66	7.6634e-65	3	12320931	12321796	866		Similar to photosystem II 11 kD protein. (Os03t0333400-01)
Os03g0335300	533.444587041702	191.282719066989	1.4796	6.1948e-53	2.2854e-51	3	12401939	12408443	2210		Similar to Vacuolar sorting receptor homolog (Fragment). (Os03t0335300-01);Similar to Vacuolar sorting receptor homolog (Fragment). (Os03t0335300-02);Similar to Vacuolar targeting receptor bp-80. (Os03t0335300-03)
Os03g0336300	108.279530754572	51.7528842038009	1.065	1.5999e-08	1.004e-07	3	12458442	12469018	3676		Peptidase M16, core domain containing protein. (Os03t0336300-01)
Os03g0336700	29.5736259188221	8.98789585612228	1.7183	8.4123e-05	0.00033042	3	12492933	12500010	2922		PAP/25A core domain containing protein. (Os03t0336700-01);Hypothetical conserved gene. (Os03t0336700-02)
Os03g0337500	10.5451773694605	37.183794953151	-1.8181	0.00068521	0.0022602	3	12520650	12528893	2686	HIGH-AFFINITY POTASSIUM(K+) TRANSPORTER 8	Similar to Potassium transporter. (Os03t0337500-00)
Os03g0337600	73.5216835591435	330.74007089908	-2.1695	1.5346e-31	3.3085e-30	3	12529090	12532682	1595	Uroporphyrinogen-III decarboxylase	Similar to Uroporphyrinogen decarboxylase (EC 4.1.1.37) (URO-D) (UPD) (Fragment). (Os03t0337600-01)
Os03g0337800	161.594533656034	67.2642528587216	1.2645	1.7389e-14	1.7537e-13	3	12542185	12544690	1121		Similar to 60S ribosomal protein L19 (Fragment). (Os03t0337800-01)
Os03g0337900	241.891051838015	40.9529125702346	2.5623	1.2282e-43	3.7181e-42	3	12546003	12552195	1975		Similar to predicted protein. (Os03t0337900-01)
Os03g0339900	142.624996712088	58.2038739715015	1.293	2.819e-13	2.6449e-12	3	12630705	12635182	3760	CALCINEURIN B-LIKE PROTEIN-INTERACTING PROTEIN KINASE 10	Similar to Serine/threonine protein kinase. (Os03t0339900-01)
Os03g0340900	88.5441429402184	325.448809628944	-1.878	5.4065e-25	9.4324e-24	3	12695305	12706384	3320	RSH1	Similar to RSH1. (Os03t0340900-01)
Os03g0343300	33.5796150871088	9.64024313600212	1.8004	1.6911e-05	7.432e-05	3	12788382	12793276	3118		Small-subunit processome, Utp14 domain containing protein. (Os03t0343300-01)
Os03g0343900	6.36245338492588	625.818490498062	-6.62	9.6467e-136	9.8027e-134	3	12812218	12812882	665	PHOTOSYSTEM II SUBUNIT	Photosystem II PsbX domain containing protein. (Os03t0343900-01)
Os03g0345200	124.42131063855	51.100536923921	1.2838	1.1115e-11	9.3757e-11	3	12869436	12871135	521	RIBOSOMAL PROTEIN S21	40S ribosomal protein S21. (Os03t0345200-01)
Os03g0347200	63.035417795099	24.0643663244564	1.3893	3.9892e-07	2.1541e-06	3	12976163	12988180	1911	ABH1	Armadillo-type fold domain containing protein. (Os03t0347200-01);Similar to Nuclear cap-binding protein CBP80. (Os03t0347200-02);Similar to Nuclear cap-binding protein CBP80. (Os03t0347200-03)
Os03g0347900	1.82625976789539	24.1368493555542	-3.7243	1.1951e-05	5.3624e-05	3	13035374	13046115	3662		Terpenoid synthase domain containing protein. (Os03t0347900-01);Terpenoid cylases/protein prenyltransferase alpha-alpha toroid domain containing protein. (Os03t0347900-02)
Os03g0348200	0	47.9112835556196	-6.5823	6.6528e-12	5.7031e-11	3	13063312	13070842	1674	terpene synthase 10	Terpene synthase-like domain containing protein. (Os03t0348200-00)
Os03g0349000	56.4962295939251	26.2388572573892	1.1064	2.935e-05	0.00012427	3	13100324	13109340	3072		Nucleoporin interacting component family protein. (Os03t0349000-01)
Os03g0349600	21.7383823984967	6.95837098538499	1.6434	0.0010144	0.0032282	3	13122682	13124496	1775		Conserved hypothetical protein. (Os03t0349600-01);Conserved hypothetical protein. (Os03t0349600-03)
Os03g0350100	44.831731721561	9.93017526039316	2.1746	3.7311e-08	2.2558e-07	3	13126146	13130222	2109	brassinosteroid receptor kinase (BRI1)-interacting protein 101, BRI1-interacting protein 101, brassinosteroid receptor kinase-interacting protein 101	SAR DNA-binding protein-2. (Os03t0350100-01);SAR DNA-binding protein-2. (Os03t0350100-02)
Os03g0350300	100.090817601751	21.8898753915236	2.193	1.477e-16	1.6764e-15	3	13133569	13137486	2144	brassinosteroid receptor kinase (BRI1)-interacting protein 102, BRI1-interacting protein 102, brassinosteroid receptor kinase-interacting protein 102	Similar to SAR DNA-binding protein-like protein. (Os03t0350300-01)
Os03g0351200	4.1827239845346	29.4281106256907	-2.8147	3.0201e-05	0.00012741	3	13155851	13157256	1344	Divinyl reductase, 3, 8-divinyl protochlorophyllide a 8-vinyl reductase	NAD(P)-binding domain containing protein. (Os03t0351200-00)
Os03g0351300	102.211635396726	15.5113686549207	2.7202	2.2306e-20	3.0934e-19	3	13162037	13163727	1611		Similar to beta-amylase. (Os03t0351300-00)
Os03g0351400	78.8237280465817	33.1247452116765	1.2507	1.0363e-07	5.9545e-07	3	13164567	13167540	2101	tubby-like protein 14, tubby-like protein 6, F-box protein 139	Similar to Tubby-like protein 3. (Os03t0351400-01)
Os03g0352300	63.6834454546747	11.7422510378372	2.4392	3.7967e-12	3.312e-11	3	13222543	13225476	1070		Similar to Nucleolar protein. (Os03t0352300-01);Similar to nucleolar protein Nop56. (Os03t0352300-02);Similar to nucleolar protein Nop56. (Os03t0352300-03)
Os03g0355600	412.26341470103	145.255994319912	1.505	4.1368e-42	1.2021e-40	3	13586742	13592878	1879		Similar to Adapter-related protein complex 2 beta 1 subunit (Beta-adaptin) (Plasma membrane adaptor HA2/AP2 adaptin beta subunit) (Clathrin assembly protein complex 2 beta large chain) (AP105B) (Fragment). (Os03t0355600-01);Similar to predicted protein. (Os03t0355600-02);Similar to predicted protein. (Os03t0355600-03);Similar to predicted protein. (Os03t0355600-04)
Os03g0355900	3.94707756287068	176.931078909633	-5.4863	1.0799e-39	2.9458e-38	3	13608897	13609145	249		Hypothetical conserved gene. (Os03t0355900-00)
Os03g0356300	2.7099338491351	121.626526182042	-5.4881	8.1415e-28	1.5789e-26	3	13627581	13630305	999		Ribosomal protein L6 family protein. (Os03t0356300-01)
Os03g0356414	71.6365121858321	4.27649883476786	4.0662	5.6301e-19	7.2361e-18	3	13633732	13637491	1490	drought-induced SINA protein 1, drought induced seven in absentia (SINA) protein 1, drought induced seven in absentia protein 1	Similar to Ubiquitin ligase SINAT5 (EC 6.3.2.-) (Seven in absentia homolog 5). Splice isoform 2. (Os03t0356414-01)
Os03g0358100	147.573571567031	48.7085968976949	1.5992	3.482e-17	4.0938e-16	3	13879058	13882301	880	PHOSPHOLIPID HYDROPEROXIDE GLUTATHIONE PEROXIDASE	Similar to Glutathione peroxidase. (Os03t0358100-01)
Os03g0360600	3.35796150871088	84.5876972910863	-4.6548	8.5711e-19	1.0943e-17	3	14006157	14007356	1200		Mitochodrial transcription termination factor-related family protein. (Os03t0360600-00)
Os03g0363100	34.7578471954284	0	6.1193	1.5343e-10	1.1807e-09	3	14143989	14146663	2553		Armadillo-like helical domain containing protein. (Os03t0363100-00)
Os03g0363200	18.5571557060338	2.75435518171489	2.7522	7.4373e-05	0.00029499	3	14147678	14150239	1395		Protein of unknown function DUF455 family protein. (Os03t0363200-01)
Os03g0363400	36.0539	8.69796373173124	2.0514	1.6939e-06	8.4826e-06	3	14151286	14153646	1307		Uncharacterised protein family UPF0153 domain containing protein. (Os03t0363400-01)
Os03g0363500	3.77034274662274	102.27355687894	-4.7616	1.2697e-22	1.9804e-21	3	14153874	14159179	1694		Similar to Vacuolar monosaccharide symporter 1. (Os03t0363500-01);Similar to Sugar transporter-like protein. (Os03t0363500-02);Similar to solute carrier family 2, facilitated glucose transporter member 8. (Os03t0363500-03)
Os03g0363900	70.5171916829285	34.5019228025339	1.0313	7.814e-06	3.5987e-05	3	14183628	14188091	1455		Zinc finger, DHHC-type domain containing protein. (Os03t0363900-01);Zinc finger, DHHC-type domain containing protein. (Os03t0363900-02)
Os03g0364400	69.6924292071047	24.0643663244564	1.5341	1.5714e-08	9.8753e-08	3	14206981	14209160	1828	RECEPTOR-LIKE CYTOPLASMIC KINASE 109	Similar to Phytosulfokine receptor-like protein. (Os03t0364400-01);Similar to Phytosulfokine receptor-like protein. (Os03t0364400-02)
Os03g0364700	18.027	126.700338358885	-2.8132	4.9761e-18	6.1368e-17	3	14233207	14236034	2040		Transcription elongation factor, TFIIS/CRSP70, N-terminal domain containing protein. (Os03t0364700-01)
Os03g0369800	158.531130174403	45.0119623117092	1.8164	5.7602e-21	8.2245e-20	3	14514243	14518369	1247	NOVEL PLANT SNARE 12	Similar to Novel plant SNARE 13 (AtNPSN13). (Os03t0369800-01)
Os03g0370000	394.23646344374	67.0468037654283	2.5558	7.875e-70	3.8655e-68	3	14526314	14530466	1535	pyruvate dehydrogenase kinase 1	Similar to Pyruvate dehydrogenase kinase isoform 1 (EC 2.7.1.99). (Os03t0370000-01)
Os03g0370900	87.3069992264829	28.9207294080064	1.594	9.7319e-11	7.6277e-10	3	14553015	14556804	2006		Similar to Cytochrome P450. (Os03t0370900-01);Similar to Cytochrome P450. (Os03t0370900-02)
Os03g0371350	0	13.1919116597924	-6.2219	0.00029963	0.0010638	3	14571477	14572023	447	P-450 72A1	Similar to Cytochrome P450 family protein, expressed. (Os03t0371350-00)
Os03g0371400	0	17.9757917122446	-5.6683	2.5106e-05	0.00010751	3	14572500	14573221	577		Cytochrome P450 family protein. (Os03t0371400-01)
Os03g0377300	31.8122669246294	14.3516401573565	1.1484	0.001337	0.0041619	3	14899846	14906903	4056		Conserved hypothetical protein. (Os03t0377300-01)
Os03g0382100	0	18.0482747433423	-5.1738	2.9262e-05	0.00012393	3	15149948	15151948	2001		Thiolase-like, subgroup domain containing protein. (Os03t0382100-01)
Os03g0385400	3.5936079303748	27.3985857549534	-2.9306	3.7105e-05	0.00015412	3	15307624	15309776	864	non-specific lipid transfer protein-like AGP 1, non-specific lipid transfer protein-like arabinogalactan protein 1, GPI-anchored non-specific lipid transfer protein 6, type G nsLTP 6, type G non-specific lipid transfer protein 6, non-specific lipid transfer protein-like protein 1	Bifunctional inhibitor/plant lipid transfer protein/seed storage domain containing protein. (Os03t0385400-01)
Os03g0386000	1.17823210831961	21.9623584226214	-4.2203	1.1755e-05	5.2807e-05	3	15329520	15334903	2326	SALT RESPONSIVE WD40 PROTEIN 5	Similar to Salt-responsive WD40 protein 5. (Os03t0386000-01);WD40 subfamily protein, Salt stress (Os03t0386000-02)
Os03g0387000	78.7648164411657	34.5019228025339	1.1909	2.4502e-07	1.3499e-06	3	15417019	15419577	2361		Similar to Aquarius. (Os03t0387000-01)
Os03g0387100	97.0863257255356	42.5475392543853	1.1902	1.0136e-08	6.4918e-08	3	15420151	15424562	1133	THERMO-TOLERANCE 1	Proteasome alpha 2 subunit, Thermotolerance (Os03t0387100-01)
Os03g0387300	11.1932050290363	0	7.2708	0.00044383	0.0015248	3	15436640	15437717	1078	VQ motif-containing protein 12	Similar to VQ motif family protein, expressed. (Os03t0387300-01)
Os03g0387900	542.045681432435	1139.57821491899	-1.072	9.7594e-29	1.9492e-27	3	15467843	15473834	1950		Conserved hypothetical protein. (Os03t0387900-01);Conserved hypothetical protein. (Os03t0387900-02);Conserved hypothetical protein. (Os03t0387900-03);Hypothetical conserved gene. (Os03t0387900-04)
Os03g0388432	13.3140228240116	1.23221152866193	3.4336	0.00025656	0.00092128	3	15499421	15499571	151	-	-
Os03g0388500	366.25345087115	99.5192016972249	1.8798	5.502e-48	1.835e-46	3	15505524	15507726	1655		Similar to Anther ethylene-upregulated protein ER1 (Fragment). (Os03t0388500-01)
Os03g0388900	138.20662630589	384.377513911423	-1.4757	1.6859e-19	2.2227e-18	3	15530630	15532454	1510	Metacaspase 1	Peptidase C14, caspase catalytic domain containing protein. (Os03t0388900-01)
Os03g0389700	43.8891460349054	11.8872171000327	1.8845	4.5444e-07	2.441e-06	3	15603830	15608696	2060	3-deoxy-D-arabino-heptulosonate 7-phosphate synthase 1	3-Deoxy-D-arabino-heptulosonate 7-phosphate synthase, Chorismate biosynthesis (Os03t0389700-01)
Os03g0390000	240.536084913448	63.205203117247	1.9281	5.7905e-33	1.3085e-31	3	15622204	15624515	1017		Similar to Ribosomal protein s6 RPS6-2. (Os03t0390000-02)
Os03g0390200	33.9919963250207	11.0899037579573	1.6159	4.704e-05	0.00019233	3	15628109	15632425	1530	STRESS/ABA-ACTIVATED PROTEIN KINASE 1	Serine/threonine protein kinase, Hyperosmotic stress response (Os03t0390200-01);Serine/threonine-protein kinase SAPK1 (EC 2.7.1.37) (Osmotic stress/abscisic acid-activated protein kinase 1). (Os03t0390200-02)
Os03g0393700	37.5266926499795	8.11809948294916	2.2087	3.8724e-07	2.0943e-06	3	15824108	15829103	1479	SERINE CARBOXYPEPTIDASE 18	Similar to Serine carboxypeptidase family protein, expressed. (Os03t0393700-01);Similar to Serine carboxypeptidase family protein, expressed. (Os03t0393700-02);Similar to Serine carboxypeptidase family protein, expressed. (Os03t0393700-03)
Os03g0395300	35.2880516441722	10.292590415882	1.7776	1.1936e-05	5.3579e-05	3	15939151	15943342	2791		Protein of unknown function DUF827, plant family protein. (Os03t0395300-01)
Os03g0397400	31.8711785300454	12.394598317717	1.3625	0.0003668	0.0012827	3	16061184	16065089	1997	Ca(2+)/H(+) EXCHANGER 2	Similar to Low affinity calcium transporter CAX2 (Fragment). (Os03t0397400-01)
Os03g0402400	54.7288814314457	13.4818437841834	2.0213	4.8712e-09	3.2014e-08	3	16384695	16386794	1146		Similar to Ribosome-associated protein p40-like. (Os03t0402400-00)
Os03g0405000	50.4872458414951	24.7167136043363	1.0304	0.00015654	0.00058562	3	16571992	16577673	1933		NAD(P)-binding domain containing protein. (Os03t0405000-01)
Os03g0405400	23.918111798888	7.90065038965587	1.5981	0.00069397	0.0022854	3	16588547	16593603	4903	-	-
Os03g0405500	276.059782979284	11.0899037579573	4.6377	9.7432e-72	4.8511e-70	3	16590192	16595911	1671		Similar to PDI-like protein. (Os03t0405500-01);Hypothetical conserved gene. (Os03t0405500-02)
Os03g0406200	114.936542166578	19.9328335518841	2.5276	2.3504e-21	3.4205e-20	3	16654335	16658094	951	EUKARYOTIC ELONGATION FACTOR 1-BETA2	Elongation factor 1 beta 2. (Os03t0406200-01);Elongation factor 1 beta 2. (Os03t0406200-02)
Os03g0408300	77.2920263057662	35.371719175707	1.1277	7.6161e-07	3.9995e-06	3	16787183	16787911	729		Similar to 60S ribosomal protein L27a-3. (Os03t0408300-00)
Os03g0410700	3.5936079303748	37.6186931397376	-3.3879	1.6862e-07	9.4459e-07	3	16937595	16940919	1263		Similar to binding / catalytic. (Os03t0410700-01)
Os03g0411300	67.9839926500413	23.7019511689676	1.5202	2.7915e-08	1.7116e-07	3	16974863	16975683	821		EF-Hand type domain containing protein. (Os03t0411300-01)
Os03g0411800	54.3754117989498	5.94360855001635	3.1935	5.9513e-13	5.4658e-12	3	17008027	17011263	1332	ZINC TRANSPORTER 2	Similar to Metal transport protein. (Os03t0411800-01)
Os03g0412400	12.3714371373559	0	3.9557	0.00023927	0.00086348	3	17053185	17054293	1109		Conserved hypothetical protein. (Os03t0412400-01)
Os03g0412900	3.82925435203872	33.8495755226541	-3.144	1.8243e-06	9.0987e-06	3	17077854	17084040	2049		DEK, C-terminal domain containing protein. (Os03t0412900-00)
Os03g0413000	6.8926578336697	79.5138851142431	-3.5281	8.7888e-15	9.0259e-14	3	17085270	17086334	1065	HAP3I SUBUNIT OF CCAAT-BOX BINDING COMPLEX	Similar to Potential histone-like transcription factor. (Os03t0413000-01)
Os03g0413100	41.827239845346	11.6697680067394	1.8417	1.1588e-06	5.9503e-06	3	17092073	17096270	1877	ACT DOMAIN REPEAT PROTEIN 7	Similar to ACR4. (Os03t0413100-01);Similar to ACR4. (Os03t0413100-02);Hypothetical conserved gene. (Os03t0413100-03)
Os03g0414400	6.12680696326195	32.6173639939921	-2.4124	7.2951e-05	0.00029001	3	17172478	17174177	602		Conserved hypothetical protein. (Os03t0414400-01)
Os03g0416500	0	18.4106898988311	-5.9658	1.9267e-05	8.4036e-05	3	17288084	17292842	2136		6-phosphogluconolactonase domain containing protein. (Os03t0416500-01);6-phosphogluconolactonase domain containing protein. (Os03t0416500-02)
Os03g0418600	25.0963439072076	214.912187204859	-3.0982	8.5117e-33	1.9134e-31	3	17410000	17412951	2727		Conserved hypothetical protein. (Os03t0418600-01)
Os03g0424500	179.68039651874	50.7381217684322	1.8243	1.1761e-23	1.9226e-22	3	17714875	17716765	860	RPS19A	Similar to 40S ribosomal protein S19-3. (Os03t0424500-01)
Os03g0424800	100.738845261326	37.7636592019331	1.4155	9.11e-11	7.1532e-10	3	17727085	17728835	714	RPS19A	Similar to 40S ribosomal protein S19-3. (Os03t0424800-00)
Os03g0425000	2.06190618955931	33.3421943049697	-4.0153	1.129e-07	6.4641e-07	3	17738066	17741587	2193	ALBINO LEAF 1	Similar to predicted protein. (Os03t0425000-01);RAP domain domain containing protein. (Os03t0425000-02);Similar to predicted protein. (Os03t0425000-03)
Os03g0426800	14.1976969052513	48.2012156800106	-1.7634	0.00016633	0.00061825	3	17824178	17827704	840	MUB1	Membrane-anchored ubiquitin-fold protein, HCG-1 domain containing protein. (Os03t0426800-01)
Os03g0426900	126.954509671438	352.340014166213	-1.4727	6.1275e-18	7.5194e-17	3	17832202	17839082	2796	CLASS I CLP ATPASE B-C	Similar to Heat shock protein 101. (Os03t0426900-01);Similar to APG6/CLPB-P/CLPB3 (ALBINO AND PALE GREEN 6); ATP binding / ATPase. (Os03t0426900-02)
Os03g0427000	62.6230365571871	133.00636206439	-1.0867	0.00011437	0.00043848	3	17840098	17844363	1424		Similar to Circadian clock coupling factor ZGT. (Os03t0427000-01)
Os03g0429000	21.2670895551689	121.626526182042	-2.5158	3.1326e-15	3.3232e-14	3	17949269	17950045	777		Proteinase inhibitor I25, cystatin domain containing protein. (Os03t0429000-01)
Os03g0437200	31.2231508704696	0	6.7508	2.2765e-09	1.5495e-08	3	18435990	18437086	1097	zinc finger protein 36	C2H2-type zinc finger protein, Abscisic acid-induced antioxidant defence, Water stress and oxidative stress tolerance (Os03t0437200-01)
Os03g0439700	24.9785206963757	184.976695361484	-2.8886	2.2536e-26	4.1527e-25	3	18575450	18577554	1196		Protein of unknown function DUF1230 family protein. (Os03t0439700-01)
Os03g0440900	590.942313927699	133.876158437563	2.1421	1.7281e-87	1.0463e-85	3	18635904	18638510	1055	OsI-BAK1	Similar to LRR protein. (Os03t0440900-01);Similar to LRR protein. (Os03t0440900-02)
Os03g0448600	279.947948936739	25.4415439153139	3.4599	2.2115e-63	9.5592e-62	3	19184047	19191279	1354	OsWD40-76	WD40 repeat-like domain containing protein. (Os03t0448600-01)
Os03g0452300	0	81.1809948294916	-6.5215	3.7612e-19	4.8701e-18	3	19413119	19417098	1202		Ribosomal protein S5, bacterial-type domain containing protein. (Os03t0452300-01)
Os03g0454300	19.9710342360173	73.8602086886178	-1.8869	7.8846e-07	4.1282e-06	3	19528081	19531668	1877		Conserved hypothetical protein. (Os03t0454300-01);Non-protein coding transcript. (Os03t0454300-02)
Os03g0554950	12.9605531915157	1.81207577744401	2.8384	0.00079343	0.0025838	3	19596232	19599523	897		Hypothetical conserved gene. (Os03t0554950-00)
Os03g0562000	18.1447744681219	54.2173072611247	-1.5792	0.00029894	0.0010616	3	20181736	20187927	2207		DNA-binding pseudobarrel domain domain containing protein. (Os03t0562000-01)
Os03g0563300	6.53918820117382	340.887695252767	-5.704	2.8552e-75	1.4944e-73	3	20248326	20250000	1481	Magnesium-chelatase subunit chlI, magnesium chelatase subunit ChlI, MgCh I subuint	Similar to Mg-chelatase subunit (Fragment). (Os03t0563300-01)
Os03g0564200	32.4602945842052	1.88455880854177	4.1064	1.9253e-09	1.3197e-08	3	20313408	20318292	727		Protein of unknown function DUF952 family protein. (Os03t0564200-01)
Os03g0565200	132.963493423868	1065.35559107488	-3.0022	4.6159e-150	5.3119e-148	3	20379625	20387042	1220		Haloacid dehalogenase-like hydrolase domain containing protein. (Os03t0565200-01)
Os03g0565500	152.934527659885	44.8669962495136	1.7692	9.7453e-20	1.2946e-18	3	20403051	20417506	2684	mitochondrial elongation factor G	Similar to Elongation factor G 1, mitochondrial precursor (mEF-G-1) (EFGM). (Os03t0565500-01)
Os03g0565600	104.627011218781	28.413348190322	1.8806	7.2413e-15	7.4988e-14	3	20420795	20426307	1928		Similar to tobamovirus multiplication-like protein. (Os03t0565600-01)
Os03g0566800	93.6694526114087	44.9394792806114	1.0596	1.6159e-07	9.0751e-07	3	20492421	20496890	1576	RNA helicase 34	DEAD box RNA helicase homologous to eukaryotic initiation factor 4AIII (eIF4AIII), Core components of the exon junction complex (EJC), Regulation of plant height, pollen, and seed development (Os03t0566800-01)
Os03g0568500	102.034900580478	22.1798075159147	2.2017	6.5313e-17	7.531e-16	3	20558776	20561694	795		Uncharacterised protein family UPF0136, Transmembrane domain containing protein. (Os03t0568500-01)
Os03g0568900	148.633980464518	66.9018377032328	1.1516	3.746e-12	3.271e-11	3	20574259	20579351	1700	PURPLE ACID PHOSPHATASE 18	Similar to Purple acid phosphatase. (Os03t0568900-01)
Os03g0569900	71.1652193425042	19.4979353652975	1.8679	1.6325e-10	1.2524e-09	3	20655023	20661172	1189		Similar to RNA Binding Protein 45. (Os03t0569900-01);Hypothetical conserved gene. (Os03t0569900-02);Similar to RNA recognition motif family protein, expressed. (Os03t0569900-03)
Os03g0572900	13.4318460348435	64.4374146459089	-2.2622	1.0266e-07	5.9031e-07	3	20868361	20875711	1917	phenolics efflux zero 2, phenolics efflux transporter 2	Multi antimicrobial extrusion protein MatE family protein. (Os03t0572900-01)
Os03g0576700	37.2321346228996	16.6710971524849	1.1592	0.00048211	0.0016436	3	21086470	21088562	906		Similar to 60S ribosomal protein L13 (BBC1 protein homolog). (Os03t0576700-01)
Os03g0576900	118.058857253625	47.5488684001308	1.312	2.0421e-11	1.697e-10	3	21091940	21096981	1548	POLYAMINE UPTAKE TRANSPORTER 3	Amino acid/polyamine transporter I family protein. (Os03t0576900-01);Hypothetical conserved gene. (Os03t0576900-02);Similar to cDNA clone:001-047-G03, full insert sequence. (Os03t0576900-03);Similar to neutral amino acid transport protein. (Os03t0576900-04);Similar to cDNA clone:001-047-G03, full insert sequence. (Os03t0576900-05)
Os03g0577000	233.113222631034	100.896379288082	1.2082	3.2893e-19	4.2717e-18	3	21097594	21100006	1084		Similar to Ribosomal protein S3 (Fragment). (Os03t0577000-01)
Os03g0579000	11.900144294028	37.8361422330309	-1.6688	0.0014878	0.0045797	3	21224305	21225936	1593		Peptidase M50 domain containing protein. (Os03t0579000-01);Peptidase M50 domain containing protein. (Os03t0579000-02)
Os03g0582200	156.52813559026	16.4536480591916	3.2499	9.3579e-35	2.246e-33	3	21416155	21420237	1432	SCAMP4	SCAMP family protein. (Os03t0582200-01);SCAMP family protein. (Os03t0582200-02)
Os03g0583800	228.459205803172	1805.7697537385	-2.9826	4.418e-251	8.3446e-249	3	21498173	21500536	1297		Mpv17/PMP22 family protein. (Os03t0583800-01)
Os03g0586300	75.9959709866146	12.7570134732058	2.5746	7.17e-15	7.4294e-14	3	21622958	21628739	2357		Reticulon family protein. (Os03t0586300-01)
Os03g0586500	525.432608705129	145.618	1.8513	5.944e-67	2.747e-65	3	21634990	21637232	1127		Similar to chloroplast post-illumination chlorophyll fluorescence increase protein. (Os03t0586500-01)
Os03g0586800	147.691394777863	26.4563063506825	2.4809	1.5386e-26	2.8564e-25	3	21665280	21673555	2215		Similar to Lysyl-tRNA synthetase (EC 6.1.1.6) (Lysine--tRNA ligase) (LysRS). (Os03t0586800-02)
Os03g0587100	8.66000599614911	33.9220585537518	-1.9698	0.00052551	0.0017776	3	21685293	21690776	1909		Similar to decarboxylase family protein. (Os03t0587100-01);Similar to decarboxylase family protein. (Os03t0587100-02);Similar to decarboxylase family protein. (Os03t0587100-03);Expressed protein. (Os03t0587100-04)
Os03g0592500	12.9016415860997	6535.64994802285	-8.9846	0	0	3	22000043	22001240	890	LHCB, LHCP II, Lhcb2	Similar to Photosystem II type II chlorophyll a/b binding protein (Fragment). (Os03t0592500-01);Similar to Chloroplast chlorophyll a-b binding protein (Fragment). (Os03t0592500-02)
Os03g0594700	21.7383823984967	6.23354067440739	1.8021	0.00053358	0.0018028	3	22110421	22116473	3478		Conserved hypothetical protein. (Os03t0594700-01)
Os03g0595300	1.11932050290363	154.968720487012	-7.1132	2.8327e-34	6.6606e-33	3	22150420	22151574	724		Conserved hypothetical protein. (Os03t0595300-01)
Os03g0598200	43.3000299807455	7.90065038965587	2.4543	9.2886e-09	5.9735e-08	3	22285710	22292616	3259		Nop14-like protein family protein. (Os03t0598200-01)
Os03g0598800	140.916560155025	42.9824374409719	1.713	1.0422e-17	1.2621e-16	3	22336686	22338322	848		Similar to Ribosomal protein L15. (Os03t0598800-01);Similar to 60S ribosomal protein L15. (Os03t0598800-02)
Os03g0599000	18.5571557060338	1.88455880854177	3.2997	2.0703e-05	8.9957e-05	3	22347751	22351524	3774		NB-ARC domain containing protein. (Os03t0599000-01)
Os03g0599800	495.269866732147	131.484218411337	1.9133	1.7599e-65	7.8612e-64	3	22381361	22383926	1509	UDP-ARABINOPYRANOSE MUTASE 1	Reversibly glycosylated polypeptide. (Os03t0599800-01)
Os03g0602600	21.7972940039127	3.18925336830145	2.7729	1.649e-05	7.2654e-05	3	22547535	22552000	2119		Similar to predicted protein. (Os03t0602600-01)
Os03g0605300	2.7099338491351	50.3032235818457	-4.2143	3.385e-11	2.7589e-10	3	22703015	22705531	2517	subtilisin-like proteinase, Subtilisin 30, SUBTILISIN 30	Similar to Subtilisin-like protease (Fragment). (Os03t0605300-01)
Os03g0607500	115.938039458649	532.605312506343	-2.1997	9.2515e-51	3.2675e-49	3	22830703	22832836	837		Similar to Seed maturation protein PM23 (Fragment). (Os03t0607500-01)
Os03g0611200	19.7353878143534	182.584755335258	-3.2097	3.7359e-29	7.5485e-28	3	23086275	23090241	1605		Aldo/keto reductase family protein. (Os03t0611200-01)
Os03g0616400	201.242044100989	75.9622165904528	1.4056	7.3847e-20	9.9166e-19	3	23341833	23347308	2559	CA2+-ATPASE 3	Similar to Plasma membrane Ca2+-ATPase. (Os03t0616400-01);Similar to P-type ATPase (Fragment). (Os03t0616400-02)
Os03g0617900	117.705387621129	24.789196635434	2.2474	1.2119e-19	1.6015e-18	3	23438159	23442295	1888		Semialdehyde dehydrogenase, dimerisation region domain containing protein. (Os03t0617900-01)
Os03g0618300	2.17972940039127	50.1582575196501	-4.5243	1.33e-11	1.1149e-10	3	23450188	23452171	1336		Isopenicillin N synthase family protein. (Os03t0618300-01)
Os03g0622500	43.3000299807455	11.0174207268596	1.9746	2.7492e-07	1.5094e-06	3	23624215	23630665	3767		Conserved hypothetical protein. (Os03t0622500-01);Hypothetical gene. (Os03t0622500-02)
Os03g0629900	2.47428742747117	20.5126978006662	-3.0514	0.00025871	0.00092804	3	24047948	24053785	3317		Conserved hypothetical protein. (Os03t0629900-01);Conserved hypothetical protein. (Os03t0629900-02)
Os03g0637900	2.06190618955931	17.0335123079737	-3.0463	0.0008807	0.0028408	3	24426730	24428723	1652		Similar to Centromere protein-like protein (Fragment). (Os03t0637900-01)
Os03g0638200	110.694906576627	41.6052598501144	1.4118	1.1781e-11	9.9234e-11	3	24449135	24453890	1514		Similar to Major facilitator superfamily protein, expressed. (Os03t0638200-01);Similar to Transporter-like protein. (Os03t0638200-02)
Os03g0638900	14.7868129594111	2.17449093293281	2.7656	0.00039411	0.0013667	3	24487877	24489307	1431	F-box protein 157	Cyclin-like F-box domain containing protein. (Os03t0638900-01)
Os03g0639300	22.6220564797365	67.9166001386014	-1.586	4.8319e-05	0.00019705	3	24544511	24549550	2134	PIL12	Similar to Helix-loop-helix DNA-binding domain containing protein, expressed. (Os03t0639300-01)
Os03g0640100	99.8551711800867	37.9811082952264	1.3946	1.6041e-10	1.2317e-09	3	24621460	24629502	1585	OsWD40-79, OsMSI1	Similar to WD-40 repeat protein MSI1. (Os03t0640100-01)
Os03g0643300	185.276999033258	39.4307689171816	2.2323	8.4742e-30	1.753e-28	3	24810090	24818037	1813	ornithine delta-aminotransferase, ornithine aminotransferase	Ornithine delta-aminotransferase, Abiotic stress tolerance (Os03t0643300-02)
Os03g0644400	21.2670895551689	81.036028767296	-1.9299	1.3618e-07	7.7178e-07	3	24850181	24854377	1983	proline transporter, proline transporter 2	Amino acid permease. (Os03t0644400-01);Similar to Amino acid permease. (Os03t0644400-02)
Os03g0645100	152.345411605725	50.5931557062367	1.5903	1.3805e-17	1.6566e-16	3	24902822	24905484	1412		Similar to pyruvate dehydrogenase E1 component subunit beta. (Os03t0645100-01);Similar to pyruvate dehydrogenase E1 component subunit beta. (Os03t0645100-02);Similar to pyruvate dehydrogenase E1 component subunit beta. (Os03t0645100-03)
Os03g0648400	480.541965378152	55.8844169763732	3.1041	1.3844e-99	9.8588e-98	3	25127262	25130981	1156	DnaJ domain protein A4, YDJ1 protein	Similar to DnaJ protein. (Os03t0648400-01);Similar to DnaJ protein homolog (DNAJ-1). (Os03t0648400-02);Similar to DnaJ protein homolog (DNAJ-1). (Os03t0648400-03);Non-protein coding transcript. (Os03t0648400-04)
Os03g0650000	6.36245338492588	28.7757633458108	-2.1772	0.00054915	0.0018493	3	25197057	25206948	1198	SHATTERING1	Similar to Yabby9 protein. (Os03t0650000-01);Similar to Yabby9 protein. (Os03t0650000-02)
Os03g0650800	22.9755261122323	7.82816735855811	1.5534	0.0010759	0.0034117	3	25264262	25267488	1503		Protein of unknown function DUF593 family protein. (Os03t0650800-00)
Os03g0654400	17.6734816247941	102.128590816744	-2.5307	4.016e-13	3.7238e-12	3	25504243	25509983	2281	cationic amino acid transporter 4, MEU22 homolog	Similar to Cationic amino acid transporter-like protein. (Os03t0654400-01);Similar to High-affinity cationic amino acid transporter 1. (Os03t0654400-02)
Os03g0654800	8.30653636365323	32.5448809628944	-1.9701	0.00068192	0.002251	3	25537516	25538078	563		Conserved hypothetical protein. (Os03t0654800-01)
Os03g0655400	73.1093023212316	2521.39471976669	-5.108	0	0	3	25563660	25564431	619	LATE EMBRYOGENESIS ABUNDANT PROTEIN 24	Similar to LIP5. (Os03t0655400-01)
Os03g0655600	150.106770599918	67.5541849831126	1.1519	2.9179e-12	2.5647e-11	3	25576066	25582778	3095		MULE transposase, conserved domain domain containing protein. (Os03t0655600-01);MULE transposase, conserved domain domain containing protein. (Os03t0655600-02);Hypothetical conserved gene. (Os03t0655600-03)
Os03g0660400	8.95456402322901	0	4.1626	0.0015613	0.0047882	3	25893155	25893521	367	SMALL AUXIN-UP RNA 16	Hypothetical conserved gene. (Os03t0660400-00)
Os03g0661600	84.007949323188	0	10.179	7.791e-16	8.536e-15	3	25972352	25973470	1119	OsPR5, PR5	Similar to Alpha-amylase/trypsin inhibitor (Antifungal protein). (Os03t0661600-01)
Os03g0663700	2.94558027079902	29.645559718984	-3.3312	4.1379e-06	1.9835e-05	3	26064148	26068769	2937		Similar to Endonuclease/Exonuclease/phosphatase family protein, expressed. (Os03t0663700-01)
Os03g0664700	28.1597473888386	10.7274886024685	1.3923	0.00069194	0.0022798	3	26117499	26119699	1483		RNA polymerase II accessory factor, Cdc73 domain containing protein. (Os03t0664700-01)
Os03g0664800	27.5706313346788	0	5.2493	1.0281e-08	6.5773e-08	3	26119970	26120830	861		Acyl-CoA N-acyltransferase domain containing protein. (Os03t0664800-01)
Os03g0666100	44.7139085107291	16.8160632146804	1.4109	1.638e-05	7.2205e-05	3	26202267	26207681	5415	CROWN ROOTLESS 4	Similar to GN (GNOM); GTP:GDP antiporter/ protein homodimerization. (Os03t0666100-00)
Os03g0670700	1889.7075669284	706.927002296456	1.4185	5.4741e-174	7.046e-172	3	26460057	26461156	770	GLYCINE-RICH RNA-BINDING PROTEIN 3	Similar to Glycine-rich RNA-binding, abscisic acid-inducible protein. (Os03t0670700-01);Similar to Glycine-rich protein. (Os03t0670700-02);Similar to Glycine rich RNA binding protein. (Os03t0670700-03);Similar to Glycine-rich protein. (Os03t0670700-04)
Os03g0672300	30.9875044488057	1.81207577744401	4.096	4.5513e-09	2.9979e-08	3	26526743	26530676	1806		Similar to Pyruvate kinase. (Os03t0672300-01)
Os03g0676400	19.3819181818575	0	5.4779	1.5412e-06	7.7672e-06	3	26752033	26752699	667	VQ motif-containing protein 13	VQ domain containing protein. (Os03t0676400-01)
Os03g0683700	38.1747203095553	17.830825650049	1.0982	0.00062847	0.0020909	3	27238474	27250968	2553		Conserved hypothetical protein. (Os03t0683700-01);Hypothetical conserved gene. (Os03t0683700-02)
Os03g0684400	46.7169030948724	549.276409658828	-3.5555	4.9511e-93	3.2712e-91	3	27287853	27294356	1920	MRS2/MGT family member 6	Mg2+ transporter protein, CorA-like domain containing protein. (Os03t0684400-01)
Os03g0684700	0	317.838091363679	-9.8125	1.2559e-52	4.5945e-51	3	27300727	27302989	1149		HPP family protein. (Os03t0684700-01)
Os03g0685000	1.70843655706343	127.715100794254	-6.2241	2.319e-29	4.7295e-28	3	27309857	27312902	976	HEADING DATE DELAY AND YELLOWISH LEAF 1	Similar to Ferredoxin. (Os03t0685000-01)
Os03g0685300	4.53619361703049	28.7757633458108	-2.6653	6.7301e-05	0.00026915	3	27334203	27337889	1134		Glutamine amidotransferase class-I domain containing protein. (Os03t0685300-01)
Os03g0686300	38.822747969131	12.394598317717	1.6472	1.0933e-05	4.9344e-05	3	27374843	27388067	5438		Similar to unconventional myosin heavy chain. (Os03t0686300-00)
Os03g0686500	7.06939264991764	51.2455029861165	-2.8578	2.7484e-08	1.6882e-07	3	27394687	27395711	994		Conserved hypothetical protein. (Os03t0686500-01);Conserved hypothetical protein. (Os03t0686500-02)
Os03g0693400	84.7148885881797	36.6764137354667	1.2078	6.6948e-08	3.9275e-07	3	27763027	27766036	787		Protein of unknown function DUF538 family protein. (Os03t0693400-01)
Os03g0694900	130.076824758485	59.9434667178478	1.1177	1.7715e-10	1.3543e-09	3	27826866	27834384	3587	VAL-TRNA SYNTHETASE 1	Similar to Valyl-tRNA synthetase (EC 6.1.1.9) (Valine--tRNA ligase) (ValRS). (Os03t0694900-01)
Os03g0696300	56.908610831837	149.749942247973	-1.3958	9.3571e-08	5.4e-07	3	27890692	27894467	1300	HAP2 SUBUNIT OF CCAAT-BOX BINDING COMPLEX	Similar to Nuclear transcription factor Y subunit A-1. (Os03t0696300-01);Similar to nuclear transcription factor Y subunit A-1. (Os03t0696300-02)
Os03g0699200	85.1272698260916	35.8066173622936	1.2494	3.2886e-08	2.0002e-07	3	28029406	28034964	2131	PES	BRCT domain containing protein. (Os03t0699200-01)
Os03g0700400	13.5496692456755	0	4.087	0.00010669	0.00041152	3	28090066	28094467	2601	LIPOXYGENASE 3	Similar to LOX4 (Fragment). (Os03t0700400-00)
Os03g0700700	34.8756704062604	8.48051463843796	2.04	2.6779e-06	1.3119e-05	3	28106903	28113300	2323	LIPOXYGENASE 1	Similar to Lipoxygenase (Fragment). (Os03t0700700-01);Similar to Lipoxygenase. (Os03t0700700-02);Similar to Lipoxygenase. (Os03t0700700-03);Similar to Lipoxygenase. (Os03t0700700-04)
Os03g0701200	376.916451451442	50.7381217684322	2.8931	2.5048e-74	1.2915e-72	3	28143097	28146251	1144		Similar to Sugar-starvation induced protein (Fragment). (Os03t0701200-01)
Os03g0701300	73.9929764024713	33.7770924915563	1.1313	1.2484e-06	6.376e-06	3	28149077	28150967	463		Similar to predicted protein. (Os03t0701300-00)
Os03g0702800	51.017450290239	14.3516401573565	1.8298	8.749e-08	5.0625e-07	3	28236193	28239344	1695		Similar to Eukaryotic peptide chain release factor subunit 1 (eRF1) (Eukaryotic release factor 1) (TB3-1) (Cl1 protein). (Os03t0702800-01);Similar to Eukaryotic peptide chain release factor subunit 1 (eRF1) (Eukaryotic release factor 1) (TB3-1) (Cl1 protein). (Os03t0702800-02)
Os03g0703000	135.555604062171	48.0562496178151	1.4961	7.892e-15	8.1386e-14	3	28240368	28245227	1597	BETA-GLUCOSIDASE 7	Similar to Beta-glucosidase. (Os03t0703000-01);Similar to Beta-glucosidase. (Os03t0703000-03)
Os03g0703200	324.013829787892	142.356673076001	1.1865	1.5259e-25	2.7194e-24	3	28254433	28259877	2449	SERK-like gene 8, bri1-associated receptor kinase 1 (BAK1) homologue 6	Similar to leucine-rich repeat family protein. (Os03t0703200-01)
Os03g0703300	22.8577029014004	350.527938388769	-3.9388	2.3045e-65	1.0241e-63	3	28260587	28266450	1931		Calponin-like actin-binding domain containing protein. (Os03t0703300-01);Hypothetical conserved gene. (Os03t0703300-02)
Os03g0704000	4.24163558995058	194.399489404193	-5.5183	1.735e-43	5.2159e-42	3	28301306	28303182	800		Similar to 30S ribosomal protein S13. (Os03t0704000-00)
Os03g0704100	19.4408297872735	415.327768190167	-4.4171	2.7616e-83	1.589e-81	3	28304985	28307930	1067		Similar to structural molecule. (Os03t0704100-01)
Os03g0705800	0	16.5986141213871	-4.3309	0.00012216	0.0004656	3	28390417	28391991	1575		Protein of unknown function DUF3049 domain containing protein. (Os03t0705800-00)
Os03g0707250	9.54368007738881	46.8965211202509	-2.2969	4.4069e-06	2.1049e-05	3	28473276	28473643	368	-	-
Os03g0708400	28.1597473888386	108.362131491152	-1.9442	8.7091e-10	6.2277e-09	3	28561107	28564805	1263		Protein of unknown function DUF1295 family protein. (Os03t0708400-01)
Os03g0710600	38.999482785379	330.088	-3.0813	3.7147e-49	1.2632e-47	3	28651110	28653063	1011		Conserved hypothetical protein. (Os03t0710600-01)
Os03g0711100	24.4483162476318	860.663511254806	-5.1376	9.3402e-183	1.278e-180	3	28686958	28689501	1840	B-box-containing protein 10, CCT domain-containing gene 14, CCT (CO, CO-LIKE and TOC1) domain protein 14, CCT domain protein 14	Member of the CONSTANS-like (COL) family, Flowering time repressor (Os03t0711100-01)
Os03g0711150	0	15.4388856238229	-5.0338	0.00011946	0.00045643	3	28687026	28688911	1356		Hypothetical protein. (Os03t0711150-00)
Os03g0711400	79.8252253386534	31.6026015586235	1.3368	2.4851e-08	1.5324e-07	3	28719395	28724712	2620	OsWD40-84	Similar to Coatomer alpha subunit. (Os03t0711400-01);Similar to cDNA clone:J023075G08, full insert sequence. (Os03t0711400-02)
Os03g0711525	27.2171617021829	2.53690608842161	3.4234	1.7748e-07	9.91e-07	3	28731999	28736111	2791		Hypothetical protein. (Os03t0711525-00)
Os03g0712700	25.3319903288715	130.831871131457	-2.3687	4.4522e-15	4.6888e-14	3	28813619	28820086	1370	fructose-6-phosphate 1-phosphotransferase	Cytosolic phosphoglucomutase (Os03t0712700-01);Similar to Phosphoglucomutase. (Os03t0712700-02);Similar to Phosphoglucomutase. (Os03t0712700-03)
Os03g0713000	229.814172727739	20.3677317384706	3.4961	1.0621e-52	3.8935e-51	3	28839277	28844785	2024		Similar to Chloroplast threonine deaminase 1. (Os03t0713000-00)
Os03g0717700	25.5676367505355	85.2400445709661	-1.7372	7.7281e-07	4.0533e-06	3	29052532	29058566	2221	HISTIDINE KINASE 4	Histidine kinase, Cytokinin signaling (Os03t0717700-01);Similar to Histidine kinase. (Os03t0717700-02)
Os03g0718800	0	20.3677317384706	-5.3482	8.1799e-06	3.7523e-05	3	29110322	29111067	746		Similar to Physical impedance induced protein. (Os03t0718800-01)
Os03g0720300	125.01042669271	43.5623016897539	1.5209	4.9348e-14	4.8446e-13	3	29200210	29208674	1392		Similar to Glutamate decarboxylase isozyme 1 (EC 4.1.1.15). (Os03t0720300-01);Similar to Glutamate decarboxylase. (Os03t0720300-02)
Os03g0720400	5.53769090910215	26.4563063506825	-2.2563	0.00066559	0.0022026	3	29209969	29212204	2098	F-box protein 170	Cyclin-like F-box domain containing protein. (Os03t0720400-01)
Os03g0721200	499.099121084185	56.6092472873508	3.1402	2.9758e-104	2.2482e-102	3	29260530	29272230	2687		Armadillo-like helical domain containing protein. (Os03t0721200-01);Similar to HEAT repeat family protein, expressed. (Os03t0721200-02)
Os03g0721400	68.808755125865	32.9797791494809	1.061	6.997e-06	3.25e-05	3	29275573	29278607	1097		Protein of unknown function DUF841, eukaryotic family protein. (Os03t0721400-01);Protein of unknown function DUF841, eukaryotic family protein. (Os03t0721400-02)
Os03g0724100	82.2406011607086	13.8442589396722	2.5706	6.0182e-16	6.6271e-15	3	29421194	29425439	1334		Phosphatidylinositol transfer protein-like, N-terminal domain containing protein. (Os03t0724100-01)
Os03g0726400	286.428225532496	86.7621882240191	1.723	1.5201e-34	3.6135e-33	3	29556656	29559551	2060		Conserved hypothetical protein. (Os03t0726400-01)
Os03g0726800	16.4363379110585	3.33421943049697	2.3015	0.00060547	0.0020233	3	29585928	29591307	1714		Similar to serine esterase family protein. (Os03t0726800-01)
Os03g0728800	38.5281899420511	15.1489534994319	1.3467	0.0001003	0.00038859	3	29766132	29774115	1542	RNA helicase 16	Similar to RNA helicase (Fragment). (Os03t0728800-01);Similar to cDNA clone:J013129E17, full insert sequence. (Os03t0728800-02)
Os03g0729000	7.83524352032538	131.266769318044	-4.0664	3.9012e-26	7.1208e-25	3	29784695	29787012	1981	EGY3	Similar to Peptidase, M50 family. (Os03t0729000-01)
Os03g0729100	24.3894046422159	183.599517770627	-2.9122	1.9794e-26	3.6513e-25	3	29788494	29791241	1731		Protein of unknown function DUF3054 domain containing protein. (Os03t0729100-01)
Os03g0731100	5.00748646035833	67.9166001386014	-3.7616	1.6303e-13	1.5523e-12	3	29931433	29932639	578		Photosystem I reaction centre subunit N family protein. (Os03t0731100-01)
Os03g0731900	604.727629595038	1603.97699516234	-1.4073	1.6559e-69	8.0373e-68	3	29950669	29953904	1864	1-hydroxy-2-methyl-2-(E)-butenyl 4-diphosphate reductase, HMBDP reductase	Similar to Isopentenyl/dimethylallyl diphosphate synthase (Fragment). (Os03t0731900-01)
Os03g0732100	19.4997413926895	273.47847633185	-3.8099	4.3784e-50	1.5247e-48	3	30003190	30014029	3268		Similar to Homeodomain protein JUBEL1. (Os03t0732100-01)
Os03g0733800	158.059837331075	31.6026015586235	2.3224	1.2341e-26	2.3059e-25	3	30062508	30066110	1581	ER membrane-localized sulfhydryl oxidase Ero1, ER membrane-localized sulfhydryl oxidase 1	Endoplasmic reticulum oxidoreductin 1 family protein. (Os03t0733800-00)
Os03g0734300	12.3125255319399	0	4.6009	0.00015805	0.00059076	3	30078328	30078899	469		Similar to Proteinase inhibitor type II CEVI57 precursor. (Os03t0734300-01)
Os03g0735000	4.35945880078255	48.2012156800106	-3.4668	2.1199e-09	1.4451e-08	3	30099369	30104572	1343	ADP-GLUCOSE PYROPHOSPHORYLASE LARGE SUBUNIT 1	Similar to Glucose-1-phosphate adenylyltransferase large subunit 2 (EC 2.7.7.27) (ADP-glucose synthase) (ADP-glucose pyrophosphorylase) (AGPASE S) (Alpha-D-glucose-1-phosphate adenyl transferase) (BLPL) (Fragment). (Os03t0735000-01);Similar to Glucose-1-phosphate adenylyltransferase. (Os03t0735000-02)
Os03g0736300	14.1387852998353	131.194286286946	-3.214	1.9608e-21	2.8656e-20	3	30181704	30185071	2179	glycoside hydrolase OsGH9A3	Similar to CEL6=CELLULASE 6 (Fragment). (Os03t0736300-01);Similar to Endoglucanase 10. (Os03t0736300-02)
Os03g0736400	5.24313288202225	24.499264511043	-2.2242	0.0011938	0.0037528	3	30188211	30191568	1467		Protein of unknown function methylase putative domain containing protein. (Os03t0736400-01);Protein of unknown function methylase putative domain containing protein. (Os03t0736400-02)
Os03g0736600	6.8926578336697	117.857408564958	-4.0958	9.5373e-24	1.5649e-22	3	30197329	30198770	1194		Similar to ATP synthase. (Os03t0736600-01)
Os03g0737200	62.917594584267	29.5005936567884	1.0927	1.21e-05	5.4246e-05	3	30215575	30223323	2998	high expression of osmotically responsive gene 1	E3-ubiquitin ligase, Modulation of the cold stress response (Os03t0737200-01)
Os03g0738400	726.556829595285	5777.54992577138	-2.9913	0	0	3	30299613	30304241	1389	serine hydroxymethyltransferase 1, chlorophyll-deficient mutant 1	Similar to Serine hydroxymethyltransferase, cytosolic (EC 2.1.2.1) (Serine methylase) (Glycine hydroxymethyltransferase) (SHMT). (Os03t0738400-01);Similar to Serine hydroxymethyltransferase. (Os03t0738400-02);Similar to Serine hydroxymethyltransferase. (Os03t0738400-03)
Os03g0738600	15.1991941973229	0	5.1272	2.1739e-05	9.4062e-05	3	30315456	30318959	2927	LIPOXYGENASE L2	Lipoxygenase, Seed germination and longevity (Os03t0738600-01)
Os03g0739700	26.7458688588551	0	6.2055	2.0557e-08	1.2771e-07	3	30349191	30350948	1297		Uncharacterised protein family UPF0114 domain containing protein. (Os03t0739700-01)
Os03g0743500	266.575014507311	26.601272412878	3.325	7.0567e-59	2.8583e-57	3	30517480	30519662	1488	CALMODULIN-LIKE PROTEIN 4	Calcium-binding EF-hand domain containing protein. (Os03t0743500-01);Similar to Calmodulin 1 (Fragment). (Os03t0743500-02)
Os03g0743900	27.6884545455108	245.355060265919	-3.1475	7.9786e-38	2.057e-36	3	30532225	30535298	1590	ATP sulfurylase	Similar to ATP sulfurylase. (Os03t0743900-01)
Os03g0744600	449.613372534762	108.362131491152	2.0528	3.6596e-64	1.5978e-62	3	30560821	30563674	1110		Similar to Ripening-associated protein (Fragment). (Os03t0744600-01)
Os03g0744700	9.72041489363676	267.172452626345	-4.7806	1.7932e-56	7.0495e-55	3	30593512	30596056	1142		Conserved hypothetical protein. (Os03t0744700-01)
Os03g0745400	49.6624833656714	111.98628304604	-1.1731	0.00011637	0.00044579	3	30626684	30631356	1901		Conserved hypothetical protein. (Os03t0745400-01);Hypothetical conserved gene. (Os03t0745400-02)
Os03g0745550	21.9151172147447	5.36374430123426	2.0306	0.00020572	0.00075192	3	30633708	30636490	903		Conserved hypothetical protein. (Os03t0745550-01)
Os03g0746800	32.2835597679572	9.78520919819764	1.7221	3.8916e-05	0.00016108	3	30701249	30704661	1707	OsWD40-92	WD-40 repeat containing protein. (Os03t0746800-01)
Os03g0747300	86.0109439073313	35.8791003933914	1.2614	2.3199e-08	1.433e-07	3	30736468	30740258	1417		Protein of unknown function DUF124 family protein. (Os03t0747300-01)
Os03g0747700	0	18.8455880854177	-4.862	2.4295e-05	0.00010429	3	30755832	30757457	886		Similar to photosystem II 11 kDa protein-related. (Os03t0747700-01)
Os03g0748700	150.51915183783	64.5098976770067	1.2224	4.168e-13	3.8627e-12	3	30810342	30814716	1801	IRON-SULFUR CLUSTER PROTEIN 38	Iron hydrogenase domain containing protein. (Os03t0748700-01)
Os03g0748800	35.5236980658361	16.3086819969961	1.1231	0.00082591	0.0026785	3	30815621	30822590	3945		Similar to Helicase associated domain family protein, expressed. (Os03t0748800-01)
Os03g0748900	78.6469932303337	29.7905257811795	1.4005	1.2701e-08	8.0517e-08	3	30825190	30829241	1402		Aldo/keto reductase domain containing protein. (Os03t0748900-01)
Os03g0749300	34.6989355900124	10.6550055713708	1.7034	2.251e-05	9.7204e-05	3	30853039	30857323	1858	periplasmic beta-glucosidase 1	Similar to Exoglucanase precursor. (Os03t0749300-01);Similar to Exoglucanase precursor. (Os03t0749300-02);Similar to Exoglucanase. (Os03t0749300-03);Similar to Cell wall beta-glucosidase. (Os03t0749300-04)
Os03g0750100	7.24612746616558	62.8427879617582	-3.1165	9.7559e-11	7.6431e-10	3	30904264	30909752	1062		Similar to TPR Domain containing protein, expressed. (Os03t0750100-00)
Os03g0751400	0	53.6374430123426	-8.8305	2.5461e-11	2.0988e-10	3	30981065	30984498	876		Similar to 50S ribosomal protein l6. (Os03t0751400-01)
Os03g0754800	102.624016634638	40.9529125702346	1.3253	3.2226e-10	2.3849e-09	3	31130170	31133651	1708		Mitochondrial substrate carrier family protein. (Os03t0754800-01)
Os03g0756000	139.443770019625	66.2494904233529	1.0737	1.1605e-10	9.0225e-10	3	31203316	31205287	946		Similar to 60S ribosomal protein L13a-4. (Os03t0756000-01)
Os03g0756700	66.8057605417217	25.0791287598251	1.4135	1.3411e-07	7.6056e-07	3	31250552	31255800	3122		Hypothetical conserved gene. (Os03t0756700-01)
Os03g0757000	109.104293230396	2.97180427500817	5.1982	4.9319e-30	1.0263e-28	3	31281967	31284608	1359		UDP-glucuronosyl/UDP-glucosyltransferase domain containing protein. (Os03t0757000-01)
Os03g0757200	1.29605531915157	23.0496038890878	-4.1525	8.0275e-06	3.6888e-05	3	31294568	31297066	1579		UDP-glucuronosyl/UDP-glucosyltransferase family protein. (Os03t0757200-01)
Os03g0758100	3.71143114120676	21.5274602360348	-2.5361	0.00085098	0.0027531	3	31332033	31337809	3049	Starch phosphorylase 1, plastidial starch phosphorylase1, plastidial starch phosphorylase 1, Plastidic a-1, 4-glucan phosphorylase 2	Similar to Phosphorylase (Fragment). (Os03t0758100-01)
Os03g0758900	35.1113168279243	16.6710971524849	1.0746	0.0012152	0.003813	3	31391410	31394044	1608	WRKY GENE 4	Similar to predicted protein. (Os03t0758900-01)
Os03g0759500	11.0164702127883	1.15972849756417	3.2478	0.0011081	0.0035053	3	31410884	31413316	2080	ORIGIN RECOGNITION COMPLEX 5	Origin recognition complex 5. (Os03t0759500-01)
Os03g0760000	13.3729344294275	0	4.7412	7.6973e-05	0.00030419	3	31436337	31437955	1619		Cytochrome P450 family protein. (Os03t0760000-01)
Os03g0760200	94.9065963251443	32.3999149006989	1.5505	3.1616e-11	2.5792e-10	3	31443454	31446045	1866	BENTAZON LETHAL	Cytochrome P450 family protein. (Os03t0760200-01)
Os03g0760700	19.3819181818575	4.49394792806114	2.1087	0.00036947	0.0012913	3	31460436	31463570	1383		Similar to Aspartate-semialdehyde dehydrogenase (EC 1.2.1.11) (Fragment). (Os03t0760700-01)
Os03g0761100	324.78	38.9233876994973	3.0608	3.3644e-67	1.5673e-65	3	31472117	31474811	1646	protein phosphatase 2C34, protein phosphatase 2C 34, protein phosphatase 55, BTH-induced protein phosphatase 2C 2	Protein phosphatase 2C-like protein. (Os03t0761100-01);Similar to protein phosphatase 2C family protein / PP2C family protein. (Os03t0761100-02);Protein phosphatase 2C-like protein. (Os03t0761100-03)
Os03g0765400	504.931370020367	40.3005652903547	3.6472	1.5072e-116	1.316e-114	3	31690975	31696827	1561		Similar to nucleoporin p58/p45. (Os03t0765400-01);Conserved hypothetical protein. (Os03t0765400-02)
Os03g0765900	3.2990499032949	626.833252933431	-7.5699	2.41e-129	2.3265e-127	3	31725194	31725857	581		PetM of cytochrome b6/f complex subunit 7 domain containing protein. (Os03t0765900-01)
Os03g0766000	77.4098495165982	32.4723979317966	1.2533	1.2993e-07	7.3809e-07	3	31726005	31732261	1122		Similar to seven transmembrane domain protein. (Os03t0766000-01)
Os03g0766800	123.950017795223	19.642901427493	2.6577	6.6103e-24	1.0971e-22	3	31758042	31758599	558		Conserved hypothetical protein. (Os03t0766800-01)
Os03g0766900	27.5706313346788	10.582522540273	1.3814	0.00083377	0.002702	3	31759195	31767544	2579		Allene oxide synthase. (Os03t0766900-01);Allene oxide synthase. (Os03t0766900-02)
Os03g0769100	4.35945880078255	104.158115687482	-4.5785	1.3598e-22	2.1154e-21	3	31845464	31847238	552	RIBOSOMAL PROTEIN S9	Similar to 9S ribosomal protein. (Os03t0769100-01);Non-protein coding transcript. (Os03t0769100-02)
Os03g0769700	51.7833011606467	0	7.8957	2.1048e-13	1.9877e-12	3	31867214	31867887	674		Uncharacterised conserved protein UCP031279 domain containing protein. (Os03t0769700-01)
Os03g0769800	199.474695938509	30.4428730610593	2.712	4.1457e-38	1.0784e-36	3	31869151	31871497	2347		Similar to Homeodomain-leucine zipper protein interfascicular fiberless 1 (Revoluta). (Os03t0769800-01)
Os03g0772300	93.7872758222407	281.306643690408	-1.5847	1.407e-16	1.6001e-15	3	31998154	32000618	2140		Conserved hypothetical protein. (Os03t0772300-01)
Os03g0772600	337.327852611903	34.2844737092406	3.2985	1.3e-73	6.6442e-72	3	32008474	32010598	2125		Similar to Lectin-like receptor kinase 7;2. (Os03t0772600-01)
Os03g0773150	97.9699998067753	42.4025731921898	1.2082	6.3412e-09	4.1223e-08	3	32041607	32043400	498		40S ribosomal protein S29. (Os03t0773150-00)
Os03g0773600	2.65102224371911	28.2683821281265	-3.4146	5.3111e-06	2.5078e-05	3	32064251	32071104	2066	KIN8B	Kinesin, motor region domain containing protein. (Os03t0773600-01);Hypothetical conserved gene. (Os03t0773600-02)
Os03g0773700	2.59211063830313	68.5689474184813	-4.7254	1.2458e-15	1.3538e-14	3	32079178	32082438	3029	RECEPTOR-LIKE CYTOPLASMIC KINASE 117	Similar to Receptor-like protein kinase 2. (Os03t0773700-01)
Os03g0773800	231.110228046891	2422.31041625605	-3.3897	0	0	3	32086041	32089677	1347		Similar to Malate dehydrogenase, glyoxysomal precursor (EC 1.1.1.37) (mbNAD-MDH). (Os03t0773800-01);Similar to Malate dehydrogenase, glyoxysomal precursor (EC 1.1.1.37) (mbNAD-MDH). (Os03t0773800-02);Similar to Malate dehydrogenase, glyoxysomal precursor (EC 1.1.1.37) (mbNAD-MDH). (Os03t0773800-03)
Os03g0774300	120.061851837768	442.218972727436	-1.881	1.8768e-33	4.3025e-32	3	32096850	32103996	1568		HAD superfamily (subfamily IG) hydrolase, 5'-Nucleotidase protein. (Os03t0774300-01);Similar to cDNA clone:J013088P07, full insert sequence. (Os03t0774300-02);Similar to cDNA clone:J013088P07, full insert sequence. (Os03t0774300-03)
Os03g0774400	8.77782920698107	40.8079465080391	-2.2169	3.0231e-05	0.0001275	3	32107062	32109944	1871		Similar to predicted protein. (Os03t0774400-01)
Os03g0775000	0	12.9744625664991	-5.461	0.00035897	0.0012574	3	32136863	32139508	1129		Leucine carboxyl methyltransferase domain containing protein. (Os03t0775000-00)
Os03g0775300	25.3909019342875	5.58119339452754	2.1857	3.2921e-05	0.00013825	3	32147180	32150669	2130		Flavodoxin/nitric oxide synthase domain containing protein. (Os03t0775300-01)
Os03g0777000	12.6659951644358	1.30469455975969	3.2792	0.00044926	0.0015413	3	32234319	32236419	1404	NAC DOMAIN-CONTAINING PROTEIN 66	Similar to NAC-domain containing protein 19 (ANAC019) (ANAC) (Abscicic-acid- responsive NAC). (Os03t0777000-01)
Os03g0778100	25.7443715667834	2237.55116998786	-6.4415	0	0	3	32273066	32274174	984	PHOTOSYSTEM I SUBUNIT	Similar to Photosystem-1 F subunit. (Os03t0778100-01);Similar to Photosystem-1 F subunit. (Os03t0778100-02);Similar to Photosystem-1 F subunit. (Os03t0778100-03)
Os03g0780500	47.6594887815281	8.26306554514468	2.528	9.9505e-10	7.0661e-09	3	32365754	32371146	1895	cystathionine b-synthase domain containing protein OsCBSIMPDH1, CBS domain containing protein OsCBSIMPDH1	Similar to inosine-5-monophosphate dehydrogenase 2. (Os03t0780500-01);Similar to Inosine-5'-monophosphate dehydrogenase (EC 1.1.1.205) (IMP dehydrogenase) (IMPDH) (IMPD). (Os03t0780500-02)
Os03g0780600	8.01197833657332	52.7676466391695	-2.7194	4.5676e-08	2.7321e-07	3	32371758	32374722	1067	BETA-TUBULIN 7	Tubulin beta-1 chain (Beta-1 tubulin). (Os03t0780600-01);Non-protein coding transcript. (Os03t0780600-02)
Os03g0780800	0	14.206674095161	-4.0069	0.0005404	0.0018226	3	32375907	32378463	1136	FATTY ACID 2-HYDROXYLASE 2	Fatty acid 2-hydroxylase, Resistance to rice blast fungus infection (Os03t0780800-01);Fatty acid hydroxylase domain containing protein. (Os03t0780800-02)
Os03g0780900	12.9016415860997	2.24697396403057	2.5215	0.0014971	0.0046036	3	32379925	32383791	2098		Protein of unknown function DUF858, methyltransferase-like family protein. (Os03t0780900-01)
Os03g0781000	14.7868129594111	91.2561361520802	-2.6256	2.0865e-12	1.8555e-11	3	32384836	32388229	2213		Conserved hypothetical protein. (Os03t0781000-01)
Os03g0781300	17.7913048356261	0	4.3544	6.8095e-06	3.1663e-05	3	32393527	32394430	547		Conserved hypothetical protein. (Os03t0781300-01)
Os03g0781400	1.06040889748765	36.1690325177824	-5.0921	3.6215e-09	2.4138e-08	3	32394938	32397257	1312		Ribose 5-phosphate isomerase family protein. (Os03t0781400-01);Similar to ribose-5-phosphate isomerase. (Os03t0781400-02)
Os03g0781501	83.1831868473642	33.7046094604585	1.3033	2.0962e-08	1.3009e-07	3	32398404	32399832	399	-	-
Os03g0782200	0	240.063798995782	-8.6707	5.3205e-46	1.6902e-44	3	32423241	32424487	1247		Hypothetical protein. (Os03t0782200-01)
Os03g0782500	43.7713228240734	1121.24000805125	-4.679	1.5804e-228	2.6154e-226	3	32432551	32435839	2003	PIL13	Phytochrome-interacting factor-like bHLH protein, Stress-responsive transcription factor, Regulator of reduced internode elongation under drought conditions (Os03t0782500-01)
Os03g0784000	3.2990499032949	39.7931840726704	-3.5924	3.1539e-08	1.9223e-07	3	32532282	32539857	2597		Similar to deoxyribodipyrimidine photolyase. (Os03t0784000-01);Similar to deoxyribodipyrimidine photolyase. (Os03t0784000-02);FAD dependent oxidoreductase family protein. (Os03t0784000-03)
Os03g0784400	140.504178917113	63.4226522105403	1.1475	1.5947e-11	1.3316e-10	3	32554569	32560144	1030		Protein of unknown function DUF1692 domain containing protein. (Os03t0784400-01);Similar to predicted protein. (Os03t0784400-02)
Os03g0784600	35.3469632495882	11.7422510378372	1.5899	3.9363e-05	0.00016282	3	32562874	32565104	1720		Conserved hypothetical protein. (Os03t0784600-01)
Os03g0785200	1.94408297872735	111.478901828355	-5.8415	7.7746e-26	1.4014e-24	3	32590198	32591451	1254		Mitochodrial transcription termination factor-related family protein. (Os03t0785200-01)
Os03g0786100	46.5990798840404	555.147535177746	-3.5745	1.846e-94	1.2433e-92	3	32628790	32632431	1555	GLYCOLATE OXIDASE 1	Similar to Glycolate oxidase (EC 1.1.3.15) (Fragment). (Os03t0786100-01);Similar to Glycolate oxidase (EC 1.1.3.15) (Fragment). (Os03t0786100-02)
Os03g0786400	0	95.8225671112391	-7.2082	1.0329e-21	1.534e-20	3	32645695	32646908	1214	DROUGHT AND SALT TOLERANCE, zinc finger transcription factor DST	C2H2 zinc finger transcription factor, Drought and salt tolerance, Stomatal aperture control (Os03t0786400-01)
Os03g0786500	0	11.8872171000327	-5.6566	0.00061208	0.0020402	3	32656085	32660637	1471		Similar to Glycine-rich protein 2. (Os03t0786500-01)
Os03g0787000	13.9620504835873	2.17449093293281	2.6828	0.00067869	0.0022412	3	32694811	32696014	1204		Similar to Syntaxin. (Os03t0787000-01)
Os03g0787600	25.2141671180396	61.8280255263895	-1.294	0.001487	0.004579	3	32715361	32716307	910		Conserved hypothetical protein. (Os03t0787600-01);Conserved hypothetical protein. (Os03t0787600-02)
Os03g0788200	0	11.5248019445439	-4.1525	0.0015949	0.0048809	3	32739765	32742267	678		MD-2-related lipid-recognition domain containing protein. (Os03t0788200-01)
Os03g0790500	9.13129883947695	0	5.3921	0.00097368	0.0031079	3	32851444	32852765	1322	ga insensitive dwarf1, ga insensitive dwarf 1	Alpha/beta hydrolase fold-3 domain containing protein. (Os03t0790500-01)
Os03g0790700	12.4892603481878	0	3.9694	0.00022064	0.00080124	3	32869350	32877275	4272	aldehyde oxidase	Aldehyde oxidase-2. (Os03t0790700-01)
Os03g0794200	17.850216441042	1.81207577744401	3.3002	2.9727e-05	0.00012571	3	33034615	33035286	672		Similar to N-acetyltransferase. (Os03t0794200-00)
Os03g0794500	339.743228433959	36.9663458598578	3.2002	1.4625e-72	7.3661e-71	3	33038059	33041471	1680	GLUTAMATE DEHYDROGENASE 1	Similar to Glutamate dehydrogenase (EC 1.4.1.3) (GDH). (Os03t0794500-01)
Os03g0794700	118.707	43.0549204720696	1.4632	7.2176e-13	6.6009e-12	3	33045524	33047408	1013		Similar to 40S ribosomal protein S18. (Os03t0794700-01)
Os03g0795000	51.1941851064869	107.347369055783	-1.0682	0.00067702	0.002237	3	33065377	33070873	2082		Biopterin transport-related protein BT1 family protein. (Os03t0795000-01)
Os03g0795200	16.4952495164745	50.7381217684322	-1.621	0.00033905	0.0011924	3	33078797	33080790	1994		Pentatricopeptide repeat domain containing protein. (Os03t0795200-01)
Os03g0795800	120.415321470264	47.766317493424	1.334	8.0485e-12	6.8557e-11	3	33103037	33105394	753		Uncharacterised protein family UPF0005 domain containing protein. (Os03t0795800-01);Similar to transmembrane BAX inhibitor motif-containing protein 4. (Os03t0795800-02)
Os03g0796400	28.1597473888386	4.85636308354994	2.5357	2.5592e-06	1.2577e-05	3	33138623	33141486	1449	OsSTA115	EMSY N-terminal domain containing protein. (Os03t0796400-01)
Os03g0796501	171.786241392999	46.2441738403711	1.8933	1.4303e-23	2.3228e-22	3	33143530	33146079	1597		Similar to 60S ribosomal protein L4 (L1). (Os03t0796501-00)
Os03g0796900	87.7193804643947	37.0388288909555	1.2439	2.2231e-08	1.3757e-07	3	33187429	33191788	1718	ENDOSPERM BZIP	bZIP transcription factor, Globulin gene promoter in endosperm (Os03t0796900-01)
Os03g0797600	24.2126698259679	64.4374146459089	-1.4121	0.00039644	0.0013741	3	33233106	33236943	1192	basic helix-loop-helix protein 098	Similar to Helix-loop-helix protein homolog. (Os03t0797600-01);Similar to BHLH transcription factor. (Os03t0797600-02)
Os03g0798600	103.861160348373	40.7354634769413	1.3503	1.584e-10	1.2173e-09	3	33290841	33293309	755		Similar to 40S ribosomal protein S15 (Fragment). (Os03t0798600-01)
Os03g0799700	1.23714371373559	34.9368209891205	-4.8197	9.6657e-09	6.2068e-08	3	33334437	33338509	1911		GTP1/OBG subdomain containing protein. (Os03t0799700-01)
Os03g0800800	28.6310402321664	7.10333704758051	2.011	2.4346e-05	0.00010443	3	33394172	33402259	3042		Forkhead-associated domain containing protein. (Os03t0800800-01)
Os03g0801900	27.099338491351	6.66843886099395	2.0228	3.8017e-05	0.00015759	3	33453405	33456855	1459		Protein of unknown function DUF569 family protein. (Os03t0801900-01)
Os03g0802200	12.1357907156919	1.37717759085745	3.1395	0.00072348	0.0023711	3	33471596	33472293	587	-	-
Os03g0802500	82.1227779498766	8.48051463843796	3.2756	4.1684e-19	5.3773e-18	3	33482291	33484111	1821		ATPase, AAA-type, core domain containing protein. (Os03t0802500-01)
Os03g0802700	52.8437100581344	21.0200790183505	1.33	6.144e-06	2.8753e-05	3	33489601	33493527	2040	RNA helicase 27	RH27 helicase (Fragment). (Os03t0802700-01)
Os03g0803900	8.89565241781303	34.9368209891205	-1.9736	0.00042445	0.0014636	3	33546574	33551064	3827		Similar to predicted protein. (Os03t0803900-01)
Os03g0804800	101.975988975062	43.2723695653629	1.2367	1.855e-09	1.2735e-08	3	33592786	33598072	2065		Similar to Cct8-prov protein. (Os03t0804800-01)
Os03g0805100	10.0738845261326	39.2133198238883	-1.9607	0.00020396	0.00074598	3	33605547	33612423	1634		Similar to Squalene synthase (EC 2.5.1.21). (Os03t0805100-01)
Os03g0805200	221.625459574918	81.4709269538826	1.4438	2.3123e-22	3.562e-21	3	33612511	33617779	2457	RNA helicase 37	Similar to RNA helicase (Fragment). (Os03t0805200-01)
Os03g0805400	111.401845841619	25.6589930086072	2.1182	1.1517e-17	1.3888e-16	3	33627374	33630285	1472		Phosphatidic acid phosphatase type 2/haloperoxidase domain containing protein. (Os03t0805400-01);Phosphatidic acid phosphatase type 2/haloperoxidase domain containing protein. (Os03t0805400-02);Similar to phosphoric ester hydrolase. (Os03t0805400-03)
Os03g0805600	91.1951651839376	342.047423750331	-1.9072	7.9614e-27	1.5005e-25	3	33638650	33641123	850		Similar to pheophorbide a oxygenase. (Os03t0805600-00)
Os03g0806600	427.521520503769	160.912329037028	1.4097	1.776e-40	4.9456e-39	3	33697176	33698442	887		Conserved hypothetical protein. (Os03t0806600-01)
Os03g0806800	0	13.7717759085745	-5.8689	0.00022027	0.00080007	3	33716907	33717725	583		Conserved hypothetical protein. (Os03t0806800-01);Conserved hypothetical protein. (Os03t0806800-02)
Os03g0806900	139.384858414209	43.5623016897539	1.6779	3.692e-17	4.3289e-16	3	33718560	33720590	734		Similar to Cytochrome-C reductase 14 kDa subunit (EC 1.10.2.2) (Fragment). (Os03t0806900-01)
Os03g0807000	16.8487191489704	1.30469455975969	3.6909	2.592e-05	0.00011063	3	33722011	33724850	2840		Conserved hypothetical protein. (Os03t0807000-01)
Os03g0807400	25.0963439072076	84.660180322184	-1.7542	6.7836e-07	3.5828e-06	3	33744048	33749491	3407		Pentatricopeptide repeat domain containing protein. (Os03t0807400-01)
Os03g0807800	156.056842746932	62.3354067440739	1.3239	9.2687e-15	9.4964e-14	3	33769018	33770893	1083	Omnipotent suppressor protein SUP44	Similar to 40S ribosomal protein S2 (Fragment). (Os03t0807800-01)
Os03g0808100	2.17972940039127	28.1958990970288	-3.6933	2.4148e-06	1.1911e-05	3	33780015	33786259	2232	CELLULOSE SYNTHASE A2	Similar to Cellulose synthase-5. (Os03t0808100-01);Similar to Cellulose synthase BoCesA5. (Os03t0808100-02);Similar to Cellulose synthase BoCesA5. (Os03t0808100-03)
Os03g0808300	6.42136499034186	32.7623300561877	-2.3511	9.5013e-05	0.00036968	3	33791008	33792733	1234	REMORIN 4.2	Remorin, C-terminal region domain containing protein. (Os03t0808300-01)
Os03g0809300	262.569025339024	95.3876689246526	1.4608	1.5368e-26	2.8564e-25	3	33845782	33849847	2190	Protein phosphatase 57	Sporulation stage II, protein E C-terminal domain containing protein. (Os03t0809300-01)
Os03g0809400	28.3953938105025	11.8872171000327	1.2562	0.001366	0.0042418	3	33850363	33855273	1688		Hypothetical conserved gene. (Os03t0809400-00)
Os03g0810600	123.773282978975	58.7112551891858	1.076	1.2059e-09	8.4562e-09	3	33927612	33933844	1938		Miro-like domain containing protein. (Os03t0810600-01);Similar to ATP/GTP/Ca++ binding protein. (Os03t0810600-02);Similar to predicted protein. (Os03t0810600-03)
Os03g0811100	6.24463017409392	176.06128253646	-4.8173	6.11e-38	1.5847e-36	3	33955293	33961962	1994	magnesium chelatase subunit ChlD, magnesium-chelatase ChlD subunit, yellow-green leaf mutant 98, yellow-green leaf 7, magnesium-chelatase ChlD protein	Magnesium-chelatase subunit ChlD, Chlorophyll synthesis, Chloroplast development (Os03t0811100-01);Similar to Chloroplast Mg-chelatase subunit XANTHA-G. (Os03t0811100-02)
Os03g0815100	494.680750677987	65.2347279879843	2.9228	9.1416e-98	6.4052e-96	3	34166100	34167521	1293	SNAC1: stress-responsive NAC1, stress-responsive NAC 1, stress-induced transcription factor NAC1, NAC domain protein 9, NAC domain-containing protein 2, NAC domain-containing protein 33, NAC domain-containing protein 43, NAC domain-containing protein 44	Similar to OsNAC6 protein. (Os03t0815100-01)
Os03g0815200	871.008086075269	161.637159348005	2.4299	5.4301e-145	5.9719e-143	3	34167824	34173328	1130		Similar to Methylenetetrahydrofolate reductase (EC 1.5.1.20). (Os03t0815200-01);Similar to Methylenetetrahydrofolate reductase. (Os03t0815200-02);Similar to Methylenetetrahydrofolate reductase. (Os03t0815200-03);Similar to Methylenetetrahydrofolate reductase (Fragment). (Os03t0815200-04)
Os03g0815400	6.5980998065898	126.482889265592	-4.2607	5.1019e-26	9.2928e-25	3	34174779	34176667	933		Ribosomal protein L17-like protein. (Os03t0815400-01)
Os03g0817200	112.580077949938	21.8898753915236	2.3626	9.7408e-20	1.2946e-18	3	34271361	34273067	1515	aromatic and neutral amino acid transporter 2	Amino acid transporter, transmembrane domain containing protein. (Os03t0817200-01)
Os03g0817800	0	19.9328335518841	-8.4024	3.172e-05	0.00013349	3	34311282	34314797	2087	trichome birefringence-like 6	Protein of unknown function DUF231 domain containing protein. (Os03t0817800-01);Conserved hypothetical protein. (Os03t0817800-02);Protein of unknown function DUF231 domain containing protein. (Os03t0817800-03)
Os03g0817900	2.88666866538304	27.6885178793444	-3.2618	1.0741e-05	4.8504e-05	3	34320518	34325381	2027	trichome birefringence-like 5	Protein of unknown function DUF231, plant domain containing protein. (Os03t0817900-01)
Os03g0818100	96.0259168280479	16.2361989658983	2.5642	2.5314e-18	3.1759e-17	3	34334756	34340133	1786		Histidine acid phosphatase family protein. (Os03t0818100-01);Similar to Multiple inositol polyphosphate phosphatase PhyIIa2. (Os03t0818100-02)
Os03g0818400	46.0099638298806	18.9180711165154	1.2822	3.6833e-05	0.00015323	3	34347178	34349415	934		Similar to 40S ribosomal protein S23 (S12). (Os03t0818400-01);Similar to 40S ribosomal protein S23 (S12). (Os03t0818400-02)
Os03g0819600	3.77034274662274	54.724688478809	-3.8594	2.2034e-11	1.8251e-10	3	34394508	34395638	855	gold hull and internode 1, chalcone isomerase, chalcone flavonone isomerase	Chalcone isomerase (EC 5.5.1.6). (Os03t0819600-01);Chalcone isomerase (EC 5.5.1.6). (Os03t0819600-02)
Os03g0821250	13.2551112185956	140.472114267459	-3.4057	3.8807e-24	6.5216e-23	3	34464252	34465038	787		Conserved hypothetical protein. (Os03t0821250-00)
Os03g0821800	46.1277870407126	20.4402147695684	1.1742	9.0038e-05	0.00035135	3	34498278	34501291	1348		Glycosyl transferase, family 2 domain containing protein. (Os03t0821800-01)
Os03g0823400	118.824708124032	240.426214151271	-1.0168	1.5592e-06	7.8465e-06	3	34567109	34568087	874		Similar to Bowman-Birk type trypsin inhibitor (WTI). (Os03t0823400-01)
Os03g0824100	115.290011799074	50.6656387373345	1.1862	4.6762e-10	3.4184e-09	3	34610054	34614454	3169	plastid transcriptionally active chromosome protein 2	Pentatricopeptide repeat protein, Regulation of chloroplast development (Os03t0824100-01)
Os03g0825500	3.12231508704696	27.1086536305624	-3.1181	2.1276e-05	9.2209e-05	3	34671302	34674491	1380		Transcription antitermination protein, NusG, N-terminal domain containing protein. (Os03t0825500-01)
Os03g0825700	108.515177176236	47.1139702135442	1.2037	1.0733e-09	7.5815e-09	3	34680009	34687904	3032	DEFECTIVE IN EXINE PATTERN FORMATION 1, Defective in Exine Formation 1	Ca<sup>2+</sup> binding protein, Regulation of tapetal cell degradation and pollen formation (Os03t0825700-01)
Os03g0826200	2.29755261122323	228.611480082336	-6.6367	9.4806e-51	3.3416e-49	3	34707024	34707736	583		Conserved hypothetical protein. (Os03t0826200-01)
Os03g0826700	52.5491520310545	15.9462668415073	1.7204	1.5573e-07	8.7603e-07	3	34728221	34731529	1228		SAM (and some other nucleotide) binding motif domain containing protein. (Os03t0826700-02)
Os03g0826800	529.792067505911	25.8764421019004	4.3557	3.6736e-133	3.627e-131	3	34733490	34734706	972		Conserved hypothetical protein. (Os03t0826800-01)
Os03g0826900	327.666349323683	50.0132914574546	2.7118	1.8462e-61	7.7678e-60	3	34739011	34740504	1285	endosperm-specific gene 58	Conserved hypothetical protein. (Os03t0826900-01)
Os03g0827700	17.909128046458	328.130681779561	-4.1955	4.135e-64	1.8008e-62	3	34765940	34772284	2229	RNA helicase 3	Similar to ATP-dependent RNA helicase. (Os03t0827700-01);Similar to cDNA clone:J013043E01, full insert sequence. (Os03t0827700-02)
Os03g0828100	14.0798736944193	197.951157927983	-3.8134	9.2174e-37	2.3179e-35	3	34785473	34787245	706	RPL18	Similar to 50S ribosomal protein L18, chloroplastic. (Os03t0828100-01);Similar to 50S ribosomal protein L18. (Os03t0828100-02)
Os03g0828300	25.1552555126236	0	6.854	8.9399e-08	5.1695e-07	3	34792025	34793842	1713		Similar to (1-4)-beta-mannan endohydrolase-like protein. (Os03t0828300-01)
Os03g0829000	53.1382680852143	18.6281389921244	1.5123	9.8201e-07	5.0846e-06	3	34817125	34820370	1010	FAHD2	Fumarylacetoacetase, C-terminal-related domain containing protein. (Os03t0829000-01);Fumarylacetoacetase, C-terminal-related domain containing protein. (Os03t0829000-02);Fumarylacetoacetase, C-terminal-related domain containing protein. (Os03t0829000-03)
Os03g0830400	24.9196090909597	0	5.6181	5.0843e-08	3.0246e-07	3	34878043	34878992	839		PGPS/D12. (Os03t0830400-01)
Os03g0830500	19.3230065764415	0	5.2722	1.6307e-06	8.185e-06	3	34883520	34884578	825	FW2.2-like 7	Similar to PGPS/D12. (Os03t0830500-01)
Os03g0831100	22.2096752418246	5.58119339452754	1.9925	0.00021637	0.00078673	3	34906648	34912027	2279		Armadillo-like helical domain containing protein. (Os03t0831100-01)
Os03g0831500	21.3260011605849	4.78388005245218	2.1564	0.00015745	0.00058874	3	34923939	34926673	1459		Similar to Phosphoribosylformylglycinamidine cyclo-ligase, chloroplast/mitochondrial precursor (EC 6.3.3.1) (AIRS) (Phosphoribosyl-aminoimidazole synthetase) (AIR synthase) (VUpur5). (Os03t0831500-01)
Os03g0832600	226.456211219028	103.650734469797	1.1275	2.5918e-17	3.0638e-16	3	34974719	34980179	1922		Similar to Galactokinase (EC 2.7.1.6) (Galactose kinase). (Os03t0832600-01)
Os03g0833700	69.3978711800248	17.4684104945602	1.9901	6.3766e-11	5.0758e-10	3	35029108	35031786	1494		RNA 3'-terminal phosphate cyclase family protein. (Os03t0833700-01)
Os03g0833900	25.0963439072076	69.4387437916544	-1.4683	0.00013352	0.00050535	3	35041999	35044654	1163		Similar to Cytosine deaminase (EC 3.5.4.1). (Os03t0833900-02);Similar to Cytidine/deoxycytidylate deaminase family protein. (Os03t0833900-03)
Os03g0835100	73.2271255320636	192.87734575114	-1.3972	1.3189e-09	9.2002e-09	3	35084708	35088492	3785		Similar to Chloroplast protein import component Toc159. (Os03t0835100-00)
Os03g0835400	99.0893203096789	15.5838516860185	2.6687	1.6949e-19	2.2329e-18	3	35100372	35103525	1368	ETFA	Similar to Uvs101. (Os03t0835400-01)
Os03g0836200	330.140636751154	141.124461547339	1.2261	5.436e-27	1.0335e-25	3	35134125	35137266	1715	zinc finger-containing glycine-rich RNA-binding protein 1	Similar to RNA-binding protein RZ-1. (Os03t0836200-01);Similar to RNA-binding protein RZ-1. (Os03t0836200-02);Similar to RNA-binding protein RZ-1. (Os03t0836200-03)
Os03g0837100	4.65401682786245	27.7610009104422	-2.5765	0.00012898	0.00048925	3	35177757	35183273	2506	CELLULOSE SYNTHASE A5	Similar to Cellulose synthase-6. (Os03t0837100-01);Similar to cDNA clone:J023086F23, full insert sequence. (Os03t0837100-02);Similar to cDNA clone:J023086F23, full insert sequence. (Os03t0837100-03)
Os03g0838100	59.913102708052	28.7032803147131	1.0617	2.731e-05	0.0001162	3	35219477	35222805	3130	RECEPTOR-LIKE CYTOPLASMIC KINASE 121	Serine/threonine protein kinase-related domain containing protein. (Os03t0838100-01);Serine/threonine protein kinase-related domain containing protein. (Os03t0838100-02);Serine/threonine protein kinase-related domain containing protein. (Os03t0838100-04)
Os03g0838900	12.6659951644358	110.246690299693	-3.1217	9.6115e-18	1.1671e-16	3	35252892	35255136	1018		Mitochodrial transcription termination factor-related domain containing protein. (Os03t0838900-01)
Os03g0839900	176.499169826277	78.6440887410699	1.1663	2.3761e-14	2.3853e-13	3	35312453	35317359	3428	RECEPTOR-LIKE CYTOPLASMIC KINASE 122	Serine/threonine protein kinase-related domain containing protein. (Os03t0839900-01);Serine/threonine protein kinase-related domain containing protein. (Os03t0839900-02)
Os03g0841900	6.06789535784597	60.1609158111411	-3.3096	6.2631e-11	4.99e-10	3	35393753	35398295	1951		Similar to carotenoid isomerase 1. (Os03t0841900-00)
Os03g0843200	11.3699398452842	102.635972034429	-3.1742	6.6606e-17	7.6749e-16	3	35438696	35440969	647		Protein of unknown function DUF901 family protein. (Os03t0843200-01)
Os03g0843300	213.083276789601	98.576922292954	1.1121	3.9288e-16	4.3707e-15	3	35441296	35443615	1354	LATE EMBRYOGENESIS ABUNDANT PROTEIN 7	Late embryogenesis abundant protein 2 family protein. (Os03t0843300-01);Late embryogenesis abundant protein 2 family protein. (Os03t0843300-02)
Os03g0843400	6.12680696326195	149.677459216875	-4.6106	7.3414e-32	1.5966e-30	3	35444425	35446363	1048		Similar to 30S ribosomal protein S6, chloroplast precursor (Fragment). (Os03t0843400-01)
Os03g0843600	62.1517437138593	25.2240948220206	1.301	1.3076e-06	6.6517e-06	3	35453423	35460386	3201	CASTOR	Ion channel DMI1.,Cation channen protein. (Os03t0843600-01)
Os03g0843800	0	39.4307689171816	-7.8016	1.8026e-09	1.2395e-08	3	35467632	35469813	1011	HARMLESS TO OZONE LAYER 1	Methyl chloride transferase. (Os03t0843800-00)
Os03g0844100	35.7004328820841	168.812979426684	-2.2414	1.1766e-17	1.4178e-16	3	35480696	35486307	1640	RECEPTOR-LIKE CYTOPLASMIC KINASE 123	Similar to Pti1 kinase-like protein. (Os03t0844100-01)
Os03g0844700	49.1911905223436	16.1637159348005	1.6056	1.0726e-06	5.5257e-06	3	35514006	35517366	1470		Similar to ALBINO3-like protein 1, chloroplastic. (Os03t0844700-01)
Os03g0844900	3.35796150871088	156.273415046771	-5.5403	2.5384e-35	6.1951e-34	3	35520662	35523897	1657		Nucleic acid-binding, OB-fold-like domain containing protein. (Os03t0844900-01)
Os03g0846900	0	16.2361989658983	-4.5215	0.00011888	0.00045434	3	35606676	35607866	1029		Conserved hypothetical protein. (Os03t0846900-01)
Os03g0848600	89.5456402322901	38.2710404196174	1.2264	2.1062e-08	1.3066e-07	3	35689630	35692297	1130		Similar to NOI protein. (Os03t0848600-01)
Os03g0849600	111.107287814539	53.6374430123426	1.0506	1.3793e-08	8.7061e-08	3	35736085	35741607	2585		COG complex component, COG2 family protein. (Os03t0849600-01)
Os03g0850400	65.3329704063222	152.43181439859	-1.2223	2.6111e-06	1.281e-05	3	35790044	35795425	1914		Similar to Aspartokinase. (Os03t0850400-01)
Os03g0850600	61.4448044488675	240.933595368955	-1.9713	2.3085e-20	3.1963e-19	3	35806060	35808891	1197		Similar to Integral membrane protein. (Os03t0850600-01)
Os03g0850700	0	13.3368777219879	-4.8227	0.00039292	0.0013631	3	35810027	35814626	1145		Similar to Phosphatidylinositol phosphatidylcholine transfer protein sec14 cytosolic-like protein. (Os03t0850700-01);Similar to Phosphatidylinositol phosphatidylcholine transfer protein sec14 cytosolic-like protein. (Os03t0850700-02)
Os03g0851000	25.2141671180396	9.06037888722004	1.4766	0.00088489	0.0028538	3	35822112	35824355	873	Transcription factor BTF3b	Similar to Transcription factor homolog BTF3-like protein. (Os03t0851000-01);Similar to Transcription factor homolog BTF3-like protein. (Os03t0851000-02)
Os03g0851200	34.4632891683485	88.1393658148765	-1.3547	7.0334e-05	0.00028044	3	35830364	35832497	864	GLUTAREDOXIN 11	Similar to CAXIP1 protein. (Os03t0851200-01)
Os03g0851700	0	17.6858595878535	-4.2298	8.3083e-05	0.00032692	3	35861615	35864088	1359	Xbos251, XBOS251	Similar to TGB12K interacting protein 3. (Os03t0851700-01)
Os03g0852900	25.8032831721994	8.55299766953572	1.5931	0.000437	0.0015031	3	35908721	35911694	2369		Similar to Cleavage and polyadenylation specificity factor, 73 kDa subunit (CPSF 73 kDa subunit). (Os03t0852900-01)
Os03g0853800	31.3998856867175	8.4080316073402	1.9009	1.8083e-05	7.9208e-05	3	35968541	35970513	863		Protein of unknown function DUF1301 family protein. (Os03t0853800-01);Similar to predicted protein. (Os03t0853800-02);Similar to predicted protein. (Os03t0853800-03)
Os03g0854000	94.3763918764005	33.559643398263	1.4917	9.7123e-11	7.6158e-10	3	35973553	35974425	873		Butirosin biosynthesis, BtrG-like domain containing protein. (Os03t0854000-01)
Os03g0854300	24.9785206963757	7.32078614087379	1.7706	0.00023703	0.00085595	3	35982554	35985772	1129		Nucleotide-binding, alpha-beta plait domain containing protein. (Os03t0854300-01);Hypothetical conserved gene. (Os03t0854300-02)
Os03g0855600	81.5925735011328	39.7207010415727	1.0385	1.3701e-06	6.9469e-06	3	36074928	36079713	1084	OEP24	Similar to DANA2. (Os03t0855600-01);Similar to DANA2. (Os03t0855600-02)
Os03g0856000	21.3260011605849	5.87112551891858	1.8609	0.00047921	0.001634	3	36103513	36105063	1551		2OG-Fe(II) oxygenase domain containing protein. (Os03t0856000-01)
Os03g0857400	91.9610160543453	1472.71022584429	-4.0013	1.1891e-271	2.4597e-269	3	36180601	36182960	1341		tRNA-binding arm domain containing protein. (Os03t0857400-01)
Os03g0857600	1.88517137331137	30.5878391232549	-4.0202	3.7129e-07	2.0124e-06	3	36189261	36190366	1106		Protein of unknown function DUF303, acetylesterase putative domain containing protein. (Os03t0857600-01)
Os03g0857900	36.2306373308279	100.606447163691	-1.4734	3.9576e-06	1.9018e-05	3	36203964	36205153	1138	LONELY GUY LIKE PHOSPHORIBOHYDROLASE 5	Similar to Lysine decarboxylase-like protein. (Os03t0857900-02);Similar to Lysine decarboxylase-like protein. (Os03t0857900-04)
Os03g0858400	62.917594584267	25.8764421019004	1.2818	1.4021e-06	7.1032e-06	3	36228699	36232916	1003	OsWD40-97	WD40 repeat-like domain containing protein. (Os03t0858400-01);Non-protein coding transcript. (Os03t0858400-02)
Os03g0859300	68.1607274662892	24.2093323866519	1.4934	3.7293e-08	2.2558e-07	3	36265672	36271489	1812		Similar to La domain containing protein, expressed. (Os03t0859300-01);Winged helix repressor DNA-binding domain containing protein. (Os03t0859300-02)
Os03g0859600	49.4857485494235	14.3516401573565	1.7858	2.0055e-07	1.1155e-06	3	36281400	36283271	1107	chaperonin 60 alpha subunit 2	RuBisCO subunit binding-protein alpha subunit, chloroplast precursor (60 kDa chaperonin alpha subunit) (CPN-60 alpha). (Os03t0859600-01)
Os03g0859700	33.2261454546129	2.75435518171489	3.5925	4.6427e-09	3.0558e-08	3	36283803	36284798	609	chaperonin 60 alpha subunit 2	Similar to RuBisCO subunit binding-protein alpha subunit, chloroplast precursor (60 kDa chaperonin alpha subunit) (CPN-60 alpha) (Fragment). (Os03t0859700-00)
Os03g0859800	102.977486267134	50.0857744885524	1.0399	5.6465e-08	3.3407e-07	3	36286355	36289213	1017		Ovarian tumour, otubain domain containing protein. (Os03t0859800-01);Similar to cysteine-type peptidase. (Os03t0859800-02)
Os03g0861700	1.41387852998353	46.3891399025666	-5.0361	2.5691e-11	2.1163e-10	3	36376422	36381537	1333		Rhodanese-like domain containing protein. (Os03t0861700-01);Similar to predicted protein. (Os03t0861700-02)
Os04g0102500	109.04538162498	20.9475959872527	2.3801	2.7033e-19	3.5345e-18	4	177466	182211	1560		Similar to OSIGBa0123D13.3 protein. (Os04t0102500-01)
Os04g0102600	75.5835897487028	31.8925336830145	1.2449	2.0488e-07	1.1385e-06	4	182523	186397	1032		Similar to Splicing factor 3B subunit 2 (Spliceosome associated protein 145) (SAP 145) (SF3b150) (Pre-mRNA splicing factor SF3b 145 kDa subunit). (Os04t0102600-01)
Os04g0102700	65.0973239846583	16.5261310902894	1.9778	2.8298e-10	2.1032e-09	4	187899	196971	2086	Fatty acid amide hydrolase, Os NAE AHase, N-acylethanolamine amidohydrolase	Similar to N-acylethanolamine amidohydrolase. (Os04t0102700-01)
Os04g0103200	143.803228820408	53.7824090745382	1.4189	8.8783e-15	9.1125e-14	4	219768	222818	1675	EUKARYOTIC INITIATION FACTOR 3M	Proteasome component region PCI domain containing protein. (Os04t0103200-01);Proteasome component region PCI domain containing protein. (Os04t0103200-02)
Os04g0103300	30.5751232108938	10.292590415882	1.5708	0.00014661	0.00055046	4	226927	230020	1304	Rhomboid 10, RHOMBOID 10	Protein of unknown function DUF1751, integral membrane, eukaryotic domain containing protein. (Os04t0103300-01);Protein of unknown function DUF1751, integral membrane, eukaryotic domain containing protein. (Os04t0103300-02);Protein of unknown function DUF1751, integral membrane, eukaryotic domain containing protein. (Os04t0103300-03)
Os04g0103500	15.022459381075	2.24697396403057	2.7411	0.00037324	0.0013026	4	240549	243305	2757	YK28	Serine/threonine protein kinase-related domain containing protein. (Os04t0103500-01)
Os04g0103700	21.8562056093287	1.88455880854177	3.5357	2.2599e-06	1.1179e-05	4	246535	249229	2695		Serine/threonine protein kinase-related domain containing protein. (Os04t0103700-01)
Os04g0111200	30.9875044488057	119.08962009362	-1.9423	1.3386e-10	1.0342e-09	4	646206	647358	889		Similar to ATP sulfurylase (Fragment). (Os04t0111200-01)
Os04g0116600	0	34.2844737092406	-5.7254	5.7782e-09	3.7718e-08	4	984543	987069	1811		Glucose/ribitol dehydrogenase family protein. (Os04t0116600-01)
Os04g0117600	47.7184003869441	17.7583426189513	1.426	7.4576e-06	3.4447e-05	4	1046902	1053870	2372	ZINC FINGER CCCH DOMAIN-CONTAINING PROTEIN 26	Similar to H0613H07.1 protein. (Os04t0117600-01)
Os04g0117900	209.489668859226	13.3368777219879	3.9734	9.712e-52	3.4796e-50	4	1054609	1070887	1714		Amidase family protein. (Os04t0117900-01)
Os04g0118500	38.0568970987233	17.7583426189513	1.0997	0.00063443	0.0021095	4	1100312	1102268	601		Peptidyl-prolyl cis-trans isomerase 1 (EC 5.2.1.8) (Rotamase Pin1) (PPIase Pin1) (DlPar13). (Os04t0118500-01)
Os04g0119400	884.970136558857	175.771350412069	2.3319	1.4279e-141	1.5037e-139	4	1136017	1139638	1734		Similar to Pyruvate dehydrogenase E1 component, alpha subunit. (Os04t0119400-01)
Os04g0119500	69.2211363637769	538.83885318075	-2.9606	1.2243e-75	6.4662e-74	4	1148894	1152109	1293		Non-protein coding transcript. (Os04t0119500-01);Similar to Membrane related protein-like. (Os04t0119500-02);Similar to Membrane related protein-like. (Os04t0119500-03)
Os04g0121100	0	34.7193718958272	-7.618	1.3125e-08	8.3087e-08	4	1248450	1260282	2455	Subtilisin 34, SUBTILISIN 34	Similar to OSIGBa0115D20.4 protein. (Os04t0121100-01)
Os04g0127200	0	30.6603221543526	-8.0236	1.4891e-07	8.4066e-07	4	1705451	1710275	2820	Subtilisin 37, SUBTILISIN 37	Hypothetical conserved gene. (Os04t0127200-01);Similar to Subtilase. (Os04t0127200-02)
Os04g0128900	0	22.3972566092079	-5.2486	3.0777e-06	1.4947e-05	4	1813960	1816070	2016	YUCCA-LIKE GENE 7	Flavin monooxygenase-like enzyme, Auxin biosynthesis (Os04t0128900-01)
Os04g0136700	2.88666866538304	56.7542133495463	-4.2973	1.3778e-12	1.2437e-11	4	2426978	2429504	962	cystathionine b-synthase domain containing protein OsCBSX5, CBS domain containing protein OsCBSX5	Cystathionine beta-synthase, core domain containing protein. (Os04t0136700-01)
Os04g0137500	36.4662837524918	16.6710971524849	1.1292	0.00067563	0.0022332	4	2511505	2514700	680		Similar to Vacuolar ATP synthase subunit F (EC 3.6.3.14) (V-ATPase F subunit) (Vacuolar proton pump F subunit) (V-ATPase 14 kDa subunit). (Os04t0137500-00)
Os04g0142400	16.7308959381384	1.66710971524849	3.3271	5.0337e-05	0.00020475	4	2889775	2891435	1005		Conserved hypothetical protein. (Os04t0142400-01)
Os04g0149400	43.1822067699136	18.9905541476132	1.1852	0.00013872	0.00052288	4	3411651	3412393	396		Conserved hypothetical protein. (Os04t0149400-01)
Os04g0150300	22.2096752418246	0	5.6744	2.7128e-07	1.4908e-06	4	3465253	3470075	2381		Conserved hypothetical protein. (Os04t0150300-01)
Os04g0151800	106.865652224588	47.6213514312285	1.1661	2.933e-09	1.9724e-08	4	3555377	3562902	2404	ARGONAUTE 4B	Argonaute and Dicer protein, PAZ domain containing protein. (Os04t0151800-01);Argonaute and Dicer protein, PAZ domain containing protein. (Os04t0151800-02);Similar to Protein argonaute 4B. (Os04t0151800-03);Similar to H0820C10.3 protein. (Os04t0151800-04)
Os04g0161100	17.7323932302101	53.7099260434404	-1.5988	0.00027208	0.00097218	4	4216591	4218547	1957		Similar to OSIGBa0102O13.5 protein. (Os04t0161100-00)
Os04g0178300	168.015898646376	0	9.1787	1.6112e-34	3.8195e-33	4	5318060	5326425	2457	ENT-COPALYL DIPHOSPHATE SYNTHASE 4	Similar to Isoform 3 of Syn-copalyl diphosphate synthase. (Os04t0178300-01);Similar to Syn-copalyl diphosphate synthase. (Os04t0178300-02)
Os04g0179100	13.0783764023476	0	4.7091	9.3664e-05	0.00036468	4	5380120	5380605	486	short-chain alcohol dehydrogenase/reductase 110C-MS2, OsSDR110C family member MS2	Similar to OSIGBa0109M01.2 protein. (Os04t0179100-01)
Os04g0179200	30.5751232108938	0	5.9343	1.7408e-09	1.1994e-08	4	5385722	5387215	1264	MOMILACTONE A SYNTHASE	Similar to Stem secoisolariciresinol dehydrogenase (Fragment). (Os04t0179200-01)
Os04g0179700	296.502110058629	0	11.998	1.857e-38	4.867e-37	4	5428347	5434023	2754	ENT-KAURENE SYNTHASE 4	Syn-pimara-7,15-diene synthase. (Os04t0179700-01)
Os04g0182800	157.470721276915	19.4254523341998	3.0191	3.7976e-33	8.6261e-32	4	5636747	5640487	951	ETFB	Similar to Electron transfer flavoprotein beta-subunit-like. (Os04t0182800-01)
Os04g0188433	3.5936079303748	107.419852086881	-4.9017	5.7837e-24	9.6265e-23	4	5931193	5931871	564		Similar to OSIGBa0102N07.2 protein. (Os04t0188433-01)
Os04g0191400	40.2366264991146	162.79688784557	-2.0165	9.8309e-15	1.0055e-13	4	6225157	6226576	689		Conserved hypothetical protein. (Os04t0191400-01)
Os04g0191500	20.4423270793452	259.851666485471	-3.6681	3.2847e-46	1.0511e-44	4	6231634	6232379	619		Conserved hypothetical protein. (Os04t0191500-01)
Os04g0194500	84.6559769827637	21.6724262982303	1.9658	7.5258e-13	6.872e-12	4	6475357	6481772	3391	ABC TRANSPORTER G FAMILY MEMBER 8	Similar to ABC transporter-like protein. (Os04t0194500-01)
Os04g0196200	0	32.5448809628944	-7.5247	3.3464e-08	2.0317e-07	4	6564647	6566873	1591		Winged helix repressor DNA-binding domain containing protein. (Os04t0196200-00)
Os04g0200400	3.18122669246294	23.3395360134788	-2.8751	0.00016735	0.00062148	4	6834186	6838247	573		Similar to OSIGBa0113K06.9 protein. (Os04t0200400-00)
Os04g0206500	19.6175646035215	4.34898186586562	2.1734	0.00027345	0.00097669	4	7153703	7155950	1521		UDP-glucuronosyl/UDP-glucosyltransferase family protein. (Os04t0206500-01)
Os04g0209200	284.484142553769	6.95837098538499	5.3535	1.1783e-75	6.2421e-74	4	7301574	7312295	4081	MULTIDRUG RESISTANCE-ASSOCIATED PROTEIN 9	Similar to MRP-like ABC transporter. (Os04t0209200-01)
Os04g0223500	12.3125255319399	1.44966062195521	3.0863	0.00071725	0.0023533	4	8243749	8249931	1373		Dimethylaniline monooxygenase, N-oxide-forming domain containing protein. (Os04t0223500-01);Similar to H0515C11.3 protein. (Os04t0223500-02)
Os04g0224900	83.5366564798601	41.3878107568211	1.0132	1.4901e-06	7.5289e-06	4	8307367	8312159	1398		FAD-dependent glycerol-3-phosphate dehydrogenase domain containing protein. (Os04t0224900-01)
Os04g0225700	15.1402825919069	0	4.9203	2.3985e-05	0.00010311	4	8423730	8424629	900	BURP domain-containing protein 5	Similar to BURP domain-containing protein 5. (Os04t0225700-00)
Os04g0226800	29.1612446809103	12.104666193326	1.2685	0.0010992	0.0034792	4	8497213	8499957	2655		Similar to OSIGBa0135L04.4 protein. (Os04t0226800-00)
Os04g0228300	6.18571856867794	32.3274318696011	-2.3857	8.9362e-05	0.0003491	4	8588650	8594181	3041		Hypothetical conserved gene. (Os04t0228300-01)
Os04g0234600	24.9785206963757	2845.17641968039	-6.8317	0	0	4	9075141	9077888	1533		Similar to Sedoheptulose-1,7-bisphosphatase. (Os04t0234600-01);Similar to Sedoheptulose-1,7-bisphosphatase. (Os04t0234600-02);Similar to Sedoheptulose-1,7-bisphosphatase. (Os04t0234600-03)
[truncated: 2,728 more rows]
