# Supplementary material for: Comprehensive Transcriptomic Analysis of the Molecular Mechanisms Conferring Resistance to Rice Blast in the Elite Restorer Line Fuhui2165
Source: Int J Mol Sci. 2025 Oct 19;26(20):10164. doi: 10.3390/ijms262010164 (PMC12564515; doi:10.3390/ijms262010164)
Supplement: Supplementary file 1 [file ijms-26-10164-s001.zip › Table S6.xlsx]

## Sheet: Sheet1
Table S6. Summary of Gene Ontology (GO) enrichment for differentially expressed genes (DEGs) in FH2165.
GO_accession	Description	Term_type	Over_represented_pValue	Corrected_pValue	DEG_item	DEG_list	Bg_item	Bg_list	Up	Up_Gene_names	Down	Down_Gene_names
GO:0009507	chloroplast	cellular_component	1.7959e-113	1.6159e-109	500	3281	1296	23437	101	Os03g0157900,Os05g0405000,Os12g0152700,Os02g0774100,Os06g0708500,Os01g0665400,Os02g0291500,Os04g0405600,Os04g0643300,Os08g0484500,Os08g0416900,Os04g0631100,Os06g0569500,Os10g0580900,Os04g0434800,Os08g0508800,Os01g0821700,Os09g0541700,Os08g0532200,Os07g0240300,Os07g0187400,Os04g0290800,Os03g0254800,Os03g0855600,Os09g0442600,Os02g0749300,Os08g0295300,Os02g0273100,Os07g0159500,Os09g0453400,Os04g0463…	399	Os11g0425300,Os05g0148700,Os02g0259600,Os03g0769100,Os05g0390100,Os01g0637600,Os08g0435900,Os05g0388500,Os07g0583200,Os02g0725200,Os05g0404400,Os02g0744900,Os03g0184000,Os01g0631200,Os01g0218700,Os03g0279950,Os02g0556800,Os01g0935600,Os04g0602400,Os03g0315800,Os03g0811100,Os02g0137200,Os05g0508900,Os04g0422000,Os05g0419000,Os02g0117100,Os01g0862200,Os11g0105750,Os02g0729400,Os02g0705100,Os08g0114…
GO:0009536	plastid	cellular_component	1.237e-112	5.5651e-109	505	3281	1322	23437	102	Os03g0264400,Os09g0532000,Os03g0133300,Os09g0297000,Os08g0344600,Os07g0182100,Os02g0440000,Os01g0723600,Os03g0769600,Os04g0119400,Os06g0225800,Os10g0389200,Os11g0158400,Os04g0406600,Os07g0147900,Os03g0146400,Os03g0279400,Os03g0640100,Os03g0126000,Os06g0213200,Os07g0529600,Os01g0871300,Os03g0844700,Os06g0596300,Os08g0509100,Os06g0678200,Os06g0172800,Os04g0178300,Os09g0538600,Os09g0297400,Os09g0261…	403	Os05g0103200,Os12g0617800,Os04g0539000,Os03g0307100,Os03g0176700,Os10g0189100,Os06g0160700,Os03g0410700,Os08g0440900,Os03g0815400,Os02g0694800,Os09g0567300,Os03g0170500,Os01g0321300,Os03g0850400,Os04g0530600,Os04g0640500,Os04g0488600,Os12g0292400,Os08g0463900,Os02g0761700,Os02g0602400,Os05g0401100,Os03g0592500,Os03g0311300,Os02g0744700,Os03g0308800,Os01g0764500,Os08g0266300,Os12g0105300,Os08g0323…
GO:0005737	cytoplasm	cellular_component	7.0282e-97	2.108e-93	1413	3281	6396	23437	705	Os01g0654500,Os07g0150200,Os12g0624000,Os04g0244400,Os07g0584100,Os07g0201100,Os06g0105500,Os10g0370500,Os03g0271200,Os03g0356414,Os03g0617900,Os07g0195400,Os02g0523500,Os07g0695800,Os05g0373700,Os02g0274100,Os01g0852200,Os02g0592400,Os05g0400400,Os02g0503500,Os01g0702000,Os07g0529000,Os12g0616900,Os11g0104800,Os03g0408300,Os10g0411700,Os02g0637700,Os03g0854100,Os10g0155500,Os04g0683100,Os08g0326…	708	Os07g0152900,Os09g0541000,Os12g0291400,Os08g0557000,Os02g0610800,Os03g0689100,Os01g0358300,Os06g0133800,Os04g0678700,Os04g0116600,Os10g0503200,Os04g0559800,Os09g0397300,Os08g0471900,Os04g0662900,Os02g0744000,Os02g0643500,Os03g0452300,Os04g0644600,Os01g0874800,Os06g0603000,Os02g0651300,Os11g0167800,Os05g0427200,Os02g0815500,Os08g0163400,Os01g0495900,Os01g0102300,Os03g0611200,Os04g0684500,Os02g0125…
GO:0009579	thylakoid	cellular_component	8.7895e-66	1.9772e-62	178	3281	353	23437	11	Os03g0844700,Os07g0529600,Os03g0146400,Os04g0631100,Os03g0769600,Os02g0291500,Os12g0152700,Os07g0147550,Os01g0118000,Os04g0668900,Os09g0453400	167	Os08g0347500,Os02g0731600,Os01g0673800,Os07g0577600,Os07g0556200,Os07g0558500,Os06g0669400,Os07g0548300,Os11g0242800,Os11g0595200,Os12g0583400,Os01g0286600,Os09g0517000,Os01g0221700,Os06g0320500,Os01g0929100,Os05g0110300,Os06g0229066,Os04g0658300,Os01g0895100,Os12g0480100,Os10g0100300,Os01g0142100,Os12g0190200,Os03g0343900,Os07g0148900,Os01g0501800,Os01g0704700,Os09g0530000,Os03g0129300,Os08g0557…
GO:0009534	chloroplast thylakoid	cellular_component	1.6888e-65	2.5326e-62	149	3281	254	23437	8	Os03g0146400,Os03g0844700,Os12g0152700,Os04g0631100,Os02g0291500,Os03g0769600,Os09g0453400,Os01g0118000	141	Os04g0379700,Os07g0565600,Os03g0129300,Os08g0557100,Os02g0197600,Os05g0560000,Os07g0544800,Os06g0597900,Os12g0190200,Os09g0530000,Os01g0704700,Os02g0815400,Os03g0695500,Os01g0896500,Os02g0125000,Os03g0178100,Os12g0420400,Os01g0600900,Os02g0122500,Os10g0567400,Os05g0568900,Os06g0725900,Os06g0669400,Os07g0558500,Os02g0731600,Os01g0673800,Os07g0556200,Os07g0577600,Os01g0929100,Os06g0320500,Os01g0221…
GO:0031976	plastid thylakoid	cellular_component	1.6888e-65	2.5326e-62	149	3281	254	23437	8	Os01g0118000,Os09g0453400,Os03g0769600,Os02g0291500,Os04g0631100,Os12g0152700,Os03g0844700,Os03g0146400	141	Os07g0158300,Os03g0778100,Os01g0959900,Os01g0805300,Os06g0136800,Os07g0469100,Os08g0242700,Os01g0151200,Os01g0720500,Os01g0589800,Os01g0279700,Os06g0101600,Os09g0346500,Os08g0254500,Os02g0804500,Os07g0562700,Os04g0457000,Os04g0459900,Os03g0158300,Os01g0773700,Os02g0125700,Os02g0759900,Os01g0102300,Os06g0715200,Os06g0658900,Os06g0196300,Os02g0610700,Os02g0553200,Os08g0553800,Os01g0761000,Os01g0235…
GO:0042651	thylakoid membrane	cellular_component	1.6127e-58	2.073e-55	140	3281	251	23437	7	Os02g0291500,Os03g0769600,Os04g0631100,Os12g0152700,Os03g0844700,Os09g0453400,Os07g0147550	133	Os04g0602100,Os02g0751600,Os02g0729400,Os04g0507000,Os01g0862200,Os02g0764500,Os06g0360300,Os10g0575700,Os04g0659100,Os07g0133700,Os07g0513000,Os01g0798500,Os11g0216100,Os01g0882500,Os03g0170500,Os02g0744900,Os05g0103200,Os04g0539000,Os08g0435900,Os03g0176700,Os05g0388500,Os03g0410700,Os03g0311300,Os03g0592500,Os02g0556800,Os03g0279950,Os05g0401100,Os08g0463900,Os05g0508900,Os06g0229066,Os04g0658…
GO:0009535	chloroplast thylakoid membrane	cellular_component	3.8454e-58	3.8445e-55	127	3281	211	23437	6	Os04g0631100,Os03g0769600,Os02g0291500,Os09g0453400,Os12g0152700,Os03g0844700	121	Os01g0589800,Os07g0513000,Os11g0216100,Os01g0882500,Os01g0798500,Os01g0720500,Os09g0346500,Os06g0101600,Os08g0254500,Os10g0575700,Os04g0659100,Os07g0133700,Os01g0279700,Os06g0360300,Os03g0778100,Os07g0158300,Os08g0242700,Os01g0151200,Os04g0602100,Os07g0469100,Os02g0729400,Os02g0751600,Os01g0862200,Os01g0959900,Os02g0764500,Os08g0463900,Os02g0610700,Os02g0553200,Os06g0196300,Os06g0658900,Os06g0715…
GO:0055035	plastid thylakoid membrane	cellular_component	3.8454e-58	3.8445e-55	127	3281	211	23437	6	Os04g0631100,Os03g0769600,Os02g0291500,Os09g0453400,Os12g0152700,Os03g0844700	121	Os01g0720500,Os01g0798500,Os11g0216100,Os01g0882500,Os01g0589800,Os07g0513000,Os08g0254500,Os06g0101600,Os09g0346500,Os01g0279700,Os04g0659100,Os10g0575700,Os07g0133700,Os03g0778100,Os07g0158300,Os06g0360300,Os01g0862200,Os01g0959900,Os02g0764500,Os04g0602100,Os01g0151200,Os08g0242700,Os02g0729400,Os02g0751600,Os07g0469100,Os06g0658900,Os05g0508900,Os06g0715200,Os08g0463900,Os02g0610700,Os02g0553…
GO:0034357	photosynthetic membrane	cellular_component	4.8468e-56	4.3612e-53	145	3281	282	23437	7	Os09g0453400,Os07g0147550,Os03g0769600,Os02g0291500,Os04g0631100,Os12g0152700,Os03g0844700	138	Os07g0158300,Os03g0778100,Os01g0805300,Os01g0959900,Os07g0469100,Os01g0151200,Os08g0242700,Os01g0720500,Os01g0589800,Os01g0279700,Os08g0254500,Os06g0101600,Os09g0346500,Os02g0804500,Os07g0562700,Os04g0457000,Os03g0158300,Os01g0773700,Os02g0125700,Os10g0485300,Os02g0759900,Os08g0200300,Os06g0715200,Os06g0658900,Os06g0196300,Os08g0553800,Os02g0610700,Os02g0553200,Os01g0761000,Os01g0235100,Os03g0774…
GO:0044281	small molecule metabolic process	biological_process	4.2019e-48	3.4371e-45	408	3281	1411	23437	248	Os01g0957000,Os07g0624700,Os12g0540900,Os08g0508800,Os06g0598800,Os10g0550900,Os06g0632200,Os03g0255500,Os07g0188800,Os12g0534000,Os11g0256050,Os01g0269000,Os06g0665900,Os08g0538000,Os03g0254800,Os09g0255400,Os01g0178000,Os06g0103500,Os09g0442600,Os02g0749300,Os07g0245100,Os02g0627100,Os11g0455500,Os02g0273100,Os08g0295300,Os02g0606800,Os02g0626100,Os08g0120600,Os12g0236400,Os05g0405000,Os03g0157…	160	Os02g0822500,Os03g0712700,Os01g0101700,Os06g0109600,Os05g0150800,Os05g0586200,Os02g0750100,Os07g0578600,Os06g0729000,Os10g0419500,Os10g0464400,Os07g0630800,Os01g0978100,Os10g0516100,Os06g0326400,Os02g0744900,Os01g0662700,Os01g0555200,Os06g0256500,Os09g0294000,Os04g0422000,Os10g0330000,Os07g0167100,Os04g0659100,Os01g0142300,Os02g0179100,Os05g0164100,Os12g0188700,Os07g0513000,Os03g0187300,Os03g0294…
GO:0031984	organelle subcompartment	cellular_component	5.6498e-48	4.2364e-45	185	3281	443	23437	32	Os01g0850100,Os01g0118000,Os12g0538900,Os05g0494500,Os05g0363200,Os02g0797700,Os10g0510400,Os09g0453400,Os03g0854100,Os04g0618200,Os04g0611400,Os12g0170600,Os03g0582200,Os09g0539100,Os05g0168500,Os07g0496000,Os09g0557700,Os05g0100600,Os04g0631100,Os08g0135100,Os02g0291500,Os03g0769600,Os06g0708500,Os12g0152700,Os01g0315800,Os05g0287800,Os10g0393100,Os03g0844700,Os02g0755000,Os07g0680000,Os03g0146…	153	Os08g0254500,Os09g0346500,Os06g0101600,Os01g0279700,Os01g0589800,Os01g0720500,Os06g0664300,Os01g0151200,Os08g0242700,Os07g0469100,Os06g0136800,Os01g0959900,Os01g0805300,Os04g0429600,Os03g0778100,Os07g0158300,Os03g0774400,Os01g0235100,Os01g0761000,Os08g0553800,Os02g0610700,Os10g0341700,Os02g0553200,Os06g0196300,Os06g0658900,Os06g0715200,Os01g0102300,Os02g0759900,Os06g0493600,Os02g0125700,Os01g0773…
GO:0009532	plastid stroma	cellular_component	7.4249e-45	5.1392e-42	157	3281	343	23437	26	Os03g0254800,Os07g0529600,Os02g0273100,Os01g0871300,Os04g0434800,Os09g0541700,Os03g0126000,Os03g0279400,Os04g0119400,Os04g0406600,Os03g0133300,Os09g0532000,Os05g0405000,Os03g0157900,Os12g0152700,Os02g0774100,Os01g0665400,Os09g0539100,Os02g0736400,Os07g0181000,Os01g0802100,Os02g0704800,Os04g0596300,Os04g0650800,Os08g0447000,Os01g0118000	131	Os08g0411200,Os01g0895100,Os10g0100300,Os05g0358400,Os06g0320500,Os05g0110300,Os02g0135900,Os09g0567366,Os11g0242800,Os11g0595200,Os06g0694500,Os01g0173000,Os01g0682500,Os07g0558500,Os06g0729000,Os07g0548300,Os07g0577600,Os12g0541500,Os07g0570700,Os01g0106900,Os12g0292900,Os01g0600900,Os04g0403500,Os02g0197600,Os03g0129300,Os12g0640600,Os01g0102600,Os12g0190200,Os09g0474300,Os04g0676100,Os02g0169…
GO:0009570	chloroplast stroma	cellular_component	3.2357e-43	2.0796e-40	153	3281	337	23437	26	Os04g0596300,Os02g0704800,Os01g0802100,Os07g0181000,Os09g0539100,Os02g0736400,Os01g0118000,Os08g0447000,Os04g0650800,Os03g0279400,Os03g0126000,Os09g0541700,Os04g0434800,Os02g0273100,Os01g0871300,Os07g0529600,Os03g0254800,Os01g0665400,Os02g0774100,Os03g0157900,Os05g0405000,Os09g0532000,Os12g0152700,Os03g0133300,Os04g0406600,Os04g0119400	127	Os05g0503300,Os03g0196800,Os11g0216300,Os07g0418000,Os02g0537700,Os04g0234600,Os09g0423300,Os05g0408900,Os02g0234500,Os06g0476200,Os01g0552300,Os02g0192700,Os08g0382400,Os05g0575300,Os05g0291700,Os02g0704000,Os03g0267300,Os07g0171100,Os03g0265400,Os02g0680600,Os07g0176900,Os10g0509200,Os03g0825500,Os01g0938100,Os06g0646000,Os08g0485900,Os07g0558400,Os09g0296800,Os04g0644600,Os01g0120300,Os03g0563…
GO:0005622	intracellular	cellular_component	1.2793e-41	7.6742e-39	1808	3281	10338	23437	919	Os02g0229000,Os11g0134500,Os01g0196300,Novel00492,Os01g0104800,Os04g0497600,Os01g0314100,Os05g0417300,Os08g0435800,Os10g0483000,Os03g0201600,Os06g0486900,Os11g0141000,Os03g0796900,Os06g0207000,Os05g0302700,Os01g0915800,Os03g0711400,Os03g0402400,Os01g0816100,Os02g0701900,Os03g0189400,Os10g0321700,Os03g0733800,Os07g0613200,Os01g0924800,Os10g0113900,Os05g0187100,Os01g0802100,Os07g0684800,Os07g018100…	889	Os08g0526300,Os03g0333400,Os03g0251500,Os07g0435300,Os03g0294200,Os10g0562100,Os11g0216300,Os07g0619100,Os09g0423300,Os06g0155600,Os04g0544100,Os01g0356400,Os08g0436000,Os01g0150000,Os03g0711100,Os01g0869800,Os03g0117100,Os03g0340900,Os03g0271100,Os01g0730800,Os05g0430400,Os08g0187500,Os07g0616500,Os07g0171100,Os07g0626400,Os07g0206700,Os01g0168100,Os03g0366200,Os08g0249000,Os03g0118600,Os01g0924…
GO:0009941	chloroplast envelope	cellular_component	1e-38	5.624e-36	131	3281	283	23437	24	Os01g0789100,Os01g0133400,Os01g0729100,Os03g0271200,Os06g0301100,Os01g0852200,Os12g0283800,Os09g0297400,Os02g0792800,Os03g0146400,Os01g0821700,Os07g0240300,Os07g0187400,Os03g0126000,Os04g0290800,Os07g0529600,Os03g0855600,Os09g0532000,Os08g0344600,Os02g0291500,Os04g0119400,Os08g0416900,Os11g0158400,Os06g0569500	107	Os05g0291700,Os05g0575300,Os02g0539100,Os07g0470700,Os08g0288200,Os04g0234600,Os04g0644600,Os11g0683500,Os01g0711400,Os02g0531200,Os07g0558400,Os01g0730800,Os09g0296800,Os04g0448900,Os08g0485900,Os12g0225200,Os07g0171100,Os07g0176900,Os01g0279100,Os07g0464600,Os03g0684400,Os03g0611200,Os02g0608900,Os02g0328300,Os06g0683200,Os02g0533000,Os04g0457000,Os07g0562700,Os02g0804500,Os01g0645200,Os03g0565…
GO:0015979	photosynthesis	biological_process	1.1055e-38	5.8516e-36	98	3281	192	23437	3	Os05g0405000,Os07g0147900,Os07g0147550	95	Os08g0200300,Os11g0106700,Os01g0321300,Os02g0744900,Os03g0158300,Os04g0459900,Os01g0773700,Os06g0326400,Os04g0457000,Os08g0440900,Os07g0562700,Os08g0435900,Os05g0571100,Os05g0401100,Os08g0560900,Os03g0592500,Os03g0279950,Os02g0638300,Os02g0117100,Os08g0163400,Os08g0553800,Os12g0291100,Os12g0292400,Os08g0463900,Os05g0508900,Os03g0811100,Os12g0271700,Os02g0764500,Os01g0805300,Os08g0566600,Os05g0481…
GO:0022626	cytosolic ribosome	cellular_component	3.081e-38	1.5402e-35	102	3281	218	23437	92	Os07g0674200,Os03g0598800,Os03g0200500,Os03g0424800,Os04g0501000,Os01g0896800,Os01g0140500,Os05g0459900,Os02g0534800,Os01g0100700,Os06g0134000,Os04g0349500,Os02g0717800,Os01g0860300,Os12g0124200,Os09g0258600,Os03g0773150,Os02g0287000,Os01g0686800,Os01g0815800,Os12g0567700,Os03g0807800,Os01g0896700,Os03g0818400,Os07g0546700,Os03g0756000,Os02g0785800,Os06g0181566,Os08g0207000,Os09g0485900,Os01g0834…	10	Os03g0843400,Os04g0659100,Os03g0122200,Os05g0388500,Os03g0815400,Os06g0683200,Os02g0137200,Os01g0749200,Os03g0265400,Os06g0647100
GO:0009526	plastid envelope	cellular_component	5.5242e-38	2.6162e-35	132	3281	290	23437	24	Os03g0855600,Os07g0529600,Os07g0187400,Os03g0126000,Os04g0290800,Os03g0146400,Os01g0821700,Os07g0240300,Os08g0416900,Os06g0569500,Os11g0158400,Os02g0291500,Os04g0119400,Os08g0344600,Os09g0532000,Os01g0852200,Os06g0301100,Os01g0789100,Os01g0133400,Os01g0729100,Os03g0271200,Os02g0792800,Os12g0283800,Os09g0297400	108	Os07g0558500,Os06g0669400,Os06g0729000,Os12g0103000,Os03g0835100,Os07g0204900,Os07g0577600,Os02g0475400,Os06g0320500,Os01g0142100,Os10g0100300,Os06g0229066,Os01g0895100,Os04g0584900,Os01g0682500,Os12g0583400,Os02g0129900,Os11g0595200,Os09g0567366,Os01g0286600,Os03g0129300,Os07g0188266,Os06g0597900,Os12g0615400,Os01g0166800,Os03g0283600,Os10g0546600,Os09g0530000,Os04g0675800,Os03g0695500,Os06g0638…
GO:1901566	organonitrogen compound biosynthetic process	biological_process	4.2869e-36	1.9287e-33	374	3281	1486	23437	267	Os10g0578900,Os02g0534800,Os12g0600400,Os01g0860300,Os04g0103200,Os06g0225800,Os12g0147500,Os03g0598800,Os04g0501000,Os08g0540100,Os03g0424800,Os04g0119400,Os01g0815800,Os12g0131100,Os12g0589100,Os03g0807800,Os12g0567700,Os04g0406600,Os02g0287000,Os11g0637501,Os07g0614500,Os01g0834500,Os02g0503400,Os03g0780500,Os03g0406200,Os03g0264400,Os08g0320000,Os10g0549500,Os02g0785800,Os04g0614600,Os05g0104…	107	Os03g0843400,Os03g0337600,Os01g0924000,Os05g0481000,Os06g0528600,Os03g0134300,Os06g0699700,Os01g0101200,Os02g0594900,Os03g0850400,Os03g0815400,Os03g0308800,Os03g0278900,Os03g0323200,Os03g0704000,Os06g0647100,Os12g0541500,Os02g0822600,Os02g0285800,Os07g0570700,Os01g0633000,Os10g0567400,Os01g0678600,Os03g0803900,Os05g0506000,Os02g0189000,Os03g0223400,Os06g0245800,Os05g0427200,Os02g0595700,Os05g0533…
GO:0044391	ribosomal subunit	cellular_component	5.89e-35	2.5237e-32	111	3281	274	23437	96	Os11g0151300,Os01g0348700,Os09g0413500,Os11g0168200,Os03g0139100,Os10g0466700,Os12g0150100,Os05g0541900,Os01g0616500,Os04g0473400,Os03g0182600,Os07g0150200,Os01g0304000,Os02g0814700,Os03g0402400,Os02g0103700,Os11g0220800,Os05g0477300,Os03g0424500,Os03g0297100,Os08g0128500,Os07g0613200,Os01g0924800,Os03g0796501,Os08g0530200,Os03g0408300,Os10g0170200,Os12g0167900,Os11g0482000,Os01g0834600,Os11g0634…	15	Os03g0196800,Os01g0678600,Os03g0704000,Os03g0452300,Os06g0647100,Os01g0749200,Os03g0769100,Os06g0683200,Os03g0815400,Os05g0388500,Os02g0137200,Os03g0843400,Os01g0805000,Os03g0122200,Os03g0284400
GO:0006082	organic acid metabolic process	biological_process	8.6951e-33	3.5563e-30	267	3281	900	23437	174	Os08g0434300,Os08g0320400,Os08g0120600,Os02g0626100,Os12g0443500,Os05g0405000,Os03g0157900,Os01g0865100,Os05g0182800,Os08g0484500,Os06g0569500,Os10g0419400,Os07g0577700,Os09g0378300,Os03g0111100,Os03g0236200,Os04g0643300,Os05g0427400,Os11g0256050,Os07g0188800,Os12g0534000,Os06g0632200,Os08g0538000,Os01g0269000,Os08g0508800,Os12g0540900,Os10g0550900,Os06g0598800,Os06g0103500,Os02g0749300,Os02g0273…	93	Os09g0294000,Os01g0555200,Os06g0256500,Os01g0978100,Os07g0630800,Os10g0516100,Os06g0326400,Os01g0142300,Os04g0659100,Os10g0330000,Os01g0101700,Os02g0822500,Os10g0419500,Os07g0578600,Os05g0150800,Os05g0586200,Os10g0503500,Os04g0669900,Os02g0194700,Os11g0171300,Os01g0743400,Os03g0773800,Os09g0446800,Os03g0118600,Os03g0133900,Os08g0468100,Os04g0650700,Os07g0168000,Os08g0562100,Os05g0102000,Os01g0742…
GO:0019752	carboxylic acid metabolic process	biological_process	1.412e-32	5.5241e-30	259	3281	864	23437	172	Os05g0370700,Os03g0337900,Os08g0447000,Os03g0297400,Os03g0815200,Os04g0650800,Os12g0623900,Os08g0140300,Os12g0443700,Os10g0167300,Os01g0649100,Os11g0605500,Os08g0327400,Os03g0713000,Os03g0291500,Os04g0178300,Os03g0757900,Os02g0194100,Os09g0553600,Os04g0543900,Os03g0231600,Os05g0558900,Os12g0616900,Os07g0529000,Os01g0300200,Os02g0503500,Os08g0225000,Os09g0539100,Os02g0541325,Os02g0274100,Os02g0601…	87	Os08g0478800,Os05g0116100,Os06g0245800,Os04g0623800,Os01g0940100,Os03g0223400,Os05g0533500,Os06g0594100,Os12g0169600,Os01g0238500,Os01g0711400,Os12g0559200,Os05g0517500,Os01g0919900,Os10g0503200,Os05g0555600,Os05g0496200,Os08g0110000,Os02g0704000,Os09g0248000,Os07g0152900,Os06g0564500,Os02g0778200,Os06g0699700,Os03g0134300,Os04g0617600,Os06g0611900,Os05g0574400,Os03g0731900,Os09g0535000,Os01g0101…
GO:0043436	oxoacid metabolic process	biological_process	2.3185e-32	8.6923e-30	265	3281	895	23437	173	Os08g0424200,Os03g0126000,Os03g0279400,Os12g0443600,Os10g0380800,Os02g0218700,Os06g0133900,Os06g0111500,Os03g0136900,Os01g0752200,Os05g0150900,Os03g0700700,Os11g0256000,Os12g0556200,Os10g0517500,Os02g0168100,Os08g0509100,Os03g0672300,Os06g0596300,Os10g0457600,Os01g0871300,Os01g0760600,Os08g0459600,Os03g0643300,Os02g0440000,Os07g0182100,Os04g0682300,Os07g0170100,Os12g0210200,Os09g0375000,Os04g0614…	92	Os04g0379700,Os01g0678500,Os03g0228200,Os01g0106900,Os04g0518400,Os03g0786100,Os05g0304600,Os06g0712300,Os02g0499000,Os08g0465800,Os03g0850400,Os09g0516600,Os09g0535000,Os01g0101200,Os03g0731900,Os05g0574400,Os04g0617600,Os06g0611900,Os06g0699700,Os03g0134300,Os06g0564500,Os02g0778200,Os09g0248000,Os07g0152900,Os08g0110000,Os05g0496200,Os02g0704000,Os05g0555600,Os10g0503200,Os01g0919900,Os05g0517…
GO:0005829	cytosol	cellular_component	1.0919e-31	3.93e-29	332	3281	1288	23437	231	Os04g0473400,Os07g0150200,Os12g0150100,Os12g0624000,Os05g0477300,Os11g0175400,Os02g0103700,Os08g0339200,Os09g0413500,Os06g0105500,Os08g0557900,Os08g0359500,Os03g0854000,Os04g0372800,Os07g0195400,Os03g0702800,Os11g0634500,Os02g0541325,Os04g0647800,Os02g0601300,Os07g0662500,Os01g0300200,Os03g0408300,Os12g0167900,Os03g0577000,Os08g0156800,Os10g0411700,Os02g0637700,Os03g0859700,Os05g0558900,Os08g0117…	101	Os12g0420200,Os03g0169100,Os04g0645100,Os09g0248000,Os03g0689100,Os01g0588900,Os06g0133800,Os05g0496200,Os10g0503200,Os02g0255500,Os10g0159800,Os03g0122000,Os09g0397300,Os02g0557800,Os03g0265400,Os08g0345800,Os01g0238500,Os12g0169600,Os05g0533500,Os02g0815500,Os01g0208700,Os07g0662900,Os11g0592800,Os06g0664200,Os06g0245800,Os08g0478800,Os05g0116100,Os08g0162800,Os04g0432400,Os04g0549600,Os06g0115…
GO:0043226	organelle	cellular_component	2.7657e-31	9.5715e-29	1532	3281	8772	23437	769	Os03g0351400,Os02g0807000,Os03g0598800,Os12g0561000,Os07g0689300,Os06g0225800,Os09g0557700,Os06g0259000,Os11g0158400,Os03g0195200,Os03g0130400,Os02g0287000,Os01g0698300,Os04g0406600,Os11g0629200,Os07g0110200,Os11g0482100,Os12g0183100,Os10g0389000,Os02g0785800,Os09g0532000,Os03g0318600,Os03g0388500,Os01g0796400,Os02g0699600,Os01g0338200,Os01g0773100,Os10g0189600,Os03g0643300,Os05g0557000,Os03g0765…	763	Os05g0481000,Os08g0323400,Os04g0676100,Os04g0602100,Os09g0474300,Os02g0666200,Os04g0507000,Os01g0924000,Os04g0617600,Os05g0428700,Os01g0182600,Os09g0563800,Os01g0263600,Os08g0440900,Os03g0410700,Os03g0176700,Os07g0685700,Os04g0530600,Os03g0850400,Os12g0292400,Os02g0761700,Os03g0308800,Os02g0726300,Os02g0499000,Os03g0807400,Os04g0534600,Os08g0411200,Os04g0541700,Os10g0100300,Os12g0480100,Os12g0103…
GO:0043229	intracellular organelle	cellular_component	3.4046e-31	1.1346e-28	1515	3281	8661	23437	758	Os11g0139900,Os12g0508300,Os04g0556400,Os03g0172000,Os12g0238000,Os09g0287000,Os09g0417800,Os03g0300400,Os05g0494100,Os05g0529200,Os03g0794500,Os01g0165000,Os12g0631800,Os11g0659400,Os12g0538900,Os07g0553700,Os03g0107700,Os03g0115200,Os12g0290150,Os01g0752700,Os02g0814700,Os03g0721200,Os04g0596300,Os01g0616500,Os08g0486200,Os01g0103600,Os01g0714800,Os01g0173900,Os01g0895600,Os03g0139100,Os02g0628…	757	Os01g0693400,Os11g0219000,Os06g0658900,Os09g0455300,Os01g0912700,Os01g0645200,Os10g0485300,Os06g0493600,Os01g0743400,Os02g0206100,Os11g0184900,Os03g0284100,Os01g0919800,Os08g0300200,Os10g0560400,Os08g0254500,Os03g0122200,Os01g0239000,Os08g0566600,Os04g0691900,Os01g0742500,Os12g0182700,Os07g0418000,Os01g0236700,Os04g0684800,Os02g0234500,Os06g0625900,Os06g0476200,Os05g0519700,Os10g0509200,Os08g0104…
GO:0005840	ribosome	cellular_component	7.2386e-30	2.3262e-27	136	3281	427	23437	110	Os05g0541900,Os01g0304000,Os03g0182600,Os01g0191100,Os11g0220800,Os03g0424500,Os11g0151300,Os01g0348700,Os10g0466700,Os08g0559200,Os03g0798600,Os04g0598200,Os09g0507800,Os02g0284600,Os10g0465800,Os08g0128500,Os05g0445500,Os03g0796501,Os08g0530200,Os05g0557000,Os10g0170200,Os11g0482000,Os01g0834600,Os02g0489400,Os04g0376000,Os03g0794700,Os07g0202900,Os02g0162500,Os08g0436800,Os11g0127900,Os12g0406…	26	Os01g0678600,Os02g0822600,Os01g0633000,Os06g0647100,Os12g0541500,Os01g0749200,Os03g0704000,Os01g0589000,Os02g0137200,Os03g0769100,Os02g0259600,Os03g0815400,Os05g0388500,Os02g0652600,Os04g0659100,Os01g0924000,Os03g0843400,Os01g0805000,Os03g0196800,Os03g0265400,Os01g0278900,Os03g0452300,Os02g0189000,Os06g0683200,Os03g0122200,Os03g0284400
GO:0003735	structural constituent of ribosome	molecular_function	2.234e-29	6.9316e-27	127	3281	394	23437	104	Os02g0287000,Os12g0124200,Os03g0773150,Os09g0258600,Os12g0567700,Os03g0807800,Os03g0818400,Os01g0896700,Os01g0815800,Os03g0424800,Os01g0140500,Os04g0501000,Os01g0896800,Os03g0598800,Os07g0674200,Os03g0200500,Os07g0622100,Os07g0173501,Os02g0717800,Os01g0860300,Os04g0349500,Os01g0839300,Os05g0459900,Os02g0534800,Os10g0411800,Os01g0100700,Os06g0134000,Os12g0406200,Os02g0321900,Os12g0508300,Os07g0450…	23	Os03g0284400,Os02g0652600,Os03g0122200,Os01g0805000,Os01g0924000,Os03g0843400,Os02g0137200,Os03g0315800,Os05g0388500,Os03g0815400,Os02g0189000,Os06g0683200,Os02g0259600,Os03g0769100,Os03g0265400,Os01g0749200,Os06g0647100,Os03g0452300,Os03g0704000,Os03g0196800,Os01g0678600,Os01g0633000,Os02g0822600
GO:0005198	structural molecule activity	molecular_function	2.8494e-28	8.5462e-26	150	3281	497	23437	119	Os07g0201100,Os03g0139100,Os11g0168200,Os09g0413500,Os03g0390000,Os02g0229000,Os01g0616500,Os12g0150100,Os03g0402400,Os02g0814700,Os03g0711400,Os07g0150200,Os04g0473400,Os02g0103700,Os05g0477300,Os07g0613200,Os03g0297100,Os12g0167900,Os03g0408300,Os11g0634500,Novel01120,Os05g0160200,Os01g0328400,Os09g0485900,Os11g0643700,Os11g0247300,Os02g0591700,Os03g0345200,Os06g0181566,Os12g0485500,Os03g075600…	31	Os01g0805900,Os03g0196800,Os03g0452300,Os12g0165900,Os03g0265400,Os06g0683200,Os02g0189000,Novel00804,Os10g0376200,Os03g0122200,Os08g0505200,Os03g0284400,Os02g0741500,Os02g0822600,Os01g0633000,Os03g0221800,Os01g0678600,Os03g0704000,Os06g0647100,Os01g0749200,Os02g0259600,Os03g0769100,Os05g0388500,Os03g0815400,Os02g0137200,Os03g0315800,Os01g0924000,Os03g0843400,Os03g0219300,Os01g0805000,Os02g0652600
GO:0043603	cellular amide metabolic process	biological_process	5.8449e-28	1.6965e-25	245	3281	950	23437	180	Os02g0814700,Os03g0402400,Os07g0150200,Os03g0721200,Os04g0473400,Os01g0616500,Os12g0150100,Os02g0525900,Os05g0477300,Os02g0218200,Os03g0645100,Os02g0103700,Os03g0139100,Os09g0413500,Os11g0168200,Os03g0390000,Os02g0673600,Os03g0177400,Os04g0567700,Os02g0229000,Os04g0684900,Os03g0702800,Os05g0160200,Os12g0235800,Os11g0634500,Os06g0571400,Os01g0924800,Os07g0613200,Os07g0662500,Os03g0297100,Os01g0229…	65	Os02g0778200,Os08g0436000,Os03g0196800,Os05g0575300,Os10g0503200,Os01g0278900,Os05g0517500,Os05g0429000,Os03g0265400,Os01g0874900,Os03g0452300,Os01g0120300,Os01g0238500,Os02g0728100,Os02g0794400,Os06g0665500,Os08g0553800,Os02g0595700,Os11g0657100,Os02g0189000,Os06g0683200,Os01g0743400,Os09g0446800,Os06g0245800,Os03g0122200,Os04g0650700,Os03g0284400,Os05g0116100,Os10g0529300,Os03g0738400,Os03g0249…
GO:0006091	generation of precursor metabolites and energy	biological_process	1.3009e-27	3.6581e-25	153	3281	474	23437	63	Os07g0577700,Os02g0621700,Os10g0482900,Os04g0119400,Os10g0405600,Os08g0482700,Os02g0232400,Os05g0524400,Os08g0120600,Os09g0375000,Os08g0482600,Os02g0813500,Os08g0434300,Os09g0505700,Os07g0570100,Os03g0672300,Os01g0760600,Os06g0111500,Os03g0136900,Os01g0527700,Os06g0659500,Os11g0162200,Os01g0269000,Os01g0337900,Os07g0570500,Os04g0182800,Os01g0276700,Os03g0337900,Os01g0118000,Os04g0486950,Os10g0167…	90	Os02g0764500,Os05g0481000,Os08g0323400,Os09g0553200,Os09g0535000,Os01g0798500,Os03g0735000,Os05g0574400,Os03g0685000,Os07g0630800,Os08g0440900,Os08g0435900,Os10g0189100,Os06g0326400,Os03g0592500,Os05g0401100,Os05g0508900,Os12g0538700,Os08g0463900,Os02g0117100,Os06g0256500,Os01g0221700,Os06g0320500,Os06g0229066,Os01g0730500,Os11g0242800,Os07g0558500,Os06g0669400,Os05g0555300,Os07g0577600,Os07g0556…
GO:0022625	cytosolic large ribosomal subunit	cellular_component	8.3461e-26	2.2757e-23	61	3281	122	23437	54	Os02g0503400,Os09g0485900,Os02g0591700,Os07g0180900,Os06g0181566,Os03g0139100,Os11g0168200,Os09g0413500,Os11g0151300,Os01g0348700,Os07g0546700,Os02g0785800,Os03g0756000,Os10g0466700,Os05g0541900,Os04g0376000,Os12g0150100,Os02g0814700,Os08g0436800,Os01g0304000,Os04g0473400,Os08g0156800,Os08g0116500,Os08g0326400,Os02g0321900,Os11g0220800,Os02g0103700,Os07g0450000,Os05g0169100,Os07g0109500,Os02g0699…	7	Os06g0683200,Os05g0388500,Os03g0815400,Os02g0137200,Os03g0122200,Os06g0647100,Os01g0749200
GO:0043604	amide biosynthetic process	biological_process	2.47e-25	6.5367e-23	207	3281	791	23437	160	Os01g0191100,Os11g0220800,Os08g0538000,Os03g0424500,Os03g0758800,Os05g0541900,Os03g0182600,Os01g0304000,Os05g0150900,Os11g0642800,Os10g0466700,Os11g0151300,Os01g0348700,Os12g0540900,Os07g0222300,Os04g0598200,Os05g0287800,Os01g0143800,Os09g0507800,Os08g0295300,Os12g0564600,Os10g0465800,Os02g0284600,Os03g0798600,Os02g0220500,Os05g0557000,Os08g0530200,Os05g0227700,Os10g0170200,Os02g0146600,Os11g0482…	47	Os01g0678600,Os03g0249200,Os01g0633000,Os02g0285800,Os07g0570700,Os02g0822600,Os12g0541500,Os01g0749200,Os07g0578600,Os06g0647100,Os03g0704000,Os03g0315800,Os02g0137200,Os03g0308800,Os03g0815400,Os05g0388500,Os02g0259600,Os03g0769100,Os01g0637600,Os02g0652600,Os12g0263000,Os01g0805000,Os06g0699700,Os05g0481000,Os01g0924000,Os03g0843400,Os03g0196800,Os08g0436000,Os02g0778200,Os10g0503200,Os05g0575…
GO:0006518	peptide metabolic process	biological_process	5.8215e-24	1.4966e-21	210	3281	830	23437	158	Os06g0571400,Os05g0160200,Os03g0702800,Os11g0634500,Os01g0229100,Os03g0408300,Os12g0167900,Os07g0662500,Os03g0297100,Os07g0613200,Os01g0924800,Os05g0477300,Os02g0103700,Os02g0218200,Os04g0473400,Os07g0150200,Os03g0721200,Os02g0814700,Os03g0402400,Os12g0150100,Os01g0616500,Os04g0684900,Os02g0229000,Os03g0390000,Os11g0168200,Os09g0413500,Os03g0139100,Os03g0177400,Os12g0443700,Os09g0258600,Os03g0182…	52	Os01g0278900,Os03g0265400,Os02g0794400,Os02g0728100,Os01g0120300,Os03g0452300,Os03g0196800,Os08g0436000,Os02g0778200,Os05g0575300,Os03g0284400,Os03g0122200,Os10g0529300,Os05g0116100,Os02g0595700,Os08g0553800,Os11g0657100,Os06g0245800,Os06g0683200,Os02g0189000,Os01g0743400,Os01g0749200,Os07g0468100,Os02g0830100,Os12g0541500,Os06g0647100,Os10g0525400,Os04g0448600,Os03g0704000,Os01g0678600,Os03g0249…
GO:0044282	small molecule catabolic process	biological_process	9.038e-24	2.259e-21	84	3281	187	23437	53	Os01g0178000,Os03g0189400,Os06g0103500,Os02g0168100,Os11g0455500,Os02g0627100,Os04g0647800,Os10g0457600,Os02g0274100,Os07g0245100,Os06g0111500,Os01g0752200,Os01g0817700,Os10g0550900,Os12g0605800,Os08g0557900,Os05g0392700,Os07g0188800,Os08g0424200,Os03g0835400,Os06g0486900,Os01g0269000,Os08g0339200,Os05g0125500,Os02g0626400,Os04g0458300,Os03g0236200,Os05g0427400,Os01g0865100,Os11g0605500,Os04g0458…	31	Os01g0711400,Os01g0874900,Os12g0134000,Os04g0518400,Os08g0191700,Os05g0429000,Os10g0159800,Os11g0210600,Os02g0196800,Os12g0420200,Os03g0712700,Os03g0169100,Os05g0595100,Os09g0248000,Os06g0611900,Os02g0169900,Os04g0617600,Os03g0738400,Os09g0535000,Os04g0650700,Os08g0374800,Os08g0524100,Os07g0212200,Os04g0623800,Os09g0516600,Os10g0189100,Os10g0516100,Os06g0594100,Os02g0815500,Os08g0465800,Os03g0719…
GO:0008150	biological_process	biological_process	1.2768e-23	3.1051e-21	2538	3281	16356	23437	1357	Os10g0513900,Os03g0645100,Os03g0389700,Os01g0560000,Os12g0515600,Os03g0150600,Os01g0654100,Os12g0147800,Os11g0124500,Os04g0559400,Os06g0105400,Os11g0142500,Os03g0805400,Os09g0551000,Os07g0290200,Os11g0264200,Os04g0618200,Os07g0106200,Os02g0518100,Os01g0836900,Os03g0648400,Os08g0157500,Os01g0134700,Os02g0644000,Novel00991,Os04g0620700,Os08g0503200,Os02g0317400,Os03g0345200,Os04g0430700,Os05g047460…	1181	Os10g0209700,Os04g0629500,Os11g0117600,Os04g0391900,Os08g0512500,Os05g0121200,Os12g0189400,Os04g0490800,Os03g0187300,Os02g0129800,Os03g0147400,Os03g0825500,Os01g0938100,Os03g0820500,Os01g0120300,Os01g0191200,Os01g0376700,Os06g0196300,Os11g0657100,Os10g0503500,Os01g0305900,Os10g0362300,Os04g0459900,Os03g0773800,Os03g0130900,Os08g0428900,Os03g0133900,Os02g0326700,Os07g0628700,Os03g0738400,Os09g0460…
GO:0019684	photosynthesis, light reaction	biological_process	4.9952e-23	1.1828e-20	48	3281	82	23437	0		48	Os08g0566600,Os09g0296800,Os05g0481000,Os02g0702000,Os07g0558400,Os11g0242800,Os03g0190100,Os06g0229066,Os02g0764500,Os01g0221700,Os06g0320500,Os07g0577600,Os07g0171100,Os01g0720500,Os01g0798500,Os02g0744000,Os03g0267300,Os09g0346500,Os07g0558500,Os06g0669400,Os05g0480000,Os03g0158300,Os04g0459900,Os01g0773700,Os06g0725900,Os01g0600900,Os08g0526300,Os08g0440900,Os07g0562700,Os04g0457000,Os08g0435…
GO:0008152	metabolic process	biological_process	7.7532e-23	1.7888e-20	1981	3281	12194	23437	1077	Os01g0944700,Os03g0640100,Os03g0126000,Os01g0911200,Os07g0194800,Os10g0480500,Os07g0680000,Os05g0490800,Os03g0270000,Os03g0225700,Os07g0538000,Os02g0763900,Os09g0345300,Os04g0688300,Os03g0151700,Os07g0147900,Os07g0550500,Os12g0279000,Os01g0315800,Os04g0434300,Os06g0308100,Os10g0465800,Os04g0450400,Os01g0760400,Os01g0202500,Os05g0445500,Os09g0498500,Os02g0570400,Os01g0834600,Os05g0227700,Os08g0135…	904	Os08g0434100,Os05g0317900,Os07g0633200,Os03g0129300,Os03g0283600,Os02g0281000,Os01g0841800,Os01g0678500,Os07g0196200,Os08g0504500,Os04g0442000,Os08g0162100,Os05g0516300,Os02g0741500,Os01g0633000,Os01g0106900,Os07g0209100,Os05g0555300,Os04g0518400,Os06g0669400,Os03g0284500,Os03g0254900,Os05g0230700,Os03g0786100,Os01g0602800,Os03g0795200,Os05g0568100,Os09g0548400,Os01g0292200,Os05g0401100,Os01g0973…
GO:0006412	translation	biological_process	2.3087e-22	5.1935e-20	184	3281	715	23437	144	Os02g0699600,Os05g0169100,Os07g0109500,Os12g0406200,Os08g0436800,Os11g0127900,Os05g0104800,Os03g0794700,Os02g0162500,Os04g0376000,Os07g0681000,Os02g0489400,Os08g0320000,Os03g0406200,Os07g0546700,Os11g0585700,Os02g0785800,Os08g0207000,Os07g0229900,Os01g0834500,Os02g0503400,Os07g0180900,Os07g0614500,Os12g0124200,Os02g0287000,Os01g0815800,Os05g0182800,Os03g0807800,Os12g0567700,Os07g0674200,Os01g0741…	40	Os02g0137200,Os03g0315800,Os03g0308800,Os05g0388500,Os03g0815400,Os01g0637600,Os03g0769100,Os02g0259600,Os02g0652600,Os01g0805000,Os03g0843400,Os01g0924000,Os01g0678600,Os03g0249200,Os01g0633000,Os02g0822600,Os07g0570700,Os02g0285800,Os01g0749200,Os12g0541500,Os06g0647100,Os03g0704000,Os08g0553800,Os02g0595700,Os11g0657100,Os06g0245800,Os06g0683200,Os02g0189000,Os01g0743400,Os03g0284400,Os03g0122…
GO:0043231	intracellular membrane-bounded organelle	cellular_component	3.5628e-22	7.8191e-20	1371	3281	7966	23437	639	Os11g0117500,Os07g0608700,Os01g0723600,Novel01202,Os06g0116600,Os08g0344600,Os07g0246200,Os07g0182100,Os08g0517200,Os03g0264400,Os01g0826400,Os01g0128400,Os05g0100600,Os08g0442400,Os08g0148600,Os04g0119400,Novel00642,Os03g0640100,Os03g0126000,Os01g0911200,Os03g0397400,Os05g0461000,Os07g0194800,Os03g0350100,Os07g0680000,Os06g0665000,Os05g0490800,Os03g0270000,Os02g0763900,Os03g0151700,Os07g0147900,…	732	Os05g0401100,Os03g0592500,Os01g0764500,Os03g0822700,Os06g0218500,Os05g0204600,Os08g0266300,Os04g0488600,Os02g0707100,Os05g0585900,Os12g0617800,Os03g0731900,Os03g0808100,Os03g0117800,Os12g0438600,Os11g0145200,Os03g0844900,Os02g0764500,Os03g0198300,Os02g0677600,Os06g0360300,Os11g0707600,Os10g0476900,Os06g0593800,Os07g0633200,Os03g0129300,Os03g0283600,Os04g0675800,Os01g0841800,Os01g0678500,Os04g0442…
GO:0043043	peptide biosynthetic process	biological_process	3.7767e-22	8.0912e-20	186	3281	728	23437	145	Os06g0181566,Os03g0345200,Os02g0591700,Os09g0485900,Os06g0508700,Os01g0328400,Os02g0821200,Os03g0756000,Os08g0156800,Os08g0116500,Os03g0577000,Os10g0411700,Os07g0167000,Os01g0679700,Os07g0616600,Os05g0558900,Os08g0117300,Os07g0450000,Os12g0508300,Os02g0321900,Os08g0326400,Os06g0134000,Os01g0100700,Os10g0411800,Os05g0459900,Os04g0349500,Os03g0565500,Os03g0200500,Os10g0467600,Os07g0622100,Os03g0586…	41	Os06g0683200,Os02g0189000,Os01g0743400,Os06g0245800,Os08g0553800,Os02g0595700,Os11g0657100,Os03g0122200,Os03g0284400,Os05g0575300,Os08g0436000,Os02g0778200,Os03g0196800,Os01g0120300,Os03g0452300,Os02g0794400,Os01g0278900,Os03g0265400,Os03g0769100,Os02g0259600,Os01g0637600,Os03g0815400,Os05g0388500,Os03g0308800,Os03g0315800,Os02g0137200,Os03g0843400,Os01g0924000,Os01g0805000,Os12g0263000,Os02g0652…
GO:0043227	membrane-bounded organelle	cellular_component	8.0099e-22	1.6761e-19	1401	3281	8180	23437	657	Os07g0188800,Os06g0665900,Os01g0269000,Os03g0748700,Os08g0508800,Os01g0821700,Os08g0532200,Os09g0408000,Os11g0495400,Os05g0230600,Os02g0101000,Os06g0103500,Os02g0749300,Os06g0644700,Os02g0661900,Os01g0159400,Os10g0393100,Os06g0210500,Os06g0731800,Novel00930,Os02g0146600,Os03g0821800,Os09g0482720,Os08g0434300,Os06g0697400,Os08g0549000,Os04g0498200,Os06g0708500,Os01g0778800,Os09g0520700,Os02g068850…	744	Os08g0506700,Os06g0108900,Os06g0109600,Os12g0274700,Os01g0102600,Os09g0530000,Os01g0221600,Os03g0412900,Os12g0143100,Os01g0190000,Os11g0660000,Os12g0124000,Os01g0833000,Os07g0548300,Os07g0182400,Os04g0272700,Os08g0384100,Os07g0577600,Os04g0668800,Os04g0658300,Os08g0157600,Os11g0242800,Os01g0682500,Os03g0184000,Os04g0304200,Os03g0169600,Os03g0315800,Os11g0425300,Os03g0827700,Os08g0435900,Os02g0744…
GO:0015934	large ribosomal subunit	cellular_component	1.0442e-21	2.1354e-19	65	3281	157	23437	56	Os12g0567700,Os01g0896700,Os01g0815800,Os09g0258600,Os02g0717800,Os01g0860300,Os01g0839300,Os05g0459900,Os04g0501000,Os01g0896800,Os01g0140500,Os07g0674200,Os03g0598800,Os04g0376000,Os08g0436800,Os08g0156800,Os08g0116500,Os08g0326400,Os02g0321900,Os07g0450000,Os05g0169100,Os07g0109500,Os02g0699600,Os02g0503400,Os09g0485900,Os02g0591700,Os07g0180900,Os06g0181566,Os07g0546700,Os02g0785800,Os03g0756…	9	Os03g0122200,Os03g0284400,Os01g0805000,Os02g0137200,Os06g0683200,Os05g0388500,Os03g0815400,Os06g0647100,Os01g0749200
GO:0031967	organelle envelope	cellular_component	4.2325e-21	8.2791e-19	175	3281	633	23437	62	Os04g0119400,Os12g0561000,Novel00642,Os02g0291500,Os06g0569500,Os04g0527700,Os11g0158400,Os10g0545800,Os08g0416900,Os09g0532000,Os08g0344600,Os04g0674200,Os01g0158000,Os07g0529600,Os03g0765400,Os01g0276200,Os02g0226300,Os06g0210500,Os07g0570100,Os03g0855600,Os07g0240300,Os03g0843600,Os03g0146400,Os01g0821700,Os04g0290800,Os09g0454600,Os03g0288400,Os11g0162200,Os01g0527700,Os07g0187400,Os03g012600…	113	Os02g0705100,Os12g0105300,Os06g0360300,Os11g0105750,Os02g0764500,Os01g0924000,Os06g0611900,Os03g0177300,Os03g0735000,Os01g0882500,Os07g0513000,Os09g0535000,Os08g0114100,Os04g0659100,Os01g0142300,Os10g0189100,Os05g0388500,Os08g0435900,Os08g0440900,Os03g0815400,Os02g0744900,Os01g0321300,Os02g0259600,Os05g0390100,Os03g0769100,Os02g0137200,Os05g0419000,Os08g0266300,Os04g0602400,Os03g0308800,Os03g0592…
GO:0031975	envelope	cellular_component	4.2325e-21	8.2791e-19	175	3281	633	23437	62	Os03g0288400,Os09g0454600,Os04g0290800,Os01g0527700,Os11g0162200,Os07g0187400,Os03g0126000,Os07g0240300,Os03g0146400,Os03g0843600,Os01g0821700,Os06g0210500,Os07g0570100,Os03g0855600,Os03g0765400,Os07g0529600,Os02g0226300,Os01g0276200,Os04g0674200,Os08g0344600,Os01g0158000,Os09g0532000,Os11g0158400,Os04g0527700,Os06g0569500,Os10g0545800,Os08g0416900,Os12g0561000,Novel00642,Os04g0119400,Os02g029150…	113	Os01g0166800,Os12g0615400,Os04g0675800,Os10g0546600,Os03g0283600,Os09g0530000,Os03g0129300,Os07g0188266,Os06g0597900,Os04g0403500,Os10g0567400,Os09g0570400,Os01g0600900,Os06g0725900,Os02g0741500,Os03g0695500,Os06g0638100,Os03g0835100,Os12g0103000,Os07g0577600,Os07g0204900,Os07g0558500,Os06g0729000,Os06g0669400,Os11g0595200,Os12g0583400,Os01g0682500,Os02g0129900,Os01g0286600,Os09g0567366,Os06g0320…
GO:0044283	small molecule biosynthetic process	biological_process	4.1421e-20	7.9299e-18	169	3281	582	23437	105	Os09g0255400,Os05g0438600,Os07g0529600,Os01g0178000,Os08g0459600,Os03g0254800,Os02g0627100,Os02g0273100,Os01g0871300,Os10g0517500,Os06g0678200,Os08g0509100,Os02g0749300,Os06g0596300,Os06g0598800,Os12g0556200,Os11g0256000,Os03g0700700,Os02g0523800,Os02g0218700,Os06g0133900,Os08g0508800,Os01g0269000,Os03g0279400,Os12g0443600,Os06g0632200,Os03g0255500,Os11g0256050,Os03g0126000,Os12g0534000,Os08g0540…	64	Os01g0581300,Os06g0729000,Os07g0578600,Os04g0518400,Os10g0464400,Os10g0419500,Os01g0678500,Os12g0615400,Os04g0403500,Os06g0699700,Os10g0330000,Os03g0134300,Os02g0169900,Os09g0535000,Os01g0101200,Os04g0659100,Os02g0744900,Os03g0850400,Os01g0978100,Os01g0662700,Os04g0422000,Os09g0294000,Os06g0256500,Os03g0197000,Os05g0304600,Os12g0134000,Os09g0555500,Os12g0607000,Os01g0238500,Os01g0874900,Os03g0190…
GO:0010287	plastoglobule	cellular_component	1.1807e-19	2.2133e-17	29	3281	35	23437	1	Os01g0118000	28	Os04g0403500,Os06g0646000,Os03g0592500,Os09g0346500,Os02g0197600,Os10g0575700,Os06g0729000,Os07g0577600,Os04g0640500,Os10g0509200,Os01g0720500,Os11g0216300,Os11g0171300,Os08g0411200,Os06g0320500,Os06g0136800,Os02g0764500,Os09g0296800,Os02g0276500,Os06g0360300,Os07g0562700,Os11g0242800,Os04g0457000,Os08g0435900,Os11g0595200,Os01g0173000,Os07g0558400,Os01g0600900
GO:1901564	organonitrogen compound metabolic process	biological_process	1.659e-19	3.0464e-17	975	3281	5461	23437	606	Os12g0515600,Os09g0279100,Os04g0559400,Os01g0124100,Novel00414,Os03g0139100,Os01g0654100,Os12g0290150,Os03g0645100,Os05g0349200,Os02g0525900,Os04g0633300,Os03g0389700,Os01g0616500,Os03g0721200,Os08g0493900,Os02g0814700,Os01g0629900,Os02g0126400,Os03g0297100,Os02g0736400,Os01g0742400,Os09g0551000,Os03g0805400,Os11g0142500,Os08g0343000,Os02g0664300,Os02g0628800,Os05g0160200,Os11g0264200,Os03g075600…	369	Os05g0136200,Os05g0519700,Os03g0232600,Os06g0705100,Os04g0269600,Os04g0684800,Os12g0182700,Os02g0196800,Os12g0607000,Os06g0338200,Os01g0846300,Os01g0120300,Os01g0921300,Os05g0460600,Os11g0216900,Os05g0429000,Os02g0680600,Os01g0279100,Os06g0608700,Os06g0163200,Os03g0717700,Os04g0459900,Os01g0743400,Os03g0125600,Os11g0657100,Os11g0219000,Os01g0559600,Os10g0362300,Os06g0665500,Os07g0628700,Os01g0639…
GO:0044237	cellular metabolic process	biological_process	6.0811e-19	1.0944e-16	1646	3281	10029	23437	920	Os02g0123600,Os04g0463500,Os01g0896700,Os08g0135900,Os05g0409300,Os07g0600400,Os03g0790700,Os03g0655600,Os01g0858900,Os04g0182800,Os01g0896800,Os12g0556500,Os08g0538300,Os04g0616500,Os01g0134700,Os08g0157500,Os12g0485500,Os01g0682001,Os03g0345200,Os02g0644000,Os01g0584900,Os04g0620700,Os02g0634500,Os03g0756000,Os04g0618200,Os05g0160200,Os11g0264200,Os11g0142500,Os06g0105400,Os09g0551000,Os03g0805…	726	Os03g0133900,Os10g0359500,Os06g0193400,Os03g0130900,Os03g0283100,Os02g0462300,Os08g0428900,Os10g0529300,Os07g0168000,Os07g0628700,Os03g0738400,Os10g0503500,Os05g0571100,Os06g0665500,Os01g0305900,Os10g0362300,Os01g0559600,Os11g0657100,Os03g0773800,Os04g0459900,Os01g0938100,Os07g0176900,Os07g0412100,Os03g0825500,Os01g0846300,Os01g0191200,Os01g0376700,Os01g0120300,Os11g0117600,Os04g0234600,Os04g0490…
GO:0009987	cellular process	biological_process	8.9127e-19	1.5725e-16	2138	3281	13558	23437	1166	Os09g0470900,Os01g0928800,Os01g0229100,Os01g0223900,Os12g0588900,Os12g0170600,Os12g0235800,Os04g0490600,Os12g0605800,Os12g0502200,Os02g0704800,Os03g0741100,Os02g0218200,Os10g0437200,Os03g0116000,Os05g0486100,Os03g0411800,Os02g0803300,Os05g0112000,Os07g0622100,Os06g0168500,Os04g0486950,Os06g0547400,Os08g0241400,Os03g0818400,Os03g0313600,Os02g0656200,Os05g0421900,Os04g0291900,Os08g0206400,Os02g0591…	972	Os01g0851700,Os05g0518600,Os01g0783200,Os05g0587200,Os08g0191700,Os01g0585300,Os09g0537700,Os04g0591000,Os05g0148600,Os03g0857400,Os01g0805900,Os07g0658400,Os01g0805300,Os08g0562100,Os01g0151200,Os05g0387200,Novel00821,Os03g0284400,Os09g0309700,Os01g0279700,Os04g0278900,Os09g0446800,Os06g0103800,Os06g0683200,Os08g0109400,Os08g0327100,Os08g0200300,Os12g0441600,Os10g0341700,Os01g0536000,Os06g070160…
GO:0110165	cellular anatomical entity	cellular_component	1.68e-18	2.907e-16	2510	3281	16501	23437	1300	Os05g0378900,Os01g0597800,Os09g0491740,Os03g0701300,Os05g0513200,Os09g0453500,Os06g0557100,Os07g0597200,Os04g0482300,Os11g0547000,Os06g0334400,Os11g0133001,Os03g0833700,Os02g0821200,Os02g0637700,Os02g0717600,Os10g0411700,Os04g0683100,Os08g0203201,Os02g0503500,Os01g0702000,Os02g0523500,Os07g0695800,Os01g0852200,Os02g0592400,Os01g0382400,Os06g0192800,Os05g0373700,Os07g0201100,Os09g0551300,Os03g0617…	1210	Os01g0959900,Os01g0918300,Os02g0739000,Os08g0242700,Os07g0150100,Os03g0765900,Os10g0563600,Os03g0611200,Os02g0125700,Os01g0495900,Os01g0102300,Novel01685,Os07g0662800,Os02g0533000,Os08g0359000,Os05g0427200,Os09g0240500,Os11g0167800,Os05g0406000,Os02g0815500,Os08g0163400,Os03g0452300,Os01g0919600,Os02g0651300,Os03g0701800,Os12g0285100,Os07g0141400,Os07g0656700,Os02g0104500,Os02g0744000,Os03g057490…
GO:0009765	photosynthesis, light harvesting	biological_process	2.8184e-18	4.7848e-16	23	3281	25	23437	0		23	Os07g0577600,Os01g0720500,Os07g0171100,Os03g0592500,Os09g0346500,Os02g0197600,Os05g0401100,Os06g0669400,Os09g0296800,Os06g0725900,Os04g0459900,Os07g0562700,Os11g0242800,Os04g0457000,Os05g0568900,Os08g0435900,Os03g0333400,Os01g0600900,Os07g0558400,Os06g0229066,Os06g0320500,Os06g0705100,Os02g0764500
GO:0006520	cellular amino acid metabolic process	biological_process	4.6854e-18	7.8072e-16	125	3281	398	23437	87	Os08g0538000,Os08g0339200,Os03g0279400,Os12g0290150,Os01g0269000,Os07g0188800,Os03g0126000,Os11g0256050,Os03g0389700,Os12g0624000,Os08g0424200,Os06g0632200,Os07g0622200,Os11g0256000,Os10g0550900,Os02g0266000,Os05g0150900,Os12g0605800,Os03g0617900,Os01g0654100,Os12g0540900,Os03g0305500,Os04g0559400,Os06g0133900,Os10g0380800,Os02g0704800,Os11g0455500,Os01g0871300,Os02g0273100,Os01g0760600,Os08g0295…	38	Os03g0228200,Os09g0248000,Os02g0778200,Os02g0196800,Os07g0658400,Os06g0564500,Os05g0555600,Os02g0822500,Os11g0216900,Os05g0429000,Os10g0419500,Os04g0518400,Os12g0607000,Os12g0134000,Os01g0874900,Os01g0711400,Os01g0120300,Os01g0238500,Os01g0555200,Os09g0294000,Os05g0533500,Os08g0465800,Os04g0669900,Os04g0623800,Os06g0245800,Os10g0516100,Os03g0118600,Os03g0223400,Os01g0978100,Os03g0850400,Os01g0743…
GO:0055114	oxidation-reduction process	biological_process	1.3913e-17	2.2762e-15	402	3281	1949	23437	203	Os10g0482900,Os02g0621700,Os07g0577700,Os07g0187200,Os04g0527700,Os06g0569500,Os10g0419400,Os01g0865100,Os10g0208500,Os05g0149400,Novel00066,Os10g0558700,Os12g0443500,Os05g0149300,Os08g0482600,Os02g0467600,Os09g0399800,Os12g0258700,Os04g0651000,Os07g0518100,Os08g0557600,Os08g0434300,Os02g0569900,Os06g0258900,Os04g0688600,Os04g0581100,Os08g0441500,Os10g0497800,Os10g0577600,Os01g0159400,Os06g010350…	199	Os03g0816500,Os03g0685000,Os12g0188700,Os01g0882500,Os03g0784000,Os03g0735000,Os03g0618300,Os07g0162100,Os10g0553800,Os03g0841900,Os02g0744900,Os04g0560500,Os09g0275400,Os07g0630800,Os09g0294000,Os11g0525200,Os12g0538700,Os03g0184000,Os01g0631200,Os04g0623300,Os01g0286600,Os07g0601000,Os05g0150800,Os04g0668800,Os06g0254300,Os07g0204900,Os10g0419500,Os03g0163300,Os03g0332100,Os01g0190000,Os11g0438…
GO:0003824	catalytic activity	molecular_function	4.8301e-17	7.7609e-15	1638	3281	9892	23437	875	Os01g0946700,Os01g0120600,Os09g0439400,Os01g0314100,Os08g0435800,Os05g0550800,Os02g0122100,Os11g0625900,Os02g0175500,Os03g0790500,Os06g0207000,Os07g0580900,Os01g0915800,Os01g0580500,Os07g0191700,Os03g0201600,Os05g0402700,Os06g0486900,Os03g0733800,Os10g0113900,Os05g0187100,Os02g0701900,Os03g0189400,Os07g0181000,Os12g0615300,Novel01120,Os01g0802100,Os02g0635000,Os12g0527700,Os01g0911900,Os04g047920…	763	Os03g0294200,Os08g0526300,Os09g0532700,Os01g0356400,Os08g0183900,Os07g0693000,Os01g0150000,Os01g0757900,Os03g0340900,Os11g0216300,Os03g0136200,Os03g0773700,Os10g0524600,Os04g0544100,Os05g0430400,Os01g0874900,Os12g0134000,Os08g0440800,Os07g0206700,Os01g0168100,Os07g0509800,Os07g0616500,Os06g0472000,Os03g0366200,Os09g0419200,Os03g0118600,Os02g0122900,Os07g0657900,Os04g0669900,Os01g0718300,Os04g0111…
GO:1901576	organic substance biosynthetic process	biological_process	1.3687e-16	2.1606e-14	787	3281	4392	23437	461	Os01g0679700,Os10g0411700,Os04g0218400,Os08g0117300,Os08g0326400,Os06g0335500,Os06g0181566,Os11g0547000,Os01g0328400,Os03g0757900,Os04g0397000,Os02g0821200,Os06g0334400,Os04g0178300,Os07g0209000,Os06g0166400,Os01g0951400,Os02g0661100,Os04g0482300,Os12g0623900,Os01g0100700,Os10g0467600,Os03g0285800,Os07g0150200,Os12g0624000,Os06g0142700,Os01g0193900,Os05g0477300,Os09g0413500,Os03g0177400,Os06g0105…	326	Os10g0534900,Os11g0167800,Os05g0427200,Os12g0636200,Os08g0163400,Os12g0291100,Os02g0141100,Os03g0223400,Os01g0205300,Os06g0664200,Os01g0390300,Os02g0766700,Os06g0245800,Os02g0663100,Os08g0478800,Os05g0129800,Os02g0778200,Os10g0556200,Os09g0456200,Os05g0408900,Os06g0564500,Os03g0169100,Os10g0524100,Os05g0548900,Os03g0411100,Os09g0114500,Os02g0539100,Os01g0134500,Novel00832,Os03g0689100,Os02g059510…
GO:0005575	cellular_component	cellular_component	1.4548e-16	2.2569e-14	2522	3281	16686	23437	1305	Os03g0345200,Os02g0317400,Novel00991,Os04g0620700,Os02g0644000,Os08g0566900,Os01g0134700,Os08g0157500,Os01g0303200,Os03g0648400,Os02g0329800,Os04g0659800,Os12g0556500,Os10g0476000,Os08g0538300,Os01g0896700,Os07g0600400,Os08g0135900,Os05g0409300,Os12g0158600,Os11g0124500,Os12g0147800,Os03g0150600,Os01g0560000,Os12g0515600,Os01g0938900,Os10g0462300,Os03g0389700,Os10g0513900,Os01g0836900,Os11g044150…	1217	Os03g0773800,Os04g0459900,Os01g0305900,Os10g0362300,Os10g0503500,Os03g0439700,Os11g0657100,Os06g0196300,Os01g0919700,Os07g0628700,Os02g0326700,Os03g0133900,Os08g0428900,Os03g0130900,Os12g0199000,Os03g0147400,Os03g0187300,Os04g0490800,Os12g0189400,Os05g0121200,Os01g0144100,Os08g0512500,Os04g0391900,Os04g0629500,Os01g0120300,Os02g0257300,Os03g0820500,Os05g0490900,Os05g0122800,Os01g0938100,Os03g0281…
GO:0016053	organic acid biosynthetic process	biological_process	2.3753e-16	3.5621e-14	127	3281	427	23437	92	Os07g0622200,Os03g0700700,Os12g0556200,Os11g0256000,Os06g0598800,Os03g0617900,Os02g0266000,Os08g0508800,Os03g0305500,Os02g0218700,Os02g0704800,Os04g0559400,Os06g0133900,Os12g0443600,Os03g0279400,Os12g0290150,Os03g0126000,Os11g0256050,Os12g0534000,Os12g0624000,Os06g0632200,Os03g0389700,Os01g0300200,Os01g0178000,Os02g0503500,Os09g0255400,Os09g0539100,Os03g0254800,Os08g0459600,Os08g0225000,Os11g0142…	35	Os05g0555600,Os10g0503200,Os02g0704000,Os03g0187300,Os01g0678500,Os01g0150000,Os07g0658400,Os06g0564500,Os12g0607000,Os01g0874900,Os12g0559200,Os01g0238500,Os11g0216900,Os05g0429000,Os10g0419500,Os04g0448900,Os07g0578600,Os04g0518400,Os09g0446800,Os03g0118600,Os01g0978100,Os03g0223400,Os03g0850400,Os09g0294000,Os05g0533500,Os05g0304600,Os04g0669900,Os02g0194700,Os03g0134300,Os10g0330000,Os06g0699…
GO:0046394	carboxylic acid biosynthetic process	biological_process	2.3753e-16	3.5621e-14	127	3281	427	23437	92	Os03g0254800,Os08g0459600,Os09g0539100,Os08g0225000,Os02g0503500,Os01g0178000,Os01g0300200,Os09g0255400,Os06g0596300,Os02g0749300,Os08g0509100,Os12g0235800,Os11g0521500,Os10g0517500,Os02g0273100,Os01g0871300,Os11g0664800,Os11g0142500,Os02g0274100,Os02g0627100,Os03g0305500,Os08g0508800,Os04g0559400,Os06g0133900,Os02g0218700,Os02g0704800,Os07g0622200,Os03g0700700,Os12g0556200,Os11g0256000,Os02g0266…	35	Os12g0559200,Os01g0874900,Os01g0238500,Os12g0607000,Os04g0448900,Os10g0419500,Os04g0518400,Os07g0578600,Os11g0216900,Os05g0429000,Os02g0704000,Os03g0187300,Os05g0555600,Os10g0503200,Os01g0150000,Os07g0658400,Os06g0564500,Os01g0678500,Os03g0134300,Os10g0330000,Os03g0738400,Os06g0699700,Os04g0659100,Os03g0133900,Os01g0101200,Os03g0223400,Os01g0978100,Os03g0850400,Os09g0446800,Os03g0118600,Os05g0304…
GO:0009628	response to abiotic stimulus	biological_process	2.9755e-16	4.3891e-14	178	3281	688	23437	57	Os12g0168400,Os03g0113100,Os07g0150700,Os02g0181300,Os04g0660400,Os03g0643300,Os04g0517100,Os01g0194300,Os03g0315400,Os04g0631100,Os01g0752200,Os06g0111500,Os12g0209200,Os01g0884300,Os03g0748700,Os04g0290800,Os09g0454600,Os01g0911200,Os03g0276500,Os01g0266000,Os02g0327000,Os01g0178000,Os02g0115900,Os07g0529600,Os06g0727200,Os01g0202500,Os03g0218400,Os10g0572300,Os01g0566100,Os10g0517500,Os05g0421…	121	Os01g0390900,Os10g0189100,Os07g0583200,Os08g0435900,Os08g0440900,Os07g0685700,Os02g0259600,Os07g0517100,Os11g0106700,Os01g0321300,Os04g0605500,Os04g0488600,Os06g0205600,Os02g0602400,Os03g0308800,Os03g0592500,Os03g0311300,Os05g0204600,Os04g0304200,Os10g0330000,Os02g0527300,Os02g0823100,Os01g0840100,Os04g0507000,Os02g0729400,Os02g0629200,Os02g0666200,Os03g0844900,Os02g0764500,Os05g0460000,Os05g0552…
GO:1990904	ribonucleoprotein complex	cellular_component	3.7653e-16	5.4401e-14	161	3281	659	23437	137	Os01g0916600,Os02g0523500,Os11g0634500,Os03g0350300,Os11g0151600,Os01g0924800,Os10g0321700,Os07g0613200,Os03g0297100,Os05g0509500,Os01g0229100,Os12g0167900,Os03g0408300,Os02g0814700,Os03g0402400,Os07g0150200,Os05g0567400,Os04g0473400,Os01g0616500,Os12g0150100,Os05g0477300,Os08g0177700,Os02g0103700,Os01g0752700,Os10g0483000,Os03g0139100,Os09g0413500,Os11g0168200,Os04g0497600,Os01g0104800,Os04g0372…	24	Os03g0452300,Os09g0491756,Os03g0196800,Os03g0122200,Os03g0284400,Os11g0153600,Os07g0158300,Os06g0683200,Os06g0647100,Os01g0749200,Os03g0704000,Os08g0557100,Os01g0678600,Os03g0121800,Os02g0285800,Os11g0153700,Os03g0843400,Os01g0805000,Os03g0265600,Os02g0137200,Os03g0769100,Os01g0263600,Os05g0388500,Os03g0815400
GO:0009058	biosynthetic process	biological_process	3.8089e-16	5.4401e-14	809	3281	4551	23437	474	Os03g0270000,Os01g0348700,Os08g0438600,Os02g0763900,Os11g0256000,Os12g0491800,Os01g0575200,Os03g0126000,Os03g0640100,Os01g0911200,Os01g0527700,Os07g0194800,Os02g0187800,Os10g0480500,Os06g0226950,Os06g0701100,Os01g0202500,Os01g0159800,Os02g0570400,Os05g0445500,Os01g0834600,Os04g0661600,Os05g0227700,Os03g0798600,Os06g0622700,Os10g0465800,Os12g0564600,Os05g0517200,Os07g0614500,Os01g0834500,Os03g0780…	335	Os04g0442000,Os05g0516300,Os08g0162100,Os12g0601800,Os01g0106900,Os01g0633000,Os10g0430200,Os07g0209100,Os05g0586600,Os04g0403500,Os03g0283600,Os01g0678500,Os12g0615400,Os03g0704000,Os05g0394900,Os04g0518400,Os05g0230700,Os01g0498200,Os01g0867600,Os03g0284500,Os05g0585900,Os05g0461400,Os03g0815400,Os06g0160700,Os05g0304600,Os05g0204600,Os11g0592300,Os06g0218500,Os02g0602400,Os03g0278900,Os03g0337…
GO:0044249	cellular biosynthetic process	biological_process	1.5556e-15	2.1871e-13	764	3281	4292	23437	453	Os02g0591700,Os09g0485900,Os11g0643700,Os05g0421900,Os07g0485100,Os08g0360300,Os03g0313600,Os12g0448900,Os08g0116500,Os07g0616600,Os01g0841500,Os09g0452900,Os07g0683200,Os02g0321900,Os02g0624300,Os10g0411800,Os04g0349500,Os03g0221200,Os02g0783625,Os01g0375200,Os03g0586800,Os07g0622100,Os01g0140500,Os09g0286600,Os04g0179700,Os01g0686800,Os01g0764400,Os03g0818400,Novel00422,Os12g0138900,Os09g040040…	311	Os08g0109400,Os06g0683200,Os03g0785200,Os01g0924400,Os08g0249000,Os09g0446800,Os03g0118600,Os08g0508700,Os03g0736600,Os04g0669900,Os07g0657900,Os10g0341700,Os08g0553800,Os12g0441600,Os03g0696300,Os12g0271700,Os03g0251350,Os01g0108400,Os08g0468100,Os09g0309700,Os03g0284400,Novel00821,Os05g0387200,Os04g0477500,Os03g0711100,Os01g0757900,Os01g0150000,Os08g0436000,Os07g0658400,Os09g0423300,Os10g056210…
GO:0071704	organic substance metabolic process	biological_process	2.0274e-15	2.8066e-13	1694	3281	10474	23437	947	Os03g0821800,Os09g0255400,Os02g0146600,Novel00930,Os05g0389500,Os02g0606800,Os02g0284600,Os02g0627100,Os10g0393100,Os11g0495400,Os06g0103500,Os02g0749300,Os10g0512400,Os09g0501850,Os08g0532200,Os06g0598800,Os02g0180000,Os11g0151300,Os08g0508800,Os08g0560500,Os01g0957000,Os07g0541400,Os03g0393700,Os06g0665900,Os01g0269000,Os07g0188800,Os07g0539700,Os02g0472700,Os07g0173501,Os06g0602500,Os02g057900…	747	Os02g0750100,Os01g0866400,Os11g0242800,Os05g0150800,Os08g0247700,Os07g0577600,Os01g0749200,Os08g0384100,Os07g0182400,Os07g0548300,Os12g0143100,Os12g0274700,Os06g0109600,Os03g0412900,Os12g0164800,Os08g0506700,Os06g0108900,Os10g0330000,Os02g0527300,Os03g0100030,Os09g0511600,Os01g0902200,Os01g0719100,Os05g0164100,Os07g0623300,Os04g0659100,Os02g0606200,Os07g0167100,Os04g0639300,Os05g0355300,Os02g0744…
GO:0008652	cellular amino acid biosynthetic process	biological_process	6.9887e-15	9.5279e-13	70	3281	187	23437	49	Os01g0871300,Os02g0273100,Os11g0142500,Os02g0749300,Os12g0235800,Os10g0517500,Os09g0255400,Os03g0254800,Os09g0539100,Os03g0279400,Os03g0126000,Os11g0256050,Os03g0389700,Os12g0624000,Os06g0632200,Os07g0622200,Os11g0256000,Os02g0266000,Os03g0617900,Os03g0305500,Os04g0559400,Os06g0133900,Os02g0704800,Os12g0138900,Os10g0419400,Os03g0291500,Os08g0135900,Os04g0406600,Os03g0713000,Os04g0463500,Os08g0484…	21	Os05g0429000,Os11g0216900,Os10g0419500,Os12g0607000,Os01g0874900,Os01g0238500,Os07g0658400,Os06g0564500,Os05g0555600,Os04g0659100,Os01g0101200,Os03g0133900,Os03g0134300,Os03g0738400,Os09g0294000,Os05g0533500,Os04g0669900,Os03g0118600,Os03g0223400,Os01g0978100,Os03g0850400
GO:0015935	small ribosomal subunit	cellular_component	9.1029e-15	1.2225e-12	46	3281	117	23437	40	Os03g0773150,Os12g0124200,Os02g0287000,Os08g0559200,Os03g0807800,Os03g0818400,Os11g0634500,Os03g0798600,Os01g0686800,Os03g0424800,Os10g0170200,Os01g0834600,Os07g0173501,Os03g0200500,Os11g0482000,Os04g0349500,Os03g0297100,Os02g0534800,Os06g0134000,Os01g0100700,Os12g0406200,Os12g0508300,Os03g0424500,Os05g0477300,Os07g0616600,Os02g0489400,Os08g0117300,Os11g0127900,Os03g0402400,Os07g0202900,Os03g0794…	6	Os03g0704000,Os03g0452300,Os03g0843400,Os03g0196800,Os01g0678600,Os03g0769100
GO:1901605	alpha-amino acid metabolic process	biological_process	1.2161e-14	1.6092e-12	86	3281	258	23437	56	Os01g0138800,Os08g0447000,Os03g0221200,Os03g0815200,Os05g0125500,Os02g0783625,Os04g0650800,Os12g0623900,Os05g0427400,Os02g0626400,Os03g0236200,Os04g0463500,Os03g0713000,Os04g0406600,Os08g0135900,Os03g0291500,Os08g0140300,Os10g0419400,Os12g0138900,Os01g0682001,Os02g0626100,Os03g0794500,Os12g0210200,Os03g0157900,Os03g0264400,Os03g0643300,Os07g0182100,Os02g0440000,Os04g0543900,Os08g0320400,Os09g0255…	30	Os06g0611900,Os03g0738400,Os03g0134300,Os04g0650700,Os01g0101200,Os03g0133900,Os04g0659100,Os03g0850400,Os01g0978100,Os03g0223400,Os03g0118600,Os10g0516100,Os04g0623800,Os04g0669900,Os08g0465800,Os05g0533500,Os09g0294000,Os01g0711400,Os01g0874900,Os12g0134000,Os12g0607000,Os04g0518400,Os10g0419500,Os05g0429000,Os11g0216900,Os05g0555600,Os06g0564500,Os07g0658400,Os02g0196800,Os09g0248000
GO:0009522	photosystem I	cellular_component	3.4297e-14	4.4725e-12	22	3281	32	23437	0		22	Os07g0148900,Os01g0720500,Os07g0577600,Os08g0560900,Os02g0197600,Os05g0560000,Os09g0346500,Os03g0592500,Os01g0600900,Os07g0558400,Os08g0435900,Os03g0778100,Os11g0242800,Os12g0189400,Os04g0457000,Os07g0562700,Os09g0296800,Os02g0764500,Os09g0481200,Os06g0320500,Os07g0435300,Os12g0420400
GO:0009521	photosystem	cellular_component	4.2943e-14	5.52e-12	38	3281	92	23437	1	Os07g0147550	37	Os09g0481200,Os08g0504500,Os12g0420400,Os08g0200300,Os07g0435300,Os01g0600900,Os12g0189400,Os04g0457000,Os07g0562700,Os08g0435900,Os08g0512500,Os01g0773700,Os02g0197600,Os01g0869800,Os05g0560000,Os08g0560900,Os03g0592500,Os07g0544800,Os03g0279950,Os12g0190200,Os05g0508900,Os07g0148900,Os03g0343900,Os01g0501800,Os02g0764500,Os01g0805300,Os06g0320500,Os07g0558400,Os11g0242800,Os03g0778100,Os09g0296…
GO:0022627	cytosolic small ribosomal subunit	cellular_component	5.5774e-14	7.0683e-12	38	3281	87	23437	37	Os08g0207000,Os03g0345200,Os07g0229900,Os01g0834500,Os03g0182600,Os02g0162500,Os07g0150200,Os10g0411700,Os03g0577000,Os03g0402400,Os11g0127900,Os08g0117300,Os07g0616600,Os02g0489400,Os05g0477300,Os03g0424500,Os12g0508300,Os12g0406200,Os06g0134000,Os01g0100700,Os02g0534800,Os04g0349500,Os03g0297100,Os11g0482000,Os03g0200500,Os01g0834600,Os10g0170200,Os03g0424800,Os01g0686800,Os03g0798600,Os11g0634…	1	Os03g0843400
GO:0032787	monocarboxylic acid metabolic process	biological_process	6.4026e-14	8.0015e-12	115	3281	399	23437	74	Os02g0626100,Os12g0145700,Os09g0375000,Os07g0603600,Os08g0120600,Os05g0405000,Os04g0614600,Os05g0529200,Os08g0360300,Os01g0796400,Os06g0354500,Os12g0448900,Os03g0738600,Os01g0134700,Os06g0225800,Os01g0375200,Os03g0297400,Os03g0225900,Os01g0276700,Os08g0540100,Os12g0556500,Os04g0643300,Os05g0370700,Os05g0427400,Os04g0119400,Os02g0626400,Os10g0405600,Os08g0327400,Os01g0118000,Os11g0605500,Os01g0110…	41	Os01g0940100,Os09g0516600,Os06g0326400,Os02g0194700,Os05g0304600,Os10g0503500,Os06g0712300,Os12g0169600,Os02g0499000,Os11g0171300,Os06g0256500,Os06g0594100,Os05g0102000,Os01g0742500,Os04g0617600,Os07g0168000,Os08g0478800,Os10g0330000,Os04g0650700,Os09g0535000,Os03g0731900,Os08g0110000,Os05g0496200,Os03g0187300,Os02g0704000,Os01g0106900,Os04g0379700,Os01g0150000,Os02g0196800,Os01g0101700,Os01g0678…
GO:0016054	organic acid catabolic process	biological_process	9.9596e-14	1.211e-11	51	3281	121	23437	36	Os11g0455500,Os02g0274100,Os10g0457600,Os02g0627100,Os06g0103500,Os01g0110400,Os03g0713000,Os02g0168100,Os11g0605500,Os01g0178000,Os03g0236200,Os02g0626400,Os05g0427400,Os05g0125500,Os04g0543900,Os06g0486900,Os09g0553600,Os07g0170100,Os08g0339200,Os01g0269000,Os07g0188800,Os12g0448900,Os03g0835400,Os03g0643300,Os06g0354500,Os08g0424200,Os12g0183100,Os10g0550900,Os05g0529200,Os05g0392700,Os12g0605…	15	Os05g0429000,Os04g0518400,Os04g0650700,Os03g0738400,Os12g0134000,Os06g0611900,Os01g0874900,Os01g0711400,Os04g0617600,Os06g0594100,Os09g0248000,Os08g0465800,Os02g0196800,Os04g0623800,Os10g0516100
GO:0046395	carboxylic acid catabolic process	biological_process	9.9596e-14	1.211e-11	51	3281	121	23437	36	Os06g0111500,Os03g0794500,Os01g0752200,Os12g0210200,Os02g0626100,Os10g0550900,Os12g0183100,Os12g0605800,Os05g0529200,Os05g0392700,Os12g0448900,Os07g0188800,Os08g0424200,Os06g0354500,Os03g0835400,Os03g0643300,Os07g0170100,Os09g0553600,Os06g0486900,Os04g0543900,Os01g0269000,Os08g0339200,Os05g0125500,Os02g0626400,Os03g0236200,Os01g0178000,Os05g0427400,Os06g0103500,Os11g0605500,Os02g0168100,Os03g0713…	15	Os04g0623800,Os10g0516100,Os02g0196800,Os06g0594100,Os08g0465800,Os09g0248000,Os01g0711400,Os01g0874900,Os06g0611900,Os04g0617600,Os12g0134000,Os03g0738400,Os04g0650700,Os04g0518400,Os05g0429000
GO:0009063	cellular amino acid catabolic process	biological_process	3.1807e-12	3.816e-10	35	3281	72	23437	22	Os11g0455500,Os02g0627100,Os03g0713000,Os02g0168100,Os03g0236200,Os01g0178000,Os02g0626400,Os05g0427400,Os05g0125500,Os04g0543900,Os07g0170100,Os08g0339200,Os01g0269000,Os07g0188800,Os03g0643300,Os08g0424200,Os12g0183100,Os10g0550900,Os12g0605800,Os12g0210200,Os03g0794500,Os02g0626100	13	Os05g0429000,Os04g0518400,Os04g0650700,Os03g0738400,Os12g0134000,Os06g0611900,Os01g0874900,Os01g0711400,Os08g0465800,Os09g0248000,Os02g0196800,Os04g0623800,Os10g0516100
GO:0005975	carbohydrate metabolic process	biological_process	5.4766e-12	6.484e-10	220	3281	977	23437	100	Os10g0370500,Os01g0946700,Os09g0439400,Os04g0494100,Os03g0278000,Os11g0175400,Os05g0402700,Os03g0828300,Os01g0940700,Os05g0539400,Os02g0275200,Novel01308,Os01g0713200,Os05g0187100,Os12g0616900,Os07g0245200,Os07g0529000,Os03g0586300,Os02g0600400,Os12g0632700,Os07g0181000,Os04g0618200,Os07g0195400,Os04g0647800,Os02g0601300,Os08g0522500,Os12g0145700,Os02g0194100,Os11g0547000,Os06g0172800,Os09g032300…	120	Os05g0496200,Os03g0294200,Os03g0689100,Os03g0736300,Os01g0672500,Os04g0459500,Os06g0697000,Os06g0476200,Os07g0604000,Os12g0638100,Os01g0757900,Os12g0420200,Os11g0132600,Os06g0573600,Os05g0595100,Os01g0919400,Os04g0409200,Os03g0169100,Os04g0234600,Os03g0132900,Os01g0376700,Os01g0851700,Os11g0683500,Os07g0424400,Os05g0518600,Os08g0345800,Os07g0208500,Os06g0608700,Os09g0397300,Os05g0449600,Os03g0267…
GO:0009768	photosynthesis, light harvesting in photosystem I	biological_process	7.2404e-12	8.4609e-10	14	3281	15	23437	0		14	Os02g0197600,Os09g0346500,Os03g0592500,Os02g0764500,Os06g0320500,Os09g0296800,Os07g0577600,Os07g0558400,Os01g0600900,Os08g0435900,Os11g0242800,Os07g0562700,Os04g0457000,Os01g0720500
GO:0031969	chloroplast membrane	cellular_component	1.9537e-11	2.2538e-09	46	3281	116	23437	15	Os12g0283800,Os06g0301100,Os08g0344600,Os09g0297400,Os01g0789100,Os01g0821700,Os09g0532000,Os01g0729100,Os07g0240300,Os03g0271200,Os03g0855600,Os08g0416900,Os01g0852200,Os11g0158400,Os06g0569500	31	Os07g0188266,Os03g0308800,Os04g0602400,Os12g0615400,Os04g0675800,Os03g0684400,Os02g0608900,Os06g0638100,Os05g0390100,Os02g0539100,Os10g0567400,Os09g0570400,Os06g0729000,Os07g0558500,Os04g0448900,Os01g0279700,Os03g0835100,Os12g0225200,Os03g0729000,Os07g0171100,Os01g0279100,Os01g0742500,Os11g0105750,Os01g0895100,Os11g0683500,Os04g0584900,Os01g0142100,Os10g0100300,Os01g0172100,Os12g0583400,Os12g0105…
GO:1901606	alpha-amino acid catabolic process	biological_process	2.5488e-11	2.903e-09	33	3281	69	23437	20	Os01g0269000,Os08g0339200,Os04g0543900,Os08g0424200,Os03g0643300,Os07g0188800,Os12g0605800,Os10g0550900,Os02g0626100,Os03g0794500,Os12g0210200,Os02g0627100,Os11g0455500,Os02g0168100,Os03g0713000,Os05g0427400,Os02g0626400,Os01g0178000,Os03g0236200,Os05g0125500	13	Os08g0465800,Os09g0248000,Os02g0196800,Os10g0516100,Os04g0623800,Os05g0429000,Os04g0650700,Os04g0518400,Os12g0134000,Os03g0738400,Os01g0711400,Os01g0874900,Os06g0611900
GO:0016829	lyase activity	molecular_function	3.8398e-11	4.3188e-09	98	3281	357	23437	64	Os08g0120600,Os09g0375000,Os02g0626100,Os03g0264400,Os04g0178300,Os03g0313600,Os05g0529200,Os06g0258900,Os08g0320400,Os09g0297000,Os11g0474900,Os04g0344100,Os11g0139900,Os02g0440000,Os07g0182100,Os05g0363200,Os03g0225900,Os01g0375200,Os03g0337900,Os03g0236200,Os08g0423500,Os08g0470200,Os02g0626400,Os05g0427400,Os04g0179700,Os11g0474800,Os04g0406600,Os08g0135900,Os01g0951400,Os04g0463500,Os01g0118…	34	Os01g0208700,Os08g0139700,Os12g0169600,Os02g0465900,Os04g0671700,Os12g0292400,Os12g0291100,Os11g0171300,Os08g0465800,Os01g0662700,Os03g0337600,Os01g0717400,Os11g0707600,Os01g0639900,Os01g0169800,Novel01058,Os04g0412500,Os07g0614000,Os04g0391900,Os09g0532700,Os12g0274700,Os12g0291400,Os04g0448600,Os01g0238500,Os10g0545200,Os03g0348200,Os12g0134000,Os04g0518400,Os08g0167800,Os08g0191700,Os06g060870…
GO:0042170	plastid membrane	cellular_component	3.9114e-11	4.345e-09	46	3281	118	23437	15	Os06g0569500,Os11g0158400,Os01g0852200,Os08g0416900,Os03g0855600,Os03g0271200,Os01g0729100,Os07g0240300,Os09g0532000,Os01g0821700,Os01g0789100,Os09g0297400,Os08g0344600,Os06g0301100,Os12g0283800	31	Os12g0105300,Os12g0583400,Os01g0172100,Os10g0100300,Os01g0142100,Os11g0683500,Os01g0895100,Os04g0584900,Os11g0105750,Os01g0742500,Os01g0279100,Os12g0225200,Os03g0729000,Os07g0171100,Os03g0835100,Os01g0279700,Os04g0448900,Os07g0558500,Os06g0729000,Os09g0570400,Os10g0567400,Os02g0539100,Os05g0390100,Os06g0638100,Os02g0608900,Os03g0684400,Os04g0675800,Os12g0615400,Os04g0602400,Os03g0308800,Os07g0188…
GO:0031977	thylakoid lumen	cellular_component	5.5633e-11	6.1047e-09	18	3281	25	23437	0		18	Os05g0401100,Os07g0133700,Os04g0379700,Os07g0565600,Os06g0196300,Os08g0463900,Os12g0190200,Os08g0382400,Os01g0102300,Os01g0805300,Os05g0103200,Os04g0459900,Os08g0512500,Os01g0664000,Os01g0144100,Os03g0333400,Os11g0595200,Os05g0568900
GO:0043648	dicarboxylic acid metabolic process	biological_process	6.0865e-11	6.5984e-09	38	3281	89	23437	23	Os03g0337900,Os03g0236200,Os09g0539100,Os07g0577700,Os03g0254800,Os01g0375200,Os01g0649100,Os01g0760600,Os01g0764400,Os12g0632700,Os08g0484500,Os10g0550900,Os07g0622200,Os03g0794500,Os01g0682001,Os09g0553600,Os04g0543900,Os02g0440000,Os12g0290150,Os08g0434300,Os12g0534000,Os03g0389700,Os03g0643300	15	Os03g0738400,Os01g0874900,Os08g0562100,Os01g0238500,Os05g0574400,Os05g0429000,Os05g0555600,Os09g0446800,Os03g0118600,Os07g0630800,Os03g0850400,Os03g0773800,Os08g0465800,Os10g0503500,Os07g0658400
GO:1901700	response to oxygen-containing compound	biological_process	8.1934e-11	8.7767e-09	135	3281	556	23437	64	Os12g0555500,Os03g0741100,Os03g0356414,Os05g0585500,Os11g0171500,Os02g0126400,Os03g0189400,Os07g0181000,Os03g0805400,Os04g0395800,Os06g0716700,Os03g0815100,Os12g0145700,Os11g0210300,Os09g0538600,Os03g0300400,Os09g0417800,Os07g0568600,Os03g0437200,Os01g0841500,Os02g0637700,Os01g0960200,Os12g0448900,Os01g0276700,Os12g0586100,Os03g0285800,Os01g0187900,Os02g0738400,Os05g0516900,Os04g0434800,Os01g0884…	71	Os03g0232600,Os09g0114500,Os11g0210600,Os10g0554200,Os02g0255500,Os10g0159800,Os12g0106000,Os11g0216300,Os10g0562100,Os09g0541000,Os01g0851700,Os01g0874900,Os04g0448900,Os05g0429000,Os11g0216900,Os05g0382600,Os08g0524100,Os10g0485300,Os03g0366200,Os02g0766700,Os07g0657900,Os11g0167800,Os01g0718300,Os01g0536000,Os02g0815500,Os10g0539600,Os02g0553200,Os06g0601000,Os04g0559700,Os01g0742500,Os08g0242…
GO:0009523	photosystem II	cellular_component	1.3929e-10	1.469e-08	30	3281	76	23437	1	Os07g0147550	29	Os08g0504500,Os08g0200300,Os01g0805300,Os02g0764500,Os06g0320500,Os09g0296800,Os08g0512500,Os01g0773700,Os01g0600900,Os07g0558400,Os11g0242800,Os07g0562700,Os04g0457000,Os08g0435900,Os01g0869800,Os02g0197600,Os03g0592500,Os03g0279950,Os09g0346500,Os07g0544800,Os07g0141400,Os01g0938100,Os07g0577600,Os01g0501800,Os05g0508900,Os12g0190200,Os03g0343900,Os01g0720500,Os08g0347500
GO:0016491	oxidoreductase activity	molecular_function	1.4092e-10	1.469e-08	347	3281	1826	23437	179	Os04g0650800,Os04g0688100,Os03g0815200,Os08g0447000,Os02g0792800,Os09g0127300,Os03g0184600,Os08g0327400,Os11g0605500,Os09g0572700,Os01g0649100,Os01g0723400,Os05g0320700,Os09g0538600,Os03g0757900,Os04g0600200,Os07g0217600,Os02g0637700,Os05g0420600,Os10g0559500,Os08g0137800,Os04g0543900,Os01g0814900,Os01g0174900,Os02g0600400,Os02g0503500,Os12g0616900,Os07g0695800,Os12g0632700,Os04g0630800,Os04g0346…	168	Os05g0116100,Os05g0348100,Os01g0959900,Os04g0533500,Os09g0491820,Os03g0268900,Os06g0101600,Os08g0530400,Os12g0538600,Os10g0563600,Os08g0101700,Os03g0371350,Os02g0328300,Os03g0611200,Os02g0716500,Os07g0111900,Os01g0574600,Os01g0227800,Os12g0291100,Os02g0815500,Os01g0711400,Os12g0559200,Os06g0603000,Os10g0496900,Os11g0140700,Os01g0919900,Os03g0371300,Os01g0134500,Os02g0704000,Os04g0678700,Os02g0192…
GO:0042221	response to chemical	biological_process	1.4204e-10	1.469e-08	254	3281	1253	23437	125	Os04g0688300,Os02g0713400,Os07g0409900,Os04g0484900,Os06g0111500,Os04g0434800,Os01g0884300,Os08g0342300,Os06g0659500,Os02g0327000,Os03g0276500,Os10g0542800,Os02g0115900,Os06g0727200,Os03g0765400,Os04g0661600,Os08g0135400,Os12g0555200,Os08g0459600,Os03g0235000,Os03g0660500,Os07g0161600,Os03g0180900,Os02g0606800,Os03g0218400,Os10g0457600,Os03g0672300,Os12g0613700,Os10g0468500,Os05g0257100,Os08g0519…	129	Os01g0106900,Os03g0163300,Os12g0292900,Os02g0796500,Os04g0442000,Os03g0157400,Os09g0250700,Os03g0131200,Os01g0897600,Os08g0549100,Os03g0284600,Os07g0619800,Os03g0129300,Os01g0135900,Os03g0807400,Os04g0542200,Os11g0595200,Os05g0586200,Os02g0669100,Os07g0448800,Os09g0394900,Os05g0230700,Os06g0702600,Os07g0694700,Os07g0182400,Os06g0694800,Os01g0675100,Os01g0893400,Os01g0378100,Os03g0219200,Os01g0524…
GO:0055086	nucleobase-containing small molecule metabolic process	biological_process	1.4639e-10	1.4969e-08	100	3281	378	23437	71	Os02g0606800,Os11g0455500,Os02g0601300,Os07g0245100,Os09g0442600,Os04g0618200,Os07g0195400,Os03g0599800,Os03g0672300,Os07g0181000,Os12g0131150,Os01g0300200,Os11g0133700,Os12g0616900,Os06g0325500,Os05g0187100,Os02g0736400,Novel00395,Os05g0402700,Os06g0142700,Os12g0443600,Os02g0525900,Os03g0645100,Os12g0290150,Os05g0349200,Os07g0188800,Os06g0207000,Os09g0517700,Os02g0134400,Os08g0557900,Os12g051560…	29	Os11g0191400,Os10g0464400,Os03g0717700,Os06g0608700,Os02g0750100,Os06g0109600,Os08g0457600,Os03g0340900,Os08g0288200,Os05g0516300,Os05g0496200,Os07g0513000,Os02g0179100,Os07g0167100,Os09g0535000,Os09g0553200,Os05g0161500,Os08g0478800,Os01g0742500,Os06g0256500,Os11g0171300,Os03g0278900,Os03g0736600,Os12g0169600,Os06g0665500,Os02g0699400,Os06g0326400,Os09g0446800,Os01g0940100
GO:1901135	carbohydrate derivative metabolic process	biological_process	2.4141e-10	2.4407e-08	142	3281	603	23437	87	Os09g0452900,Os08g0111200,Os04g0397000,Os07g0209000,Os03g0313600,Os03g0757900,Os12g0145700,Os06g0652400,Os01g0858900,Os10g0167300,Os01g0118000,Os01g0951400,Os05g0486200,Os02g0127700,Os01g0276700,Os04g0493400,Os05g0402700,Os06g0142700,Novel00395,Os02g0525900,Os05g0301500,Os05g0349200,Os03g0645100,Os06g0207000,Os04g0494100,Os08g0557900,Os12g0515600,Os02g0625500,Os03g0760000,Os01g0654100,Os03g069930…	55	Os07g0100300,Os03g0781400,Os11g0171300,Os03g0736600,Os12g0169600,Os05g0427200,Os06g0664200,Os02g0699400,Os01g0940100,Novel00821,Os05g0387200,Os05g0506000,Os07g0168000,Os08g0478800,Os05g0161500,Os01g0742500,Os03g0132900,Os04g0234600,Os08g0457600,Os03g0169100,Os10g0524100,Os07g0691200,Os03g0340900,Os07g0604000,Os05g0408900,Os03g0294200,Os02g0539100,Os04g0477500,Os06g0133800,Os02g0595100,Os05g049620…
GO:0044238	primary metabolic process	biological_process	2.6945e-10	2.6939e-08	1559	3281	9848	23437	889	Os04g0103200,Os01g0138800,Os04g0501000,Os04g0119400,Os08g0148600,Os08g0442400,Os01g0826400,Os12g0131100,Os12g0589100,Os01g0110400,Os03g0807800,Os09g0350900,Os05g0517200,Os09g0375000,Os01g0834500,Os03g0264400,Os01g0132000,Os01g0253900,Os03g0780500,Os07g0608700,Os11g0127900,Os09g0505700,Os11g0117500,Os06g0116600,Os05g0345400,Novel01202,Os01g0723600,Os07g0182100,Os12g0406200,Os01g0202500,Os01g076040…	670	Os02g0764500,Os03g0844900,Os01g0123900,Os07g0543100,Os01g0878300,Os11g0707600,Os01g0101200,Os01g0894700,Os03g0731900,Os02g0697500,Os01g0970700,Os03g0808100,Os07g0558300,Os05g0585900,Os01g0870500,Os07g0694000,Os07g0212200,Os03g0592500,Os05g0304600,Os01g0973400,Os05g0401100,Os06g0218500,Os05g0204600,Os02g0591900,Os03g0278900,Os08g0465800,Os01g0602800,Os03g0795200,Os01g0292200,Os06g0669400,Os04g0518…
GO:0002181	cytoplasmic translation	biological_process	2.9291e-10	2.8963e-08	34	3281	82	23437	33	Os09g0258600,Os03g0182700,Os07g0222300,Os03g0702800,Os12g0567700,Os07g0674200,Os05g0256000,Os03g0598800,Os12g0147500,Os01g0229100,Os05g0227700,Os02g0146600,Os08g0530200,Os01g0140500,Os05g0459900,Os06g0701100,Os04g0103200,Os02g0717800,Os02g0103700,Os03g0402400,Os03g0182600,Os01g0304000,Os07g0167000,Os08g0116500,Os05g0104800,Os04g0473400,Os07g0681000,Os12g0150100,Os07g0616600,Os02g0785800,Os11g0151…	1	Os07g0570700
GO:0010109	regulation of photosynthesis	biological_process	3.2538e-10	3.1824e-08	18	3281	27	23437	0		18	Os06g0669400,Os05g0480000,Os07g0152900,Os01g0501800,Os08g0163400,Os07g0616500,Os05g0508900,Os11g0216300,Os03g0786100,Os06g0229066,Os01g0321300,Os01g0552300,Os05g0481000,Os06g0725900,Os01g0773700,Os08g0440900,Os12g0292900,Os01g0303000
GO:0016853	isomerase activity	molecular_function	6.122e-10	5.9232e-08	73	3281	249	23437	37	Os01g0563000,Os01g0915800,Os04g0244400,Os09g0501850,Os01g0103600,Os04g0432500,Os02g0266000,Os08g0532200,Os09g0451500,Os01g0817700,Os02g0274100,Os07g0195400,Os03g0599800,Os04g0618200,Os09g0255400,Os07g0476500,Os03g0733800,Os08g0320400,Os06g0708500,Os10g0155500,Os04g0682300,Os09g0505700,Os04g0102500,Os04g0660400,Os06g0216800,Os09g0323000,Os04g0178300,Os03g0310400,Os05g0529200,Os12g0210200,Os11g0148…	36	Os09g0361500,Os03g0169100,Os05g0595100,Os03g0712700,Os04g0629500,Os12g0420200,Os07g0565600,Os06g0476200,Os11g0572700,Os11g0302500,Os08g0382400,Os07g0176900,Os11g0216900,Os01g0268300,Os01g0581300,Os01g0555200,Os06g0256500,Os03g0781400,Os02g0760300,Os08g0541400,Os09g0327400,Os07g0212200,Os05g0103200,Os10g0189100,Os08g0374800,Os04g0603000,Os03g0819600,Os02g0121300,Novel00821,Os07g0133700,Novel00377,…
GO:0009668	plastid membrane organization	biological_process	8.6774e-10	8.2189e-08	19	3281	30	23437	2	Os09g0453400,Os03g0844700	17	Os03g0684400,Os06g0229066,Os05g0390100,Os02g0259600,Os01g0895100,Os01g0151200,Os05g0121200,Os01g0501700,Os06g0725900,Os07g0558500,Os06g0669400,Os01g0585300,Os11g0657100,Os05g0587200,Os11g0216300,Os01g0102600,Os08g0463900
GO:0010027	thylakoid membrane organization	biological_process	8.6774e-10	8.2189e-08	19	3281	30	23437	2	Os03g0844700,Os09g0453400	17	Os01g0102600,Os08g0463900,Os11g0216300,Os11g0657100,Os05g0587200,Os01g0585300,Os07g0558500,Os06g0669400,Os06g0725900,Os05g0121200,Os01g0501700,Os05g0390100,Os06g0229066,Os02g0259600,Os01g0151200,Os01g0895100,Os03g0684400
GO:0016168	chlorophyll binding	molecular_function	8.9155e-10	8.3564e-08	14	3281	18	23437	0		14	Os02g0197600,Os03g0592500,Os09g0346500,Os02g0764500,Os06g0320500,Os09g0296800,Os07g0577600,Os01g0600900,Os07g0558400,Os07g0562700,Os11g0242800,Os04g0457000,Os01g0720500,Os08g0435900
GO:0010035	response to inorganic substance	biological_process	1.0725e-09	9.9488e-08	79	3281	284	23437	31	Os06g0716700,Os03g0218400,Os03g0815100,Os10g0517500,Os08g0519700,Os06g0727200,Os04g0661600,Os08g0459600,Os02g0521300,Os03g0356414,Os02g0713400,Os06g0111500,Os03g0741100,Os01g0884300,Os10g0565000,Os03g0171900,Os03g0315400,Os04g0631100,Os02g0738400,Os08g0485400,Os01g0187900,Os01g0118000,Os03g0285800,Os02g0621700,Os07g0150700,Os02g0181300,Os12g0448900,Os01g0841500,Os03g0643300,Os01g0960200,Os03g0437…	48	Os05g0382600,Os07g0448800,Os09g0394900,Os11g0216900,Os04g0448900,Os01g0893400,Os01g0135900,Os05g0586200,Os11g0595200,Os04g0542200,Os01g0851700,Os02g0669100,Os03g0131200,Os09g0541000,Os11g0216300,Os01g0897600,Os12g0106000,Os03g0129300,Os01g0106900,Os02g0255500,Os10g0554200,Os03g0157400,Os05g0496200,Os03g0218500,Os05g0382900,Os01g0798500,Os04g0659100,Os07g0635900,Os03g0758100,Os07g0686500,Os02g0823…
GO:1901607	alpha-amino acid biosynthetic process	biological_process	1.2159e-09	1.1164e-07	53	3281	157	23437	33	Os09g0255400,Os02g0783625,Os03g0815200,Os03g0221200,Os08g0447000,Os04g0650800,Os12g0623900,Os10g0419400,Os11g0142500,Os12g0138900,Os03g0713000,Os04g0463500,Os10g0517500,Os08g0135900,Os12g0235800,Os04g0406600,Os03g0291500,Os03g0157900,Os03g0617900,Os02g0266000,Os03g0264400,Os01g0682001,Os02g0704800,Os03g0305500,Os07g0182100,Os02g0440000,Os03g0279400,Os08g0320400,Os12g0624000,Os06g0632200,Os03g0643…	20	Os03g0738400,Os12g0607000,Os03g0134300,Os01g0874900,Os05g0429000,Os11g0216900,Os10g0419500,Os01g0101200,Os03g0133900,Os04g0659100,Os03g0118600,Os05g0555600,Os03g0850400,Os01g0978100,Os03g0223400,Os09g0294000,Os05g0533500,Os07g0658400,Os04g0669900,Os06g0564500
GO:0009266	response to temperature stimulus	biological_process	2.0023e-09	1.8199e-07	68	3281	235	23437	28	Os08g0359500,Os05g0530400,Os01g0884300,Os06g0111500,Os03g0276500,Os01g0266000,Os01g0911200,Os06g0727200,Os07g0529600,Os02g0115900,Os09g0482100,Os06g0716700,Os12g0244100,Os06g0172800,Os12g0168400,Os05g0157200,Os02g0181300,Os03g0648400,Os04g0543900,Os01g0841500,Os03g0643300,Os01g0194300,Os04g0517100,Os03g0285800,Os03g0315400,Os02g0661100,Os11g0703900,Os02g0718900	40	Os02g0255500,Os05g0519700,Os05g0496200,Os04g0379700,Os12g0106000,Os03g0129300,Os04g0549600,Os01g0135900,Os02g0669100,Os06g0320500,Os03g0267300,Os05g0382600,Os09g0394900,Os01g0893400,Os10g0189100,Os02g0804500,Os03g0426900,Os07g0517100,Os05g0303000,Os11g0106700,Os02g0259600,Os04g0605500,Os02g0815500,Os01g0840100,Os10g0330000,Os06g0498400,Os02g0527300,Os02g0764500,Os03g0844900,Os05g0460000,Os04g0507…
GO:0031090	organelle membrane	cellular_component	2.178e-09	1.9598e-07	239	3281	1198	23437	147	Os07g0637400,Os03g0171900,Os01g0128400,Os05g0100600,Os04g0631100,Os04g0565500,Os06g0569500,Os11g0158400,Os06g0259000,Os10g0545800,Os01g0281400,Os08g0416900,Os07g0496000,Os06g0127000,Os02g0209000,Novel00642,Os12g0561000,Os05g0123100,Os05g0297900,Os08g0344600,Os10g0189600,Os07g0246200,Os04g0674200,Os04g0402100,Os09g0482720,Os09g0532000,Os11g0482100,Os03g0565600,Os03g0818100,Os04g0675500,Os02g068850…	92	Os05g0428700,Os01g0970700,Os07g0513000,Os01g0975900,Os09g0563800,Os11g0707600,Os12g0105300,Os06g0503400,Os12g0438600,Os11g0105750,Os04g0617600,Os02g0788800,Os03g0226400,Os02g0707100,Os11g0592300,Os04g0602400,Os03g0308800,Os12g0641400,Os02g0643000,Os05g0390100,Os06g0488600,Os03g0835100,Os12g0103000,Os01g0867600,Os07g0558500,Os06g0729000,Os04g0534600,Os12g0583400,Os03g0807400,Os01g0142100,Os10g0100…
GO:0044255	cellular lipid metabolic process	biological_process	2.3249e-09	2.0712e-07	147	3281	639	23437	75	Os02g0503500,Os01g0300200,Os01g0928800,Os05g0540000,Os02g0701900,Os08g0225000,Os03g0805400,Os02g0274100,Os01g0802100,Os04g0647800,Os11g0521500,Os05g0392700,Os01g0100900,Os08g0535700,Os01g0789100,Os02g0673600,Os02g0655600,Os04g0567700,Os01g0959800,Os07g0580900,Os03g0835400,Os04g0179700,Os03g0297400,Os11g0516000,Os03g0790700,Os02g0123600,Os11g0474800,Os01g0850100,Os11g0605500,Os08g0327400,Os02g0656…	72	Os09g0555500,Os03g0701800,Os02g0651300,Os12g0559200,Os01g0783200,Os06g0204400,Os02g0680600,Os12g0576900,Os04g0448900,Os01g0919900,Os05g0582300,Os11g0572700,Os02g0539100,Os02g0704000,Os03g0663700,Os03g0187300,Os10g0524100,Os11g0216300,Os05g0548900,Os01g0150000,Os05g0408900,Os07g0168000,Os01g0695300,Os12g0271700,Os04g0691900,Os01g0887100,Os05g0387200,Novel00821,Os08g0428900,Os01g0521400,Os08g052410…
GO:0016616	oxidoreductase activity, acting on the CH-OH group of donors, NAD or NADP as acceptor	molecular_function	5.2096e-09	4.5957e-07	62	3281	207	23437	39	Os02g0701900,Os08g0441500,Os02g0600400,Os03g0189400,Os04g0179200,Os02g0503500,Os01g0375200,Os08g0447000,Os10g0113900,Os04g0650800,Os09g0400400,Os06g0652400,Os02g0274100,Os04g0630800,Os01g0649100,Os01g0723400,Os12g0632700,Os09g0127300,Os03g0184600,Os01g0796400,Os03g0780500,Os12g0443500,Os06g0623600,Os10g0114300,Os03g0757900,Os09g0399800,Os04g0479200,Os06g0111500,Os11g0210300,Os02g0187800,Os06g0486…	23	Os09g0491820,Os07g0601000,Os08g0562100,Os07g0616500,Os03g0786100,Os05g0574400,Os10g0430200,Os09g0419200,Os11g0210600,Os01g0574600,Os10g0159800,Os01g0106900,Os07g0630800,Os03g0773800,Os02g0562700,Os01g0528800,Os02g0101500,Os09g0294000,Os07g0152900,Os03g0228200,Os02g0815500,Os08g0183900,Os10g0503500
GO:0009414	response to water deprivation	biological_process	5.2776e-09	4.6105e-07	41	3281	114	23437	18	Os02g0181300,Os07g0150700,Os03g0643300,Os01g0841500,Os03g0437200,Os03g0356414,Os01g0884300,Os03g0741100,Os06g0111500,Os03g0315400,Os04g0631100,Os06g0716700,Os03g0815100,Os03g0218400,Os10g0517500,Os02g0738400,Os06g0727200,Os03g0285800	23	Os11g0216300,Os04g0605500,Os09g0541000,Os03g0131200,Os11g0167800,Os02g0255500,Os02g0766700,Os03g0157400,Os05g0382900,Os01g0798500,Os07g0448800,Os05g0382600,Os09g0394900,Os03g0758100,Os04g0448900,Os07g0635900,Os02g0823100,Os02g0669100,Os06g0601000,Os01g0851700,Os04g0559700,Os02g0629200,Os02g0666200
GO:0018298	protein-chromophore linkage	biological_process	6.358e-09	5.5009e-07	15	3281	22	23437	1	Os11g0547000	14	Os04g0457000,Os11g0242800,Os07g0562700,Os01g0720500,Os08g0435900,Os01g0600900,Os07g0558400,Os07g0577600,Os09g0296800,Os06g0320500,Os02g0764500,Os03g0592500,Os09g0346500,Os02g0197600
GO:0019637	organophosphate metabolic process	biological_process	9.2681e-09	7.9423e-07	129	3281	562	23437	68	Os08g0535700,Os01g0654100,Os01g0789100,Os03g0699300,Os02g0625500,Os12g0515600,Os02g0134400,Os06g0207000,Os02g0525900,Os01g0959800,Os05g0402700,Os06g0142700,Os03g0645100,Os12g0290150,Os05g0349200,Os05g0367400,Os05g0187100,Os11g0133700,Os02g0600400,Os01g0300200,Os12g0616900,Os07g0181000,Os02g0601300,Os01g0802100,Os04g0647800,Os12g0145700,Os03g0313600,Os09g0553600,Os01g0276700,Os02g0127700,Os02g0123…	61	Os03g0663700,Os03g0294200,Os03g0689100,Os05g0496200,Os06g0133800,Os03g0340900,Os08g0288200,Os05g0408900,Os07g0604000,Os03g0169100,Os10g0524100,Os04g0234600,Os08g0457600,Os05g0548900,Os03g0701800,Os06g0608700,Os11g0191400,Os06g0204400,Os07g0176900,Os03g0267300,Os01g0940100,Os08g0524100,Os06g0664200,Os02g0699400,Os12g0169600,Os03g0399532,Os01g0703400,Os03g0736600,Os03g0230500,Os11g0171300,Os03g0781…
GO:0009415	response to water	biological_process	9.6878e-09	8.2237e-07	41	3281	116	23437	18	Os10g0517500,Os02g0738400,Os03g0315400,Os04g0631100,Os06g0716700,Os03g0218400,Os03g0815100,Os06g0727200,Os03g0285800,Os01g0841500,Os03g0643300,Os07g0150700,Os02g0181300,Os01g0884300,Os06g0111500,Os03g0741100,Os03g0356414,Os03g0437200	23	Os03g0758100,Os04g0448900,Os07g0635900,Os05g0382900,Os01g0798500,Os05g0382600,Os07g0448800,Os09g0394900,Os04g0559700,Os01g0851700,Os06g0601000,Os02g0669100,Os02g0629200,Os02g0666200,Os02g0823100,Os11g0167800,Os11g0216300,Os04g0605500,Os03g0131200,Os09g0541000,Os03g0157400,Os02g0255500,Os02g0766700
GO:0015994	chlorophyll metabolic process	biological_process	1.1386e-08	9.5749e-07	22	3281	42	23437	4	Os08g0532200,Os10g0389200,Os03g0146400,Os06g0354700	18	Os01g0286600,Os02g0744900,Os10g0567400,Os10g0496900,Os02g0705100,Os07g0168000,Os03g0563300,Os03g0337600,Os04g0678700,Os03g0323200,Os01g0279100,Os05g0419000,Os03g0811100,Os11g0216300,Os02g0680600,Os07g0657900,Os05g0408900,Os04g0379700
GO:0001101	response to acid chemical	biological_process	1.2781e-08	1.0649e-06	42	3281	121	23437	18	Os02g0181300,Os07g0150700,Os03g0643300,Os01g0841500,Os03g0356414,Os03g0437200,Os03g0741100,Os06g0111500,Os01g0884300,Os03g0815100,Os03g0218400,Os06g0716700,Os04g0631100,Os03g0315400,Os02g0738400,Os10g0517500,Os03g0285800,Os06g0727200	24	Os09g0541000,Os03g0131200,Os04g0605500,Os11g0216300,Os11g0167800,Os02g0766700,Os02g0255500,Os01g0390900,Os03g0157400,Os09g0394900,Os07g0448800,Os05g0382600,Os01g0798500,Os05g0382900,Os07g0635900,Os04g0448900,Os03g0758100,Os02g0823100,Os02g0666200,Os02g0629200,Os02g0669100,Os06g0601000,Os04g0559700,Os01g0851700
GO:0006629	lipid metabolic process	biological_process	1.5987e-08	1.3198e-06	184	3281	866	23437	87	Os08g0225000,Os01g0300200,Os02g0503500,Os02g0701900,Os05g0540000,Os01g0928800,Os08g0103500,Os11g0521500,Os04g0647800,Os01g0802100,Os02g0274100,Os03g0805400,Os08g0535700,Os01g0762000,Os04g0567700,Os02g0655600,Os02g0673600,Os01g0789100,Os01g0103600,Os05g0392700,Os01g0100900,Os07g0580900,Os03g0835400,Os01g0959800,Os11g0516000,Os03g0297400,Os02g0767200,Os04g0179700,Os01g0850100,Os11g0474800,Os02g0123…	97	Novel00518,Os01g0783200,Os12g0559200,Os03g0701800,Os10g0545200,Os09g0555500,Os02g0651300,Os12g0134000,Os01g0919900,Os04g0448900,Os07g0206700,Os06g0204400,Os12g0576900,Os02g0680600,Os03g0663700,Os02g0539100,Os01g0134500,Os02g0704000,Os03g0187300,Os05g0582300,Os11g0572700,Os01g0150000,Os02g0589000,Os01g0763600,Os05g0408900,Os03g0136200,Os10g0524100,Os05g0548900,Os11g0216300,Os07g0168000,Os04g069190…
GO:0009072	aromatic amino acid family metabolic process	biological_process	2.9514e-08	2.4142e-06	32	3281	80	23437	29	Os03g0389700,Os06g0632200,Os03g0126000,Os07g0182100,Os08g0320400,Os06g0133900,Os02g0626100,Os12g0210200,Os02g0266000,Os03g0264400,Os07g0622200,Os04g0406600,Os08g0135900,Os04g0463500,Os08g0484500,Os01g0764400,Os02g0168100,Os02g0749300,Os08g0140300,Os02g0627100,Os01g0871300,Os02g0273100,Os06g0225800,Os03g0254800,Os09g0539100,Os05g0427400,Os09g0255400,Os01g0178000,Os02g0626400	3	Os02g0196800,Os04g0518400,Os03g0134300
GO:0042440	pigment metabolic process	biological_process	3.0334e-08	2.459e-06	35	3281	93	23437	9	Os01g0527700,Os06g0354700,Os09g0297000,Os08g0157500,Os04g0668900,Os03g0146400,Os08g0532200,Os12g0589100,Os10g0389200	26	Os01g0631200,Os07g0657900,Os03g0184000,Os05g0408900,Os10g0546600,Os03g0811100,Os11g0216300,Os04g0678700,Os02g0744900,Os10g0567400,Os09g0446800,Os11g0572700,Os04g0448900,Os06g0729000,Os01g0279100,Os07g0204900,Os02g0680600,Os07g0168000,Os03g0563300,Os03g0337600,Os03g0323200,Os01g0581300,Os01g0286600,Os02g0651300,Os10g0496900,Os06g0603000
GO:0005986	sucrose biosynthetic process	biological_process	3.3644e-08	2.7029e-06	9	3281	9	23437	1	Os05g0438600	8	Os01g0376700,Os03g0267300,Os01g0919400,Os02g0143100,Os02g0184400,Os04g0234600,Os08g0301500,Os06g0664200
GO:0009657	plastid organization	biological_process	3.587e-08	2.8562e-06	53	3281	174	23437	4	Os03g0844700,Os03g0271200,Os07g0187400,Os09g0453400	49	Os12g0105300,Os11g0595200,Os04g0584900,Os01g0895100,Os01g0151200,Os06g0229066,Os11g0105750,Os03g0360600,Os06g0136800,Os01g0279100,Os02g0766000,Os12g0188700,Os01g0278900,Os09g0553900,Os05g0587200,Os01g0798500,Os01g0673800,Os05g0506000,Os01g0585300,Os09g0535000,Os06g0669400,Os01g0823600,Os07g0558500,Os07g0548300,Os06g0725900,Os03g0426900,Os11g0572700,Os01g0501700,Os05g0121200,Os07g0583200,Os01g0692…
GO:0062197	cellular response to chemical stress	biological_process	5.3495e-08	4.2223e-06	24	3281	55	23437	6	Os09g0538600,Os04g0434800,Os02g0713400,Os02g0738400,Os12g0448900,Os06g0659500	18	Os04g0602100,Os09g0250700,Os02g0192700,Os03g0785200,Os05g0148700,Os03g0219200,Os01g0390900,Os07g0694700,Os06g0694800,Os01g0212400,Os01g0675100,Os07g0657900,Os06g0196300,Os02g0553200,Os10g0563600,Os11g0216900,Os08g0549100,Os01g0897600
GO:0009060	aerobic respiration	biological_process	5.3996e-08	4.2249e-06	31	3281	84	23437	26	Os01g0760600,Os07g0134800,Os01g0649100,Os06g0142700,Os12g0290150,Os04g0486950,Os02g0232400,Os01g0654500,Os08g0434300,Os01g0276100,Os11g0162200,Os05g0420600,Os07g0570100,Os07g0695800,Os12g0632700,Os03g0806900,Os03g0337900,Os05g0400400,Os04g0600200,Os07g0529000,Os07g0577700,Os02g0621700,Os03g0136900,Os02g0194100,Os04g0479200,Os07g0570500	5	Os05g0574400,Os08g0562100,Os01g0208700,Os03g0773800,Os07g0630800
GO:0046148	pigment biosynthetic process	biological_process	5.6799e-08	4.3782e-06	31	3281	79	23437	6	Os08g0532200,Os12g0589100,Os01g0527700,Os09g0297000,Os08g0157500,Os04g0668900	25	Os03g0337600,Os03g0563300,Os07g0168000,Os01g0581300,Os03g0323200,Os04g0678700,Os02g0744900,Os01g0286600,Os09g0446800,Os11g0572700,Os10g0496900,Os10g0567400,Os02g0651300,Os04g0448900,Os05g0408900,Os06g0729000,Os03g0184000,Os07g0657900,Os01g0631200,Os10g0546600,Os07g0204900,Os01g0279100,Os11g0216300,Os02g0680600,Os03g0811100
GO:0009416	response to light stimulus	biological_process	5.6929e-08	4.3782e-06	72	3281	270	23437	13	Os12g0209200,Os04g0290800,Os06g0727200,Os01g0178000,Os01g0202500,Os10g0572300,Os01g0566100,Os05g0421900,Os11g0547000,Os01g0134700,Os03g0113100,Os03g0374100,Os03g0285800	59	Os01g0600900,Os03g0333400,Os09g0240200,Os06g0725900,Os03g0695500,Os01g0286100,Os07g0695100,Os11g0216300,Os03g0131200,Os03g0782500,Os03g0129300,Os01g0869800,Os02g0197600,Os07g0558400,Os06g0603000,Os05g0586200,Os04g0493000,Os11g0242800,Os09g0296800,Os06g0320500,Os06g0229066,Os07g0171100,Os09g0527900,Os07g0577600,Os06g0669400,Os02g0554100,Os01g0585300,Os04g0435700,Os01g0390900,Os08g0435900,Os08g0249…
GO:0006778	porphyrin-containing compound metabolic process	biological_process	6.2215e-08	4.7442e-06	26	3281	60	23437	6	Os08g0532200,Os03g0146400,Os10g0389200,Os06g0354700,Os09g0297000,Os01g0527700	20	Os01g0286600,Os02g0744900,Os10g0567400,Os02g0705100,Os06g0603000,Os10g0496900,Os03g0563300,Os07g0168000,Os03g0337600,Os04g0678700,Os03g0323200,Os05g0419000,Os01g0279100,Os03g0811100,Os02g0680600,Os11g0216300,Os07g0657900,Os01g0631200,Os04g0379700,Os05g0408900
GO:0022613	ribonucleoprotein complex biogenesis	biological_process	6.3149e-08	4.7749e-06	97	3281	421	23437	78	Os02g0114700,Os07g0600400,Os01g0896700,Os01g0815800,Os12g0124200,Os03g0182700,Os02g0177500,Os03g0195200,Os01g0860300,Os04g0103200,Os04g0349500,Os02g0534800,Os01g0100700,Os03g0424800,Os04g0501000,Os11g0594200,Os01g0896800,Os01g0140500,Os05g0256000,Os10g0456900,Os07g0681000,Os04g0376000,Os07g0616600,Os02g0489400,Os11g0127900,Os08g0436800,Os10g0411700,Os02g0162500,Os07g0167000,Os07g0608700,Os08g0156…	19	Os03g0157800,Os03g0122200,Os03g0284400,Os03g0844900,Os02g0739000,Os07g0168000,Os07g0158300,Os02g0754100,Os01g0973400,Os03g0425000,Os03g0769100,Os05g0388500,Os01g0263600,Os02g0122900,Os02g0766000,Os08g0557100,Os05g0102800,Os07g0633200,Os01g0841800
GO:0005777	peroxisome	cellular_component	7.4883e-08	5.5686e-06	39	3281	113	23437	23	Os04g0476100,Os07g0529000,Os06g0727200,Os06g0127000,Os08g0459600,Os07g0637200,Os05g0313500,Os04g0527700,Os05g0163700,Os04g0486950,Os01g0159400,Os10g0457600,Os02g0274100,Os01g0865100,Os06g0103500,Os12g0632700,Os11g0605500,Os03g0310400,Os01g0796400,Os05g0392700,Os05g0529200,Os03g0302000,Os06g0354500	16	Os04g0534600,Os04g0617600,Os07g0616500,Os03g0786100,Os12g0257000,Os09g0563800,Os09g0567300,Os03g0131200,Os07g0152900,Os02g0707100,Os02g0815500,Os01g0662700,Os08g0549100,Os11g0219000,Os03g0117100,Os04g0623300
GO:0042579	microbody	cellular_component	7.4883e-08	5.5686e-06	39	3281	113	23437	23	Os01g0796400,Os03g0310400,Os05g0529200,Os05g0392700,Os03g0302000,Os06g0354500,Os04g0476100,Os07g0529000,Os06g0727200,Os06g0127000,Os07g0637200,Os08g0459600,Os05g0313500,Os05g0163700,Os04g0486950,Os10g0457600,Os01g0159400,Os02g0274100,Os04g0527700,Os11g0605500,Os12g0632700,Os06g0103500,Os01g0865100	16	Os09g0567300,Os01g0662700,Os08g0549100,Os11g0219000,Os03g0131200,Os07g0152900,Os02g0707100,Os02g0815500,Os04g0623300,Os03g0117100,Os04g0534600,Os04g0617600,Os07g0616500,Os03g0786100,Os09g0563800,Os12g0257000
GO:0042254	ribosome biogenesis	biological_process	7.8824e-08	5.8136e-06	80	3281	329	23437	64	Os03g0798600,Os12g0279000,Os09g0507800,Os04g0598200,Os01g0924800,Os03g0297100,Os11g0482000,Os12g0167900,Os03g0402400,Os05g0567400,Os03g0182600,Os04g0473400,Os01g0616500,Os12g0150100,Os10g0437200,Os03g0424500,Os11g0220800,Os11g0168200,Os09g0413500,Os11g0151300,Os01g0348700,Os09g0551300,Os01g0104800,Os03g0151700,Os11g0266000,Os01g0815800,Os02g0114700,Os07g0600400,Os01g0896700,Os03g0195200,Os12g0124…	16	Os02g0766000,Os08g0557100,Os01g0841800,Os03g0157800,Os03g0122200,Os03g0284400,Os02g0739000,Os07g0168000,Os03g0844900,Os02g0754100,Os07g0158300,Os01g0973400,Os03g0425000,Os03g0769100,Os02g0122900,Os05g0388500
GO:0033013	tetrapyrrole metabolic process	biological_process	9.8323e-08	7.1927e-06	27	3281	65	23437	7	Os09g0297000,Os06g0354700,Novel01202,Os01g0527700,Os08g0532200,Os10g0389200,Os03g0146400	20	Os11g0216300,Os02g0680600,Os03g0811100,Os01g0279100,Os05g0419000,Os05g0408900,Os04g0379700,Os07g0657900,Os01g0631200,Os10g0496900,Os06g0603000,Os02g0705100,Os10g0567400,Os02g0744900,Os01g0286600,Os04g0678700,Os03g0323200,Os03g0337600,Os07g0168000,Os03g0563300
GO:0016108	tetraterpenoid metabolic process	biological_process	1.1155e-07	8.0296e-06	15	3281	24	23437	1	Os04g0668900	14	Os02g0651300,Os02g0680600,Os11g0216300,Os09g0570400,Os11g0572700,Os10g0546600,Os07g0204900,Os06g0729000,Os01g0581300,Os03g0184000,Os12g0640600,Os04g0379700,Os07g0168000,Os04g0448900
GO:0016116	carotenoid metabolic process	biological_process	1.1155e-07	8.0296e-06	15	3281	24	23437	1	Os04g0668900	14	Os02g0651300,Os11g0572700,Os09g0570400,Os11g0216300,Os02g0680600,Os10g0546600,Os07g0204900,Os01g0581300,Os03g0184000,Os06g0729000,Os04g0379700,Os12g0640600,Os07g0168000,Os04g0448900
GO:0034440	lipid oxidation	biological_process	1.321e-07	9.4337e-06	21	3281	44	23437	15	Os10g0457600,Os02g0274100,Os08g0509100,Os03g0738600,Os12g0448900,Os06g0103500,Os06g0354500,Os01g0110400,Os03g0835400,Os11g0605500,Os03g0700700,Os05g0392700,Os05g0529200,Os01g0752200,Os08g0508800	6	Os06g0594100,Os05g0304600,Os02g0194700,Os11g0707600,Os12g0559200,Os04g0617600
GO:0070887	cellular response to chemical stimulus	biological_process	1.7699e-07	1.2539e-05	161	3281	784	23437	85	Os10g0457600,Os03g0672300,Os12g0613700,Os10g0468500,Os10g0517500,Os08g0519700,Os06g0622700,Os05g0257100,Os02g0115900,Os06g0727200,Os08g0135400,Os04g0661600,Os12g0555200,Os03g0235000,Os07g0161600,Os03g0180900,Os03g0276500,Os06g0659500,Os02g0327000,Os10g0542800,Os04g0688300,Os02g0713400,Os07g0409900,Os04g0484900,Os04g0434800,Os08g0342300,Os04g0631100,Os02g0164900,Os01g0826400,Os01g0741900,Os02g0807…	76	Os05g0230700,Os07g0694700,Os06g0694800,Os07g0182400,Os01g0675100,Os03g0807400,Os05g0586200,Os03g0131200,Os08g0549100,Os01g0897600,Os03g0284600,Os07g0619800,Os03g0163300,Os02g0796500,Os04g0442000,Os09g0250700,Os03g0218500,Os01g0675700,Os05g0563400,Os06g0587900,Os01g0840100,Os01g0178500,Os02g0729400,Os04g0602100,Os11g0523800,Os05g0460000,Os03g0219200,Os01g0378100,Os01g0390900,Os01g0190300,Os10g0509…
GO:0010206	photosystem II repair	biological_process	1.9923e-07	1.4005e-05	9	3281	10	23437	0		9	Os05g0401100,Os06g0229066,Os06g0669400,Os06g0705100,Os04g0459900,Os06g0725900,Os07g0171100,Os05g0568900,Os03g0333400
GO:0098805	whole membrane	cellular_component	2.3037e-07	1.6069e-05	103	3281	448	23437	54	Os01g0281400,Os07g0496000,Os07g0637400,Os03g0171900,Os01g0128400,Os04g0631100,Os04g0565500,Os06g0569500,Os11g0158400,Os12g0538900,Os05g0516900,Os06g0259000,Os10g0476000,Os06g0127000,Os02g0209000,Os04g0390600,Os09g0482720,Os03g0302000,Os02g0317400,Os03g0818100,Os05g0499500,Os07g0209000,Os06g0136000,Os11g0482100,Os12g0560300,Os03g0565600,Os03g0369800,Os09g0408000,Os04g0102700,Os05g0230600,Os02g0101…	49	Os09g0563800,Os08g0428900,Os01g0975900,Os12g0438600,Os04g0691900,Os04g0617600,Os11g0105750,Os01g0742500,Os07g0150100,Os12g0105300,Os03g0308800,Os03g0399532,Os02g0788800,Os03g0226400,Os02g0707100,Os07g0102400,Os02g0608900,Os05g0390100,Os12g0641400,Os07g0558500,Os04g0201800,Os01g0168100,Os12g0225200,Os05g0503000,Os03g0835100,Os01g0867600,Os11g0683500,Os01g0557500,Os04g0534600,Os12g0640600,Os01g0212…
GO:0015995	chlorophyll biosynthetic process	biological_process	2.3569e-07	1.6313e-05	16	3281	28	23437	1	Os08g0532200	15	Os04g0678700,Os03g0323200,Os03g0337600,Os07g0168000,Os03g0563300,Os10g0496900,Os10g0567400,Os02g0744900,Os01g0286600,Os05g0408900,Os07g0657900,Os02g0680600,Os11g0216300,Os03g0811100,Os01g0279100
GO:0015980	energy derivation by oxidation of organic compounds	biological_process	2.5044e-07	1.7202e-05	41	3281	134	23437	27	Os02g0621700,Os07g0577700,Os07g0570500,Os05g0400400,Os03g0337900,Os07g0529000,Os03g0806900,Os12g0632700,Os07g0695800,Os07g0570100,Os01g0649100,Os01g0760600,Os02g0232400,Os04g0486950,Os03g0136900,Os02g0194100,Os04g0479200,Os04g0600200,Os01g0276100,Os08g0434300,Os01g0654500,Os01g0527700,Os11g0162200,Os05g0420600,Os06g0142700,Os07g0134800,Os12g0290150	14	Os08g0345800,Os08g0562100,Os01g0851700,Os09g0553200,Os03g0758100,Os05g0574400,Os03g0735000,Os01g0208700,Os07g0662900,Os07g0630800,Os03g0773800,Os10g0189100,Os03g0712700,Os04g0409200
GO:0042255	ribosome assembly	biological_process	3.7931e-07	2.5856e-05	28	3281	80	23437	27	Os02g0591700,Os11g0168200,Os01g0100700,Os01g0348700,Os02g0534800,Os04g0501000,Os11g0594200,Os01g0896800,Os12g0167900,Os03g0424800,Os11g0482000,Os10g0456900,Os07g0616600,Os01g0896700,Os01g0616500,Os10g0411700,Os03g0182600,Os02g0162500,Os04g0473400,Os01g0815800,Os03g0402400,Os03g0798600,Os04g0598200,Os11g0220800,Os05g0169100,Os03g0424500,Os02g0699600	1	Os03g0122200
GO:0016614	oxidoreductase activity, acting on CH-OH group of donors	molecular_function	4.2808e-07	2.8961e-05	63	3281	237	23437	39	Os02g0637700,Os06g0651100,Os12g0534000,Os01g0654500,Os01g0276100,Os03g0184550,Os08g0434300,Os02g0187800,Os06g0486900,Os12g0443600,Os09g0399800,Os04g0479200,Os03g0757900,Os11g0210300,Os06g0111500,Os01g0796400,Os10g0114300,Os03g0780500,Os12g0443500,Os06g0623600,Os12g0632700,Os03g0184600,Os09g0127300,Os02g0274100,Os09g0400400,Os06g0652400,Os01g0723400,Os04g0630800,Os01g0649100,Os01g0375200,Os08g0447…	24	Os08g0183900,Os10g0503500,Os02g0101500,Os02g0815500,Os09g0294000,Os03g0228200,Os07g0152900,Os03g0773800,Os07g0630800,Os02g0562700,Os01g0528800,Os11g0210600,Os01g0574600,Os09g0419200,Os10g0159800,Os10g0430200,Os01g0106900,Os04g0116600,Os03g0786100,Os07g0616500,Os05g0574400,Os08g0562100,Os07g0601000,Os09g0491820
GO:0000302	response to reactive oxygen species	biological_process	5.9814e-07	4.0164e-05	27	3281	73	23437	6	Os02g0713400,Os06g0727200,Os08g0459600,Os09g0538600,Os04g0434800,Os12g0448900	21	Os03g0219200,Os01g0390900,Os01g0135900,Os05g0586200,Os11g0595200,Os10g0485300,Os04g0602100,Os07g0517100,Os09g0250700,Os11g0106700,Os03g0218500,Os02g0553200,Os03g0131200,Os08g0549100,Os11g0216900,Os01g0897600,Os07g0694700,Os02g0575500,Os12g0106000,Os01g0893400,Os07g0657900
GO:0034599	cellular response to oxidative stress	biological_process	6.6321e-07	4.4204e-05	21	3281	50	23437	5	Os02g0713400,Os09g0538600,Os04g0434800,Os12g0448900,Os06g0659500	16	Os03g0219200,Os01g0390900,Os04g0602100,Os09g0250700,Os02g0192700,Os05g0148700,Os06g0196300,Os10g0563600,Os02g0553200,Os11g0216900,Os08g0549100,Os01g0897600,Os07g0694700,Os06g0694800,Os07g0657900,Os01g0675100
GO:0006090	pyruvate metabolic process	biological_process	6.7913e-07	4.4932e-05	34	3281	98	23437	19	Os05g0405000,Os12g0145700,Os08g0120600,Os09g0375000,Os03g0645100,Os05g0402700,Os12g0616900,Os04g0119400,Os01g0276700,Os05g0187100,Os01g0802100,Os02g0601300,Os10g0167300,Os05g0524400,Os06g0105400,Os01g0118000,Os10g0405600,Os07g0181000,Os03g0672300	15	Os06g0326400,Os01g0106900,Os01g0940100,Os05g0496200,Os01g0101700,Os11g0171300,Os06g0256500,Os10g0503500,Os12g0169600,Os01g0742500,Os08g0478800,Os07g0168000,Os03g0731900,Os06g0608700,Os09g0535000
GO:0044271	cellular nitrogen compound biosynthetic process	biological_process	8.3085e-07	5.4569e-05	513	3281	3097	23437	323	Os05g0571200,Os07g0225300,Os03g0182600,Os12g0443600,Os01g0884300,Os09g0493700,Os12g0556200,Os05g0150900,Os06g0617800,Os01g0143800,Os07g0222300,Os05g0287800,Os06g0325500,Os08g0128500,Os07g0529600,Os05g0557000,Os08g0530200,Os04g0489600,Os08g0112500,Os09g0297000,Os02g0699600,Os04g0682300,Os02g0266800,Os02g0503400,Os03g0388500,Os03g0318600,Os04g0614600,Os02g0785800,Os12g0567700,Os03g0130400,Os02g0287…	190	Os01g0678600,Os02g0822600,Os07g0570700,Os02g0285800,Os03g0161900,Os10g0567400,Os06g0647100,Os06g0702600,Os12g0541500,Os04g0541700,Os03g0323200,Os02g0499000,Os02g0726300,Os03g0308800,Os07g0685700,Os03g0843400,Os01g0924000,Os01g0191300,Os05g0481000,Os08g0288200,Os03g0782500,Os01g0904700,Os03g0196800,Os01g0286100,Os07g0685000,Os05g0575300,Os04g0493100,Os10g0103700,Os01g0278900,Os11g0191400,Os03g0100…
GO:0030258	lipid modification	biological_process	8.4064e-07	5.4812e-05	39	3281	121	23437	20	Os03g0835400,Os06g0354500,Os12g0448900,Os03g0738600,Os08g0104700,Os01g0752200,Os08g0508800,Os05g0529200,Os05g0392700,Os02g0656200,Os03g0700700,Os01g0110400,Os11g0605500,Os06g0103500,Os08g0509100,Os02g0274100,Os10g0457600,Os06g0259000,Os05g0540000,Os04g0634700	19	Os02g0194700,Os05g0304600,Os03g0399532,Os06g0594100,Os08g0524100,Os03g0663700,Os02g0822500,Os12g0576900,Os08g0428900,Os07g0558300,Os01g0867600,Os04g0691900,Os04g0617600,Os02g0169900,Os07g0658700,Os12g0559200,Os01g0783200,Os11g0707600,Os03g0701800
GO:0046365	monosaccharide catabolic process	biological_process	9.055e-07	5.8616e-05	14	3281	24	23437	7	Os10g0155500,Os01g0665400,Os04g0458300,Os09g0323000,Os04g0458600,Os01g0817700,Os09g0505700	7	Os05g0595100,Os10g0189100,Os03g0169100,Os07g0212200,Os12g0420200,Os08g0374800,Os03g0712700
GO:0009314	response to radiation	biological_process	1.0229e-06	6.5742e-05	72	3281	287	23437	13	Os01g0566100,Os10g0572300,Os01g0202500,Os01g0178000,Os06g0727200,Os04g0290800,Os12g0209200,Os03g0285800,Os03g0374100,Os03g0113100,Os01g0134700,Os11g0547000,Os05g0421900	59	Os01g0585300,Os02g0554100,Os06g0669400,Os07g0577600,Os09g0527900,Os07g0171100,Os06g0229066,Os06g0320500,Os09g0296800,Os11g0242800,Os04g0493000,Os05g0586200,Os06g0603000,Os07g0558400,Os02g0197600,Os01g0869800,Os03g0129300,Os03g0782500,Os03g0131200,Os11g0216300,Os07g0695100,Os01g0286100,Os03g0695500,Os06g0725900,Os09g0240200,Os03g0333400,Os01g0600900,Os01g0182600,Os09g0346500,Os02g0606200,Os01g0279…
GO:0010207	photosystem II assembly	biological_process	1.1536e-06	7.329e-05	8	3281	9	23437	0		8	Os03g0333400,Os07g0171100,Os08g0553800,Os01g0501800,Os02g0117100,Os07g0558500,Os01g0221700,Os01g0358300
GO:0016830	carbon-carbon lyase activity	molecular_function	1.1566e-06	7.329e-05	39	3281	125	23437	22	Os08g0120600,Os10g0380800,Os03g0264400,Os01g0100900,Os03g0278000,Os03g0255500,Os06g0258900,Os01g0959800,Os08g0320400,Os05g0402700,Os01g0269000,Os02g0440000,Os05g0363200,Os03g0236200,Os07g0529000,Os09g0255400,Os01g0315800,Os01g0951400,Os04g0463500,Os01g0118000,Os08g0140300,Os02g0541325	17	Os01g0208700,Os04g0391900,Os12g0169600,Os12g0274700,Os12g0292400,Os12g0291100,Os12g0291400,Os11g0171300,Os08g0465800,Os01g0662700,Os03g0337600,Os01g0238500,Os10g0545200,Os12g0134000,Os11g0707600,Os06g0608700,Os05g0460600
GO:0009081	branched-chain amino acid metabolic process	biological_process	1.2029e-06	7.5688e-05	18	3281	38	23437	16	Os05g0125500,Os04g0559400,Os11g0256000,Os12g0183100,Os10g0549500,Os12g0605800,Os11g0256050,Os07g0188800,Os08g0424200,Os03g0713000,Os07g0170100,Os11g0142500,Os12g0138900,Os03g0231600,Os02g0273100,Os01g0269000	2	Os01g0238500,Os12g0134000
GO:0044262	cellular carbohydrate metabolic process	biological_process	1.2392e-06	7.7431e-05	96	3281	411	23437	30	Os01g0665400,Os05g0582100,Os09g0505700,Os03g0133300,Os05g0517200,Os11g0547000,Os04g0486950,Os11g0701500,Os06g0561000,Os02g0661100,Os07g0496000,Os11g0700900,Os05g0123100,Os11g0175400,Os03g0828300,Os11g0701200,Os02g0763900,Os01g0817700,Os02g0763200,Os06g0111500,Os04g0647800,Os12g0632700,Os10g0553300,Os02g0550600,Os04g0618200,Os05g0438600,Os07g0529000,Os03g0586300,Os02g0275200,Os05g0187100	66	Os02g0143100,Os09g0533900,Os03g0719300,Os10g0341700,Os07g0657900,Os12g0297500,Os03g0230500,Os02g0744700,Os04g0602400,Os10g0189100,Os06g0326400,Os06g0160700,Os12g0641400,Os06g0664200,Os01g0940100,Os08g0524100,Os07g0662900,Os10g0339600,Os03g0808100,Os03g0735000,Os05g0164100,Os09g0535000,Os08g0409100,Os03g0758100,Os05g0506000,Os04g0429600,Os09g0553200,Os08g0301500,Os05g0176100,Os06g0498400,Os01g0742…
GO:0009409	response to cold	biological_process	1.2508e-06	7.7619e-05	36	3281	113	23437	15	Os03g0285800,Os04g0517100,Os07g0529600,Os02g0718900,Os06g0716700,Os02g0661100,Os03g0315400,Os06g0111500,Os01g0884300,Os05g0157200,Os06g0172800,Os01g0911200,Os01g0841500,Os04g0543900,Os02g0181300	21	Os08g0242700,Os06g0320500,Os02g0669100,Os03g0844900,Os02g0764500,Os06g0498400,Os07g0635900,Os04g0649100,Os01g0893400,Os09g0394900,Os05g0382600,Os03g0267300,Os05g0382900,Os02g0259600,Os11g0106700,Os05g0496200,Os02g0255500,Os10g0189100,Os03g0129300,Os12g0106000,Os04g0605500
GO:0050308	sugar-phosphatase activity	molecular_function	1.271e-06	7.8217e-05	9	3281	11	23437	1	Os05g0438600	8	Os03g0294200,Os01g0376700,Os06g0664200,Os04g0234600,Os05g0164100,Os02g0143100,Os01g0866400,Os03g0267300
GO:0006099	tricarboxylic acid cycle	biological_process	1.2778e-06	7.8217e-05	22	3281	54	23437	17	Os07g0134800,Os01g0760600,Os01g0649100,Os02g0232400,Os04g0486950,Os01g0654500,Os01g0276100,Os08g0434300,Os07g0695800,Os12g0632700,Os03g0337900,Os07g0529000,Os02g0621700,Os07g0577700,Os02g0194100,Os03g0136900,Os04g0479200	5	Os05g0574400,Os08g0562100,Os01g0208700,Os03g0773800,Os07g0630800
GO:0030388	fructose 1,6-bisphosphate metabolic process	biological_process	1.3465e-06	8.1865e-05	9	3281	11	23437	3	Os01g0118000,Os08g0120600,Os05g0438600	6	Os06g0608700,Os12g0169600,Os11g0171300,Os03g0267300,Os06g0664200,Os04g0234600
GO:0003674	molecular_function	molecular_function	1.4329e-06	8.6533e-05	2749	3281	18688	23437	1458	Os03g0283800,Os02g0240100,Os01g0276700,Os03g0107700,Os06g0652400,Os09g0417800,Os05g0494100,Os05g0529200,Os02g0826100,Os07g0522900,Os07g0603600,Os03g0794500,Os06g0508700,Os12g0631800,Os04g0668900,Os11g0139900,Os04g0556400,Os12g0508300,Os08g0111200,Os06g0112400,Os01g0954000,Os01g0862000,Os10g0406800,Os01g0742400,Os02g0628800,Os01g0103600,Os08g0486200,Os03g0191400,Os01g0772800,Os01g0895600,Os01g0173…	1291	Os08g0566600,Os04g0660500,Os04g0338000,Os04g0691900,Os11g0182900,Os05g0102000,Os02g0206100,Os03g0284100,Os10g0560400,Os04g0605300,Os04g0650700,Os04g0435700,Os11g0543500,Os06g0493600,Os02g0562700,Os01g0693400,Os12g0128700,Os06g0658900,Os09g0455300,Os02g0194700,Os10g0545200,Os01g0842200,Os04g0627000,Os01g0921300,Os09g0558900,Os01g0279100,Os08g0104600,Os02g0680600,Os05g0429000,Os05g0460600,Os08g0485…
GO:0043650	dicarboxylic acid biosynthetic process	biological_process	1.8267e-06	0.00010958	13	3281	23	23437	9	Os07g0622200,Os12g0290150,Os12g0534000,Os03g0254800,Os09g0539100,Os01g0375200,Os03g0389700,Os08g0484500,Os01g0682001	4	Os05g0555600,Os09g0446800,Os07g0658400,Os01g0238500
GO:0030170	pyridoxal phosphate binding	molecular_function	1.9314e-06	0.00011433	36	3281	110	23437	24	Os10g0390500,Os07g0617800,Os10g0380800,Os01g0100900,Os08g0532200,Os04g0614600,Os01g0736400,Os03g0643300,Os06g0632200,Os04g0578000,Os10g0189600,Os03g0252800,Os02g0806900,Os11g0516000,Os01g0928800,Os03g0236200,Os01g0178000,Os10g0517500,Os03g0713000,Os03g0171900,Os08g0140300,Os02g0541325,Os01g0760600,Os01g0871300	12	Os01g0978100,Os06g0564500,Os08g0465800,Os01g0851700,Os01g0238500,Os06g0611900,Os07g0108300,Os01g0711400,Os01g0874900,Os03g0738400,Os03g0758100,Os05g0429000
GO:0070279	vitamin B6 binding	molecular_function	1.9314e-06	0.00011433	36	3281	110	23437	24	Os10g0517500,Os03g0713000,Os01g0760600,Os01g0871300,Os08g0140300,Os02g0541325,Os03g0171900,Os11g0516000,Os03g0236200,Os01g0178000,Os01g0928800,Os06g0632200,Os03g0643300,Os03g0252800,Os02g0806900,Os10g0189600,Os04g0578000,Os07g0617800,Os10g0380800,Os10g0390500,Os01g0736400,Os04g0614600,Os08g0532200,Os01g0100900	12	Os03g0758100,Os05g0429000,Os01g0711400,Os01g0874900,Os06g0611900,Os07g0108300,Os01g0238500,Os01g0851700,Os03g0738400,Os06g0564500,Os08g0465800,Os01g0978100
GO:0072521	purine-containing compound metabolic process	biological_process	2.0342e-06	0.00011963	61	3281	238	23437	41	Os01g0276700,Os07g0577700,Os02g0621700,Os05g0187100,Os06g0325500,Os12g0597500,Os01g0300200,Os04g0119400,Os02g0127700,Os12g0616900,Os03g0672300,Os09g0442600,Os01g0865100,Os12g0589100,Os07g0181000,Os10g0405600,Os01g0118000,Os11g0455500,Os05g0524400,Os02g0601300,Os07g0245100,Os10g0167300,Os09g0567900,Os09g0375000,Os08g0120600,Os12g0145700,Os03g0699300,Os03g0780500,Os02g0625500,Os12g0515600,Os03g0313…	20	Os08g0478800,Os05g0161500,Os01g0742500,Os02g0750100,Os09g0535000,Os06g0608700,Os07g0513000,Os05g0496200,Os01g0940100,Os09g0446800,Os06g0326400,Os02g0699400,Os03g0340900,Os06g0665500,Os12g0169600,Os03g0736600,Os06g0256500,Os08g0457600,Os03g0278900,Os11g0171300
GO:0006779	porphyrin-containing compound biosynthetic process	biological_process	2.5099e-06	0.00014593	19	3281	43	23437	3	Os01g0527700,Os09g0297000,Os08g0532200	16	Os05g0408900,Os01g0631200,Os07g0657900,Os01g0279100,Os02g0680600,Os11g0216300,Os03g0811100,Os03g0337600,Os07g0168000,Os03g0563300,Os04g0678700,Os03g0323200,Os02g0744900,Os01g0286600,Os10g0496900,Os10g0567400
GO:0006979	response to oxidative stress	biological_process	2.5138e-06	0.00014593	68	3281	284	23437	28	Os04g0688100,Os02g0240100,Os03g0285800,Os01g0118000,Os06g0547400,Os09g0538600,Os03g0437200,Os06g0172800,Os01g0963000,Os07g0676900,Os12g0448900,Os01g0962700,Os03g0358100,Os03g0643300,Os07g0677200,Os04g0688600,Os04g0651000,Os09g0297000,Os03g0235000,Os08g0459600,Os06g0727200,Os04g0434800,Os07g0677500,Os10g0109600,Os04g0688300,Os02g0713400,Os07g0188800,Os06g0659500	40	Os04g0602100,Os03g0218500,Os10g0563600,Os01g0798500,Os10g0485300,Os01g0294700,Os02g0562700,Os07g0517100,Os11g0106700,Os05g0148700,Os03g0219200,Os01g0378100,Os02g0276500,Os01g0390900,Os06g0472000,Os02g0575500,Os11g0167800,Os07g0657900,Os06g0196300,Os02g0553200,Os01g0929100,Os01g0135900,Os11g0595200,Os05g0586200,Os07g0694700,Os06g0694800,Os08g0191700,Os01g0893400,Os01g0675100,Os11g0216900,Os09g0250…
GO:0050896	response to stimulus	biological_process	2.5587e-06	0.00014758	540	3281	3215	23437	266	Os05g0399300,Os12g0168400,Os05g0104800,Os07g0676900,Os07g0246200,Novel00691,Os07g0170100,Os02g0135200,Os04g0457800,Os01g0194300,Os01g0826400,Os10g0565000,Os01g0803200,Os03g0146400,Os03g0225700,Os06g0111500,Os03g0270000,Os10g0533600,Os12g0491800,Os04g0688300,Os01g0911200,Os03g0640100,Os02g0570400,Os07g0161600,Os03g0235000,Os01g0202500,Os01g0760400,Os08g0135400,Os04g0661600,Os02g0115900,Os06g062270…	274	Os10g0509401,Os01g0390900,Os03g0219200,Os07g0694000,Os05g0204600,Os06g0218500,Os03g0592500,Os02g0602400,Os04g0488600,Os05g0552100,Os02g0169900,Os02g0764500,Os11g0523800,Os03g0844900,Os12g0438600,Os06g0587900,Os04g0649100,Os06g0682900,Os05g0382900,Os04g0442000,Os03g0157400,Os01g0106900,Os04g0549600,Os03g0129300,Os07g0619800,Os04g0403500,Os01g0678500,Os02g0281000,Os01g0602800,Os01g0292200,Os06g0669…
GO:0009706	chloroplast inner membrane	cellular_component	2.6419e-06	0.00015091	15	3281	29	23437	5	Os01g0821700,Os12g0283800,Os06g0301100,Os01g0729100,Os07g0240300	10	Os01g0895100,Os06g0638100,Os04g0584900,Os04g0602400,Os10g0100300,Os09g0570400,Os12g0583400,Os12g0615400,Os04g0675800,Os01g0279100
GO:0009066	aspartate family amino acid metabolic process	biological_process	2.6499e-06	0.00015091	22	3281	54	23437	13	Os12g0290150,Os10g0419400,Os02g0440000,Os01g0760600,Os12g0624000,Os10g0517500,Os03g0713000,Os03g0291500,Os01g0178000,Os03g0221200,Os03g0815200,Os02g0783625,Os12g0623900	9	Os11g0216900,Os09g0294000,Os04g0669900,Os04g0650700,Os01g0101200,Os10g0419500,Os03g0118600,Os12g0607000,Os03g0850400
GO:0016667	oxidoreductase activity, acting on a sulfur group of donors	molecular_function	2.7412e-06	0.00015513	32	3281	108	23437	14	Os04g0527700,Os01g0174900,Os03g0733800,Os10g0482900,Os03g0405500,Os06g0659500,Os04g0244400,Os02g0774100,Os01g0337900,Os06g0665900,Os06g0224200,Os02g0713400,Os02g0813500,Os04g0430800	18	Os07g0509800,Os06g0320000,Os08g0530400,Os12g0188700,Os10g0563600,Os12g0538600,Os05g0116100,Os04g0676100,Os04g0668800,Os04g0629500,Os07g0657900,Os12g0538700,Os02g0567100,Os05g0503300,Os07g0476900,Os04g0530600,Os03g0163300,Os06g0472000
GO:0005996	monosaccharide metabolic process	biological_process	3.0471e-06	0.00017136	45	3281	153	23437	20	Os03g0255500,Os03g0320100,Os03g0278000,Os09g0505700,Os04g0682300,Os10g0155500,Os01g0665400,Os09g0475500,Os01g0817700,Os09g0323000,Os04g0458600,Os04g0618200,Os01g0315800,Os02g0601300,Os06g0561000,Os05g0363200,Os05g0187100,Os05g0438600,Os04g0458300,Os02g0600400	25	Os03g0129300,Os07g0687900,Os12g0420200,Os03g0712700,Os11g0132600,Os05g0595100,Os11g0171300,Os04g0234600,Os03g0169100,Os12g0128700,Os06g0256500,Os05g0496200,Os08g0374800,Os03g0294200,Os12g0612100,Os04g0459500,Os10g0189100,Os06g0664200,Os07g0212200,Os09g0535000,Os03g0267300,Os05g0164100,Os01g0742500,Os08g0478800,Os05g0116100
GO:0016052	carbohydrate catabolic process	biological_process	3.5245e-06	0.00019698	68	3281	269	23437	36	Os01g0665400,Os10g0155500,Os09g0505700,Os09g0323000,Os08g0120600,Os09g0375000,Os12g0145700,Os06g0561000,Os05g0524400,Os10g0167300,Os11g0701500,Os11g0700900,Os10g0405600,Os01g0118000,Os04g0458600,Os10g0542900,Os04g0458300,Os04g0119400,Os01g0276700,Os01g0311800,Os03g0828300,Os05g0402700,Os11g0175400,Os11g0701200,Os03g0351300,Os04g0494100,Os06g0111500,Os06g0726200,Os01g0817700,Os02g0601300,Os04g0647…	32	Os06g0256500,Os09g0533900,Os03g0719300,Os11g0171300,Os12g0169600,Os07g0212200,Os10g0189100,Os06g0326400,Os08g0374800,Os07g0662900,Os01g0940100,Os03g0758100,Os09g0535000,Os06g0498400,Os07g0543100,Os08g0478800,Os01g0742500,Os10g0465700,Os03g0132900,Os03g0169100,Os01g0897600,Os05g0595100,Os03g0712700,Os12g0420200,Os04g0432400,Os01g0236800,Os03g0141200,Os03g0736300,Os05g0496200,Os05g0449600,Os06g0608…
GO:0009073	aromatic amino acid family biosynthetic process	biological_process	4.5228e-06	0.00025121	22	3281	55	23437	21	Os06g0133900,Os06g0225800,Os09g0539100,Os03g0254800,Os09g0255400,Os02g0266000,Os03g0264400,Os07g0622200,Os08g0484500,Os01g0764400,Os04g0463500,Os06g0632200,Os04g0406600,Os08g0135900,Os03g0389700,Os02g0749300,Os03g0126000,Os07g0182100,Os08g0320400,Os02g0273100,Os01g0871300	1	Os03g0134300
GO:0009528	plastid inner membrane	cellular_component	4.5591e-06	0.00025167	15	3281	30	23437	5	Os06g0301100,Os07g0240300,Os01g0729100,Os12g0283800,Os01g0821700	10	Os04g0675800,Os01g0279100,Os09g0570400,Os12g0615400,Os12g0583400,Os04g0584900,Os06g0638100,Os01g0895100,Os10g0100300,Os04g0602400
GO:0009117	nucleotide metabolic process	biological_process	4.8573e-06	0.00026549	69	3281	286	23437	45	Os01g0723600,Os09g0553600,Os12g0145700,Os09g0375000,Os08g0120600,Os12g0236400,Os03g0313600,Os03g0780500,Os01g0118000,Os10g0405600,Os01g0951400,Os10g0167300,Os05g0524400,Os03g0130400,Os02g0778400,Os02g0621700,Os07g0577700,Os01g0276700,Os04g0119400,Os02g0127700,Os06g0207000,Os05g0349200,Os12g0290150,Os03g0645100,Os05g0402700,Os06g0142700,Os02g0525900,Os01g0957000,Os03g0699300,Os01g0654100,Os07g0624…	24	Os03g0736600,Os12g0169600,Os03g0278900,Os11g0171300,Os06g0256500,Os01g0940100,Os02g0699400,Os06g0326400,Os09g0535000,Os07g0167100,Os02g0179100,Os07g0513000,Os01g0742500,Os08g0478800,Os05g0161500,Os08g0288200,Os03g0340900,Os08g0457600,Os06g0109600,Os05g0496200,Os06g0608700,Os10g0464400,Os11g0191400,Os02g0750100
GO:0006753	nucleoside phosphate metabolic process	biological_process	4.8685e-06	0.00026549	70	3281	292	23437	46	Os04g0119400,Os02g0127700,Os02g0621700,Os07g0577700,Os01g0276700,Os02g0778400,Os03g0130400,Os05g0524400,Os10g0167300,Os01g0951400,Os10g0405600,Os01g0118000,Os03g0780500,Os03g0313600,Os12g0236400,Os09g0375000,Os08g0120600,Os12g0145700,Os09g0553600,Os03g0113100,Os01g0723600,Os01g0300200,Os12g0616900,Os05g0187100,Os06g0325500,Os02g0606800,Os02g0601300,Os03g0672300,Os09g0442600,Os07g0181000,Os12g0515…	24	Os05g0161500,Os08g0478800,Os01g0742500,Os07g0513000,Os02g0179100,Os07g0167100,Os09g0535000,Os06g0326400,Os02g0699400,Os01g0940100,Os06g0256500,Os11g0171300,Os03g0278900,Os12g0169600,Os03g0736600,Os02g0750100,Os11g0191400,Os10g0464400,Os06g0608700,Os05g0496200,Os06g0109600,Os08g0457600,Os03g0340900,Os08g0288200
GO:0019725	cellular homeostasis	biological_process	4.9757e-06	0.00026971	64	3281	269	23437	28	Os03g0405500,Os03g0397400,Os06g0659500,Os04g0244400,Os01g0337900,Os06g0665900,Os09g0451500,Os11g0124500,Os02g0673600,Os06g0224200,Os04g0567700,Os04g0432500,Os04g0430800,Os05g0156700,Os10g0501500,Os05g0187100,Os07g0666900,Os01g0174900,Os08g0323700,Os02g0774100,Os05g0120700,Os01g0623200,Os03g0721400,Os02g0813500,Os03g0263700,Os07g0684100,Os11g0199200,Os10g0482900	36	Os01g0837800,Os04g0629500,Os01g0212400,Os12g0106000,Os03g0131200,Os02g0537700,Os02g0567100,Os02g0314300,Os01g0200700,Os06g0638100,Os02g0192700,Os07g0476900,Os03g0163300,Os03g0251500,Os05g0148600,Os07g0509800,Os03g0737000,Os01g0675100,Os01g0557500,Os05g0568100,Os03g0311300,Os07g0657900,Os06g0196300,Os12g0538700,Os03g0226400,Os06g0103800,Os11g0106700,Os04g0530600,Os01g0940100,Os07g0694000,Os02g0530…
GO:0042548	regulation of photosynthesis, light reaction	biological_process	5.1657e-06	0.00027833	9	3281	13	23437	0		9	Os05g0480000,Os06g0669400,Os06g0229066,Os08g0440900,Os05g0508900,Os05g0481000,Os06g0725900,Os01g0501800,Os01g0773700
GO:0044272	sulfur compound biosynthetic process	biological_process	5.6195e-06	0.00030098	33	3281	103	23437	19	Os04g0614600,Os11g0642800,Os05g0135700,Os05g0367400,Os03g0645100,Os01g0293000,Os02g0525900,Os12g0624000,Os08g0540100,Os12g0616900,Os04g0119400,Os07g0529600,Os03g0285800,Os01g0300200,Os03g0221200,Os03g0815200,Os12g0623900,Os10g0419400,Os10g0517500	14	Os01g0978100,Os05g0533500,Os07g0100300,Os04g0669900,Os06g0564500,Os05g0408900,Os12g0607000,Os11g0216900,Os01g0142300,Os01g0101200,Os03g0133900,Os10g0419500,Os12g0263000,Os05g0506000
GO:0046351	disaccharide biosynthetic process	biological_process	5.6867e-06	0.00030278	16	3281	34	23437	4	Os10g0553300,Os02g0661100,Os05g0517200,Os05g0438600	12	Os09g0397300,Os08g0409100,Os04g0234600,Os02g0184400,Os02g0143100,Os01g0919400,Os03g0267300,Os05g0518600,Os01g0730300,Os01g0376700,Os06g0664200,Os08g0301500
GO:0033014	tetrapyrrole biosynthetic process	biological_process	5.917e-06	0.00031318	20	3281	49	23437	4	Os08g0532200,Os09g0297000,Os01g0527700,Novel01202	16	Os10g0567400,Os10g0496900,Os01g0286600,Os02g0744900,Os04g0678700,Os03g0323200,Os07g0168000,Os03g0563300,Os03g0337600,Os03g0811100,Os11g0216300,Os02g0680600,Os01g0279100,Os01g0631200,Os07g0657900,Os05g0408900
GO:0022618	ribonucleoprotein complex assembly	biological_process	6.9114e-06	0.00036368	44	3281	168	23437	40	Os01g0896700,Os03g0798600,Os01g0815800,Os03g0182700,Os04g0598200,Os07g0222300,Os02g0177500,Os04g0103200,Os02g0534800,Os01g0100700,Os12g0167900,Os05g0227700,Os03g0424800,Os04g0501000,Os11g0594200,Os01g0896800,Os05g0256000,Os10g0456900,Os11g0482000,Os01g0229100,Os07g0681000,Os07g0616600,Os03g0402400,Os07g0167000,Os10g0411700,Os03g0182600,Os02g0162500,Os04g0473400,Os07g0608700,Os05g0104800,Os11g0220…	4	Os03g0122200,Os07g0633200,Os05g0102800,Os01g0263600
GO:0008483	transaminase activity	molecular_function	7.0646e-06	0.00036744	21	3281	53	23437	17	Os03g0643300,Os12g0131100,Os03g0171900,Os01g0760600,Os01g0871300,Os02g0273100,Os03g0231600,Os10g0390500,Os04g0559400,Os07g0617800,Os04g0614600,Os10g0549500,Os08g0532200,Os03g0157900,Os01g0178000,Os11g0133700,Os12g0131150	4	Os01g0169800,Os01g0238500,Os07g0108300,Os04g0623800
GO:0016769	transferase activity, transferring nitrogenous groups	molecular_function	7.0646e-06	0.00036744	21	3281	53	23437	17	Os03g0643300,Os12g0131100,Os01g0760600,Os01g0871300,Os02g0273100,Os03g0231600,Os03g0171900,Os10g0390500,Os04g0559400,Os07g0617800,Os01g0178000,Os11g0133700,Os12g0131150,Os08g0532200,Os10g0549500,Os03g0157900,Os04g0614600	4	Os01g0169800,Os07g0108300,Os01g0238500,Os04g0623800
GO:0009083	branched-chain amino acid catabolic process	biological_process	7.154e-06	0.00036948	8	3281	10	23437	7	Os07g0188800,Os08g0424200,Os05g0125500,Os07g0170100,Os12g0183100,Os12g0605800,Os01g0269000	1	Os12g0134000
GO:0016668	oxidoreductase activity, acting on a sulfur group of donors, NAD(P) as acceptor	molecular_function	7.1859e-06	0.00036948	12	3281	23	23437	6	Os02g0713400,Os01g0337900,Os04g0430800,Os02g0813500,Os03g0405500,Os06g0659500	6	Os12g0188700,Os03g0163300,Os06g0320000,Os04g0676100,Os07g0657900,Os04g0530600
GO:0006002	fructose 6-phosphate metabolic process	biological_process	7.6063e-06	0.00038887	10	3281	16	23437	6	Os12g0131100,Os10g0405600,Os05g0438600,Os11g0133700,Os05g0524400,Os12g0131150	4	Os06g0326400,Os03g0267300,Os06g0664200,Os04g0234600
GO:0016109	tetraterpenoid biosynthetic process	biological_process	8.3654e-06	0.00042287	12	3281	21	23437	1	Os04g0668900	11	Os10g0546600,Os07g0204900,Os11g0572700,Os11g0216300,Os02g0680600,Os02g0651300,Os04g0448900,Os07g0168000,Os06g0729000,Os03g0184000,Os01g0581300
GO:0016117	carotenoid biosynthetic process	biological_process	8.3654e-06	0.00042287	12	3281	21	23437	1	Os04g0668900	11	Os02g0651300,Os11g0216300,Os02g0680600,Os11g0572700,Os07g0204900,Os10g0546600,Os06g0729000,Os03g0184000,Os01g0581300,Os07g0168000,Os04g0448900
GO:0009644	response to high light intensity	biological_process	8.7808e-06	0.00044139	11	3281	19	23437	1	Os03g0374100	10	Os03g0218500,Os08g0566600,Os06g0725900,Os07g0171100,Os08g0440900,Os01g0869800,Os06g0229066,Os02g0764500,Os06g0320500,Os06g0669400
GO:0042435	indole-containing compound biosynthetic process	biological_process	1.0427e-05	0.00052122	14	3281	28	23437	13	Os03g0126000,Os08g0135900,Os06g0632200,Os04g0463500,Os08g0320400,Os01g0178000,Os03g0285800,Os03g0264400,Os02g0266000,Os08g0157500,Os07g0182100,Os09g0255400,Os08g0140300	1	Os05g0481000
GO:0015036	disulfide oxidoreductase activity	molecular_function	1.1009e-05	0.00054728	26	3281	86	23437	13	Os04g0527700,Os06g0665900,Os03g0405500,Os02g0774100,Os04g0244400,Os06g0659500,Os02g0713400,Os04g0430800,Os02g0813500,Os10g0482900,Os01g0174900,Os06g0224200,Os03g0733800	13	Os12g0538600,Os12g0188700,Os12g0538700,Os02g0567100,Os06g0320000,Os04g0629500,Os07g0657900,Os03g0163300,Os04g0676100,Os05g0116100,Os04g0530600,Os07g0476900,Os04g0668800
GO:0071826	ribonucleoprotein complex subunit organization	biological_process	1.1908e-05	0.00058872	44	3281	171	23437	40	Os11g0220800,Os05g0169100,Os03g0424500,Os02g0699600,Os07g0616600,Os07g0681000,Os02g0162500,Os10g0411700,Os03g0182600,Os07g0167000,Os05g0104800,Os07g0608700,Os04g0473400,Os03g0402400,Os07g0546700,Os07g0281000,Os02g0591700,Os03g0664700,Os11g0168200,Os01g0348700,Os07g0222300,Os04g0598200,Os02g0177500,Os03g0182700,Os01g0896700,Os03g0798600,Os01g0815800,Os01g0896800,Os11g0594200,Os04g0501000,Os12g0167…	4	Os07g0633200,Os05g0102800,Os01g0263600,Os03g0122200
GO:0042273	ribosomal large subunit biogenesis	biological_process	1.2033e-05	0.00059167	32	3281	111	23437	30	Os01g0860300,Os01g0924800,Os10g0456900,Os11g0594200,Os04g0501000,Os01g0896800,Os01g0140500,Os12g0167900,Os01g0815800,Os01g0896700,Os07g0600400,Os09g0507800,Os04g0598200,Os01g0348700,Os11g0151300,Os11g0168200,Os02g0591700,Os02g0503400,Os09g0551300,Os02g0785800,Os11g0266000,Os04g0473400,Os05g0567400,Os12g0150100,Os04g0376000,Os02g0699600,Os05g0169100,Os11g0220800,Os02g0321900,Os08g0326400	2	Os03g0122200,Os05g0388500
GO:0009611	response to wounding	biological_process	1.2363e-05	0.00060459	20	3281	55	23437	14	Os12g0437800,Os02g0181300,Os04g0395800,Os02g0327000,Os03g0738600,Os08g0135400,Os01g0194300,Novel01314,Os01g0615050,Os03g0285800,Os10g0392400,Os01g0615100,Os03g0180900,Os08g0508800	6	Os07g0171100,Os03g0340900,Os05g0586200,Os08g0524100,Os05g0102000,Os07g0685700
GO:0098588	bounding membrane of organelle	cellular_component	1.2645e-05	0.00061502	130	3281	635	23437	73	Os03g0711400,Os06g0593100,Os07g0201100,Os03g0271200,Os05g0392700,Os01g0173900,Os04g0618200,Os04g0102700,Os04g0490600,Os06g0716700,Os02g0664300,Os12g0170600,Os03g0582200,Os04g0618500,Os04g0209200,Os07g0666900,Os03g0586300,Os03g0302000,Os09g0452900,Os03g0854100,Os01g0565900,Os02g0317400,Os05g0499500,Os06g0136000,Os12g0560300,Os07g0209000,Os01g0850100,Os05g0516900,Os12g0538900,Os01g0858900,Os02g0329…	57	Os01g0837800,Os03g0117100,Os01g0212400,Os01g0356400,Os06g0625900,Os10g0524100,Os04g0390500,Os02g0539100,Os03g0251500,Os06g0268800,Os01g0642000,Os01g0168100,Os04g0201800,Os12g0225200,Os05g0503000,Os11g0683500,Os03g0399532,Os05g0427200,Os10g0341700,Os07g0102400,Os08g0327100,Os02g0608900,Os08g0428900,Os04g0691900,Os01g0742500,Os04g0429600,Os07g0150100,Os03g0385400,Os12g0640600,Os07g0188266,Os06g0336…
GO:0000287	magnesium ion binding	molecular_function	1.3466e-05	0.00065145	43	3281	155	23437	30	Os03g0326000,Os04g0344100,Os01g0337100,Os11g0474900,Os01g0723600,Os01g0974800,Os05g0558900,Os01g0654500,Os01g0276100,Os12g0491800,Os06g0617800,Os04g0178300,Os11g0642800,Os03g0699300,Os12g0145700,Os09g0375000,Os10g0167300,Os05g0100600,Os08g0168000,Os07g0181000,Os03g0672300,Os07g0195400,Os02g0749300,Os11g0474800,Os04g0179700,Os02g0127700,Os06g0225800,Os02g0570400,Os02g0621700,Os01g0276700	13	Os02g0143100,Os03g0230500,Os03g0712700,Os01g0757900,Os10g0189100,Os08g0139700,Novel01058,Os06g0488600,Os08g0167800,Os01g0101200,Os03g0134300,Os03g0348200,Os01g0376700
GO:1901615	organic hydroxy compound metabolic process	biological_process	1.3884e-05	0.00066808	63	3281	257	23437	28	Os12g0556200,Os01g0103600,Os02g0523800,Os08g0360300,Os07g0603600,Os02g0218700,Os04g0479200,Os07g0518100,Os08g0157500,Os01g0134700,Os12g0448900,Os01g0276100,Os12g0534000,Os01g0654500,Os12g0556500,Os05g0370700,Os03g0225900,Os12g0600400,Os01g0375200,Os06g0225800,Os11g0664800,Os06g0561000,Os03g0790700,Os02g0541325,Os04g0647800,Os08g0140300,Os02g0749300,Os04g0102700	35	Os02g0276500,Os02g0744900,Os09g0516600,Os03g0689100,Os01g0134500,Os02g0704000,Os08g0524100,Os08g0110000,Os07g0152900,Os03g0136200,Os02g0815500,Os11g0525200,Os06g0658900,Os03g0719300,Os12g0615400,Os02g0196800,Os01g0757900,Os02g0499000,Os10g0378100,Os03g0197000,Os03g0230500,Os10g0545200,Os10g0330000,Os09g0555500,Os11g0707600,Os02g0169900,Os01g0867600,Os03g0100200,Os07g0616500,Os03g0786100,Os04g0448…
GO:0016051	carbohydrate biosynthetic process	biological_process	1.4406e-05	0.00068788	68	3281	281	23437	20	Os03g0255500,Os04g0636100,Os02g0763900,Os02g0763200,Os04g0618200,Os10g0553300,Os05g0438600,Os03g0586300,Os02g0275200,Novel01308,Os12g0578500,Os04g0682300,Os05g0582100,Os06g0172800,Os11g0547000,Os05g0517200,Os06g0561000,Os02g0661100,Os07g0496000,Os05g0123100	48	Os12g0274700,Os03g0169100,Os04g0234600,Os05g0121600,Os01g0919400,Os04g0409200,Os01g0757900,Os03g0712700,Os09g0478300,Os12g0638100,Os07g0209100,Os01g0730300,Os01g0672500,Os07g0252400,Os05g0496200,Os07g0412100,Os03g0267300,Os02g0184400,Os09g0397300,Os02g0135900,Os07g0208500,Os07g0424400,Os05g0518600,Os08g0345800,Os01g0376700,Os10g0341700,Os12g0291100,Os06g0256500,Os11g0171300,Os02g0143100,Os02g0744…
GO:0006730	one-carbon metabolic process	biological_process	1.4449e-05	0.00068788	11	3281	19	23437	5	Os03g0815200,Os05g0135700,Os03g0111100,Os01g0293000,Os11g0455500	6	Os07g0578600,Os05g0150800,Os01g0874900,Os03g0738400,Os05g0429000,Os10g0503200
GO:0006006	glucose metabolic process	biological_process	1.8586e-05	0.00088018	21	3281	55	23437	8	Os02g0601300,Os10g0155500,Os04g0458600,Os03g0255500,Os05g0438600,Os04g0458300,Os02g0600400,Os01g0817700	13	Os03g0267300,Os11g0171300,Os04g0234600,Os06g0256500,Os03g0129300,Os09g0535000,Os03g0712700,Os04g0459500,Os10g0189100,Os06g0664200,Os05g0496200,Os08g0478800,Os12g0612100
GO:0045333	cellular respiration	biological_process	1.9364e-05	0.00091224	32	3281	113	23437	27	Os07g0570100,Os12g0632700,Os03g0806900,Os07g0695800,Os01g0760600,Os01g0649100,Os04g0486950,Os02g0232400,Os07g0577700,Os02g0621700,Os07g0570500,Os03g0337900,Os05g0400400,Os07g0529000,Os01g0654500,Os08g0434300,Os01g0276100,Os05g0420600,Os11g0162200,Os01g0527700,Os07g0134800,Os06g0142700,Os12g0290150,Os03g0136900,Os02g0194100,Os04g0479200,Os04g0600200	5	Os05g0574400,Os08g0562100,Os01g0208700,Os03g0773800,Os07g0630800
GO:0043094	cellular metabolic compound salvage	biological_process	2.0416e-05	0.0009568	19	3281	49	23437	6	Os02g0625500,Os12g0600400,Os05g0349200,Os10g0419400,Os02g0606800,Os12g0589100	13	Os01g0682500,Os07g0108300,Os07g0616500,Os02g0179100,Os03g0786100,Os11g0216900,Os12g0291400,Os07g0152900,Os12g0292400,Os12g0291100,Os12g0274700,Os10g0419500,Os01g0101200
GO:0030091	protein repair	biological_process	2.0738e-05	0.00096686	10	3281	17	23437	0		10	Os06g0472000,Os03g0333400,Os05g0568900,Os07g0171100,Os06g0725900,Os04g0459900,Os06g0669400,Os06g0705100,Os06g0229066,Os05g0401100
GO:0045454	cell redox homeostasis	biological_process	2.3332e-05	0.0010822	34	3281	126	23437	16	Os09g0451500,Os06g0224200,Os04g0432500,Os02g0813500,Os04g0430800,Os03g0405500,Os06g0659500,Os04g0244400,Os02g0774100,Os01g0337900,Os06g0665900,Os01g0174900,Os11g0199200,Os10g0482900,Os05g0156700,Os07g0684100	18	Os02g0192700,Os04g0530600,Os07g0476900,Os03g0163300,Os03g0311300,Os04g0629500,Os07g0657900,Os06g0196300,Os03g0131200,Os02g0537700,Os12g0538700,Os02g0567100,Os04g0676100,Os07g0509800,Os03g0737000,Os01g0675100,Os12g0188700,Os12g0538600
GO:0006163	purine nucleotide metabolic process	biological_process	2.3498e-05	0.0010843	52	3281	208	23437	34	Os08g0120600,Os09g0375000,Os03g0699300,Os12g0145700,Os03g0780500,Os09g0517700,Os12g0236400,Os03g0313600,Os02g0625500,Os12g0515600,Os06g0207000,Os01g0723600,Os06g0142700,Os05g0402700,Os02g0525900,Os03g0645100,Os05g0349200,Os06g0325500,Os05g0187100,Os07g0577700,Os01g0276700,Os02g0621700,Os01g0300200,Os12g0616900,Os02g0127700,Os04g0119400,Os09g0442600,Os03g0672300,Os10g0405600,Os07g0181000,Os01g0118…	18	Os01g0940100,Os05g0496200,Os02g0699400,Os06g0326400,Os03g0736600,Os12g0169600,Os03g0340900,Os08g0457600,Os06g0256500,Os11g0171300,Os03g0278900,Os05g0161500,Os08g0478800,Os01g0742500,Os02g0750100,Os06g0608700,Os09g0535000,Os07g0513000
GO:0009135	purine nucleoside diphosphate metabolic process	biological_process	2.4784e-05	0.0011264	26	3281	77	23437	16	Os05g0402700,Os05g0524400,Os02g0601300,Os10g0167300,Os03g0672300,Os07g0181000,Os10g0405600,Os01g0118000,Os12g0616900,Os12g0515600,Os04g0119400,Os01g0276700,Os09g0375000,Os08g0120600,Os05g0187100,Os12g0145700	10	Os06g0256500,Os11g0171300,Os12g0169600,Os09g0535000,Os06g0608700,Os06g0326400,Os08g0478800,Os01g0940100,Os01g0742500,Os05g0496200
GO:0009179	purine ribonucleoside diphosphate metabolic process	biological_process	2.4784e-05	0.0011264	26	3281	77	23437	16	Os12g0145700,Os09g0375000,Os08g0120600,Os01g0276700,Os05g0187100,Os12g0616900,Os12g0515600,Os04g0119400,Os10g0405600,Os01g0118000,Os07g0181000,Os03g0672300,Os02g0601300,Os10g0167300,Os05g0402700,Os05g0524400	10	Os01g0742500,Os01g0940100,Os05g0496200,Os08g0478800,Os06g0326400,Os06g0608700,Os09g0535000,Os12g0169600,Os11g0171300,Os06g0256500
GO:0042558	pteridine-containing compound metabolic process	biological_process	2.4884e-05	0.0011264	13	3281	27	23437	2	Os03g0111100,Os03g0815200	11	Os01g0874900,Os05g0150800,Os01g0238500,Os07g0578600,Os03g0100200,Os05g0517500,Os10g0503200,Os05g0429000,Os09g0446800,Os06g0699700,Os03g0738400
GO:0006555	methionine metabolic process	biological_process	2.5029e-05	0.0011264	12	3281	23	23437	7	Os12g0624000,Os10g0517500,Os03g0815200,Os03g0221200,Os12g0623900,Os10g0419400,Os01g0178000	5	Os04g0669900,Os10g0419500,Os01g0101200,Os11g0216900,Os12g0607000
GO:0010033	response to organic substance	biological_process	2.5036e-05	0.0011264	150	3281	779	23437	76	Os03g0315400,Os01g0826400,Os02g0164900,Os02g0807000,Os01g0741900,Os01g0194300,Os04g0457800,Os03g0440900,Os02g0551100,Os04g0402100,Os07g0246200,Os02g0181300,Os12g0555000,Os05g0104800,Os08g0203100,Os12g0555300,Os03g0643300,Os10g0392400,Os09g0363600,Os11g0637501,Os03g0218400,Os02g0606800,Os12g0613700,Os03g0672300,Os06g0622700,Os05g0257100,Os10g0468500,Os02g0115900,Os08g0135400,Os04g0661600,Os06g0727…	74	Os01g0675700,Os03g0218500,Os05g0428700,Os05g0563400,Os04g0659100,Os06g0587900,Os01g0178500,Os01g0840100,Os05g0460000,Os01g0924000,Os11g0523800,Os03g0844900,Os02g0117100,Os02g0602400,Os03g0315800,Os02g0761700,Os01g0524500,Os01g0190300,Os01g0390900,Os06g0326400,Os08g0203300,Os07g0685700,Os11g0106700,Os05g0230700,Os06g0702600,Os07g0182400,Os01g0893400,Os05g0586200,Os03g0807400,Os02g0669100,Os03g0131…
GO:0016842	amidine-lyase activity	molecular_function	2.5899e-05	0.0011594	6	3281	7	23437	4	Os03g0313600,Os11g0139900,Os03g0854000,Os03g0305500	2	Os04g0448600,Os02g0465900
GO:0006012	galactose metabolic process	biological_process	2.7322e-05	0.001217	12	3281	23	23437	5	Os04g0458300,Os09g0323000,Os10g0155500,Os04g0618200,Os04g0458600	7	Os07g0212200,Os05g0595100,Os10g0189100,Os08g0374800,Os12g0420200,Os03g0712700,Os07g0687900
GO:0005773	vacuole	cellular_component	2.9135e-05	0.0012914	84	3281	380	23437	35	Os04g0390600,Os04g0670200,Os04g0565500,Os05g0516900,Os03g0171900,Os04g0631100,Os01g0128400,Os07g0496000,Os05g0567100,Os06g0136000,Os02g0644000,Os03g0565600,Os07g0209000,Os02g0793300,Os03g0818100,Os03g0849600,Os09g0482720,Os02g0115900,Os09g0251800,Os04g0209200,Os05g0539400,Os07g0666900,Os05g0158500,Os02g0664300,Os06g0716700,Os04g0618500,Os06g0644700,Os05g0230600,Os02g0101000,Os04g0102700,Os09g0408…	49	Os02g0823100,Os07g0150100,Os01g0332800,Os02g0629200,Os04g0119500,Os02g0666200,Os04g0559700,Os12g0438600,Os01g0975900,Os09g0444200,Os02g0469600,Os01g0207400,Os12g0641400,Os01g0559600,Os07g0102400,Os03g0226400,Os02g0788800,Os09g0564000,Os03g0308800,Os08g0556900,Os05g0586200,Os01g0557500,Os05g0395000,Os07g0448800,Os01g0867600,Os05g0517500,Os01g0168100,Os04g0201800,Os03g0251500,Os03g0146100,Os06g0268…
GO:0009767	photosynthetic electron transport chain	biological_process	3.2214e-05	0.0014151	15	3281	40	23437	0		15	Os06g0725900,Os03g0158300,Os08g0566600,Os08g0440900,Os08g0526300,Os02g0744000,Os03g0267300,Os11g0216300,Os06g0229066,Os07g0544800,Os03g0190100,Os07g0196200,Os03g0857400,Os06g0669400,Os01g0552300
GO:0072329	monocarboxylic acid catabolic process	biological_process	3.2241e-05	0.0014151	17	3281	41	23437	13	Os06g0111500,Os01g0752200,Os05g0529200,Os05g0392700,Os11g0605500,Os01g0110400,Os03g0835400,Os06g0354500,Os12g0448900,Os06g0103500,Os02g0274100,Os10g0457600,Os06g0486900	4	Os04g0617600,Os04g0650700,Os02g0196800,Os06g0594100
GO:0006040	amino sugar metabolic process	biological_process	3.2902e-05	0.0014371	15	3281	36	23437	10	Os11g0133700,Os04g0494100,Os10g0542900,Os12g0131150,Os08g0522500,Os07g0195400,Os06g0726200,Os05g0399300,Os12g0131100,Os04g0493400	5	Os03g0132900,Os04g0477500,Os05g0516300,Os02g0595100,Os02g0594900
GO:0016854	racemase and epimerase activity	molecular_function	3.5009e-05	0.0015164	15	3281	34	23437	7	Os10g0155500,Os02g0274100,Os09g0323000,Os04g0458300,Os04g0458600,Os09g0505700,Os04g0618200	8	Os05g0595100,Os07g0212200,Os01g0555200,Os03g0169100,Os08g0374800,Os12g0420200,Os09g0327400,Os04g0603000
GO:0051287	NAD binding	molecular_function	3.5115e-05	0.0015164	27	3281	83	23437	19	Os01g0315800,Os01g0276100,Os01g0654500,Os03g0278000,Os06g0258900,Os12g0443600,Os06g0486900,Os11g0455500,Os01g0723400,Os02g0274100,Os02g0601300,Os05g0363200,Os04g0650800,Os03g0757900,Os08g0447000,Os12g0443500,Os02g0503500,Os03g0617900,Os01g0796400	8	Os10g0503500,Os03g0129300,Os02g0101500,Os02g0562700,Os04g0459500,Os06g0634300,Os04g0547900,Os01g0574600
GO:0009423	chorismate biosynthetic process	biological_process	3.5222e-05	0.0015164	7	3281	9	23437	7	Os03g0389700,Os01g0375200,Os08g0484500,Os12g0534000,Os03g0254800,Os07g0622200,Os09g0539100	0
GO:0006790	sulfur compound metabolic process	biological_process	3.6655e-05	0.0015706	62	3281	269	23437	34	Os10g0517500,Os10g0419400,Os11g0455500,Os03g0815200,Os03g0221200,Os07g0577700,Os02g0621700,Os12g0623900,Os01g0933900,Os12g0123200,Os07g0529600,Os04g0119400,Os12g0616900,Os08g0540100,Os10g0528100,Os01g0178000,Os01g0300200,Os03g0285800,Os12g0624000,Os03g0645100,Os12g0290150,Os05g0367400,Os02g0525900,Os04g0596400,Os01g0293000,Os12g0210200,Os04g0674400,Os05g0135700,Os03g0760000,Os12g0485500,Os02g0813…	28	Os08g0530400,Os12g0263000,Os07g0509800,Os05g0506000,Os10g0419500,Os01g0101200,Os03g0133900,Os01g0142300,Os11g0216900,Os07g0558300,Os07g0468100,Os05g0568100,Os05g0116100,Os10g0529300,Os04g0448600,Os06g0694500,Os12g0607000,Os10g0525400,Os05g0408900,Os04g0669900,Os06g0564500,Os02g0465900,Os07g0100300,Os05g0533500,Os10g0530500,Os03g0743900,Os01g0978100,Os03g0163300
GO:0009067	aspartate family amino acid biosynthetic process	biological_process	4.0883e-05	0.001741	17	3281	42	23437	9	Os12g0623900,Os03g0221200,Os03g0815200,Os02g0783625,Os03g0291500,Os10g0517500,Os12g0624000,Os10g0419400,Os02g0440000	8	Os03g0850400,Os12g0607000,Os03g0118600,Os01g0101200,Os10g0419500,Os04g0669900,Os09g0294000,Os11g0216900
GO:0009185	ribonucleoside diphosphate metabolic process	biological_process	4.102e-05	0.001741	26	3281	79	23437	16	Os07g0181000,Os10g0405600,Os01g0118000,Os03g0672300,Os10g0167300,Os02g0601300,Os05g0524400,Os05g0402700,Os12g0145700,Os05g0187100,Os09g0375000,Os08g0120600,Os01g0276700,Os04g0119400,Os12g0515600,Os12g0616900	10	Os06g0608700,Os09g0535000,Os12g0169600,Os11g0171300,Os06g0256500,Os05g0496200,Os01g0742500,Os01g0940100,Os08g0478800,Os06g0326400
GO:0010196	nonphotochemical quenching	biological_process	4.4513e-05	0.0018522	5	3281	5	23437	0		5	Os04g0457000,Os03g0311300,Os04g0488600,Os01g0585300,Os01g0869800
GO:1990066	energy quenching	biological_process	4.4513e-05	0.0018522	5	3281	5	23437	0		5	Os01g0585300,Os04g0488600,Os01g0869800,Os03g0311300,Os04g0457000
GO:0006096	glycolytic process	biological_process	4.4833e-05	0.0018522	25	3281	75	23437	15	Os04g0119400,Os12g0616900,Os08g0120600,Os09g0375000,Os01g0276700,Os05g0187100,Os12g0145700,Os05g0402700,Os05g0524400,Os02g0601300,Os10g0167300,Os03g0672300,Os01g0118000,Os10g0405600,Os07g0181000	10	Os06g0326400,Os08g0478800,Os05g0496200,Os01g0742500,Os01g0940100,Os06g0256500,Os11g0171300,Os12g0169600,Os06g0608700,Os09g0535000
GO:0006757	ATP generation from ADP	biological_process	4.4833e-05	0.0018522	25	3281	75	23437	15	Os10g0167300,Os02g0601300,Os05g0524400,Os05g0402700,Os07g0181000,Os10g0405600,Os01g0118000,Os03g0672300,Os04g0119400,Os12g0616900,Os12g0145700,Os05g0187100,Os01g0276700,Os09g0375000,Os08g0120600	10	Os11g0171300,Os06g0256500,Os09g0535000,Os06g0608700,Os12g0169600,Os06g0326400,Os05g0496200,Os01g0940100,Os01g0742500,Os08g0478800
GO:0046031	ADP metabolic process	biological_process	4.4833e-05	0.0018522	25	3281	75	23437	15	Os03g0672300,Os10g0405600,Os01g0118000,Os07g0181000,Os05g0524400,Os05g0402700,Os10g0167300,Os02g0601300,Os05g0187100,Os09g0375000,Os08g0120600,Os01g0276700,Os12g0145700,Os04g0119400,Os12g0616900	10	Os12g0169600,Os09g0535000,Os06g0608700,Os06g0256500,Os11g0171300,Os08g0478800,Os05g0496200,Os01g0742500,Os01g0940100,Os06g0326400
GO:0005774	vacuolar membrane	cellular_component	4.4874e-05	0.0018522	53	3281	213	23437	26	Os01g0911200,Os09g0482720,Os03g0397400,Os03g0818100,Os06g0136000,Os03g0565600,Os01g0173900,Os07g0209000,Os07g0496000,Os05g0230600,Os02g0101000,Os04g0102700,Os09g0408000,Os06g0716700,Os02g0664300,Os04g0565500,Os05g0516900,Os03g0171900,Os04g0631100,Os01g0128400,Os06g0644700,Os04g0618500,Os04g0209200,Os07g0666900,Os04g0390600,Os02g0115900	27	Os01g0837800,Os03g0308800,Os01g0212400,Os12g0640600,Os01g0356400,Os06g0625900,Os06g0336200,Os01g0227300,Os01g0221600,Os07g0102400,Os02g0314300,Os04g0390500,Os03g0226400,Os01g0678500,Os02g0788800,Os11g0660000,Os12g0641400,Os03g0251500,Os03g0146100,Os06g0268800,Os01g0168100,Os04g0201800,Os01g0867600,Os01g0975900,Os01g0557500,Os12g0438600,Os07g0150100
GO:0003723	RNA binding	molecular_function	4.5338e-05	0.0018628	203	3281	1119	23437	134	Os06g0663600,Os03g0352300,Os12g0481100,Os12g0124200,Os01g0815800,Os08g0139000,Os03g0807800,Os12g0567700,Os05g0256000,Os07g0674200,Os03g0598800,Os02g0636300,Os12g0147500,Os07g0173501,Os03g0424800,Os02g0534800,Os04g0103200,Os01g0860300,Os03g0569900,Os04g0504800,Os07g0109500,Os02g0699600,Os08g0556000,Os11g0127900,Os02g0162500,Os07g0608700,Os05g0104800,Os03g0794700,Os07g0681000,Os04g0376000,Os03g0406…	69	Os07g0623300,Os04g0538100,Os02g0732900,Novel00377,Os03g0157800,Os11g0153700,Os03g0265600,Os03g0843400,Os03g0844900,Os03g0315800,Os03g0308800,Os05g0388500,Os04g0538166,Os02g0259600,Os03g0769100,Os03g0827700,Os01g0749200,Os12g0541500,Os08g0384100,Os07g0548300,Os03g0704000,Os09g0538000,Os01g0678600,Os01g0841800,Os08g0434100,Os03g0249200,Os08g0557100,Os05g0102800,Os07g0633200,Os12g0124000,Os07g068240…
GO:0009853	photorespiration	biological_process	5.1781e-05	0.0021178	9	3281	15	23437	0		9	Os07g0616500,Os03g0786100,Os12g0291400,Os01g0682500,Os07g0152900,Os12g0292400,Os12g0274700,Os12g0291100,Os07g0108300
GO:0016671	oxidoreductase activity, acting on a sulfur group of donors, disulfide as acceptor	molecular_function	5.4278e-05	0.0022099	10	3281	19	23437	2	Os04g0430800,Os03g0733800	8	Os10g0563600,Os12g0188700,Os06g0472000,Os04g0676100,Os07g0509800,Os07g0657900,Os04g0530600,Os07g0476900
GO:0019320	hexose catabolic process	biological_process	5.604e-05	0.0022714	11	3281	21	23437	5	Os10g0155500,Os04g0458300,Os09g0323000,Os01g0817700,Os04g0458600	6	Os05g0595100,Os10g0189100,Os07g0212200,Os08g0374800,Os12g0420200,Os03g0712700
GO:0016857	racemase and epimerase activity, acting on carbohydrates and derivatives	molecular_function	5.7724e-05	0.0023291	13	3281	28	23437	6	Os10g0155500,Os09g0323000,Os04g0458300,Os04g0458600,Os09g0505700,Os04g0618200	7	Os05g0595100,Os07g0212200,Os03g0169100,Os08g0374800,Os09g0327400,Os12g0420200,Os04g0603000
GO:0006760	folic acid-containing compound metabolic process	biological_process	5.842e-05	0.0023414	12	3281	25	23437	2	Os03g0815200,Os03g0111100	10	Os07g0578600,Os01g0238500,Os05g0150800,Os01g0874900,Os09g0446800,Os05g0429000,Os06g0699700,Os03g0738400,Os10g0503200,Os05g0517500
GO:0042274	ribosomal small subunit biogenesis	biological_process	5.8548e-05	0.0023414	23	3281	75	23437	22	Os07g0616600,Os02g0489400,Os02g0114700,Os10g0411700,Os03g0182600,Os02g0162500,Os11g0127900,Os03g0402400,Os03g0798600,Os12g0124200,Os03g0424500,Os03g0195200,Os03g0297100,Os04g0349500,Os03g0345200,Os01g0100700,Os02g0534800,Os07g0647900,Os03g0424800,Os03g0151700,Os11g0482000,Os01g0104800	1	Os03g0769100
GO:0009150	purine ribonucleotide metabolic process	biological_process	5.9523e-05	0.0023698	49	3281	199	23437	31	Os06g0325500,Os01g0276700,Os07g0577700,Os02g0621700,Os05g0187100,Os01g0300200,Os12g0616900,Os04g0119400,Os09g0442600,Os03g0672300,Os10g0405600,Os07g0181000,Os01g0118000,Os05g0524400,Os02g0601300,Os10g0167300,Os09g0375000,Os08g0120600,Os12g0145700,Os03g0699300,Os03g0780500,Os09g0517700,Os02g0625500,Os12g0515600,Os03g0313600,Os06g0207000,Os05g0402700,Os06g0142700,Os02g0525900,Os05g0349200,Os03g0645…	18	Os08g0478800,Os05g0161500,Os01g0742500,Os02g0750100,Os09g0535000,Os06g0608700,Os07g0513000,Os01g0940100,Os05g0496200,Os02g0699400,Os06g0326400,Os03g0736600,Os03g0340900,Os12g0169600,Os08g0457600,Os06g0256500,Os03g0278900,Os11g0171300
GO:0043467	regulation of generation of precursor metabolites and energy	biological_process	5.9826e-05	0.0023714	10	3281	19	23437	0		10	Os06g0229066,Os05g0480000,Os06g0669400,Os05g0496200,Os05g0481000,Os06g0725900,Os01g0501800,Os01g0773700,Os08g0440900,Os05g0508900
GO:0016860	intramolecular oxidoreductase activity	molecular_function	6.0602e-05	0.0023917	19	3281	51	23437	11	Os02g0274100,Os08g0320400,Os04g0244400,Os09g0255400,Os05g0529200,Os02g0266000,Os04g0432500,Os11g0199200,Os01g0103600,Os03g0733800,Os09g0451500	8	Os03g0781400,Os11g0216900,Os07g0176900,Os06g0256500,Os09g0535000,Os04g0629500,Os01g0581300,Os08g0478800
GO:0019388	galactose catabolic process	biological_process	6.1183e-05	0.0024041	10	3281	18	23437	4	Os04g0458600,Os10g0155500,Os04g0458300,Os09g0323000	6	Os08g0374800,Os12g0420200,Os03g0712700,Os05g0595100,Os10g0189100,Os07g0212200
GO:0019693	ribose phosphate metabolic process	biological_process	6.3009e-05	0.002465	54	3281	225	23437	35	Os05g0187100,Os02g0621700,Os07g0577700,Os01g0276700,Os06g0325500,Os04g0119400,Os02g0127700,Os12g0616900,Os01g0300200,Os01g0951400,Os01g0118000,Os10g0405600,Os07g0181000,Os03g0672300,Os09g0442600,Os10g0167300,Os02g0601300,Os05g0524400,Os03g0699300,Os12g0145700,Os01g0654100,Os09g0375000,Os08g0120600,Os03g0313600,Os02g0625500,Os12g0515600,Os09g0517700,Os03g0780500,Os06g0207000,Os01g0723600,Os03g0645…	19	Os01g0742500,Os05g0161500,Os08g0478800,Os02g0750100,Os06g0608700,Os09g0535000,Os10g0464400,Os07g0513000,Os05g0496200,Os01g0940100,Os06g0326400,Os02g0699400,Os12g0169600,Os03g0340900,Os03g0736600,Os11g0171300,Os03g0278900,Os06g0256500,Os08g0457600
GO:0009062	fatty acid catabolic process	biological_process	6.4143e-05	0.0024811	13	3281	28	23437	11	Os12g0448900,Os06g0103500,Os01g0752200,Os11g0605500,Os06g0354500,Os01g0110400,Os03g0835400,Os10g0457600,Os05g0529200,Os05g0392700,Os02g0274100	2	Os04g0617600,Os06g0594100
GO:0019395	fatty acid oxidation	biological_process	6.4222e-05	0.0024811	13	3281	28	23437	11	Os01g0752200,Os06g0103500,Os12g0448900,Os06g0354500,Os03g0835400,Os01g0110400,Os11g0605500,Os10g0457600,Os05g0529200,Os05g0392700,Os02g0274100	2	Os04g0617600,Os06g0594100
GO:0042132	fructose 1,6-bisphosphate 1-phosphatase activity	molecular_function	6.4248e-05	0.0024811	5	3281	5	23437	1	Os05g0438600	4	Os01g0866400,Os03g0267300,Os06g0664200,Os04g0234600
GO:0009651	response to salt stress	biological_process	6.4791e-05	0.0024914	40	3281	153	23437	19	Os03g0285800,Os07g0666900,Os03g0315400,Os03g0815100,Os03g0218400,Os06g0716700,Os02g0661100,Os01g0187900,Os02g0718900,Os01g0884300,Os06g0111500,Os10g0483000,Os02g0181300,Os09g0454600,Os04g0543900,Os02g0327000,Os03g0643300,Os04g0660400,Os01g0841500	21	Os01g0135900,Os01g0798500,Os11g0184900,Os05g0382900,Os09g0394900,Os10g0563600,Os05g0382600,Os01g0893400,Os08g0191700,Os03g0737000,Os07g0635900,Os04g0659100,Os07g0583200,Os01g0390900,Os02g0276500,Os02g0766700,Os03g0785200,Os07g0517100,Os07g0685700,Os02g0602400,Os01g0212400
GO:0009132	nucleoside diphosphate metabolic process	biological_process	6.6874e-05	0.0025606	27	3281	86	23437	17	Os10g0405600,Os07g0181000,Os01g0118000,Os03g0672300,Os10g0167300,Os02g0601300,Os05g0524400,Os05g0402700,Os12g0145700,Os05g0187100,Os09g0375000,Os08g0120600,Os01g0276700,Os07g0577700,Os12g0616900,Os04g0119400,Os12g0515600	10	Os06g0608700,Os09g0535000,Os12g0169600,Os11g0171300,Os06g0256500,Os01g0940100,Os01g0742500,Os05g0496200,Os08g0478800,Os06g0326400
GO:0000162	tryptophan biosynthetic process	biological_process	6.7687e-05	0.0025698	9	3281	15	23437	9	Os08g0135900,Os04g0463500,Os06g0632200,Os03g0126000,Os02g0266000,Os09g0255400,Os07g0182100,Os08g0320400,Os03g0264400	0
GO:0046219	indolalkylamine biosynthetic process	biological_process	6.7687e-05	0.0025698	9	3281	15	23437	9	Os02g0266000,Os09g0255400,Os07g0182100,Os08g0320400,Os03g0264400,Os08g0135900,Os06g0632200,Os04g0463500,Os03g0126000	0
GO:0006793	phosphorus metabolic process	biological_process	6.896e-05	0.0026072	442	3281	2589	23437	252	Os07g0577700,Os02g0621700,Os01g0693300,Os03g0440900,Os02g0551100,Os04g0103700,Os06g0602500,Os03g0370000,Os02g0778400,Os05g0423500,Os05g0127300,Os11g0113700,Os08g0120600,Novel01217,Os07g0542600,Os03g0818100,Os12g0443500,Os07g0678300,Os12g0236400,Os10g0544900,Os05g0405000,Os04g0660400,Os12g0555300,Os12g0632800,Os01g0669100,Os01g0699600,Os01g0665400,Os12g0555000,Os03g0113100,Os07g0150700,Novel00887,…	190	Os11g0105800,Os07g0658700,Os11g0108800,Os04g0321800,Os07g0167100,Os01g0709500,Os07g0513000,Os07g0681100,Os05g0164100,Os02g0179100,Os05g0537400,Os03g0844100,Os02g0617600,Os02g0666300,Os06g0326400,Os10g0561900,Os06g0110100,Os05g0589700,Os02g0575500,Os01g0955000,Os06g0142500,Os04g0304200,Os01g0769700,Os06g0256500,Os09g0294000,Os02g0143100,Os08g0247700,Os01g0201200,Os10g0405100,Os02g0750100,Os01g0682…
GO:0006165	nucleoside diphosphate phosphorylation	biological_process	7.4501e-05	0.0028048	26	3281	82	23437	16	Os03g0672300,Os01g0118000,Os10g0405600,Os07g0181000,Os05g0402700,Os05g0524400,Os02g0601300,Os10g0167300,Os07g0577700,Os09g0375000,Os08g0120600,Os01g0276700,Os05g0187100,Os12g0145700,Os12g0616900,Os04g0119400	10	Os12g0169600,Os06g0608700,Os09g0535000,Os06g0256500,Os11g0171300,Os08g0478800,Os01g0742500,Os01g0940100,Os05g0496200,Os06g0326400
GO:0043167	ion binding	molecular_function	7.539e-05	0.0028265	964	3281	6050	23437	519	Os01g0276700,Os02g0240100,Os08g0538300,Os03g0790700,Os03g0655600,Os01g0548600,Os05g0130100,Os03g0154100,Os12g0631800,Os03g0300400,Os09g0417800,Os07g0522900,Os02g0826100,Os03g0738600,Os08g0417100,Os04g0616500,Os08g0384500,Os03g0648400,Os12g0508300,Os02g0740700,Os04g0668900,Os04g0209200,Os01g0742400,Os01g0862000,Os01g0954000,Os02g0126400,Os07g0665200,Os07g0290200,Os05g0160200,Os08g0343000,Os06g0105…	445	Os01g0742500,Os04g0691900,Os04g0660500,Os03g0738400,Os01g0639900,Os07g0628700,Os03g0582000,Os03g0130900,Os08g0428900,Os06g0493600,Os01g0743400,Os05g0195200,Os07g0635700,Os10g0503500,Os06g0665500,Os10g0378100,Os02g0194700,Os03g0125600,Os01g0846300,Os01g0376700,Os09g0558900,Os06g0338200,Os01g0120300,Os03g0799700,Os12g0607000,Os10g0545200,Os04g0448900,Os04g0401000,Os01g0279100,Os08g0104600,Os05g0382…
GO:0009514	glyoxysome	cellular_component	7.7666e-05	0.0028997	5	3281	5	23437	4	Os04g0486950,Os12g0632700,Os06g0727200,Os07g0529000	1	Os03g0131200
GO:0005984	disaccharide metabolic process	biological_process	8.73e-05	0.003246	22	3281	65	23437	6	Os05g0517200,Os05g0438600,Os02g0550600,Os10g0553300,Os02g0661100,Os11g0175400	16	Os07g0662900,Os01g0730300,Os05g0518600,Os01g0376700,Os08g0301500,Os06g0664200,Os12g0641400,Os04g0432400,Os09g0397300,Os04g0602400,Os08g0409100,Os04g0234600,Os03g0267300,Os01g0919400,Os02g0143100,Os02g0184400
GO:0009654	photosystem II oxygen evolving complex	cellular_component	8.8723e-05	0.0032853	12	3281	30	23437	1	Os07g0147550	11	Os08g0512500,Os01g0501800,Os12g0190200,Os08g0347500,Os08g0504500,Os08g0200300,Os03g0279950,Os07g0544800,Os01g0805300,Os07g0141400,Os01g0938100
GO:0009086	methionine biosynthetic process	biological_process	8.9674e-05	0.0033069	11	3281	22	23437	6	Os10g0419400,Os12g0623900,Os12g0624000,Os10g0517500,Os03g0815200,Os03g0221200	5	Os12g0607000,Os11g0216900,Os10g0419500,Os01g0101200,Os04g0669900
GO:0019842	vitamin binding	molecular_function	9.0265e-05	0.0033151	41	3281	156	23437	28	Os10g0517500,Os07g0695800,Os03g0713000,Os01g0760600,Os01g0871300,Os03g0171900,Os04g0346000,Os08g0140300,Os02g0541325,Os10g0497800,Os11g0516000,Os01g0178000,Os03g0236200,Os01g0928800,Os03g0643300,Os06g0632200,Os03g0252800,Os02g0806900,Os04g0578000,Os10g0189600,Os05g0367400,Os10g0390500,Os10g0380800,Os07g0617800,Os01g0736400,Os01g0100900,Os04g0614600,Os08g0532200	13	Os03g0758100,Os05g0429000,Os07g0108300,Os06g0611900,Os01g0711400,Os01g0874900,Os01g0851700,Os01g0238500,Os03g0582000,Os03g0738400,Os06g0564500,Os08g0465800,Os01g0978100
GO:0009259	ribonucleotide metabolic process	biological_process	0.00010097	0.003693	52	3281	218	23437	33	Os06g0207000,Os05g0349200,Os03g0645100,Os02g0525900,Os06g0142700,Os05g0402700,Os03g0699300,Os12g0145700,Os09g0375000,Os01g0654100,Os08g0120600,Os02g0625500,Os12g0515600,Os03g0313600,Os09g0517700,Os03g0780500,Os01g0951400,Os10g0405600,Os07g0181000,Os01g0118000,Os03g0672300,Os09g0442600,Os02g0601300,Os10g0167300,Os05g0524400,Os07g0577700,Os01g0276700,Os02g0621700,Os05g0187100,Os06g0325500,Os04g0119…	19	Os03g0340900,Os12g0169600,Os03g0736600,Os03g0278900,Os11g0171300,Os06g0256500,Os08g0457600,Os05g0496200,Os01g0940100,Os06g0326400,Os02g0699400,Os06g0608700,Os09g0535000,Os10g0464400,Os07g0513000,Os01g0742500,Os08g0478800,Os05g0161500,Os02g0750100
GO:0009543	chloroplast thylakoid lumen	cellular_component	0.00010771	0.0039081	6	3281	8	23437	0		6	Os08g0463900,Os01g0102300,Os01g0144100,Os04g0459900,Os06g0196300,Os03g0333400
GO:0031978	plastid thylakoid lumen	cellular_component	0.00010771	0.0039081	6	3281	8	23437	0		6	Os03g0333400,Os04g0459900,Os06g0196300,Os08g0463900,Os01g0144100,Os01g0102300
GO:0009538	photosystem I reaction center	cellular_component	0.00010945	0.0039552	5	3281	6	23437	0		5	Os08g0560900,Os05g0560000,Os07g0435300,Os12g0420400,Os03g0778100
GO:0006551	leucine metabolic process	biological_process	0.00011277	0.0040589	7	3281	10	23437	6	Os12g0138900,Os11g0142500,Os05g0125500,Os01g0269000,Os12g0605800,Os08g0424200	1	Os12g0134000
GO:0046417	chorismate metabolic process	biological_process	0.00012232	0.0043848	8	3281	13	23437	8	Os07g0622200,Os09g0539100,Os12g0534000,Os03g0254800,Os01g0764400,Os08g0484500,Os01g0375200,Os03g0389700	0
GO:0046939	nucleotide phosphorylation	biological_process	0.00012584	0.0044932	26	3281	85	23437	16	Os07g0577700,Os09g0375000,Os08g0120600,Os01g0276700,Os05g0187100,Os12g0145700,Os12g0616900,Os04g0119400,Os03g0672300,Os01g0118000,Os10g0405600,Os07g0181000,Os05g0402700,Os05g0524400,Os02g0601300,Os10g0167300	10	Os08g0478800,Os01g0742500,Os01g0940100,Os05g0496200,Os06g0326400,Os12g0169600,Os09g0535000,Os06g0608700,Os06g0256500,Os11g0171300
GO:0009116	nucleoside metabolic process	biological_process	0.00012713	0.0045212	21	3281	63	23437	16	Os07g0245100,Os09g0567900,Os11g0455500,Novel00395,Os01g0665400,Os01g0723600,Os12g0589100,Os01g0951400,Os09g0442600,Os02g0127700,Os02g0625500,Os12g0515600,Os06g0617800,Os08g0557900,Os01g0712700,Os03g0780500	5	Os08g0457600,Os03g0340900,Os03g0717700,Os02g0699400,Os05g0161500
GO:0000028	ribosomal small subunit assembly	biological_process	0.00012975	0.004568	11	3281	26	23437	11	Os07g0616600,Os03g0798600,Os03g0402400,Os02g0534800,Os10g0411700,Os03g0182600,Os02g0162500,Os01g0100700,Os03g0424800,Os03g0424500,Os11g0482000	0
GO:0006635	fatty acid beta-oxidation	biological_process	0.00012978	0.004568	12	3281	26	23437	10	Os11g0605500,Os06g0354500,Os01g0110400,Os03g0835400,Os06g0103500,Os01g0752200,Os10g0457600,Os05g0529200,Os05g0392700,Os02g0274100	2	Os04g0617600,Os06g0594100
GO:0030060	L-malate dehydrogenase activity	molecular_function	0.00012996	0.004568	7	3281	10	23437	3	Os12g0632700,Os08g0434300,Os01g0649100	4	Os07g0630800,Os03g0773800,Os05g0574400,Os08g0562100
GO:0009620	response to fungus	biological_process	0.00013129	0.0045966	25	3281	82	23437	19	Os06g0726200,Os05g0399300,Os01g0884300,Os08g0459600,Os04g0457800,Os07g0409900,Os11g0592200,Os01g0194300,Os10g0542900,Os09g0417800,Os11g0592000,Os03g0285800,Os03g0748900,Os08g0485400,Os10g0542800,Os01g0686800,Os12g0448900,Os11g0592100,Os02g0181300	6	Os06g0601000,Os07g0570700,Os06g0498400,Os04g0401000,Os01g0882500,Os03g0132900
GO:0006457	protein folding	biological_process	0.00014171	0.0049423	49	3281	210	23437	29	Os05g0156500,Os06g0716700,Os04g0527700,Os12g0244100,Os11g0703900,Os05g0230600,Os08g0559400,Os02g0115900,Os11g0199200,Os06g0213200,Os02g0293500,Os06g0650900,Os03g0733800,Os03g0859600,Os09g0482100,Os01g0563000,Os06g0708500,Os07g0246200,Os03g0648400,Os04g0402100,Os03g0276500,Os03g0859700,Os06g0216800,Os01g0915800,Os12g0168400,Os06g0562600,Os01g0895600,Os08g0359500,Os04g0432500	20	Os03g0218500,Os02g0121300,Os01g0894700,Os06g0116800,Os05g0458100,Os02g0564400,Os03g0807400,Os01g0135900,Os01g0840100,Os05g0460000,Os09g0474300,Os01g0101700,Os04g0549600,Os02g0760300,Os02g0804500,Os01g0668000,Os03g0426900,Os05g0103200,Os05g0303000,Os07g0517100
GO:0036094	small molecule binding	molecular_function	0.00014271	0.0049579	589	3281	3518	23437	340	Os03g0111100,Os09g0378300,Os02g0621700,Os06g0602500,Os03g0171900,Os09g0520700,Os07g0542600,Os03g0203700,Os07g0678300,Os05g0405000,Os08g0557600,Os06g0258900,Os01g0699600,Os01g0669100,Os03g0113100,Os07g0150700,Novel00887,Os02g0146600,Os07g0522500,Os05g0156700,Os06g0103500,Os11g0455500,Os01g0159400,Os09g0561500,Os12g0611200,Os01g0957000,Os06g0707800,Os03g0243600,Os08g0532200,Os02g0472700,Os06g063220…	249	Os12g0638700,Os07g0108300,Os04g0659100,Os04g0538100,Os07g0167100,Os01g0709500,Os03g0157800,Os04g0639300,Os01g0121700,Os07g0681100,Os03g0218500,Os05g0164100,Os03g0827700,Os02g0744900,Os06g0326400,Os05g0589700,Os11g0603200,Os11g0605100,Os03g0184000,Os04g0304200,Os09g0294000,Os03g0811100,Os08g0247700,Os04g0658300,Os08g0158900,Os03g0121800,Os03g0178100,Os11g0416900,Os06g0109600,Os06g0498400,Os11g0153…
GO:0016114	terpenoid biosynthetic process	biological_process	0.00014423	0.0049916	30	3281	104	23437	12	Os04g0179700,Os12g0491800,Os04g0178300,Os08g0507100,Os05g0421900,Os02g0570400,Os04g0668900,Os01g0802100,Os03g0790700,Os06g0569500,Os11g0474900,Os11g0474800	18	Os11g0572700,Os02g0651300,Os01g0106900,Os10g0330000,Os01g0695300,Os01g0581300,Os03g0203200,Os02g0704000,Os07g0168000,Os11g0216300,Os02g0680600,Os07g0204900,Os10g0546600,Os05g0408900,Os06g0729000,Os03g0184000,Os04g0448900,Os01g0703400
GO:0019203	carbohydrate phosphatase activity	molecular_function	0.0001456	0.0050195	12	3281	27	23437	3	Os10g0553300,Os02g0661100,Os05g0438600	9	Os03g0294200,Os08g0409100,Os01g0376700,Os06g0664200,Os04g0234600,Os02g0143100,Os05g0164100,Os01g0866400,Os03g0267300
GO:0006891	intra-Golgi vesicle-mediated transport	biological_process	0.00014922	0.0051247	15	3281	38	23437	15	Os07g0637400,Os11g0174000,Os02g0209100,Os02g0209000,Os03g0849600,Os05g0461000,Os01g0281400,Os05g0378900,Os07g0201100,Os03g0369800,Os02g0317400,Os03g0225600,Novel00394,Os07g0496000,Os03g0711400	0
GO:0000027	ribosomal large subunit assembly	biological_process	0.00015342	0.0052488	16	3281	46	23437	15	Os11g0594200,Os01g0896800,Os04g0501000,Os12g0167900,Os10g0456900,Os02g0591700,Os01g0348700,Os11g0168200,Os04g0598200,Os11g0220800,Os02g0699600,Os05g0169100,Os01g0896700,Os04g0473400,Os01g0815800	1	Os03g0122200
GO:0022900	electron transport chain	biological_process	0.0001551	0.0052824	51	3281	250	23437	25	Os06g0659500,Os03g0835400,Os05g0420600,Os11g0162200,Os08g0137900,Os04g0244400,Os01g0814900,Os07g0134800,Os08g0137800,Os06g0142700,Os01g0337900,Os06g0224200,Os04g0674400,Os02g0813500,Os08g0482600,Os08g0482700,Os07g0570100,Os03g0806900,Os03g0790700,Os09g0572700,Os07g0570500,Os04g0182800,Os01g0174900,Os10g0482900,Os05g0400400	26	Os07g0544800,Os12g0538700,Os11g0216300,Os01g0552300,Os03g0857400,Os07g0196200,Os08g0440900,Os08g0526300,Os03g0158300,Os03g0163300,Os06g0725900,Os02g0814400,Os06g0669400,Os05g0555300,Os06g0101600,Os02g0744000,Os03g0267300,Os03g0685000,Os12g0538600,Os07g0556200,Os08g0104600,Os01g0730500,Os03g0190100,Os06g0229066,Os08g0323400,Os08g0566600
GO:0008299	isoprenoid biosynthetic process	biological_process	0.00015614	0.0052824	38	3281	144	23437	14	Os04g0179700,Os02g0570400,Os01g0802100,Os06g0569500,Os03g0790700,Os06g0678200,Os11g0474800,Os12g0491800,Os04g0178300,Os05g0421900,Os08g0507100,Os04g0668900,Os11g0474900,Os07g0580900	24	Os02g0651300,Os10g0330000,Os12g0271700,Os01g0695300,Os01g0581300,Os07g0168000,Os02g0680600,Os01g0887100,Os07g0204900,Os03g0731900,Os06g0729000,Os04g0448900,Os11g0572700,Os01g0106900,Os05g0582300,Os02g0704000,Os03g0203200,Os11g0216300,Os01g0101700,Os10g0546600,Os03g0197000,Os05g0408900,Os03g0184000,Os01g0703400
GO:0009312	oligosaccharide biosynthetic process	biological_process	0.00015616	0.0052824	18	3281	51	23437	5	Os02g0661100,Os10g0553300,Os05g0438600,Os06g0172800,Os05g0517200	13	Os04g0234600,Os02g0184400,Os02g0143100,Os01g0919400,Os03g0267300,Os09g0397300,Os08g0409100,Os06g0664200,Os08g0301500,Os07g0209100,Os05g0518600,Os01g0730300,Os01g0376700
GO:0016627	oxidoreductase activity, acting on the CH-CH group of donors	molecular_function	0.00016018	0.0053981	23	3281	74	23437	12	Os08g0508800,Os02g0736400,Os08g0459600,Os10g0389200,Os05g0125500,Os06g0103500,Os11g0605500,Os08g0327400,Os06g0354500,Os07g0134800,Os05g0163700,Os01g0159400	11	Os04g0678700,Os01g0286600,Os02g0744900,Os03g0118600,Os10g0496900,Os04g0278900,Os01g0150000,Os07g0162100,Os03g0184000,Os03g0708400,Os07g0204900
GO:0009719	response to endogenous stimulus	biological_process	0.00017595	0.0059073	119	3281	622	23437	59	Os12g0555300,Os03g0643300,Os12g0448900,Os08g0203100,Os03g0172000,Os02g0181300,Os06g0335500,Os12g0555000,Os12g0145700,Os09g0363600,Os03g0300400,Os07g0568600,Os10g0392400,Os01g0187900,Os01g0826400,Os02g0738400,Os02g0164900,Os03g0315400,Os05g0516900,Os03g0440900,Os02g0551100,Os03g0660400,Os01g0276700,Os04g0457800,Os12g0586100,Os01g0194300,Os02g0807000,Os01g0741900,Os10g0542800,Os05g0585500,Os02g0327…	60	Os10g0362300,Os01g0718300,Os03g0315800,Os02g0602400,Os02g0141100,Os02g0761700,Os10g0539600,Os02g0117100,Os08g0524100,Os11g0106700,Os08g0203300,Os07g0685700,Os08g0109400,Os03g0366200,Os01g0190300,Os01g0524500,Os02g0766700,Os07g0635900,Os05g0563400,Os04g0659100,Os01g0919800,Os05g0428700,Os01g0675700,Os01g0924000,Os06g0601000,Os03g0844900,Os11g0523800,Os08g0242700,Os03g0738400,Os01g0178500,Os06g0587…
GO:0019318	hexose metabolic process	biological_process	0.00018074	0.0060457	34	3281	123	23437	13	Os05g0187100,Os02g0600400,Os04g0458300,Os05g0438600,Os04g0618200,Os04g0458600,Os02g0601300,Os01g0817700,Os09g0323000,Os03g0255500,Os09g0475500,Os10g0155500,Os04g0682300	21	Os08g0478800,Os01g0742500,Os09g0535000,Os05g0164100,Os03g0267300,Os12g0612100,Os03g0294200,Os08g0374800,Os05g0496200,Os06g0664200,Os07g0212200,Os10g0189100,Os04g0459500,Os03g0712700,Os12g0420200,Os03g0129300,Os07g0687900,Os06g0256500,Os04g0234600,Os11g0171300,Os05g0595100
GO:0080134	regulation of response to stress	biological_process	0.00018472	0.0061559	38	3281	147	23437	22	Os02g0181300,Os01g0134700,Os02g0629400,Os02g0327000,Os01g0841500,Os03g0172000,Os03g0577000,Os03g0356414,Os09g0417800,Os10g0392400,Os01g0884300,Os03g0270000,Os04g0395800,Os03g0315400,Os03g0815100,Os02g0633400,Os01g0194300,Os06g0727200,Os03g0285800,Os10g0467600,Os03g0180900,Os04g0457800	16	Os01g0897600,Os03g0412900,Os03g0230500,Os02g0499000,Os02g0575500,Os08g0159500,Os06g0110100,Os01g0390900,Os09g0250700,Os05g0496200,Os05g0390100,Os07g0685700,Os11g0184900,Os04g0401000,Os05g0586200,Os06g0601000
GO:0006970	response to osmotic stress	biological_process	0.00019202	0.0063757	43	3281	176	23437	20	Os10g0483000,Os06g0111500,Os01g0884300,Os04g0543900,Os02g0181300,Os09g0454600,Os03g0643300,Os02g0327000,Os04g0660400,Os01g0841500,Os03g0285800,Os07g0666900,Os06g0716700,Os02g0661100,Os03g0815100,Os03g0218400,Os03g0315400,Os02g0738400,Os02g0718900,Os01g0187900	23	Os02g0276500,Os02g0766700,Os07g0583200,Os01g0390900,Os07g0685700,Os07g0517100,Os03g0785200,Os02g0602400,Os01g0212400,Os03g0230500,Os01g0135900,Os05g0382600,Os09g0394900,Os10g0563600,Os05g0382900,Os11g0184900,Os01g0798500,Os04g0659100,Os07g0635900,Os06g0694800,Os08g0191700,Os03g0737000,Os01g0893400
GO:0006081	cellular aldehyde metabolic process	biological_process	0.00019536	0.0064626	18	3281	51	23437	8	Os02g0637700,Os12g0632700,Os04g0486950,Os01g0802100,Os11g0210300,Os12g0600400,Os03g0189400,Os07g0529000	10	Os09g0535000,Os08g0191700,Os03g0731900,Os02g0815500,Os01g0101700,Os07g0168000,Os01g0106900,Os09g0516600,Os11g0210600,Os10g0159800
GO:0016835	carbon-oxygen lyase activity	molecular_function	0.00020615	0.0067946	37	3281	142	23437	29	Os04g0179700,Os08g0470200,Os08g0423500,Os03g0337900,Os02g0570400,Os01g0375200,Os08g0225000,Os09g0539100,Os03g0225900,Os03g0254800,Os02g0274100,Os02g0635000,Os10g0167300,Os08g0168000,Os08g0135900,Os04g0406600,Os11g0474800,Os12g0491800,Os02g0635200,Os05g0529200,Os04g0178300,Os02g0218700,Os03g0136900,Os09g0375000,Os07g0182100,Os04g0344100,Os11g0474900,Os01g0337100,Os06g0632200	8	Os01g0639900,Os03g0348200,Novel01058,Os03g0100200,Os08g0167800,Os08g0139700,Os04g0412500,Os04g0671700
GO:0030490	maturation of SSU-rRNA	biological_process	0.0002165	0.0071096	17	3281	51	23437	16	Os01g0104800,Os03g0151700,Os02g0534800,Os07g0647900,Os04g0349500,Os03g0345200,Os03g0195200,Os12g0124200,Os11g0127900,Os03g0402400,Os03g0182600,Os02g0162500,Os10g0411700,Os02g0114700,Os02g0489400,Os07g0616600	1	Os03g0769100
GO:0006487	protein N-linked glycosylation	biological_process	0.00021887	0.0071613	14	3281	37	23437	11	Os12g0131100,Os02g0688500,Os01g0911200,Os04g0682300,Os07g0209000,Os11g0133700,Os05g0301500,Os05g0486200,Os03g0821800,Os12g0131150,Os04g0397000	3	Os02g0595100,Os02g0594900,Os04g0477500
GO:0006796	phosphate-containing compound metabolic process	biological_process	0.00022614	0.0073725	432	3281	2559	23437	244	Os02g0606800,Os03g0319100,Os09g0561500,Os03g0703200,Os09g0442600,Os06g0164900,Os10g0553300,Os05g0577700,Os07g0274800,Os06g0660800,Os07g0541400,Os07g0162300,Os02g0629400,Os02g0639100,Os07g0539700,Os10g0542800,Os03g0255500,Os03g0809300,Os02g0472700,Os11g0162200,Os01g0928300,Os07g0409900,Os02g0180000,Os07g0624700,Os01g0957000,Os05g0423500,Os02g0778400,Os05g0127300,Os06g0602500,Os03g0370000,Os04g0103…	188	Os11g0151700,Os06g0334300,Os05g0358500,Os10g0464400,Os02g0750100,Os01g0682500,Os01g0201200,Os08g0247700,Os10g0405100,Os01g0102600,Os06g0109600,Os01g0101700,Os08g0103000,Os09g0471400,Os12g0292900,Os02g0822500,Os01g0730300,Os03g0124300,Os07g0681100,Os07g0513000,Os02g0179100,Os05g0164100,Os07g0167100,Os01g0709500,Os04g0321800,Os11g0108800,Os07g0658700,Os11g0105800,Os09g0294000,Os06g0256500,Os02g0143…
GO:0004332	fructose-bisphosphate aldolase activity	molecular_function	0.00023122	0.0075109	6	3281	8	23437	3	Os05g0402700,Os08g0120600,Os01g0118000	3	Os12g0169600,Os06g0608700,Os11g0171300
GO:0045087	innate immune response	biological_process	0.00026137	0.0084596	27	3281	96	23437	18	Os01g0194300,Os08g0538300,Os07g0159500,Os01g0748900,Os03g0270000,Os04g0457800,Os10g0580900,Os03g0146400,Os01g0134700,Os02g0629400,Os12g0448900,Os03g0172000,Os03g0721200,Os07g0290200,Os01g0958700,Os10g0542800,Os02g0327000,Os03g0643300	9	Os08g0159500,Os05g0586200,Os01g0390900,Os05g0390100,Os07g0570700,Os06g0601000,Os01g0882500,Os05g0557400,Os01g0897600
GO:0006721	terpenoid metabolic process	biological_process	0.00027266	0.008769	33	3281	122	23437	12	Os04g0178300,Os12g0491800,Os05g0421900,Os08g0507100,Os04g0668900,Os11g0474900,Os02g0570400,Os04g0179700,Os11g0474800,Os01g0802100,Os06g0569500,Os03g0790700	21	Os02g0704000,Os03g0203200,Os11g0572700,Os09g0570400,Os01g0106900,Os03g0184000,Os04g0379700,Os12g0640600,Os05g0408900,Os01g0703400,Os11g0216300,Os10g0546600,Os01g0581300,Os01g0695300,Os07g0168000,Os02g0651300,Os10g0330000,Os06g0729000,Os04g0448900,Os02g0680600,Os07g0204900
GO:0009408	response to heat	biological_process	0.00027287	0.008769	34	3281	131	23437	13	Os12g0244100,Os11g0703900,Os09g0482100,Os01g0194300,Os06g0727200,Os02g0115900,Os01g0266000,Os03g0276500,Os03g0643300,Os03g0648400,Os05g0530400,Os08g0359500,Os12g0168400	21	Os06g0116800,Os01g0798500,Os06g0682900,Os05g0382900,Os09g0394900,Os05g0382600,Os03g0218500,Os05g0460000,Os04g0507000,Os01g0135900,Os01g0840100,Os10g0330000,Os02g0527300,Os04g0549600,Os04g0379700,Os02g0815500,Os05g0303000,Os07g0517100,Os02g0804500,Os05g0519700,Os03g0426900
GO:0046777	protein autophosphorylation	biological_process	0.00030153	0.0096555	34	3281	127	23437	20	Os08g0203400,Os04g0291900,Os07g0568600,Os09g0345300,Os07g0409900,Os05g0585500,Os04g0616500,Os11g0171500,Os05g0258400,Os02g0639100,Os07g0161600,Os08g0203600,Os07g0274800,Os02g0807000,Os08g0203201,Os02g0126400,Os05g0318700,Os02g0165100,Os05g0423500,Os01g0548600	14	Os03g0366200,Os03g0122000,Os12g0292900,Os01g0536000,Os05g0256100,Os01g0769700,Os08g0200500,Os12g0297500,Os07g0619800,Os05g0317900,Os01g0178400,Os12g0638100,Os10g0539600,Os06g0334300
GO:0046034	ATP metabolic process	biological_process	0.00031128	0.0099324	37	3281	155	23437	23	Os08g0120600,Os09g0375000,Os12g0145700,Os05g0402700,Os06g0142700,Os07g0134800,Os05g0420600,Os11g0162200,Os05g0400400,Os12g0616900,Os04g0119400,Os01g0276700,Os05g0187100,Os07g0570500,Os05g0524400,Os02g0601300,Os10g0167300,Os03g0672300,Os10g0405600,Os01g0118000,Os07g0181000,Os03g0806900,Os07g0570100	14	Os06g0326400,Os01g0940100,Os05g0496200,Os06g0256500,Os03g0278900,Os11g0171300,Os03g0736600,Os12g0169600,Os02g0750100,Os08g0478800,Os01g0742500,Os07g0513000,Os09g0535000,Os06g0608700
GO:0071310	cellular response to organic substance	biological_process	0.000316	0.010047	101	3281	510	23437	56	Os06g0335500,Os07g0246200,Os02g0181300,Os12g0555000,Os04g0402100,Os12g0555300,Os12g0448900,Os08g0203100,Os09g0363600,Os07g0568600,Os10g0392400,Os03g0300400,Os11g0637501,Os12g0145700,Os05g0516900,Os01g0826400,Os11g0703900,Os02g0738400,Os02g0164900,Os12g0586100,Os01g0194300,Os02g0807000,Os01g0741900,Os03g0440900,Os02g0551100,Os04g0457800,Os01g0276700,Os11g0171500,Os05g0585500,Os10g0542800,Os03g0276…	45	Os02g0141100,Os10g0539600,Os10g0362300,Os01g0718300,Os03g0366200,Os01g0190300,Os02g0766700,Os08g0524100,Os05g0303000,Os08g0203300,Os08g0109400,Os07g0685700,Os01g0919800,Os01g0675700,Os03g0218500,Os05g0563400,Os01g0178500,Os03g0738400,Os01g0840100,Os06g0587900,Os05g0460000,Os11g0523800,Os06g0601000,Os01g0897600,Os03g0773700,Os01g0904700,Os07g0619800,Os02g0255500,Os02g0796500,Os03g0232600,Os04g0442…
GO:0006552	leucine catabolic process	biological_process	0.00032706	0.010203	5	3281	6	23437	4	Os05g0125500,Os01g0269000,Os12g0605800,Os08g0424200	1	Os12g0134000
GO:0009670	triose-phosphate:phosphate antiporter activity	molecular_function	0.00032769	0.010203	4	3281	4	23437	2	Os08g0344600,Os09g0297400	2	Os01g0172100,Os05g0170950
GO:0015121	phosphoenolpyruvate:phosphate antiporter activity	molecular_function	0.00032769	0.010203	4	3281	4	23437	2	Os08g0344600,Os09g0297400	2	Os01g0172100,Os05g0170950
GO:0015315	organophosphate:inorganic phosphate antiporter activity	molecular_function	0.00032769	0.010203	4	3281	4	23437	2	Os09g0297400,Os08g0344600	2	Os05g0170950,Os01g0172100
GO:0015355	secondary active monocarboxylate transmembrane transporter activity	molecular_function	0.00032769	0.010203	4	3281	4	23437	2	Os09g0297400,Os08g0344600	2	Os05g0170950,Os01g0172100
GO:0089721	phosphoenolpyruvate transmembrane transporter activity	molecular_function	0.00032769	0.010203	4	3281	4	23437	2	Os08g0344600,Os09g0297400	2	Os01g0172100,Os05g0170950
GO:0043207	response to external biotic stimulus	biological_process	0.00033557	0.010333	69	3281	320	23437	46	Os03g0172000,Os12g0448900,Os03g0738600,Os03g0643300,Os02g0181300,Os01g0134700,Os02g0712700,Os05g0399300,Os09g0417800,Os03g0772600,Os11g0592200,Os07g0159500,Os01g0686800,Os02g0738400,Os08g0485400,Os11g0592100,Os07g0597200,Os04g0457800,Os03g0285800,Os10g0467600,Os10g0542900,Os01g0194300,Os08g0538300,Os03g0721200,Os10g0542800,Os05g0112000,Os02g0327000,Os03g0748900,Os07g0687700,Os07g0541400,Os02g0629…	23	Os02g0499000,Os05g0390100,Os11g0106700,Os01g0390900,Os01g0279700,Os01g0882500,Os05g0557400,Os06g0601000,Os06g0498400,Os12g0106000,Os04g0234600,Os03g0132900,Os03g0131200,Os01g0897600,Os08g0382400,Os07g0570700,Os05g0496200,Os08g0159500,Os04g0401000,Os07g0176900,Os05g0110300,Os11g0595200,Os05g0586200
GO:0051707	response to other organism	biological_process	0.00033557	0.010333	69	3281	320	23437	46	Os02g0181300,Os02g0712700,Os01g0134700,Os03g0738600,Os12g0448900,Os03g0172000,Os03g0643300,Os03g0772600,Os09g0417800,Os11g0592200,Os07g0159500,Os05g0399300,Os11g0592100,Os07g0597200,Os01g0686800,Os02g0738400,Os08g0485400,Os03g0285800,Os10g0467600,Os10g0542900,Os01g0194300,Os08g0538300,Os04g0457800,Os07g0687700,Os07g0541400,Os02g0629400,Os03g0721200,Os05g0112000,Os10g0542800,Os03g0748900,Os02g0327…	23	Os02g0499000,Os01g0390900,Os05g0390100,Os11g0106700,Os01g0882500,Os05g0557400,Os01g0279700,Os06g0498400,Os06g0601000,Os03g0131200,Os04g0234600,Os03g0132900,Os01g0897600,Os12g0106000,Os08g0159500,Os08g0382400,Os07g0570700,Os05g0496200,Os07g0176900,Os04g0401000,Os11g0595200,Os05g0586200,Os05g0110300
GO:0002376	immune system process	biological_process	0.0003361	0.010333	29	3281	107	23437	19	Os10g0467600,Os01g0194300,Os08g0538300,Os01g0748900,Os07g0159500,Os03g0270000,Os04g0457800,Os03g0146400,Os10g0580900,Os02g0629400,Os01g0134700,Os03g0721200,Os12g0448900,Os03g0172000,Os07g0290200,Os10g0542800,Os01g0958700,Os02g0327000,Os03g0643300	10	Os05g0586200,Os08g0159500,Os01g0390900,Os05g0390100,Os07g0570700,Os05g0496200,Os06g0601000,Os01g0882500,Os05g0557400,Os01g0897600
GO:0009725	response to hormone	biological_process	0.00033646	0.010333	116	3281	614	23437	59	Os11g0171500,Os02g0682500,Os05g0585500,Os10g0542800,Os02g0327000,Os08g0359500,Os07g0409900,Os11g0625900,Os08g0342300,Os06g0111500,Os04g0484900,Os12g0555500,Os04g0395800,Os03g0805400,Os03g0218400,Os02g0606800,Os07g0181000,Os05g0257100,Os10g0468500,Os12g0613700,Os03g0672300,Os08g0135400,Os02g0126400,Os04g0661600,Os06g0727200,Os04g0673300,Os03g0180900,Os07g0161600,Os03g0660500,Os12g0555200,Os05g0261…	57	Os10g0562100,Os01g0897600,Os01g0904700,Os03g0773700,Os03g0131200,Os07g0619800,Os12g0106000,Os02g0255500,Os02g0796500,Os03g0232600,Os04g0442000,Os09g0114500,Os02g0557800,Os03g0267300,Os11g0216900,Os06g0702600,Os05g0230700,Os07g0176900,Os03g0700800,Os01g0893400,Os07g0182400,Os03g0717700,Os05g0586200,Os06g0183100,Os01g0743800,Os02g0669100,Os06g0685700,Os03g0315800,Os02g0761700,Os02g0602400,Os02g0141…
GO:0048511	rhythmic process	biological_process	0.00035969	0.011008	14	3281	37	23437	3	Os06g0727200,Os02g0618200,Os11g0547000	11	Os01g0498200,Os03g0131200,Os03g0387900,Os01g0281100,Os03g0284100,Os07g0695100,Os01g0182600,Os05g0291700,Os04g0304200,Os11g0621500,Os05g0512200
GO:0031347	regulation of defense response	biological_process	0.00036855	0.011211	23	3281	78	23437	14	Os03g0180900,Os01g0884300,Os04g0457800,Os03g0270000,Os01g0194300,Os10g0392400,Os09g0417800,Os10g0467600,Os02g0327000,Os03g0172000,Os02g0629400,Os01g0134700,Os04g0395800,Os02g0181300	9	Os05g0496200,Os06g0601000,Os05g0390100,Os01g0390900,Os05g0586200,Os08g0159500,Os04g0401000,Os02g0499000,Os01g0897600
GO:0006575	cellular modified amino acid metabolic process	biological_process	0.00036881	0.011211	31	3281	125	23437	11	Os12g0235800,Os11g0455500,Os12g0123200,Os03g0111100,Os01g0933900,Os12g0210200,Os03g0221200,Os03g0815200,Os11g0642800,Os10g0528100,Os02g0813500	20	Os12g0263000,Os07g0578600,Os02g0465900,Os07g0468100,Os05g0517500,Os05g0429000,Os05g0116100,Os04g0448600,Os05g0150800,Os10g0529300,Os01g0874900,Os01g0238500,Os10g0530500,Os03g0163300,Os10g0525400,Os12g0607000,Os10g0503200,Os09g0446800,Os03g0738400,Os06g0699700
GO:0016651	oxidoreductase activity, acting on NAD(P)H	molecular_function	0.00037973	0.011452	26	3281	100	23437	11	Os01g0337900,Novel00395,Os01g0814900,Os03g0405500,Os08g0557600,Os06g0659500,Os01g0954000,Os02g0713400,Os04g0430800,Os02g0813500,Os02g0736400	15	Os02g0707100,Os02g0815500,Os12g0188700,Os01g0882500,Os06g0320000,Os04g0403500,Os07g0657900,Os04g0539000,Os03g0163300,Os04g0676100,Os09g0567300,Os01g0959900,Os05g0348100,Os09g0558900,Os04g0530600
GO:0006568	tryptophan metabolic process	biological_process	0.00038054	0.011452	11	3281	25	23437	11	Os03g0126000,Os04g0463500,Os06g0632200,Os08g0135900,Os03g0264400,Os01g0178000,Os08g0320400,Os08g0140300,Os09g0255400,Os07g0182100,Os02g0266000	0
GO:0006586	indolalkylamine metabolic process	biological_process	0.00038054	0.011452	11	3281	25	23437	11	Os02g0266000,Os08g0140300,Os09g0255400,Os07g0182100,Os01g0178000,Os08g0320400,Os03g0264400,Os08g0135900,Os04g0463500,Os06g0632200,Os03g0126000	0
GO:0009607	response to biotic stimulus	biological_process	0.000384	0.011517	70	3281	327	23437	47	Os04g0457800,Os08g0538300,Os01g0194300,Os10g0542900,Os03g0285800,Os10g0467600,Os08g0485400,Os01g0686800,Os02g0738400,Os07g0597200,Os11g0592100,Os05g0399300,Os11g0592200,Os07g0159500,Os09g0417800,Os03g0300400,Os03g0772600,Os03g0643300,Os12g0448900,Os03g0172000,Os03g0738600,Os01g0134700,Os02g0712700,Os02g0181300,Os08g0459600,Os08g0135400,Os11g0592000,Os04g0102700,Os01g0958700,Os07g0290200,Os04g0647…	23	Os06g0601000,Os06g0498400,Os01g0279700,Os05g0557400,Os01g0882500,Os11g0106700,Os05g0390100,Os01g0390900,Os02g0499000,Os05g0110300,Os11g0595200,Os05g0586200,Os04g0401000,Os07g0176900,Os05g0496200,Os07g0570700,Os08g0382400,Os08g0159500,Os12g0106000,Os01g0897600,Os03g0132900,Os04g0234600,Os03g0131200
GO:0016615	malate dehydrogenase activity	molecular_function	0.00039834	0.011908	9	3281	18	23437	4	Os01g0649100,Os01g0723400,Os12g0632700,Os08g0434300	5	Os05g0574400,Os07g0630800,Os03g0773800,Os10g0503500,Os08g0562100
GO:1901657	glycosyl compound metabolic process	biological_process	0.00041186	0.012271	24	3281	82	23437	18	Os12g0589100,Os01g0723600,Os01g0951400,Os08g0111200,Os09g0442600,Os07g0245100,Os09g0567900,Os11g0455500,Novel00395,Os01g0665400,Os03g0760000,Os02g0127700,Os12g0515600,Os06g0617800,Os02g0625500,Os08g0557900,Os01g0712700,Os03g0780500	6	Os03g0340900,Os05g0506000,Os03g0717700,Os08g0457600,Os05g0161500,Os02g0699400
GO:0043168	anion binding	molecular_function	0.00041624	0.012324	580	3281	3500	23437	327	Os11g0227800,Os08g0398300,Os03g0859600,Os03g0565500,Os11g0516000,Os03g0815200,Os04g0487200,Os04g0112100,Os01g0822200,Os02g0127700,Os03g0291500,Os11g0229400,Os09g0372800,Os03g0713000,Os07g0537900,Os12g0443700,Os08g0140300,Os05g0125300,Os07g0647900,Os05g0135700,Os11g0247300,Os01g0375000,Os12g0560300,Os01g0736400,Novel00307,Os07g0537600,Os01g0668901,Os03g0599000,Os05g0558900,Os03g0859700,Os03g025280…	253	Os01g0960400,Os12g0163800,Os02g0698000,Os03g0401100,Os09g0346500,Os06g0116800,Os05g0481100,Os01g0720500,Os01g0725800,Os07g0613500,Os03g0426900,Os07g0562700,Os04g0457000,Os06g0165500,Os12g0297500,Os06g0731200,Os04g0632100,Os02g0595700,Os03g0319400,Os01g0227200,Os03g0563300,Os08g0345800,Os05g0566400,Os09g0296800,Os04g0475200,Os11g0191400,Os01g0695700,Os05g0575300,Os03g0232500,Os05g0496200,Os03g0122…
GO:0046873	metal ion transmembrane transporter activity	molecular_function	0.00041637	0.012324	45	3281	187	23437	18	Os05g0513400,Os01g0930400,Os09g0448200,Os04g0401700,Os06g0250600,Os12g0581600,Os05g0495600,Os08g0323700,Os07g0666900,Os02g0518100,Os06g0665800,Os03g0397400,Os03g0411800,Os05g0120700,Os08g0206400,Os08g0517200,Os03g0203700,Os03g0721400	27	Os07g0102100,Os02g0498300,Os03g0574900,Os03g0700800,Os11g0197400,Os03g0337500,Os01g0221700,Os09g0376900,Os03g0575200,Os01g0557500,Os01g0212400,Os06g0625900,Os01g0503400,Os01g0837800,Os09g0563200,Os02g0314300,Os03g0226400,Os01g0678500,Os04g0605500,Os03g0296800,Os03g0684400,Os06g0103800,Os04g0613900,Os03g0178100,Os06g0638100,Os02g0245800,Os05g0148600
GO:0034637	cellular carbohydrate biosynthetic process	biological_process	0.00043482	0.012828	48	3281	202	23437	13	Os05g0582100,Os02g0763900,Os02g0763200,Os05g0517200,Os11g0547000,Os10g0553300,Os07g0496000,Os04g0618200,Os02g0661100,Os05g0123100,Os02g0275200,Os03g0586300,Os05g0438600	35	Os07g0657900,Os09g0478300,Os12g0638100,Os01g0757900,Os02g0744700,Os03g0712700,Os05g0121600,Os01g0919400,Os04g0409200,Os02g0143100,Os10g0341700,Os04g0234600,Os07g0252400,Os01g0730300,Os01g0672500,Os06g0160700,Os10g0189100,Os06g0664200,Os08g0409100,Os09g0397300,Os03g0267300,Os03g0808100,Os03g0735000,Os02g0184400,Os07g0412100,Os01g0376700,Os02g0169900,Os07g0424400,Os05g0518600,Os08g0345800,Os07g0208…
GO:0005739	mitochondrion	cellular_component	0.00046194	0.013563	178	3281	1018	23437	120	Os06g0105400,Os06g0716700,Os02g0592400,Os04g0647800,Os07g0195400,Os01g0916600,Os07g0695800,Os03g0806900,Os05g0400400,Os01g0862000,Os01g0174900,Os10g0321700,Os11g0707800,Os06g0486900,Os07g0134800,Os06g0142700,Os03g0116000,Os01g0752700,Os01g0654500,Os05g0302700,Os01g0616500,Os03g0835400,Os04g0244400,Os02g0644600,Os03g0271200,Os12g0502200,Os12g0605800,Os04g0674400,Os08g0435800,Os01g0789100,Os01g0314…	58	Os05g0275000,Os06g0646000,Os01g0711400,Os03g0452300,Os01g0120300,Os05g0430400,Os03g0191100,Os03g0196800,Os02g0778200,Os10g0421800,Os10g0503200,Os03g0309800,Os08g0530400,Os06g0116800,Os06g0498400,Os12g0485000,Os07g0168000,Os01g0742500,Os02g0595700,Os10g0503500,Os04g0623800,Os06g0683200,Os11g0592800,Os04g0544400,Os01g0743400,Os04g0684500,Os03g0284500,Os12g0103000,Os12g0541500,Os06g0111300,Os01g0268…
GO:0006955	immune response	biological_process	0.00046276	0.013563	27	3281	99	23437	18	Os08g0538300,Os07g0159500,Os01g0748900,Os01g0194300,Os04g0457800,Os03g0270000,Os10g0580900,Os03g0146400,Os01g0134700,Os02g0629400,Os07g0290200,Os12g0448900,Os03g0172000,Os03g0721200,Os02g0327000,Os03g0643300,Os10g0542800,Os01g0958700	9	Os01g0390900,Os08g0159500,Os05g0586200,Os05g0390100,Os06g0601000,Os07g0570700,Os01g0897600,Os05g0557400,Os01g0882500
GO:0010038	response to metal ion	biological_process	0.00050103	0.014637	25	3281	87	23437	11	Os04g0661600,Os06g0727200,Os02g0521300,Os02g0621700,Os10g0565000,Os03g0171900,Os03g0315400,Os06g0716700,Os01g0187900,Os08g0485400,Os01g0118000	14	Os04g0542200,Os01g0106900,Os01g0851700,Os05g0496200,Os11g0106700,Os09g0567300,Os02g0729400,Os11g0216900,Os01g0897600,Os03g0131200,Os03g0129300,Os12g0106000,Os11g0167800,Os04g0659100
GO:0004791	thioredoxin-disulfide reductase activity	molecular_function	0.0005086	0.01481	4	3281	4	23437	2	Os02g0813500,Os02g0713400	2	Os07g0657900,Os03g0163300
GO:0005985	sucrose metabolic process	biological_process	0.00051911	0.015051	13	3281	33	23437	3	Os02g0550600,Os11g0175400,Os05g0438600	10	Os04g0432400,Os01g0376700,Os06g0664200,Os12g0641400,Os08g0301500,Os04g0234600,Os02g0184400,Os02g0143100,Os01g0919400,Os03g0267300
GO:0044419	interspecies interaction between organisms	biological_process	0.0005202	0.015051	79	3281	383	23437	50	Os03g0643300,Os03g0738600,Os12g0448900,Os03g0172000,Os02g0181300,Os02g0712700,Os01g0134700,Os05g0399300,Novel00307,Os07g0159500,Os11g0592200,Os09g0417800,Os03g0772600,Os08g0485400,Os02g0738400,Os01g0686800,Os11g0592100,Os07g0597200,Os06g0569500,Novel00352,Os04g0457800,Os01g0194300,Os08g0538300,Os10g0467600,Os03g0285800,Os10g0542900,Os05g0112000,Os10g0542800,Os03g0748900,Os02g0327000,Os03g0721200,…	29	Os02g0499000,Novel01346,Os11g0106700,Os05g0390100,Os01g0390900,Os01g0279700,Os01g0882500,Os05g0557400,Os06g0601000,Os06g0498400,Os04g0549600,Os12g0106000,Os01g0897600,Os03g0131200,Os07g0152900,Os03g0132900,Os04g0234600,Os07g0570700,Os05g0496200,Os08g0382400,Os08g0159500,Os04g0401000,Os07g0616500,Os03g0786100,Os07g0176900,Os05g0110300,Os01g0895100,Os11g0595200,Os05g0586200
GO:1901293	nucleoside phosphate biosynthetic process	biological_process	0.00053113	0.015315	39	3281	165	23437	29	Os07g0577700,Os06g0325500,Os01g0300200,Os02g0127700,Os04g0119400,Os12g0616900,Os01g0951400,Os02g0778400,Os03g0130400,Os02g0606800,Os07g0624700,Os01g0654100,Os01g0957000,Os03g0699300,Os03g0780500,Os03g0313600,Os02g0625500,Os06g0617800,Os02g0134400,Os12g0236400,Os06g0207000,Os01g0723600,Os09g0553600,Os02g0525900,Os06g0142700,Os12g0290150,Os03g0645100,Os03g0113100,Os05g0349200	10	Os02g0750100,Os07g0167100,Os10g0464400,Os11g0191400,Os07g0513000,Os02g0179100,Os03g0736600,Os08g0288200,Os06g0109600,Os03g0278900
GO:0016874	ligase activity	molecular_function	0.00053275	0.015315	46	3281	192	23437	28	Os12g0443700,Os08g0295300,Os03g0132000,Os08g0448000,Os12g0235800,Os03g0291500,Os05g0182800,Os02g0177600,Os03g0586800,Os09g0378300,Os03g0111100,Os07g0577700,Os02g0621700,Os05g0295300,Os07g0191700,Os02g0525900,Os02g0506500,Os08g0538000,Os08g0424200,Os05g0558900,Os05g0150900,Os12g0605800,Os11g0642800,Os08g0320000,Os03g0699300,Os12g0540900,Os01g0654100,Os08g0435800	18	Os12g0168000,Os07g0578600,Os04g0659100,Os12g0263000,Os07g0167100,Os05g0586200,Os01g0120300,Os03g0323200,Os03g0563300,Os03g0811100,Os07g0691200,Os02g0771100,Os02g0778200,Os09g0446800,Os06g0245800,Os10g0503200,Os01g0743400,Os03g0223400
GO:0042802	identical protein binding	molecular_function	0.00054546	0.015631	30	3281	112	23437	15	Os05g0378900,Os02g0736400,Os01g0654100,Os02g0634500,Os07g0529600,Os11g0642800,Os02g0168100,Os03g0643300,Os01g0654500,Os03g0291500,Os12g0290150,Os03g0113100,Os05g0127300,Os03g0849600,Os03g0815100	15	Os02g0764500,Os11g0106700,Os06g0638100,Os05g0568900,Os04g0435700,Os01g0524500,Os04g0304200,Os02g0554100,Os07g0657900,Os12g0106000,Os01g0718300,Os10g0503500,Os01g0678500,Os02g0101500,Os05g0428700
GO:0000097	sulfur amino acid biosynthetic process	biological_process	0.00055496	0.015852	15	3281	42	23437	6	Os12g0623900,Os12g0624000,Os10g0517500,Os03g0221200,Os03g0815200,Os10g0419400	9	Os01g0101200,Os03g0133900,Os01g0978100,Os10g0419500,Os06g0564500,Os04g0669900,Os05g0533500,Os12g0607000,Os11g0216900
GO:0004360	glutamine-fructose-6-phosphate transaminase (isomerizing) activity	molecular_function	0.00056216	0.015957	3	3281	3	23437	3	Os12g0131150,Os11g0133700,Os12g0131100	0
GO:0070548	L-glutamine aminotransferase activity	molecular_function	0.00056216	0.015957	3	3281	3	23437	3	Os12g0131100,Os11g0133700,Os12g0131150	0
GO:0031386	protein tag	molecular_function	0.00056542	0.015988	9	3281	22	23437	5	Os01g0328400,Os06g0650100,Os05g0160200,Os02g0161900,Os02g0628800	4	Os12g0143100,Os11g0145400,Os01g0918300,Os09g0420800
GO:0006000	fructose metabolic process	biological_process	0.0005668	0.015988	6	3281	9	23437	1	Os05g0438600	5	Os03g0294200,Os04g0234600,Os06g0664200,Os03g0267300,Os05g0164100
GO:0009311	oligosaccharide metabolic process	biological_process	0.00058068	0.016328	24	3281	83	23437	7	Os11g0175400,Os02g0661100,Os10g0553300,Os02g0550600,Os05g0438600,Os06g0172800,Os05g0517200	17	Os02g0184400,Os02g0143100,Os01g0919400,Os03g0267300,Os04g0234600,Os08g0409100,Os04g0602400,Os09g0397300,Os04g0432400,Os07g0209100,Os06g0664200,Os12g0641400,Os08g0301500,Os01g0376700,Os05g0518600,Os07g0662900,Os01g0730300
GO:0008610	lipid biosynthetic process	biological_process	0.00058548	0.016412	96	3281	479	23437	44	Os06g0569500,Os03g0790700,Os11g0158400,Os02g0123600,Os11g0474800,Os01g0850100,Os08g0327400,Os04g0643300,Os04g0179700,Os10g0578900,Os03g0225900,Os03g0297400,Os07g0518100,Os11g0474900,Os04g0668900,Os03g0738600,Os12g0448900,Os05g0421900,Os04g0178300,Os01g0802100,Os05g0287800,Os06g0596300,Os08g0509100,Os06g0678200,Os11g0521500,Os02g0503500,Os01g0300200,Os02g0701900,Os08g0459600,Os06g0226950,Os08g0225…	52	Os01g0887100,Os03g0731900,Os05g0387200,Novel00821,Os09g0444200,Os01g0142300,Os10g0330000,Os11g0707600,Os07g0168000,Os01g0695300,Os12g0271700,Os07g0100300,Os11g0525200,Os02g0575500,Os01g0703400,Os05g0304600,Os02g0194700,Os03g0197000,Os10g0378100,Os03g0184000,Os01g0770000,Os07g0204900,Os06g0204400,Os03g0284500,Os02g0680600,Os04g0448900,Os07g0206700,Os06g0729000,Os09g0555500,Os10g0545200,Os02g065130…
GO:0004024	alcohol dehydrogenase activity, zinc-dependent	molecular_function	0.0006068	0.016904	6	3281	9	23437	3	Os02g0637700,Os11g0210300,Os03g0189400	3	Os11g0210600,Os10g0159800,Os02g0815500
GO:0051903	S-(hydroxymethyl)glutathione dehydrogenase activity	molecular_function	0.0006068	0.016904	6	3281	9	23437	3	Os02g0637700,Os03g0189400,Os11g0210300	3	Os11g0210600,Os10g0159800,Os02g0815500
GO:0045239	tricarboxylic acid cycle enzyme complex	cellular_component	0.00063377	0.017601	6	3281	9	23437	6	Os02g0621700,Os12g0183100,Os07g0577700,Os03g0337900,Os07g0170100,Os07g0695800	0
GO:0006066	alcohol metabolic process	biological_process	0.0006402	0.017657	24	3281	84	23437	9	Os06g0561000,Os03g0790700,Os02g0541325,Os04g0647800,Os01g0654500,Os01g0276100,Os04g0102700,Os02g0523800,Os04g0479200	15	Os02g0815500,Os03g0100200,Os03g0719300,Os04g0448900,Os01g0757900,Os03g0197000,Os03g0230500,Os09g0535000,Os06g0729000,Os10g0330000,Os09g0555500,Os02g0704000,Os03g0689100,Os02g0169900,Os08g0524100
GO:0009658	chloroplast organization	biological_process	0.00064338	0.017657	35	3281	140	23437	2	Os03g0271200,Os03g0844700	33	Os02g0602400,Os11g0657100,Os11g0216300,Os01g0841800,Os07g0619100,Os01g0102600,Os04g0675800,Os07g0188266,Os01g0692300,Os07g0583200,Os03g0426900,Os01g0321300,Os07g0570700,Os03g0785200,Os02g0259600,Os06g0217600,Os01g0798500,Os05g0587200,Os09g0553900,Os01g0673800,Os01g0279100,Os02g0766000,Os01g0823600,Os09g0535000,Os07g0548300,Os05g0506000,Os01g0585300,Os11g0595200,Os12g0105300,Os06g0136800,Os11g0105…
GO:0050832	defense response to fungus	biological_process	0.0006436	0.017657	21	3281	71	23437	16	Os01g0194300,Os11g0592200,Os07g0409900,Os03g0285800,Os11g0592000,Os10g0542900,Os01g0884300,Os05g0399300,Os06g0726200,Os04g0457800,Os02g0181300,Os11g0592100,Os10g0542800,Os03g0748900,Os12g0448900,Os01g0686800	5	Os07g0570700,Os06g0601000,Os01g0882500,Os03g0132900,Os04g0401000
GO:0071495	cellular response to endogenous stimulus	biological_process	0.00064364	0.017657	85	3281	424	23437	46	Os05g0516900,Os02g0738400,Os02g0164900,Os01g0826400,Os01g0741900,Os02g0807000,Os12g0586100,Os01g0194300,Os04g0457800,Os01g0276700,Os02g0551100,Os03g0440900,Os12g0555000,Os02g0181300,Os06g0335500,Os08g0203100,Os12g0555300,Os03g0300400,Os07g0568600,Os10g0392400,Os09g0363600,Os12g0145700,Os04g0395800,Os03g0672300,Os12g0613700,Os10g0468500,Os05g0257100,Os07g0181000,Os04g0673300,Os04g0661600,Os02g0126…	39	Os01g0675700,Os01g0919800,Os05g0563400,Os06g0587900,Os03g0738400,Os01g0178500,Os06g0601000,Os11g0523800,Os10g0539600,Os02g0141100,Os01g0718300,Os10g0362300,Os02g0766700,Os01g0190300,Os03g0366200,Os07g0685700,Os08g0109400,Os08g0203300,Os03g0700800,Os05g0230700,Os11g0216900,Os05g0429000,Os02g0557800,Os03g0717700,Os07g0182400,Os01g0743800,Os06g0183100,Os05g0586200,Os06g0685700,Os01g0874900,Os01g0904…
GO:0006108	malate metabolic process	biological_process	0.00066094	0.018076	9	3281	19	23437	4	Os08g0434300,Os12g0632700,Os01g0649100,Os03g0337900	5	Os10g0503500,Os08g0562100,Os07g0630800,Os03g0773800,Os05g0574400
GO:0016832	aldehyde-lyase activity	molecular_function	0.00068272	0.018616	8	3281	16	23437	5	Os01g0100900,Os05g0402700,Os06g0258900,Os01g0118000,Os08g0120600	3	Os11g0171300,Os06g0608700,Os12g0169600
GO:0006022	aminoglycan metabolic process	biological_process	0.00069183	0.018798	11	3281	27	23437	9	Os06g0726200,Os05g0399300,Os04g0493400,Os03g0757900,Os12g0443600,Os10g0542900,Os04g0494100,Os12g0443500,Os08g0522500	2	Os07g0691200,Os03g0132900
GO:0016408	C-acyltransferase activity	molecular_function	0.00069357	0.018798	7	3281	12	23437	7	Os11g0516000,Os01g0110400,Os10g0457600,Os10g0189600,Os01g0928800,Os02g0806900,Os03g0252800	0
GO:0002831	regulation of response to biotic stimulus	biological_process	0.00071334	0.019253	17	3281	53	23437	9	Os02g0327000,Os03g0172000,Os01g0134700,Os01g0884300,Os04g0457800,Os03g0270000,Os01g0194300,Os09g0417800,Os10g0467600	8	Os04g0401000,Os02g0499000,Os01g0897600,Os05g0496200,Os05g0390100,Os01g0390900,Os08g0159500,Os05g0586200
GO:0051156	glucose 6-phosphate metabolic process	biological_process	0.0007152	0.019253	12	3281	30	23437	4	Os02g0600400,Os05g0187100,Os09g0505700,Os06g0111500	8	Os03g0781400,Os06g0256500,Os03g0169100,Os07g0176900,Os01g0742500,Os07g0604000,Os06g0133800,Os08g0478800
GO:0016638	oxidoreductase activity, acting on the CH-NH2 group of donors	molecular_function	0.00071681	0.019253	11	3281	27	23437	5	Os01g0682001,Os03g0794500,Os04g0476100,Os02g0134400,Os04g0543900	6	Os07g0658400,Os06g0338200,Os06g0611900,Os04g0269600,Os01g0711400,Os05g0555600
GO:0009642	response to light intensity	biological_process	0.0007215	0.019322	16	3281	48	23437	2	Os03g0374100,Os06g0727200	14	Os03g0218500,Os07g0171100,Os01g0869800,Os01g0718300,Os06g0669400,Os08g0566600,Os06g0725900,Os03g0333400,Os08g0440900,Os06g0229066,Os02g0764500,Os03g0695500,Os06g0320500,Os01g0321300
GO:0009735	response to cytokinin	biological_process	0.0007326	0.019561	19	3281	66	23437	3	Os04g0673300,Os08g0359500,Os02g0738400	16	Os06g0183100,Os02g0796500,Os01g0743800,Os11g0106700,Os01g0924000,Os08g0242700,Os03g0315800,Os03g0267300,Os02g0557800,Os02g0117100,Os07g0176900,Os01g0904700,Os12g0106000,Os10g0362300,Os04g0659100,Os03g0717700
GO:0006720	isoprenoid metabolic process	biological_process	0.00073589	0.019586	41	3281	171	23437	14	Os08g0507100,Os05g0421900,Os12g0491800,Os04g0178300,Os07g0580900,Os11g0474900,Os04g0668900,Os02g0570400,Os04g0179700,Os11g0474800,Os06g0678200,Os06g0569500,Os03g0790700,Os01g0802100	27	Os03g0203200,Os02g0704000,Os01g0106900,Os05g0582300,Os09g0570400,Os11g0572700,Os01g0703400,Os12g0640600,Os03g0197000,Os05g0408900,Os04g0379700,Os03g0184000,Os10g0546600,Os11g0216300,Os01g0101700,Os07g0168000,Os12g0271700,Os01g0695300,Os01g0581300,Os10g0330000,Os02g0651300,Os04g0448900,Os06g0729000,Os07g0204900,Os01g0887100,Os03g0731900,Os02g0680600
GO:0042026	protein refolding	biological_process	0.00073792	0.019586	18	3281	57	23437	9	Os11g0703900,Os03g0276500,Os12g0244100,Os06g0216800,Os06g0708500,Os06g0650900,Os03g0859600,Os02g0115900,Os12g0168400	9	Os06g0116800,Os03g0218500,Os02g0121300,Os05g0303000,Os05g0460000,Os05g0103200,Os03g0426900,Os02g0804500,Os01g0840100
GO:0016859	cis-trans isomerase activity	molecular_function	0.00074535	0.019725	20	3281	69	23437	9	Os01g0915800,Os06g0216800,Os01g0563000,Os06g0708500,Os12g0210200,Os11g0148300,Os07g0476500,Os09g0501850,Os08g0559400	11	Os08g0541400,Os07g0133700,Os02g0760300,Os05g0458100,Os01g0894700,Os07g0565600,Os02g0121300,Os02g0751600,Os08g0382400,Os05g0103200,Os11g0572700
GO:0006364	rRNA processing	biological_process	0.00076046	0.020066	49	3281	222	23437	35	Os10g0456900,Os01g0860300,Os04g0349500,Os03g0297100,Os01g0924800,Os02g0534800,Os12g0124200,Os09g0507800,Os03g0195200,Os02g0114700,Os07g0600400,Os12g0279000,Os04g0620700,Os11g0266000,Os03g0151700,Os01g0104800,Os03g0833700,Os03g0345200,Os10g0183900,Os02g0503400,Os09g0551300,Os07g0647900,Os08g0326400,Os04g0683100,Os02g0321900,Os10g0437200,Os07g0616600,Os02g0489400,Os04g0376000,Os10g0411700,Os05g0567…	14	Os07g0158300,Os02g0754100,Os03g0844900,Os07g0168000,Os02g0739000,Os02g0766000,Os03g0157800,Os05g0388500,Os02g0122900,Os03g0769100,Os01g0841800,Os08g0557100,Os03g0425000,Os01g0973400
GO:0042549	photosystem II stabilization	biological_process	0.00078848	0.020689	4	3281	5	23437	0		4	Os05g0508900,Os05g0480000,Os01g0773700,Os01g0501800
GO:0006816	calcium ion transport	biological_process	0.00078864	0.020689	14	3281	39	23437	7	Os03g0721400,Os03g0203700,Os03g0263700,Os08g0517200,Os05g0495600,Os05g0120700,Os03g0397400	7	Os07g0694000,Os04g0605500,Os01g0678500,Os02g0314300,Os01g0557500,Os01g0221700,Os01g0212400
GO:0000461	endonucleolytic cleavage to generate mature 3-end of SSU-rRNA from (SSU-rRNA, 5.8S rRNA, LSU-rRNA)	biological_process	0.00080868	0.021153	4	3281	5	23437	4	Os03g0402400,Os03g0182600,Os03g0345200,Os07g0616600	0
GO:0009064	glutamine family amino acid metabolic process	biological_process	0.00081627	0.021289	22	3281	76	23437	16	Os03g0291500,Os12g0235800,Os03g0643300,Os04g0463500,Os04g0543900,Os01g0760600,Os03g0279400,Os01g0654100,Os03g0305500,Os03g0794500,Os01g0138800,Os01g0682001,Os02g0704800,Os03g0236200,Os10g0550900,Os03g0617900	6	Os04g0659100,Os04g0650700,Os07g0658400,Os08g0465800,Os03g0223400,Os05g0555600
GO:0009225	nucleotide-sugar metabolic process	biological_process	0.00082463	0.021445	14	3281	40	23437	12	Os06g0652400,Os04g0682300,Os12g0443600,Os11g0133700,Os12g0443500,Os12g0131150,Os04g0660400,Os03g0757900,Os12g0131100,Os03g0599800,Os07g0195400,Os04g0618200	2	Os09g0553200,Os05g0516300
GO:0009071	serine family amino acid catabolic process	biological_process	0.0008458	0.021932	7	3281	13	23437	0		7	Os04g0623800,Os06g0611900,Os01g0874900,Os01g0711400,Os10g0516100,Os05g0429000,Os03g0738400
GO:0033499	galactose catabolic process via UDP-galactose	biological_process	0.00085379	0.022047	8	3281	16	23437	4	Os04g0458600,Os09g0323000,Os04g0458300,Os10g0155500	4	Os12g0420200,Os08g0374800,Os07g0212200,Os05g0595100
GO:0031406	carboxylic acid binding	molecular_function	0.00085758	0.022047	22	3281	83	23437	14	Os06g0105400,Os04g0346000,Os12g0555000,Os06g0103500,Os07g0290200,Os11g0605500,Os12g0555300,Os06g0354500,Os03g0300400,Os10g0497800,Os12g0555500,Os12g0555200,Os02g0704800,Os01g0314100	8	Os05g0429000,Os03g0738400,Os06g0245800,Os02g0255500,Os03g0582000,Os01g0874900,Os01g0711400,Os06g0611900
GO:0043177	organic acid binding	molecular_function	0.00085758	0.022047	22	3281	83	23437	14	Os12g0555200,Os12g0555500,Os10g0497800,Os01g0314100,Os02g0704800,Os03g0300400,Os07g0290200,Os06g0103500,Os06g0354500,Os11g0605500,Os12g0555300,Os06g0105400,Os04g0346000,Os12g0555000	8	Os06g0611900,Os01g0874900,Os01g0711400,Os06g0245800,Os02g0255500,Os03g0582000,Os03g0738400,Os05g0429000
GO:0002183	cytoplasmic translational initiation	biological_process	0.00088414	0.022665	12	3281	31	23437	12	Os01g0229100,Os12g0147500,Os05g0256000,Os07g0222300,Os05g0227700,Os02g0146600,Os03g0182700,Os07g0167000,Os05g0104800,Os06g0701100,Os04g0103200,Os07g0681000	0
GO:0048585	negative regulation of response to stimulus	biological_process	0.00089125	0.022783	22	3281	76	23437	11	Os01g0826400,Os06g0308100,Os05g0516900,Os02g0181300,Os03g0270000,Os09g0417800,Os03g0356414,Os10g0467600,Os09g0363600,Os08g0359500,Os01g0194300	11	Os03g0782500,Os07g0685700,Os01g0286100,Os07g0695100,Os05g0390100,Os01g0390900,Os03g0251350,Os06g0110100,Os05g0586200,Os09g0240200,Os08g0159500
GO:0009639	response to red or far red light	biological_process	0.00089405	0.022789	19	3281	63	23437	4	Os03g0374100,Os01g0178000,Os01g0202500,Os12g0209200	15	Os11g0216300,Os09g0527900,Os02g0606200,Os03g0308800,Os05g0204600,Os03g0782500,Os09g0296800,Os05g0586200,Os08g0249000,Os04g0493000,Os02g0729400,Os01g0286100,Os07g0695100,Os06g0320500,Os05g0552100
GO:0015114	phosphate ion transmembrane transporter activity	molecular_function	0.00092967	0.02363	5	3281	7	23437	2	Os09g0297400,Os08g0344600	3	Os05g0170950,Os06g0493600,Os01g0172100
GO:0006833	water transport	biological_process	0.00094562	0.023901	9	3281	21	23437	0		9	Os07g0448800,Os02g0823100,Os09g0541000,Os03g0146100,Os02g0629200,Os03g0157400,Os02g0666200,Os04g0559700,Os06g0336200
GO:0042044	fluid transport	biological_process	0.00094562	0.023901	9	3281	21	23437	0		9	Os07g0448800,Os03g0146100,Os02g0823100,Os09g0541000,Os04g0559700,Os06g0336200,Os02g0629200,Os02g0666200,Os03g0157400
GO:0042180	cellular ketone metabolic process	biological_process	0.00098288	0.024773	24	3281	86	23437	10	Os06g0678200,Os06g0152400,Os04g0674200,Os01g0134700,Os11g0664800,Os02g0701900,Os08g0360300,Os12g0556500,Os12g0556200,Os01g0178000	14	Os08g0191700,Os04g0403500,Os02g0499000,Os01g0678500,Os01g0662700,Os01g0101700,Os04g0422000,Os09g0361500,Os01g0581300,Os03g0187300,Os07g0168000,Os03g0190100,Os09g0516600,Os10g0330000
GO:0000413	protein peptidyl-prolyl isomerization	biological_process	0.00098797	0.024832	18	3281	61	23437	8	Os11g0148300,Os07g0476500,Os09g0501850,Os08g0559400,Os01g0915800,Os06g0216800,Os06g0708500,Os01g0563000	10	Os02g0751600,Os08g0382400,Os05g0103200,Os07g0133700,Os02g0760300,Os08g0541400,Os05g0458100,Os01g0894700,Os07g0565600,Os02g0121300
GO:0006766	vitamin metabolic process	biological_process	0.0010123	0.025372	21	3281	72	23437	8	Os04g0682300,Os05g0367400,Os06g0561000,Novel01202,Os07g0529600,Os08g0540100,Os04g0614600,Os12g0600400	13	Os12g0615400,Os05g0429000,Os05g0460600,Os06g0658900,Os05g0408900,Os10g0464400,Os03g0738400,Os02g0744900,Os02g0276500,Os01g0238500,Os03g0190100,Os05g0116100,Os01g0874900
GO:0019253	reductive pentose-phosphate cycle	biological_process	0.0010461	0.026041	5	3281	8	23437	0		5	Os01g0303000,Os03g0267300,Os03g0169100,Os12g0291100,Os12g0274700
GO:0019685	photosynthesis, dark reaction	biological_process	0.0010461	0.026041	5	3281	8	23437	0		5	Os01g0303000,Os03g0267300,Os03g0169100,Os12g0291100,Os12g0274700
GO:0055085	transmembrane transport	biological_process	0.0010477	0.026041	238	3281	1380	23437	99	Os08g0517200,Os05g0120700,Os03g0203700,Os09g0554300,Os06g0653900,Os06g0707100,Os03g0754800,Os08g0344600,Os07g0150700,Os12g0581600,Os01g0708900,Os05g0495600,Novel00059,Os06g0554800,Os04g0194500,Os01g0930400,Os04g0565500,Os04g0527700,Os05g0554000,Os08g0135100,Os04g0631100,Os04g0524500,Os10g0470700,Os02g0699000,Os03g0397400,Os05g0205000,Os09g0454600,Os04g0491200,Os08g0187800,Os03g0817200,Os02g019130…	139	Os02g0117500,Os05g0585900,Os06g0275800,Os01g0321300,Os04g0613900,Os12g0617800,Os12g0641400,Os10g0561300,Os07g0694000,Os01g0503400,Os04g0528300,Os02g0633300,Os01g0218700,Os06g0680500,Os04g0304200,Os04g0605500,Os06g0205600,Os03g0278900,Os03g0226400,Os02g0788800,Os03g0654400,Os12g0638700,Os02g0629200,Os02g0666200,Os04g0617600,Os12g0438600,Os02g0823100,Os05g0409500,Os07g0103100,Os07g0102100,Os07g0100…
GO:0009084	glutamine family amino acid biosynthetic process	biological_process	0.0010599	0.026274	11	3281	28	23437	7	Os03g0617900,Os03g0279400,Os01g0682001,Os02g0704800,Os03g0643300,Os12g0235800,Os03g0305500	4	Os05g0555600,Os07g0658400,Os03g0223400,Os04g0659100
GO:1901701	cellular response to oxygen-containing compound	biological_process	0.0010649	0.026325	63	3281	298	23437	41	Os03g0180900,Os02g0551100,Os01g0276700,Os04g0457800,Os12g0555200,Os07g0161600,Os01g0194300,Os12g0586100,Os02g0126400,Os08g0135400,Os03g0189400,Os02g0807000,Os07g0181000,Os10g0517500,Os08g0519700,Os03g0672300,Os02g0738400,Os01g0826400,Os04g0395800,Os04g0631100,Os05g0516900,Os12g0145700,Os08g0342300,Os11g0210300,Os12g0555500,Os09g0363600,Os07g0409900,Os03g0300400,Os10g0392400,Os07g0568600,Os02g0713…	22	Os06g0601000,Os01g0874900,Os03g0738400,Os05g0586200,Os07g0686500,Os05g0429000,Os11g0216900,Os08g0524100,Os03g0232600,Os09g0114500,Os02g0255500,Os11g0210600,Os10g0159800,Os03g0366200,Os02g0766700,Os03g0219200,Os07g0619800,Os07g0657900,Os01g0718300,Os01g0897600,Os02g0815500,Os10g0539600
GO:0042430	indole-containing compound metabolic process	biological_process	0.0010804	0.026635	15	3281	45	23437	14	Os03g0264400,Os03g0285800,Os01g0178000,Os08g0320400,Os08g0140300,Os09g0255400,Os07g0182100,Os02g0266000,Os08g0157500,Os03g0126000,Os03g0760000,Os06g0632200,Os04g0463500,Os08g0135900	1	Os05g0481000
GO:0009636	response to toxic substance	biological_process	0.0010836	0.026641	49	3281	228	23437	27	Os02g0635000,Os04g0647800,Os06g0547400,Os03g0235000,Os04g0688100,Os06g0727200,Os03g0189400,Os02g0240100,Os06g0665800,Os01g0962700,Os03g0358100,Os02g0637700,Os04g0688600,Os07g0677200,Os07g0676900,Os01g0963000,Os12g0448900,Os04g0651000,Os04g0434800,Os07g0677500,Os10g0109600,Os11g0210300,Os09g0538600,Os02g0635200,Os02g0813500,Os04g0688300,Os02g0713400	22	Os01g0675100,Os07g0694700,Os05g0116100,Os04g0602100,Os07g0657900,Os03g0284600,Os08g0549100,Os02g0815500,Os06g0196300,Os02g0553200,Os03g0131200,Os02g0537700,Os02g0192700,Os02g0129800,Os01g0294700,Os09g0567300,Os11g0210600,Os10g0159800,Os10g0509401,Os03g0163300,Os01g0378100,Os03g0219200
GO:0003978	UDP-glucose 4-epimerase activity	molecular_function	0.0011377	0.027857	6	3281	10	23437	2	Os09g0323000,Os04g0618200	4	Os05g0595100,Os07g0212200,Os08g0374800,Os12g0420200
GO:0016072	rRNA metabolic process	biological_process	0.0011393	0.027857	49	3281	226	23437	35	Os10g0456900,Os02g0534800,Os01g0924800,Os01g0860300,Os03g0297100,Os04g0349500,Os03g0195200,Os09g0507800,Os12g0124200,Os12g0279000,Os02g0114700,Os07g0600400,Os01g0104800,Os03g0833700,Os03g0151700,Os11g0266000,Os04g0620700,Os07g0647900,Os09g0551300,Os02g0503400,Os03g0345200,Os10g0183900,Os10g0437200,Os04g0683100,Os08g0326400,Os02g0321900,Os11g0127900,Os03g0402400,Os10g0411700,Os03g0182600,Os02g0162…	14	Os02g0754100,Os07g0158300,Os02g0739000,Os07g0168000,Os03g0844900,Os02g0766000,Os03g0157800,Os02g0122900,Os05g0388500,Os03g0769100,Os01g0841800,Os01g0973400,Os03g0425000,Os08g0557100
GO:0032101	regulation of response to external stimulus	biological_process	0.0011447	0.027905	17	3281	55	23437	9	Os01g0884300,Os03g0270000,Os04g0457800,Os01g0194300,Os10g0467600,Os09g0417800,Os02g0327000,Os03g0172000,Os01g0134700	8	Os05g0496200,Os05g0390100,Os08g0159500,Os05g0586200,Os01g0390900,Os04g0401000,Os02g0499000,Os01g0897600
GO:1901071	glucosamine-containing compound metabolic process	biological_process	0.0011475	0.027905	10	3281	25	23437	6	Os04g0493400,Os05g0399300,Os06g0726200,Os08g0522500,Os04g0494100,Os10g0542900	4	Os02g0594900,Os02g0595100,Os04g0477500,Os03g0132900
GO:0016122	xanthophyll metabolic process	biological_process	0.0011631	0.02821	6	3281	10	23437	0		6	Os04g0448900,Os07g0168000,Os04g0379700,Os09g0570400,Os12g0640600,Os01g0581300
GO:0009605	response to external stimulus	biological_process	0.0011746	0.028413	89	3281	451	23437	55	Os04g0457800,Os08g0538300,Os01g0194300,Os10g0542900,Os03g0285800,Os10g0467600,Os08g0485400,Os01g0686800,Os02g0738400,Os07g0597200,Os11g0592100,Os04g0631100,Os05g0399300,Os03g0794500,Os11g0592200,Os07g0159500,Os07g0485100,Os03g0772600,Os09g0417800,Os03g0643300,Os03g0172000,Os12g0448900,Os03g0738600,Os01g0134700,Os02g0712700,Os02g0181300,Os07g0150700,Os04g0543900,Os07g0170100,Os02g0736400,Os08g0459…	34	Os06g0601000,Os07g0168000,Os06g0498400,Os05g0506000,Os01g0279700,Os05g0557400,Os05g0387200,Os01g0882500,Os11g0106700,Os08g0524100,Os06g0493600,Os05g0390100,Os10g0189100,Os01g0390900,Os04g0304200,Os02g0499000,Os06g0205600,Os05g0110300,Os11g0595200,Os05g0586200,Os04g0401000,Os07g0176900,Os05g0496200,Os07g0570700,Os08g0382400,Os07g0695100,Os08g0159500,Os12g0106000,Os11g0621500,Os11g0216300,Os01g0897…
GO:0047134	protein-disulfide reductase activity	molecular_function	0.0011928	0.028774	6	3281	11	23437	2	Os04g0430800,Os03g0405500	4	Os04g0530600,Os04g0676100,Os06g0320000,Os12g0188700
GO:0009640	photomorphogenesis	biological_process	0.0011972	0.028803	11	3281	29	23437	3	Os03g0374100,Os01g0202500,Os12g0209200	8	Os09g0527900,Os04g0493000,Os08g0249000,Os05g0586200,Os02g0729400,Os02g0606200,Os05g0204600,Os05g0552100
GO:0015318	inorganic molecular entity transmembrane transporter activity	molecular_function	0.001201	0.028818	135	3281	734	23437	51	Os07g0106200,Os01g0825800,Os02g0518100,Os07g0666900,Os08g0323700,Os06g0250600,Os01g0852200,Os04g0490600,Os03g0150600,Os01g0133400,Os10g0573800,Os03g0411800,Os06g0142700,Os04g0509600,Os06g0665800,Os04g0659800,Os07g0553700,Os01g0623200,Os03g0721400,Os07g0559700,Os08g0206400,Os09g0297400,Os08g0127100,Os04g0529800,Os03g0817200,Os02g0191300,Os01g0597600,Os03g0218400,Os06g0210500,Os06g0644700,Os09g0448…	84	Os09g0376900,Os03g0700800,Os03g0823100,Os12g0225200,Os03g0574900,Os04g0201800,Os03g0251500,Os05g0148600,Os10g0554200,Os09g0541000,Os01g0837800,Os05g0594700,Os01g0212400,Os06g0625900,Os07g0150100,Os01g0172100,Os10g0148400,Os04g0559700,Os02g0593500,Os01g0279700,Os02g0498300,Os07g0662800,Novel01685,Os02g0245800,Os11g0432400,Os06g0493600,Os06g0103800,Os03g0684400,Os02g0608900,Os12g0582800,Os03g029680…
GO:0005623	obsolete cell	cellular_component	0.0012103	0.028962	70	3281	354	23437	30	Os05g0120700,Os02g0813500,Os02g0774100,Os06g0653900,Os03g0261900,Os10g0482900,Os03g0283800,Os11g0199200,Os07g0684100,Os10g0578000,Os02g0673600,Os06g0224200,Os04g0567700,Os09g0451500,Os04g0430800,Os04g0432500,Os03g0397400,Os06g0659500,Os04g0244400,Os03g0405500,Os08g0395300,Os06g0665900,Os01g0337900,Os08g0323700,Os05g0187100,Os07g0666900,Os01g0174900,Os05g0475300,Os12g0207300,Os05g0156700	40	Os06g0103800,Os11g0106700,Os04g0530600,Os01g0940100,Os07g0694000,Os07g0657900,Os03g0311300,Os12g0538700,Os03g0226400,Os06g0196300,Os01g0742500,Os12g0638700,Os04g0676100,Os09g0553900,Os12g0188700,Os12g0538600,Os02g0192700,Os01g0958100,Os07g0476900,Os06g0638100,Os01g0692300,Os03g0163300,Os03g0251500,Os05g0148600,Os01g0212400,Os12g0106000,Os01g0837800,Os04g0629500,Os02g0567100,Os02g0314300,Os01g0200…
GO:0044267	cellular protein metabolic process	biological_process	0.0012268	0.029282	627	3281	4019	23437	402	Os04g0616500,Os12g0508300,Os02g0644000,Os03g0300400,Os03g0756000,Os02g0634500,Os05g0130100,Os03g0345200,Os06g0508700,Os01g0548600,Os01g0858900,Os01g0896700,Os05g0409300,Os01g0896800,Os08g0538300,Os03g0107700,Os03g0721200,Os01g0629900,Os08g0493900,Os02g0814700,Os04g0633300,Os01g0616500,Os09g0279100,Novel00414,Os03g0139100,Os01g0124100,Os08g0343000,Os02g0628800,Os09g0551000,Os11g0264200,Os05g016020…	225	Os01g0559600,Os11g0657100,Os03g0125600,Os10g0362300,Os04g0459900,Os01g0743400,Os03g0283100,Os03g0130900,Os03g0122200,Os04g0660500,Os07g0628700,Os04g0684800,Os12g0182700,Os05g0136200,Os03g0232600,Os06g0705100,Os03g0717700,Os01g0921300,Os01g0846300,Os01g0120300,Os02g0137200,Os06g0142500,Os01g0769700,Os06g0110100,Os10g0561900,Os05g0388500,Os12g0631200,Os02g0259600,Os03g0844100,Os02g0666300,Os02g0617…
GO:0015605	organophosphate ester transmembrane transporter activity	molecular_function	0.0012327	0.029344	10	3281	24	23437	7	Os08g0344600,Os05g0392700,Os08g0187800,Os09g0297400,Os02g0226300,Os02g0718900,Os05g0302700	3	Os01g0172100,Os05g0170950,Os06g0604500
GO:0003755	peptidyl-prolyl cis-trans isomerase activity	molecular_function	0.0012409	0.029423	18	3281	62	23437	8	Os01g0915800,Os06g0216800,Os06g0708500,Os01g0563000,Os11g0148300,Os07g0476500,Os09g0501850,Os08g0559400	10	Os05g0458100,Os07g0133700,Os02g0760300,Os08g0541400,Os07g0565600,Os01g0894700,Os02g0121300,Os08g0382400,Os02g0751600,Os05g0103200
GO:0016868	intramolecular transferase activity, phosphotransferases	molecular_function	0.0012435	0.029423	7	3281	13	23437	4	Os01g0817700,Os04g0682300,Os04g0102500,Os07g0195400	3	Os10g0189100,Os06g0476200,Os03g0712700
GO:0004758	serine C-palmitoyltransferase activity	molecular_function	0.0012516	0.029423	5	3281	7	23437	5	Os11g0516000,Os01g0928800,Os10g0189600,Os02g0806900,Os03g0252800	0
GO:0016454	C-palmitoyltransferase activity	molecular_function	0.0012516	0.029423	5	3281	7	23437	5	Os03g0252800,Os02g0806900,Os01g0928800,Os10g0189600,Os11g0516000	0
GO:0015969	guanosine tetraphosphate metabolic process	biological_process	0.0012557	0.029423	5	3281	7	23437	1	Os09g0442600	4	Os02g0699400,Os03g0340900,Os05g0161500,Os08g0457600
GO:0034035	purine ribonucleoside bisphosphate metabolic process	biological_process	0.0012557	0.029423	5	3281	7	23437	1	Os09g0442600	4	Os02g0699400,Os03g0340900,Os05g0161500,Os08g0457600
GO:0035999	tetrahydrofolate interconversion	biological_process	0.0012596	0.029439	6	3281	10	23437	1	Os03g0815200	5	Os05g0150800,Os01g0874900,Os05g0429000,Os07g0578600,Os03g0738400
GO:0090407	organophosphate biosynthetic process	biological_process	0.0012674	0.029544	64	3281	313	23437	39	Os03g0113100,Os09g0553600,Os01g0723600,Os12g0236400,Os03g0313600,Os03g0780500,Os03g0130400,Os02g0778400,Os01g0951400,Os02g0123600,Os04g0119400,Os02g0127700,Os12g0600400,Os10g0578900,Os07g0577700,Os05g0367400,Os05g0349200,Os12g0290150,Os03g0645100,Os06g0142700,Os01g0959800,Os02g0525900,Os06g0207000,Os02g0134400,Os06g0617800,Os02g0625500,Os02g0523800,Os03g0699300,Os01g0957000,Os01g0789100,Os01g0654…	25	Os03g0278900,Os03g0736600,Os01g0703400,Novel00821,Os02g0179100,Os03g0731900,Os07g0513000,Os09g0535000,Os07g0167100,Os01g0695300,Os07g0168000,Os01g0101700,Os05g0548900,Os10g0524100,Os06g0109600,Os03g0283600,Os05g0408900,Os08g0288200,Os01g0106900,Os03g0689100,Os06g0204400,Os03g0284500,Os11g0191400,Os10g0464400,Os02g0750100
GO:0006950	response to stress	biological_process	0.001273	0.029562	287	3281	1723	23437	155	Os03g0180900,Os11g0592000,Os03g0218400,Os10g0580900,Os04g0434800,Os08g0508800,Os07g0409900,Os02g0713400,Os04g0432500,Os10g0542800,Os03g0276500,Os02g0327000,Os06g0659500,Os07g0188800,Os09g0454600,Os12g0437800,Os02g0629400,Os07g0687700,Os07g0541400,Os11g0199200,Os01g0615100,Os04g0517100,Os12g0630200,Os02g0633400,Os11g0592100,Os04g0631100,Os03g0315400,Os06g0663600,Os10g0147200,Novel01314,Os12g055530…	132	Os06g0320500,Os02g0669100,Os05g0110300,Os11g0595200,Os05g0586200,Os01g0135900,Os01g0893400,Os09g0394900,Os07g0448800,Os01g0166800,Os08g0549100,Os01g0897600,Os03g0131200,Os03g0412900,Os05g0460000,Os01g0840100,Os02g0823100,Os10g0330000,Os02g0527300,Novel00377,Os04g0659100,Os01g0882500,Os01g0798500,Os03g0218500,Os05g0148700,Os02g0666300,Os02g0259600,Os05g0390100,Os07g0583200,Os06g0110100,Os10g050900…
GO:0032870	cellular response to hormone stimulus	biological_process	0.0012847	0.029562	82	3281	416	23437	46	Os01g0826400,Os02g0164900,Os02g0738400,Os05g0516900,Os04g0457800,Os01g0276700,Os03g0440900,Os02g0551100,Os02g0807000,Os01g0741900,Os01g0194300,Os12g0586100,Os08g0203100,Os12g0555300,Os06g0335500,Os02g0181300,Os12g0555000,Os12g0145700,Os10g0392400,Os07g0568600,Os03g0300400,Os09g0363600,Os03g0672300,Os12g0613700,Os05g0257100,Os07g0181000,Os10g0468500,Os04g0395800,Os07g0161600,Os12g0555200,Os05g0261…	36	Os05g0563400,Os01g0675700,Os01g0919800,Os11g0523800,Os06g0601000,Os06g0587900,Os01g0178500,Os01g0718300,Os10g0362300,Os10g0539600,Os02g0141100,Os08g0203300,Os07g0685700,Os08g0109400,Os02g0766700,Os03g0366200,Os01g0190300,Os07g0182400,Os03g0717700,Os05g0230700,Os03g0700800,Os02g0557800,Os11g0216900,Os06g0685700,Os01g0743800,Os05g0586200,Os06g0183100,Os07g0619800,Os01g0904700,Os03g0773700,Os01g0897…
GO:0046292	formaldehyde metabolic process	biological_process	0.0012879	0.029562	6	3281	10	23437	3	Os11g0210300,Os03g0189400,Os02g0637700	3	Os02g0815500,Os10g0159800,Os11g0210600
GO:0046294	formaldehyde catabolic process	biological_process	0.0012879	0.029562	6	3281	10	23437	3	Os02g0637700,Os11g0210300,Os03g0189400	3	Os10g0159800,Os11g0210600,Os02g0815500
GO:0110095	cellular detoxification of aldehyde	biological_process	0.0012879	0.029562	6	3281	10	23437	3	Os02g0637700,Os11g0210300,Os03g0189400	3	Os11g0210600,Os10g0159800,Os02g0815500
GO:0110096	cellular response to aldehyde	biological_process	0.0012879	0.029562	6	3281	10	23437	3	Os11g0210300,Os03g0189400,Os02g0637700	3	Os02g0815500,Os10g0159800,Os11g0210600
GO:0004022	alcohol dehydrogenase (NAD+) activity	molecular_function	0.0012991	0.029669	6	3281	10	23437	3	Os03g0189400,Os11g0210300,Os02g0637700	3	Os02g0815500,Os11g0210600,Os10g0159800
GO:0018455	alcohol dehydrogenase [NAD(P)+] activity	molecular_function	0.0012991	0.029669	6	3281	10	23437	3	Os02g0637700,Os11g0210300,Os03g0189400	3	Os10g0159800,Os11g0210600,Os02g0815500
GO:0019538	protein metabolic process	biological_process	0.0013115	0.029875	694	3281	4471	23437	428	Os12g0443700,Os11g0180200,Os09g0258600,Os03g0773150,Os03g0182700,Os07g0537900,Os09g0372800,Os05g0550000,Os08g0559400,Os08g0389700,Os01g0615050,Os03g0200500,Os01g0374900,Os05g0486200,Os01g0822200,Os03g0374100,Os03g0565500,Os04g0487200,Os06g0134000,Os05g0459900,Os02g0712700,Os09g0478500,Os10g0508400,Os06g0605900,Os07g0450000,Os05g0558900,Os08g0535400,Os07g0167000,Os08g0156800,Os07g0537600,Os03g0577…	266	Os01g0720500,Os03g0729000,Os08g0546700,Os05g0481100,Os09g0346500,Os03g0823400,Os03g0401100,Os12g0163800,Os11g0145400,Os01g0960400,Os12g0485000,Os05g0116100,Os05g0425700,Os03g0319400,Os02g0595700,Os12g0297500,Os04g0632100,Novel00467,Os09g0420800,Os06g0165500,Os01g0775100,Os07g0562700,Os04g0457000,Os03g0426900,Os07g0613500,Os11g0592800,Os05g0592100,Os02g0189000,Os01g0725800,Os03g0265400,Os01g027890…
GO:0016701	oxidoreductase activity, acting on single donors with incorporation of molecular oxygen	molecular_function	0.0013389	0.030335	19	3281	65	23437	11	Os12g0448900,Os03g0738600,Os08g0509100,Os08g0485400,Os02g0168100,Os06g0561000,Os10g0419400,Os08g0508800,Os03g0146400,Os03g0700700,Os02g0792800	8	Os05g0304600,Os10g0419500,Os12g0640600,Os02g0194700,Os01g0190000,Os12g0559200,Os02g0704000,Os10g0567400
GO:0005372	water transmembrane transporter activity	molecular_function	0.0013436	0.030335	9	3281	22	23437	0		9	Os03g0146100,Os02g0823100,Os09g0541000,Os01g0975900,Os07g0448800,Os02g0666200,Os02g0629200,Os06g0336200,Os04g0559700
GO:0015250	water channel activity	molecular_function	0.0013436	0.030335	9	3281	22	23437	0		9	Os07g0448800,Os09g0541000,Os02g0823100,Os01g0975900,Os03g0146100,Os04g0559700,Os06g0336200,Os02g0629200,Os02g0666200
GO:0007623	circadian rhythm	biological_process	0.0013461	0.030335	12	3281	33	23437	3	Os06g0727200,Os02g0618200,Os11g0547000	9	Os01g0281100,Os03g0131200,Os01g0498200,Os03g0387900,Os11g0621500,Os04g0304200,Os05g0512200,Os01g0182600,Os05g0291700
GO:0046185	aldehyde catabolic process	biological_process	0.0013485	0.030335	8	3281	17	23437	3	Os03g0189400,Os02g0637700,Os11g0210300	5	Os10g0159800,Os11g0210600,Os09g0516600,Os02g0815500,Os08g0191700
GO:0009165	nucleotide biosynthetic process	biological_process	0.0013867	0.031116	37	3281	162	23437	27	Os12g0616900,Os02g0127700,Os04g0119400,Os01g0300200,Os06g0325500,Os02g0606800,Os03g0130400,Os02g0778400,Os01g0951400,Os12g0236400,Os02g0134400,Os06g0617800,Os02g0625500,Os03g0313600,Os03g0780500,Os01g0957000,Os03g0699300,Os01g0654100,Os07g0624700,Os05g0349200,Os03g0645100,Os12g0290150,Os06g0142700,Os02g0525900,Os09g0553600,Os01g0723600,Os06g0207000	10	Os02g0750100,Os02g0179100,Os11g0191400,Os07g0513000,Os10g0464400,Os07g0167100,Os03g0278900,Os06g0109600,Os08g0288200,Os03g0736600
GO:0008250	oligosaccharyltransferase complex	cellular_component	0.001391	0.031135	5	3281	8	23437	5	Os04g0397000,Os01g0911200,Os05g0486200,Os05g0301500,Os07g0209000	0
GO:0006536	glutamate metabolic process	biological_process	0.0014365	0.032074	10	3281	25	23437	7	Os04g0543900,Os03g0236200,Os01g0760600,Os10g0550900,Os03g0643300,Os01g0682001,Os03g0794500	3	Os08g0465800,Os05g0555600,Os07g0658400
GO:0098542	defense response to other organism	biological_process	0.0014507	0.03231	60	3281	286	23437	42	Os03g0270000,Os06g0726200,Os01g0884300,Os05g0399300,Os10g0580900,Os03g0146400,Os03g0772600,Os09g0417800,Os11g0592200,Os01g0748900,Os07g0159500,Os07g0409900,Os03g0172000,Os12g0448900,Os03g0721200,Os03g0643300,Os02g0327000,Os03g0748900,Os10g0542800,Os05g0112000,Os07g0541400,Os07g0687700,Os01g0134700,Os02g0712700,Os02g0629400,Os02g0181300,Os04g0457800,Os10g0542900,Os03g0285800,Os10g0467600,Os11g0592…	18	Os08g0382400,Os05g0390100,Os05g0496200,Os07g0570700,Os01g0390900,Os08g0159500,Os02g0499000,Os04g0234600,Os03g0132900,Os01g0897600,Os06g0601000,Os05g0110300,Os11g0595200,Os05g0586200,Os04g0401000,Os07g0176900,Os05g0557400,Os01g0882500
GO:0031348	negative regulation of defense response	biological_process	0.0014867	0.033031	8	3281	17	23437	4	Os03g0270000,Os01g0194300,Os10g0467600,Os09g0417800	4	Os05g0390100,Os08g0159500,Os05g0586200,Os01g0390900
GO:0010675	regulation of cellular carbohydrate metabolic process	biological_process	0.0014988	0.033216	8	3281	17	23437	2	Os03g0133300,Os11g0547000	6	Os07g0657900,Os05g0506000,Os07g0168000,Os05g0121600,Os01g0101700,Os02g0135900
GO:0016836	hydro-lyase activity	molecular_function	0.0015161	0.033472	22	3281	80	23437	18	Os10g0167300,Os02g0635000,Os02g0274100,Os07g0182100,Os04g0406600,Os08g0135900,Os06g0632200,Os05g0529200,Os02g0635200,Os03g0337900,Os08g0423500,Os08g0470200,Os08g0225000,Os01g0375200,Os02g0218700,Os09g0375000,Os03g0136900,Os03g0225900	4	Os03g0100200,Os04g0671700,Os01g0639900,Os04g0412500
GO:0015035	protein disulfide oxidoreductase activity	molecular_function	0.0015177	0.033472	19	3281	75	23437	10	Os06g0659500,Os02g0774100,Os04g0244400,Os06g0665900,Os04g0527700,Os03g0733800,Os06g0224200,Os01g0174900,Os10g0482900,Os04g0430800	9	Os04g0629500,Os12g0538700,Os02g0567100,Os12g0188700,Os12g0538600,Os04g0668800,Os07g0476900,Os04g0530600,Os04g0676100
GO:0006544	glycine metabolic process	biological_process	0.0015261	0.033536	7	3281	14	23437	0		7	Os05g0429000,Os10g0516100,Os03g0738400,Os06g0611900,Os04g0623800,Os01g0711400,Os01g0874900
GO:0043169	cation binding	molecular_function	0.0015281	0.033536	466	3281	2909	23437	236	Os02g0632500,Os07g0245100,Os09g0561500,Os10g0512400,Os02g0749300,Os04g0581100,Os04g0390100,Os10g0497800,Os10g0577600,Os12g0434400,Os01g0337100,Os07g0188800,Os02g0327000,Os03g0809300,Os08g0189400,Os08g0507100,Os11g0642800,Os07g0409900,Os02g0180000,Os04g0573900,Os08g0508800,Os04g0434800,Os10g0525000,Os12g0209200,Os06g0569500,Os01g0292900,Os10g0419400,Os03g0171900,Os03g0152000,Os06g0298200,Os05g0149…	230	Os06g0141200,Os06g0254300,Os09g0394900,Os04g0476800,Os11g0151700,Os02g0830100,Os10g0419500,Os05g0358500,Os08g0167800,Os07g0578600,Os01g0893400,Os01g0192300,Os06g0694500,Os01g0894600,Os05g0110300,Os03g0655400,Os10g0546600,Os03g0131200,Os08g0549100,Os12g0190200,Os09g0268600,Os01g0200700,Os03g0712700,Os07g0544800,Os03g0332100,Os01g0600900,Os03g0121800,Os03g0178100,Os07g0252400,Os03g0685000,Os01g0149…
GO:0006820	anion transport	biological_process	0.0015401	0.033717	63	3281	301	23437	34	Os02g0738400,Os07g0553700,Os02g0718900,Os02g0101000,Os01g0749900,Os04g0565500,Os02g0173800,Os06g0210500,Os05g0100600,Os06g0644700,Os03g0817200,Os01g0825800,Os02g0191300,Os07g0666900,Os01g0597600,Os03g0724100,Os08g0323700,Os02g0226300,Os04g0659800,Os05g0302700,Os06g0593100,Novel01202,Os03g0114800,Os10g0573800,Os09g0297400,Os03g0326000,Os08g0127100,Os06g0665000,Os08g0344600,Os09g0454600,Os08g018780…	29	Os07g0100800,Os05g0267800,Os10g0573700,Os04g0201800,Os02g0468400,Os02g0593500,Os06g0488600,Os04g0119500,Os12g0438600,Os01g0172100,Os06g0633800,Os04g0304200,Os09g0240500,Os01g0704700,Os01g0221600,Os06g0205600,Os02g0788800,Os11g0432400,Os06g0493600,Os06g0604500,Os06g0275800,Os04g0652400,Os05g0148600,Os02g0745100,Os06g0268800,Os07g0662800,Os10g0554200,Os09g0570400,Novel01685
GO:0009074	aromatic amino acid family catabolic process	biological_process	0.0015633	0.034142	9	3281	21	23437	7	Os01g0178000,Os02g0626400,Os05g0427400,Os02g0627100,Os12g0210200,Os02g0626100,Os02g0168100	2	Os02g0196800,Os04g0518400
GO:0008514	organic anion transmembrane transporter activity	molecular_function	0.0015871	0.034577	33	3281	135	23437	21	Os09g0297400,Os10g0573800,Os08g0127100,Os08g0344600,Os08g0187800,Os05g0302700,Os06g0593100,Novel01202,Os05g0392700,Os04g0565500,Os06g0644700,Os02g0718900,Os07g0553700,Os02g0101000,Os04g0490600,Os04g0659800,Os03g0817200,Os01g0825800,Os02g0191300,Os01g0597600,Os02g0226300	12	Os02g0788800,Os06g0633800,Os07g0662800,Os09g0570400,Os11g0432400,Os06g0604500,Os06g0275800,Os05g0170950,Os07g0100800,Os10g0573700,Os04g0201800,Os01g0172100
GO:0016831	carboxy-lyase activity	molecular_function	0.0016496	0.035801	22	3281	81	23437	14	Os05g0363200,Os10g0380800,Os03g0236200,Os09g0255400,Os01g0100900,Os01g0315800,Os03g0278000,Os03g0255500,Os01g0951400,Os08g0320400,Os01g0959800,Os02g0440000,Os02g0541325,Os08g0140300	8	Os01g0208700,Os03g0337600,Os04g0391900,Os12g0291100,Os12g0292400,Os12g0274700,Os08g0465800,Os12g0291400
GO:0003746	translation elongation factor activity	molecular_function	0.0016512	0.035801	13	3281	38	23437	9	Os03g0565500,Os03g0177400,Os07g0662500,Os07g0614500,Os02g0220500,Os06g0571400,Os07g0191700,Os03g0758800,Os03g0406200	4	Os04g0538100,Os04g0538166,Os12g0541500,Os02g0595700
GO:0004176	ATP-dependent peptidase activity	molecular_function	0.0016553	0.035804	10	3281	25	23437	3	Os02g0634500,Os07g0689300,Os02g0293500	7	Os06g0725900,Os02g0564400,Os06g0229066,Os05g0592100,Os06g0669400,Os04g0466100,Os06g0136800
GO:0019363	pyridine nucleotide biosynthetic process	biological_process	0.0017247	0.037214	7	3281	14	23437	5	Os02g0606800,Os09g0553600,Os02g0134400,Os12g0290150,Os01g0957000	2	Os11g0191400,Os07g0167100
GO:0006807	nitrogen compound metabolic process	biological_process	0.0018362	0.039526	1301	3281	8656	23437	770	Os03g0565500,Os05g0459900,Os05g0474800,Os02g0127700,Os03g0200500,Os08g0389700,Os05g0486200,Os09g0372800,Os01g0850100,Novel01269,Os03g0291500,Os08g0386200,Os08g0140300,Os03g0182700,Os11g0180200,Os09g0258600,Novel00307,Os02g0603600,Os03g0359700,Os08g0535400,Os08g0156800,Os07g0537600,Os03g0577000,Os02g0720600,Os10g0508400,Os06g0605900,Os07g0450000,Os01g0300200,Os12g0486900,Os01g0916600,Os07g0538700,…	531	Os01g0960400,Os05g0116100,Os05g0425700,Os03g0823400,Os05g0506000,Os01g0720500,Os07g0545800,Os07g0613500,Os11g0592800,Os05g0592100,Os07g0562700,Os04g0457000,Os12g0297500,Os09g0420800,Novel00467,Os06g0165500,Os03g0319400,Os05g0533500,Os01g0227200,Os03g0563300,Os06g0348800,Os02g0747600,Os04g0475200,Os03g0265400,Os11g0191400,Os03g0100200,Os05g0496200,Os07g0685000,Os08g0382400,Os05g0555600,Os08g028820…
GO:0016840	carbon-nitrogen lyase activity	molecular_function	0.0018445	0.03961	13	3281	40	23437	9	Os02g0626400,Os02g0627100,Os05g0427400,Os11g0139900,Os03g0313600,Os03g0854000,Os03g0305500,Os03g0713000,Os02g0626100	4	Os02g0465900,Os04g0448600,Os07g0614000,Os04g0518400
GO:0070180	large ribosomal subunit rRNA binding	molecular_function	0.001852	0.039678	6	3281	12	23437	5	Os03g0139100,Os10g0466700,Os02g0814700,Os02g0699600,Os04g0598200	1	Os03g0122200
GO:0098754	detoxification	biological_process	0.0018654	0.039868	47	3281	222	23437	25	Os12g0448900,Os01g0963000,Os07g0676900,Os02g0637700,Os04g0688600,Os07g0677200,Os03g0358100,Os01g0962700,Os04g0651000,Os09g0538600,Os11g0210300,Os07g0677500,Os10g0109600,Os04g0434800,Os02g0713400,Os04g0688300,Os02g0813500,Os02g0635200,Os06g0547400,Os02g0635000,Os04g0688100,Os03g0235000,Os03g0189400,Os02g0240100,Os06g0727200	22	Os03g0284600,Os07g0657900,Os03g0131200,Os02g0553200,Os02g0537700,Os02g0815500,Os06g0196300,Os08g0549100,Os09g0567300,Os01g0294700,Os02g0129800,Os02g0192700,Os01g0378100,Os03g0219200,Os03g0163300,Os10g0509401,Os11g0210600,Os10g0159800,Os07g0694700,Os01g0675100,Os04g0602100,Os05g0116100
GO:0006109	regulation of carbohydrate metabolic process	biological_process	0.0018845	0.040181	9	3281	22	23437	2	Os11g0547000,Os03g0133300	7	Os02g0135900,Os05g0121600,Os01g0101700,Os01g0303000,Os07g0168000,Os05g0506000,Os07g0657900
GO:0019321	pentose metabolic process	biological_process	0.0018929	0.040266	9	3281	21	23437	6	Os01g0665400,Os01g0315800,Os05g0363200,Os03g0320100,Os03g0278000,Os09g0505700	3	Os12g0128700,Os03g0169100,Os11g0132600
GO:0016307	phosphatidylinositol phosphate kinase activity	molecular_function	0.0019023	0.040371	9	3281	21	23437	3	Os08g0104700,Os06g0259000,Novel01217	6	Os08g0428900,Os02g0822500,Os03g0701800,Os04g0691900,Os03g0399532,Os07g0658700
GO:0008135	translation factor activity, RNA binding	molecular_function	0.0019573	0.041369	33	3281	140	23437	23	Os07g0614500,Os03g0177400,Os03g0406200,Os07g0681000,Os05g0104800,Os07g0167000,Os07g0191700,Os03g0758800,Os07g0662500,Os04g0103200,Os03g0565500,Os06g0701100,Os02g0146600,Os05g0227700,Os10g0467600,Os12g0147500,Os01g0229100,Os05g0256000,Os02g0220500,Os03g0702800,Os07g0222300,Os03g0182700,Os06g0571400	10	Os05g0575300,Os04g0538166,Os03g0249200,Os11g0657100,Os08g0553800,Os02g0595700,Os02g0794400,Os06g0597400,Os04g0538100,Os12g0541500
GO:0006559	L-phenylalanine catabolic process	biological_process	0.0019632	0.041369	7	3281	14	23437	5	Os02g0626400,Os12g0210200,Os02g0627100,Os05g0427400,Os02g0626100	2	Os02g0196800,Os04g0518400
GO:1902222	erythrose 4-phosphate/phosphoenolpyruvate family amino acid catabolic process	biological_process	0.0019632	0.041369	7	3281	14	23437	5	Os12g0210200,Os02g0626400,Os02g0626100,Os05g0427400,Os02g0627100	2	Os02g0196800,Os04g0518400
GO:0009123	nucleoside monophosphate metabolic process	biological_process	0.001997	0.041818	18	3281	62	23437	14	Os03g0780500,Os06g0617800,Os12g0515600,Os02g0625500,Os03g0313600,Os02g0127700,Os12g0236400,Os07g0624700,Os03g0699300,Os03g0130400,Os02g0778400,Os03g0113100,Os05g0349200,Os01g0951400	4	Os06g0109600,Os02g0179100,Os10g0464400,Os08g0288200
GO:0005977	glycogen metabolic process	biological_process	0.0019984	0.041818	9	3281	21	23437	0		9	Os03g0735000,Os10g0189100,Os04g0409200,Os09g0553200,Os03g0758100,Os01g0851700,Os07g0662900,Os03g0712700,Os08g0345800
GO:0006112	energy reserve metabolic process	biological_process	0.0019984	0.041818	9	3281	21	23437	0		9	Os10g0189100,Os04g0409200,Os03g0735000,Os09g0553200,Os03g0758100,Os01g0851700,Os03g0712700,Os08g0345800,Os07g0662900
GO:0046890	regulation of lipid biosynthetic process	biological_process	0.0020444	0.042681	9	3281	22	23437	2	Os02g0673600,Os04g0567700	7	Os07g0168000,Os03g0187300,Os10g0330000,Os11g0216300,Os01g0101700,Os01g0678500,Os02g0651300
GO:0009773	photosynthetic electron transport in photosystem I	biological_process	0.0020546	0.042745	6	3281	13	23437	0		6	Os03g0267300,Os03g0857400,Os02g0744000,Os08g0526300,Os08g0566600,Os03g0158300
GO:1901575	organic substance catabolic process	biological_process	0.002057	0.042745	245	3281	1444	23437	144	Os04g0493400,Os02g0293500,Os05g0125500,Os01g0276700,Os11g0183900,Os11g0605500,Os01g0118000,Os03g0713000,Os04g0458600,Os11g0701500,Os10g0167300,Os04g0670200,Os01g0328400,Os12g0145700,Os03g0794500,Os11g0210300,Os07g0485100,Os02g0634500,Os05g0529200,Os02g0644000,Os09g0323000,Os05g0268500,Os02g0637700,Os06g0354500,Os12g0448900,Os02g0720600,Os08g0111200,Os11g0139900,Os10g0155500,Os06g0605900,Os09g0553…	101	Os01g0742500,Os06g0136800,Os07g0168000,Os08g0478800,Os05g0425700,Os01g0639900,Os03g0738400,Os01g0332800,Os06g0498400,Os02g0754100,Os04g0650700,Os02g0469600,Os03g0758100,Os06g0664300,Os01g0940100,Os08g0524100,Os07g0662900,Os05g0592100,Os04g0623800,Os09g0420800,Os12g0169600,Os09g0564000,Os06g0665500,Os11g0171300,Os03g0719300,Os01g0383700,Os06g0594100,Os02g0815500,Os01g0559600,Os01g0851700,Os01g0711…
GO:0071917	triose-phosphate transmembrane transporter activity	molecular_function	0.0020658	0.04283	5	3281	8	23437	3	Os09g0297400,Os08g0187800,Os08g0344600	2	Os05g0170950,Os01g0172100
GO:0016597	amino acid binding	molecular_function	0.0020894	0.043219	7	3281	14	23437	1	Os02g0704800	6	Os06g0245800,Os05g0429000,Os03g0738400,Os06g0611900,Os01g0874900,Os01g0711400
GO:0072511	divalent inorganic cation transport	biological_process	0.0021455	0.044277	27	3281	105	23437	12	Os03g0411800,Os05g0513400,Os03g0397400,Os03g0263700,Os03g0721400,Os06g0665800,Os03g0203700,Os05g0495600,Os12g0581600,Os05g0120700,Os08g0517200,Os02g0518100	15	Os01g0678500,Os03g0226400,Os02g0314300,Os11g0197400,Os04g0605500,Os03g0700800,Os01g0212400,Os02g0498300,Os01g0837800,Os01g0503400,Os07g0694000,Os01g0221700,Os03g0684400,Os01g0557500,Os03g0178100
GO:0002832	negative regulation of response to biotic stimulus	biological_process	0.0021633	0.044442	6	3281	11	23437	3	Os09g0417800,Os10g0467600,Os03g0270000	3	Os01g0390900,Os08g0159500,Os05g0390100
GO:0032102	negative regulation of response to external stimulus	biological_process	0.0021633	0.044442	6	3281	11	23437	3	Os09g0417800,Os03g0270000,Os10g0467600	3	Os01g0390900,Os08g0159500,Os05g0390100
GO:0005853	eukaryotic translation elongation factor 1 complex	cellular_component	0.0021909	0.044907	3	3281	3	23437	3	Os07g0614500,Os07g0662500,Os03g0406200	0
GO:0018208	peptidyl-proline modification	biological_process	0.0022119	0.045234	20	3281	75	23437	10	Os06g0708500,Os01g0563000,Os04g0346000,Os06g0216800,Os01g0915800,Os08g0559400,Os09g0501850,Os07g0476500,Os11g0148300,Os10g0497800	10	Os02g0121300,Os01g0894700,Os07g0565600,Os07g0133700,Os02g0760300,Os08g0541400,Os05g0458100,Os05g0103200,Os02g0751600,Os08g0382400
GO:0051536	iron-sulfur cluster binding	molecular_function	0.0022369	0.045537	33	3281	148	23437	15	Os03g0790700,Os04g0434300,Os02g0792800,Os08g0540100,Os02g0736400,Os01g0174900,Os12g0290150,Os03g0748700,Novel00991,Os07g0442900,Os03g0146400,Os04g0674400,Os04g0484900,Os03g0136900,Os12g0485500	18	Os03g0685000,Os08g0104600,Os03g0731900,Os07g0556200,Os05g0555300,Os06g0694500,Os01g0363300,Os03g0805600,Os05g0568100,Os05g0503300,Os02g0638300,Os07g0658400,Os01g0973400,Os08g0249000,Os11g0242400,Os10g0567400,Os05g0555600,Os11g0592800
GO:0051540	metal cluster binding	molecular_function	0.0022369	0.045537	33	3281	148	23437	15	Os01g0174900,Os02g0736400,Os08g0540100,Os02g0792800,Os04g0434300,Os03g0790700,Os03g0146400,Os03g0136900,Os12g0485500,Os04g0484900,Os04g0674400,Novel00991,Os07g0442900,Os12g0290150,Os03g0748700	18	Os05g0568100,Os03g0805600,Os01g0363300,Os06g0694500,Os05g0555300,Os08g0104600,Os03g0731900,Os07g0556200,Os03g0685000,Os11g0592800,Os11g0242400,Os08g0249000,Os10g0567400,Os05g0555600,Os07g0658400,Os02g0638300,Os01g0973400,Os05g0503300
GO:0005342	organic acid transmembrane transporter activity	molecular_function	0.0022852	0.046312	27	3281	107	23437	16	Os02g0101000,Os07g0553700,Os04g0490600,Novel01202,Os04g0565500,Os10g0573800,Os09g0297400,Os08g0187800,Os06g0644700,Os08g0344600,Os08g0127100,Os01g0597600,Os02g0191300,Os01g0825800,Os03g0817200,Os04g0659800	11	Os07g0100800,Os10g0573700,Os04g0201800,Os06g0633800,Os05g0170950,Os02g0788800,Os11g0432400,Os06g0275800,Os01g0172100,Os09g0570400,Os07g0662800
GO:0046943	carboxylic acid transmembrane transporter activity	molecular_function	0.0022852	0.046312	27	3281	107	23437	16	Os08g0187800,Os06g0644700,Os08g0344600,Os08g0127100,Os09g0297400,Os10g0573800,Os04g0565500,Os04g0490600,Novel01202,Os07g0553700,Os02g0101000,Os04g0659800,Os01g0597600,Os02g0191300,Os03g0817200,Os01g0825800	11	Os02g0788800,Os05g0170950,Os10g0573700,Os04g0201800,Os06g0633800,Os07g0100800,Os01g0172100,Os09g0570400,Os07g0662800,Os06g0275800,Os11g0432400
GO:0016282	eukaryotic 43S preinitiation complex	cellular_component	0.0023219	0.04695	8	3281	18	23437	8	Os01g0229100,Os05g0256000,Os07g0222300,Os05g0227700,Os03g0182700,Os07g0167000,Os05g0104800,Os04g0103200	0
GO:0006662	glycerol ether metabolic process	biological_process	0.0023724	0.047755	9	3281	25	23437	3	Os02g0774100,Os06g0665900,Os04g0430800	6	Os07g0476900,Os04g0530600,Os04g0676100,Os04g0629500,Os02g0567100,Os12g0188700
GO:0018904	ether metabolic process	biological_process	0.0023724	0.047755	9	3281	25	23437	3	Os02g0774100,Os04g0430800,Os06g0665900	6	Os04g0530600,Os07g0476900,Os04g0629500,Os04g0676100,Os02g0567100,Os12g0188700
GO:0071805	potassium ion transmembrane transport	biological_process	0.0024237	0.04868	18	3281	60	23437	8	Os07g0150700,Os06g0250600,Os01g0930400,Os09g0448200,Os04g0401700,Os08g0206400,Os08g0323700,Os07g0666900	10	Os03g0574900,Os03g0337500,Os06g0625900,Os07g0102100,Os09g0563200,Os02g0245800,Os05g0148600,Os09g0376900,Os04g0613900,Os03g0575200
GO:0001732	formation of cytoplasmic translation initiation complex	biological_process	0.0024561	0.04922	9	3281	22	23437	9	Os05g0256000,Os01g0229100,Os05g0227700,Os03g0182700,Os07g0222300,Os07g0167000,Os05g0104800,Os07g0681000,Os04g0103200	0
GO:0010039	response to iron ion	biological_process	0.0024852	0.049693	6	3281	11	23437	1	Os10g0565000	5	Os11g0216900,Os12g0106000,Os11g0106700,Os01g0897600,Os04g0542200
