# Supplementary material for: Comprehensive Transcriptomic Analysis of the Molecular Mechanisms Conferring Resistance to Rice Blast in the Elite Restorer Line Fuhui2165
Source: Int J Mol Sci. 2025 Oct 19;26(20):10164. doi: 10.3390/ijms262010164 (PMC12564515; doi:10.3390/ijms262010164)
Supplement: Supplementary file 1 [file ijms-26-10164-s001.zip › Table S7.xlsx]

## Sheet: Sheet1
Table S7. Summary of Gene Ontology (GO) enrichment for differentially expressed genes (DEGs) in HHSM.
GO_accession	Description	Term_type	Over_represented_pValue	Corrected_pValue	DEG_item	DEG_list	Bg_item	Bg_list	Up	Up_Gene_names	Down	Down_Gene_names
GO:0009507	chloroplast	cellular_component	1.5053e-92	1.3545e-88	363	2116	1296	23437	57	Os06g0708500,Os08g0447000,Os09g0553600,Os03g0254800,Os06g0678200,Os11g0142500,Os02g0736400,Os07g0240300,Os09g0538600,Os12g0152700,Os07g0529600,Os01g0723600,Os02g0792800,Os08g0509100,Os08g0484500,Os06g0596300,Os03g0133300,Os04g0178300,Os09g0261300,Os02g0274100,Os04g0119400,Os01g0852200,Os12g0562100,Os08g0366000,Os08g0344600,Os02g0134400,Os07g0622200,Os04g0683700,Os04g0434800,Os09g0539100,Os10g0580…	306	Os04g0234600,Os07g0158300,Os02g0537700,Os05g0401100,Os08g0323600,Os03g0141200,Os03g0684400,Os05g0291700,Os03g0595300,Os03g0838900,Os01g0321300,Os04g0530600,Os07g0150100,Os03g0284600,Os03g0835100,Os07g0513000,Os07g0204900,Os05g0390100,Os05g0460600,Os12g0498500,Os11g0216100,Os10g0577700,Os10g0575700,Os07g0470700,Os08g0242700,Os02g0610700,Os02g0725200,Os02g0643500,Os02g0744000,Os03g0773800,Os01g0938…
GO:0009536	plastid	cellular_component	1.0745e-91	4.8342e-88	366	2116	1322	23437	58	Os11g0142500,Os02g0736400,Os08g0447000,Os09g0553600,Os06g0708500,Os03g0254800,Os06g0678200,Os01g0723600,Os02g0792800,Os07g0529600,Os07g0240300,Os09g0538600,Os12g0152700,Os03g0133300,Os04g0178300,Os09g0261300,Os08g0484500,Os06g0596300,Os08g0509100,Os12g0562100,Os01g0852200,Os08g0344600,Os02g0134400,Os08g0366000,Os07g0150700,Os04g0119400,Os02g0274100,Os04g0406600,Os04g0650800,Os03g0844700,Os12g0632…	308	Os02g0643500,Os02g0610700,Os02g0725200,Os08g0411200,Os04g0403500,Os06g0725900,Os06g0264800,Os02g0759900,Os02g0234500,Os02g0744000,Os03g0773800,Os01g0938100,Os09g0474300,Os03g0684400,Os05g0291700,Os03g0595300,Os03g0838900,Os01g0321300,Os04g0530600,Os07g0150100,Os04g0234600,Os07g0158300,Os02g0537700,Os05g0401100,Os08g0323600,Os03g0141200,Os10g0577700,Os10g0575700,Os08g0242700,Os07g0470700,Os03g0284…
GO:0009579	thylakoid	cellular_component	6.1024e-54	1.8303e-50	133	2116	353	23437	4	Os12g0152700,Os07g0529600,Os04g0668900,Os03g0844700	129	Os06g0360300,Os07g0562700,Os01g0501700,Os06g0658900,Os03g0315800,Os07g0565600,Os07g0171100,Os07g0544800,Os04g0459900,Os01g0600900,Os03g0857400,Os01g0895100,Os09g0535000,Os01g0673800,Os03g0778100,Os05g0587200,Os01g0552300,Os08g0553800,Os07g0435300,Os02g0556800,Os03g0592500,Os09g0530000,Os03g0333400,Os02g0744900,Os05g0121200,Os08g0435900,Os03g0293100,Os02g0731600,Os03g0311300,Os07g0176900,Os03g0176…
GO:0009534	chloroplast thylakoid	cellular_component	1.023e-51	1.841e-48	111	2116	254	23437	2	Os03g0844700,Os12g0152700	109	Os11g0242800,Os08g0512500,Os06g0725900,Os06g0264800,Os02g0759900,Os02g0815300,Os08g0382400,Os03g0169100,Os04g0379700,Os06g0320500,Os05g0568900,Os01g0102300,Os08g0114100,Os02g0744000,Os01g0938100,Os12g0190200,Os02g0643500,Os07g0469100,Os03g0184000,Os01g0869800,Os02g0804500,Os01g0704700,Os03g0376600,Os02g0610700,Os02g0751600,Os05g0508900,Os01g0279100,Os05g0292800,Os05g0560000,Os01g0279700,Os10g0567…
GO:0031976	plastid thylakoid	cellular_component	1.023e-51	1.841e-48	111	2116	254	23437	2	Os03g0844700,Os12g0152700	109	Os10g0567400,Os08g0242700,Os04g0457000,Os07g0470700,Os10g0575700,Os01g0279700,Os05g0560000,Os07g0513000,Os11g0216100,Os04g0659100,Os02g0729400,Os12g0189400,Os11g0595200,Os01g0929100,Os05g0291700,Os04g0691600,Os03g0176700,Os01g0805300,Os08g0288200,Os05g0401100,Os07g0558400,Os01g0798500,Os07g0158300,Os04g0658300,Os02g0764500,Os06g0264800,Os02g0759900,Os06g0725900,Os11g0242800,Os08g0512500,Os02g0744…
GO:0005737	cytoplasm	cellular_component	1.2792e-47	1.9184e-44	874	2116	6396	23437	365	Os02g0115900,Os12g0563400,Os03g0617900,Os04g0484900,Os08g0135900,Os08g0557900,Os02g0592400,Os02g0783700,Os05g0156500,Os10g0370500,Os07g0194800,Os02g0173800,Os03g0189400,Os03g0276500,Os03g0111100,Os10g0114300,Os02g0601300,Os01g0276100,Os04g0647800,Os02g0803300,Os06g0665000,Os05g0100600,Os02g0763200,Os11g0516000,Os08g0535400,Os03g0843300,Os09g0442600,Os03g0157900,Os10g0517500,Os04g0640800,Os02g0774…	509	Os03g0841900,Os12g0640600,Os11g0197400,Os02g0781400,Os10g0530500,Os11g0267000,Os03g0729000,Os01g0971400,Os09g0444200,Os02g0804500,Os03g0376600,Os07g0662900,Os09g0478100,Os01g0133500,Os10g0563600,Os04g0650700,Os02g0705100,Os11g0105750,Os03g0769100,Os08g0440900,Os07g0658400,Os04g0658300,Os09g0493600,Os01g0850900,Os01g0805300,Os01g0668000,Os05g0533500,Os05g0121200,Os12g0274700,Os08g0435900,Os07g0412…
GO:0042651	thylakoid membrane	cellular_component	1.835e-46	2.3588e-43	104	2116	251	23437	2	Os03g0844700,Os12g0152700	102	Os05g0291700,Os03g0176700,Os12g0189400,Os01g0929100,Os11g0595200,Os02g0764500,Os07g0158300,Os04g0658300,Os07g0558400,Os01g0798500,Os08g0288200,Os05g0401100,Os01g0805300,Os01g0279700,Os05g0560000,Os08g0242700,Os07g0470700,Os04g0457000,Os10g0575700,Os10g0567400,Os02g0729400,Os04g0659100,Os11g0216100,Os07g0513000,Os07g0469100,Os02g0643500,Os12g0190200,Os02g0804500,Os01g0869800,Os02g0751600,Os05g0508…
GO:0034357	photosynthetic membrane	cellular_component	2.1834e-46	2.4557e-43	109	2116	282	23437	2	Os03g0844700,Os12g0152700	107	Os11g0242800,Os07g0141400,Os08g0512500,Os06g0725900,Os06g0264800,Os02g0759900,Os03g0169100,Os08g0382400,Os06g0320500,Os05g0568900,Os02g0744000,Os01g0938100,Os03g0343900,Os08g0200300,Os12g0190200,Os02g0643500,Os07g0469100,Os08g0560900,Os01g0869800,Os02g0804500,Os01g0704700,Os03g0376600,Os02g0610700,Os02g0751600,Os05g0508900,Os01g0279100,Os05g0292800,Os05g0560000,Os01g0279700,Os10g0567400,Os10g0575…
GO:0009535	chloroplast thylakoid membrane	cellular_component	4.3375e-46	3.9029e-43	95	2116	211	23437	2	Os03g0844700,Os12g0152700	93	Os01g0704700,Os03g0376600,Os02g0751600,Os05g0508900,Os02g0610700,Os01g0279100,Os05g0292800,Os07g0469100,Os02g0643500,Os01g0869800,Os02g0804500,Os06g0320500,Os08g0382400,Os03g0169100,Os05g0568900,Os02g0744000,Os01g0938100,Os11g0242800,Os08g0512500,Os02g0759900,Os06g0264800,Os06g0725900,Os07g0158300,Os04g0658300,Os02g0764500,Os05g0401100,Os08g0288200,Os07g0558400,Os01g0798500,Os05g0291700,Os03g0176…
GO:0055035	plastid thylakoid membrane	cellular_component	4.3375e-46	3.9029e-43	95	2116	211	23437	2	Os03g0844700,Os12g0152700	93	Os11g0595200,Os01g0929100,Os12g0189400,Os03g0176700,Os05g0291700,Os08g0288200,Os05g0401100,Os01g0798500,Os07g0558400,Os04g0658300,Os07g0158300,Os02g0764500,Os10g0567400,Os10g0575700,Os08g0242700,Os07g0470700,Os04g0457000,Os05g0560000,Os01g0279700,Os07g0513000,Os11g0216100,Os04g0659100,Os02g0729400,Os01g0869800,Os02g0804500,Os02g0643500,Os07g0469100,Os01g0279100,Os05g0292800,Os01g0704700,Os03g0376…
GO:0031984	organelle subcompartment	cellular_component	9.4637e-44	7.7413e-41	142	2116	443	23437	19	Os09g0539100,Os06g0708500,Os04g0636100,Os01g0315800,Os03g0844700,Os01g0850100,Os05g0363200,Os12g0152700,Os03g0582200,Os05g0494500,Os12g0538900,Os05g0287800,Os03g0854100,Os10g0393100,Os04g0611400,Os09g0557700,Os04g0618200,Os12g0170600,Os05g0100600	123	Os07g0252400,Os07g0513000,Os11g0216100,Os04g0659100,Os01g0279700,Os10g0567400,Os04g0457000,Os08g0242700,Os07g0470700,Os10g0575700,Os07g0158300,Os05g0401100,Os08g0288200,Os07g0558400,Os01g0798500,Os05g0291700,Os01g0929100,Os08g0382400,Os05g0568900,Os08g0114100,Os02g0744000,Os01g0938100,Os08g0512500,Os06g0264800,Os02g0759900,Os07g0208500,Os06g0725900,Os02g0610700,Os01g0279100,Os05g0292800,Os07g0469…
GO:0009532	plastid stroma	cellular_component	7.3285e-39	5.4951e-36	119	2116	343	23437	16	Os04g0683700,Os08g0447000,Os04g0434800,Os03g0254800,Os09g0539100,Os02g0273100,Os02g0736400,Os04g0650800,Os04g0406600,Os03g0133300,Os04g0119400,Os12g0152700,Os03g0157900,Os02g0774100,Os07g0529600,Os03g0126000	103	Os03g0563300,Os03g0735000,Os04g0691600,Os05g0291700,Os01g0321300,Os03g0838900,Os03g0769100,Os11g0595200,Os02g0537700,Os06g0694500,Os02g0764500,Os04g0234600,Os07g0158300,Os07g0558400,Os01g0805300,Os02g0135900,Os06g0655100,Os10g0575700,Os04g0457000,Os08g0242700,Os03g0758100,Os04g0659100,Os12g0190200,Os04g0644600,Os01g0637600,Os11g0171300,Os02g0328300,Os12g0640600,Os04g0403500,Os12g0541500,Os11g0242…
GO:0044281	small molecule metabolic process	biological_process	8.9195e-38	6.1737e-35	284	2116	1411	23437	167	Os02g0736400,Os11g0142500,Os10g0140200,Os07g0170100,Os06g0564700,Os04g0458600,Os03g0337900,Os09g0553600,Os08g0447000,Os05g0392700,Os06g0133900,Os02g0168100,Os01g0654500,Os03g0254800,Os05g0438600,Os06g0678200,Os03g0794500,Os01g0723600,Os02g0625500,Os07g0529600,Os07g0529000,Os04g0682300,Novel00431,Os12g0145700,Os03g0432100,Os06g0354500,Os07g0577700,Os03g0225900,Os05g0370700,Os01g0796400,Os01g011040…	117	Os04g0403500,Os03g0773800,Os01g0874900,Os08g0524100,Os04g0530600,Os04g0234600,Os10g0503200,Os03g0712700,Os09g0294000,Os02g0167100,Os05g0460600,Os07g0513000,Os07g0152900,Os02g0179100,Os04g0669900,Os03g0267300,Os10g0516100,Os03g0197000,Os02g0704000,Os04g0354600,Os07g0630800,Os01g0639900,Os05g0102000,Os10g0189100,Os01g0106900,Os06g0665500,Os05g0116100,Os08g0374800,Os08g0191700,Os11g0171300,Os12g0615…
GO:0009570	chloroplast stroma	cellular_component	1.5125e-37	9.7208e-35	116	2116	337	23437	16	Os12g0152700,Os04g0119400,Os02g0774100,Os03g0157900,Os03g0126000,Os07g0529600,Os02g0273100,Os09g0539100,Os03g0254800,Os04g0434800,Os08g0447000,Os04g0683700,Os04g0650800,Os04g0406600,Os02g0736400,Os03g0133300	100	Os03g0315800,Os03g0426900,Os12g0292900,Os10g0189100,Os08g0485900,Os03g0118600,Os03g0129300,Os01g0924000,Os01g0600900,Os01g0682500,Os09g0346500,Os12g0297500,Os09g0535000,Os01g0895100,Os01g0106900,Os02g0117100,Os05g0503300,Os09g0327400,Os07g0171100,Os03g0308800,Os04g0676100,Os02g0197600,Os06g0360300,Os09g0296800,Os07g0562700,Os10g0571200,Os05g0358400,Os05g0575300,Os01g0323300,Os08g0435900,Os11g0216…
GO:0015979	photosynthesis	biological_process	3.2556e-34	1.953e-31	76	2116	192	23437	0		76	Os05g0508900,Os12g0292400,Os01g0279100,Os08g0560900,Os12g0190200,Os01g0869800,Os05g0568900,Os06g0320500,Os03g0169100,Os08g0200300,Os03g0343900,Os01g0938100,Os02g0744000,Os08g0512500,Os07g0141400,Os11g0242800,Os05g0480000,Os12g0271700,Os06g0725900,Os02g0764500,Os07g0558400,Os01g0798500,Os05g0401100,Os01g0805300,Os03g0563300,Os01g0321300,Os08g0440900,Os01g0358300,Os12g0189400,Os12g0291100,Os02g0638…
GO:0009941	chloroplast envelope	cellular_component	6.2444e-29	3.5117e-26	93	2116	283	23437	11	Os06g0569500,Os07g0240300,Os09g0297400,Os04g0119400,Os02g0792800,Os12g0562100,Os07g0529600,Os08g0416900,Os01g0852200,Os03g0126000,Os08g0344600	82	Os08g0440900,Os03g0769100,Os11g0595200,Os07g0150100,Os03g0735000,Os11g0105750,Os02g0705100,Os04g0691600,Os03g0684400,Os05g0291700,Os01g0321300,Os07g0558400,Os08g0288200,Os02g0764500,Os04g0234600,Os08g0242700,Os04g0457000,Os07g0470700,Os07g0100300,Os10g0567400,Os01g0730800,Os01g0279700,Os04g0659100,Os07g0204900,Os05g0390100,Os03g0835100,Os02g0129900,Os02g0804500,Os02g0475400,Os10g0546600,Os04g0644…
GO:0009526	plastid envelope	cellular_component	1.1415e-28	6.0416e-26	94	2116	290	23437	11	Os09g0297400,Os07g0240300,Os04g0119400,Os07g0529600,Os08g0416900,Os01g0852200,Os02g0792800,Os12g0562100,Os03g0126000,Os08g0344600,Os06g0569500	83	Os09g0296800,Os01g0286600,Os07g0562700,Os02g0539100,Os05g0575300,Os06g0360300,Os07g0464600,Os09g0535000,Os01g0895100,Os01g0600900,Os01g0682500,Os09g0346500,Os04g0448900,Os07g0171100,Os03g0308800,Os01g0172100,Os01g0711400,Os07g0188266,Os10g0189100,Os06g0597900,Os03g0129300,Os01g0924000,Os08g0485900,Os01g0911300,Os06g0669400,Os09g0530000,Os01g0142100,Os03g0267300,Os03g0565200,Os03g0592500,Os02g0608…
GO:0055114	oxidation-reduction process	biological_process	8.6396e-28	4.3189e-25	319	2116	1949	23437	148	Os07g0677500,Os06g0547400,Os03g0194900,Os02g0600400,Os04g0543900,Os08g0509100,Os02g0569900,Os05g0156700,Os03g0645100,Os01g0110400,Os03g0370900,Os09g0557700,Os10g0550900,Os01g0850700,Os09g0127300,Os01g0723400,Os04g0119400,Os06g0649700,Os02g0274100,Os08g0482700,Os10g0512400,Os04g0527700,Os02g0134400,Os07g0570500,Os08g0366000,Os03g0733800,Os08g0137900,Os05g0163700,Os05g0125500,Os03g0122300,Os05g0313…	171	Os04g0337500,Os08g0417000,Os12g0291100,Os05g0135500,Os06g0472000,Os01g0716400,Os01g0150000,Os02g0716500,Os01g0134500,Os03g0731900,Os03g0169100,Os04g0379700,Os03g0618300,Os05g0116100,Os03g0234900,Os01g0190000,Os07g0509800,Os02g0707100,Os01g0730500,Os07g0544800,Os02g0567100,Os10g0553800,Os10g0419500,Os04g0676100,Os05g0348100,Os05g0556400,Os06g0129900,Os02g0744900,Os06g0254300,Os03g0611200,Os07g0176…
GO:0006082	organic acid metabolic process	biological_process	1.9499e-27	9.2344e-25	190	2116	900	23437	116	Os02g0274100,Os03g0157900,Os10g0419400,Os10g0167300,Os10g0517500,Os05g0187100,Os04g0119400,Os03g0231600,Os08g0508800,Os03g0760000,Os05g0558900,Os06g0105400,Novel00885,Os07g0603600,Os05g0427400,Os08g0424200,Os03g0835400,Os01g0276100,Os05g0125500,Os03g0111100,Os12g0540900,Os03g0126000,Os02g0601300,Os03g0264400,Os02g0626100,Os01g0375200,Os08g0320400,Os03g0815200,Os03g0136900,Os02g0541325,Os02g030640…	74	Os09g0535000,Os03g0118600,Os03g0738400,Os06g0564500,Os01g0711400,Os06g0143400,Os12g0169600,Os10g0571200,Os03g0382100,Os10g0419500,Os03g0245700,Os07g0165000,Os02g0499000,Os05g0533500,Os03g0786100,Os01g0978100,Os06g0256500,Os06g0699700,Os03g0760200,Os02g0194700,Os05g0555600,Os05g0304600,Os07g0100300,Os07g0658400,Os01g0150000,Os04g0650700,Os04g0379700,Os03g0731900,Os04g0623800,Os11g0171300,Os11g0216…
GO:0043436	oxoacid metabolic process	biological_process	2.7584e-27	1.241e-24	189	2116	895	23437	116	Os08g0509100,Os04g0463500,Os04g0559400,Os06g0596300,Os04g0543900,Os05g0150900,Os06g0569500,Os08g0484500,Os01g0764400,Os02g0273100,Os03g0713000,Os01g0134700,Os02g0306401,Os12g0183100,Os01g0752200,Os05g0402700,Os12g0556200,Os07g0100200,Os04g0614600,Os08g0135900,Os10g0549500,Os10g0550900,Os03g0291500,Os01g0110400,Os12g0138900,Os10g0457600,Os03g0645100,Os04g0178300,Os03g0617900,Os02g0266000,Os08g0508…	73	Os01g0150000,Os07g0658400,Os04g0650700,Os05g0555600,Os05g0304600,Os07g0100300,Os02g0731900,Os11g0171300,Os11g0216900,Os08g0191700,Os05g0116100,Os04g0379700,Os03g0731900,Os04g0623800,Os12g0169600,Os03g0382100,Os10g0571200,Os10g0419500,Os09g0535000,Os06g0564500,Os01g0711400,Os06g0143400,Os03g0118600,Os03g0738400,Os01g0978100,Os06g0256500,Os02g0194700,Os06g0699700,Os03g0760200,Os07g0165000,Os03g0245…
GO:0019752	carboxylic acid metabolic process	biological_process	1.3593e-26	5.8242e-24	183	2116	864	23437	115	Os03g0291500,Os10g0549500,Os08g0135900,Os10g0550900,Os12g0138900,Os01g0110400,Os04g0178300,Os03g0617900,Os10g0457600,Os03g0645100,Os02g0266000,Os04g0559400,Os08g0509100,Os04g0463500,Os06g0569500,Os05g0150900,Os08g0484500,Os04g0543900,Os06g0596300,Os02g0306401,Os12g0183100,Os02g0273100,Os01g0764400,Os01g0134700,Os03g0713000,Os04g0614600,Os07g0100200,Os12g0556200,Os01g0752200,Os05g0402700,Os01g0375…	68	Os11g0171300,Os11g0216900,Os02g0731900,Os08g0191700,Os05g0116100,Os04g0379700,Os04g0623800,Os03g0731900,Os07g0658400,Os01g0150000,Os04g0650700,Os05g0555600,Os05g0304600,Os01g0978100,Os06g0256500,Os06g0699700,Os02g0194700,Os03g0245700,Os07g0165000,Os05g0533500,Os02g0499000,Os03g0786100,Os12g0169600,Os10g0571200,Os03g0382100,Os10g0419500,Os09g0535000,Os03g0738400,Os03g0118600,Os06g0564500,Os06g0143…
GO:0003824	catalytic activity	molecular_function	2.4425e-26	9.9897e-24	1149	2116	9892	23437	599	Os07g0584100,Os03g0255500,Os09g0345300,Os01g0742400,Os10g0416500,Os12g0486900,Os06g0224200,Os01g0911200,Os01g0173900,Os05g0149400,Os04g0406600,Os03g0859800,Os02g0271000,Os08g0398300,Os02g0527600,Os05g0513200,Os10g0504200,Os07g0537500,Os05g0320700,Os11g0642400,Os10g0388600,Os02g0525900,Os08g0540100,Os07g0526400,Os04g0684900,Os07g0188800,Os02g0275200,Os09g0452900,Os11g0175400,Os08g0141400,Os10g0577…	550	Os09g0511900,Os06g0655100,Os06g0351500,Os03g0202001,Os08g0101700,Os06g0179000,Os08g0468100,Os04g0659100,Os12g0441600,Os05g0496200,Os09g0419200,Os06g0611900,Os08g0530400,Os12g0123500,Os04g0623300,Os08g0382400,Os01g0973400,Os01g0855200,Os06g0142500,Os11g0543500,Os06g0133800,Os07g0633600,Os12g0566700,Os01g0695700,Os09g0516600,Os01g0286600,Os04g0507000,Os01g0356400,Os01g0878300,Os05g0503300,Os06g0284…
GO:0006091	generation of precursor metabolites and energy	biological_process	9.7433e-25	3.8117e-22	113	2116	474	23437	41	Os08g0120600,Os07g0695800,Os08g0137800,Os05g0420600,Os03g0337900,Os12g0632700,Os10g0405600,Os08g0434300,Os02g0600400,Os01g0654500,Os05g0402700,Os06g0224200,Os04g0486950,Os08g0482600,Os03g0136900,Os09g0375000,Os09g0572700,Os02g0621700,Os01g0276100,Os08g0366000,Os08g0137900,Os02g0601300,Os07g0529000,Os07g0570500,Os09g0505700,Os07g0570100,Os02g0813500,Os04g0600200,Os03g0835400,Os12g0145700,Os03g0806…	72	Os07g0662900,Os05g0508900,Os11g0171300,Os12g0538700,Os05g0496200,Os09g0553200,Os02g0744000,Os03g0773800,Os05g0568900,Os03g0169100,Os06g0320500,Os05g0480000,Os06g0725900,Os11g0242800,Os01g0798500,Os07g0558400,Os05g0401100,Os04g0409200,Os05g0555300,Os02g0764500,Os01g0358300,Os08g0440900,Os03g0735000,Os03g0163300,Os03g0758100,Os04g0457000,Os06g0608700,Os03g0712700,Os03g0685000,Os03g0333400,Os06g0256…
GO:0019684	photosynthesis, light reaction	biological_process	1.1668e-21	4.3745e-19	39	2116	82	23437	0		39	Os06g0320500,Os05g0568900,Os02g0744000,Os07g0577600,Os11g0242800,Os08g0435900,Os11g0216300,Os06g0725900,Os07g0196200,Os05g0480000,Os06g0705100,Os05g0508900,Os03g0267300,Os06g0669400,Os03g0333400,Os01g0552300,Os08g0553800,Os02g0702000,Os03g0592500,Os02g0117100,Os07g0544800,Os07g0171100,Os08g0566600,Os05g0110800,Os04g0459900,Os09g0346500,Os01g0600900,Os03g0857400,Os04g0457000,Os01g0773700,Os02g0764…
GO:0044282	small molecule catabolic process	biological_process	1.3195e-19	4.7491e-17	62	2116	187	23437	41	Os10g0550900,Os11g0605500,Os02g0626100,Os07g0170100,Os03g0794500,Os09g0323000,Os01g0110400,Os10g0457600,Os04g0647800,Os05g0125500,Os06g0561000,Os06g0486900,Os09g0505700,Os02g0637700,Os11g0455500,Os04g0458600,Os06g0354500,Os03g0189400,Os11g0210300,Os05g0392700,Os04g0458300,Os09g0553600,Os03g0835400,Os04g0543900,Os07g0245100,Os01g0817700,Os08g0424200,Os05g0427400,Os12g0448900,Os04g0683700,Os12g0264…	21	Os06g0611900,Os10g0516100,Os08g0374800,Os08g0191700,Os01g0874900,Os04g0623800,Os03g0169100,Os08g0465800,Os09g0516600,Os03g0332400,Os08g0524100,Os04g0650700,Os04g0518400,Os09g0535000,Os10g0189100,Os07g0212200,Os05g0429000,Os01g0711400,Os12g0420200,Os03g0738400,Os03g0712700
GO:0009765	photosynthesis, light harvesting	biological_process	5.4354e-19	1.881e-16	21	2116	25	23437	0		21	Os06g0705100,Os02g0764500,Os05g0401100,Os06g0669400,Os07g0562700,Os09g0296800,Os07g0558400,Os03g0333400,Os03g0592500,Os02g0197600,Os06g0320500,Os05g0568900,Os04g0459900,Os07g0171100,Os01g0600900,Os09g0346500,Os07g0577600,Os11g0242800,Os06g0725900,Os08g0435900,Os04g0457000
GO:0016491	oxidoreductase activity	molecular_function	5.6858e-19	1.8948e-16	276	2116	1826	23437	130	Os12g0183100,Os03g0189400,Os09g0400400,Os02g0240100,Os06g0569500,Os03g0617900,Os08g0508000,Os01g0830500,Os06g0258900,Os04g0573900,Os10g0419400,Os02g0774100,Os04g0346000,Os01g0337900,Os06g0727200,Os03g0760000,Os08g0508800,Os02g0813500,Os11g0210300,Os03g0835400,Os04g0688300,Os06g0652400,Os09g0440300,Os01g0276100,Os07g0187200,Os10g0114300,Os02g0601300,Os01g0375200,Os03g0815200,Os07g0677200,Os10g0558…	146	Os10g0563600,Os09g0275400,Os05g0555600,Os05g0304600,Os11g0489250,Os02g0101500,Os05g0555300,Os09g0491820,Os07g0658400,Os07g0143000,Os08g0183900,Os03g0339300,Os05g0134400,Os04g0338000,Os01g0581300,Os03g0841900,Os09g0426800,Os12g0640600,Os12g0538700,Os10g0546600,Os07g0598000,Os01g0281600,Os03g0857400,Os11g0140700,Os08g0566600,Os03g0371300,Os01g0711400,Os04g0578400,Os04g0444800,Os03g0118600,Os11g0641…
GO:0009522	photosystem I	cellular_component	5.2509e-17	1.6874e-14	21	2116	32	23437	0		21	Os07g0148900,Os01g0600900,Os09g0346500,Os03g0778100,Os07g0577600,Os06g0320500,Os12g0420400,Os08g0435900,Os09g0481200,Os04g0457000,Os11g0242800,Os05g0560000,Os07g0562700,Os09g0296800,Os07g0558400,Os02g0764500,Os12g0189400,Os02g0197600,Os03g0592500,Os07g0435300,Os08g0560900
GO:0008150	biological_process	biological_process	7.9286e-17	2.46e-14	1646	2116	16356	23437	814	Os08g0137800,Os02g0783625,Os05g0349200,Os02g0603600,Os02g0689200,Os03g0833700,Os08g0232700,Os02g0637700,Os03g0405500,Os03g0844700,Os12g0437800,Os10g0564900,Os01g0963000,Os03g0214200,Os04g0683700,Novel01269,Os04g0636100,Os10g0456800,Os07g0622200,Os10g0480500,Os03g0218400,Os04g0434800,Os07g0507000,Os04g0376300,Os09g0539100,Os03g0252800,Os03g0116000,Os02g0218700,Os02g0763900,Os02g0191300,Os04g048695…	832	Os02g0328300,Os08g0465800,Os02g0720900,Os02g0140400,Os05g0568900,Os11g0150100,Os03g0140200,Os08g0200300,Os03g0343900,Os04g0459500,Os02g0669100,Os03g0563300,Os12g0182700,Os01g0528800,Os04g0660500,Os06g0217600,Os07g0558400,Os10g0370000,Os01g0798500,Os04g0409200,Os06g0608700,Os07g0212200,Os01g0970700,Os03g0228200,Os02g0178800,Os08g0109400,Os05g0548900,Os05g0460000,Os03g0730500,Os06g0669400,Os12g0188…
GO:0044283	small molecule biosynthetic process	biological_process	2.5706e-15	7.7102e-13	116	2116	582	23437	67	Os02g0625500,Os02g0218700,Os08g0320400,Os03g0815200,Os07g0529600,Os03g0700700,Os02g0626100,Os01g0375200,Os07g0182100,Os06g0561000,Os04g0682300,Novel00431,Os04g0515400,Os03g0111100,Os11g0256050,Os03g0264400,Os03g0126000,Os03g0231600,Novel00885,Os08g0508800,Os12g0448900,Os05g0427400,Os12g0290150,Os03g0157900,Os03g0225900,Os02g0274100,Os10g0517500,Os10g0419400,Os08g0540100,Os03g0291500,Os06g0564700,…	49	Os03g0267300,Os03g0850400,Os06g0256500,Os03g0197000,Os01g0978100,Os06g0699700,Os03g0134300,Os02g0194700,Os04g0669900,Os03g0245700,Os02g0704000,Os02g0744900,Os05g0533500,Os03g0382100,Os10g0419500,Os04g0448900,Os10g0330000,Os09g0535000,Os03g0738400,Os03g0118600,Os06g0658900,Os06g0143400,Os06g0564500,Os11g0216900,Os12g0615400,Os11g0171300,Os02g0731900,Os05g0496200,Os12g0534200,Os01g0238500,Os01g0874…
GO:0009521	photosystem	cellular_component	3.1339e-15	9.0965e-13	32	2116	92	23437	0		32	Os05g0508900,Os03g0592500,Os01g0869800,Os08g0560900,Os07g0435300,Os12g0190200,Os03g0343900,Os01g0938100,Os07g0577600,Os08g0200300,Os06g0320500,Os12g0420400,Os08g0435900,Os07g0141400,Os08g0512500,Os11g0242800,Os07g0558400,Os01g0805300,Os09g0296800,Os07g0562700,Os02g0764500,Os01g0773700,Os02g0197600,Os12g0189400,Os03g0778100,Os07g0148900,Os01g0600900,Os09g0346500,Os07g0544800,Os09g0481200,Os04g0457…
GO:0005622	intracellular	cellular_component	4.4883e-15	1.2621e-12	1104	2116	10338	23437	481	Os05g0420600,Os01g0193900,Os11g0705200,Os11g0142500,Os06g0678200,Os12g0507300,Os06g0708500,Os02g0644600,Os05g0517200,Os10g0528100,Os02g0806900,Os05g0227700,Os06g0663600,Os01g0575200,Os07g0597200,Os02g0792800,Os01g0796400,Os02g0793300,Os02g0226300,Os12g0152700,Os03g0270000,Os10g0476000,Os04g0182800,Os01g0202500,Os03g0582200,Os02g0504500,Os09g0261300,Os07g0687700,Os11g0151600,Os02g0196600,Os10g0550…	623	Os06g0725900,Os03g0284100,Os08g0159500,Os01g0635200,Os04g0561500,Os03g0141200,Os04g0234600,Os05g0291700,Os03g0595300,Os07g0630800,Os02g0704000,Os03g0820500,Os08g0266300,Os04g0493000,Os09g0491756,Os01g0142100,Os01g0887100,Os02g0179100,Os12g0297500,Os02g0121700,Os10g0492300,Os02g0744700,Os09g0481200,Os08g0485900,Os08g0157600,Os09g0296800,Os05g0592100,Os05g0358400,Os06g0702600,Os06g0664300,Os04g0645…
GO:0010287	plastoglobule	cellular_component	4.6602e-15	1.2707e-12	22	2116	35	23437	0		22	Os08g0435900,Os11g0216300,Os10g0509200,Os04g0457000,Os10g0575700,Os08g0411200,Os11g0242800,Os04g0403500,Os09g0346500,Os01g0600900,Os07g0577600,Os04g0640500,Os06g0320500,Os11g0595200,Os02g0197600,Os03g0592500,Os06g0360300,Os07g0562700,Os09g0296800,Os07g0558400,Os11g0171300,Os02g0764500
GO:0016053	organic acid biosynthetic process	biological_process	6.2316e-15	1.6021e-12	93	2116	427	23437	58	Os01g0682001,Os03g0617900,Os04g0178300,Os09g0255400,Os02g0266000,Os03g0291500,Os06g0564700,Os08g0135900,Os10g0549500,Os02g0783625,Os12g0138900,Os11g0142500,Os04g0650800,Os04g0406600,Os03g0254800,Os01g0134700,Os03g0713000,Os01g0764400,Os02g0273100,Os09g0539100,Os12g0556200,Os04g0614600,Os06g0133900,Os04g0559400,Os07g0622200,Os04g0463500,Os08g0509100,Os11g0668650,Os08g0484500,Os06g0569500,Os08g0447…	35	Os12g0534200,Os01g0874900,Os01g0238500,Os04g0445700,Os11g0216900,Os02g0731900,Os05g0555600,Os01g0101200,Os04g0659100,Os06g0655100,Os09g0294000,Os05g0429000,Os05g0304600,Os07g0658400,Os10g0503200,Os01g0150000,Os12g0559200,Os04g0518400,Os03g0245700,Os02g0704000,Os05g0533500,Os03g0850400,Os01g0978100,Os06g0699700,Os03g0134300,Os02g0194700,Os04g0669900,Os04g0448900,Os10g0330000,Os03g0118600,Os03g0738…
GO:0046394	carboxylic acid biosynthetic process	biological_process	6.2316e-15	1.6021e-12	93	2116	427	23437	58	Novel00885,Os08g0508800,Os03g0231600,Os12g0448900,Os05g0427400,Os12g0290150,Os10g0517500,Os10g0419400,Os02g0274100,Os03g0157900,Os03g0225900,Os08g0540100,Os03g0700700,Os01g0375200,Os02g0626100,Os03g0815200,Os08g0320400,Os02g0218700,Os07g0182100,Novel00431,Os06g0561000,Os04g0682300,Os03g0264400,Os03g0126000,Os03g0111100,Os11g0256050,Os11g0668650,Os08g0509100,Os04g0463500,Os07g0622200,Os04g0559400,…	35	Os03g0382100,Os10g0419500,Os10g0330000,Os04g0448900,Os06g0564500,Os06g0143400,Os03g0738400,Os03g0118600,Os01g0978100,Os03g0850400,Os04g0669900,Os02g0194700,Os03g0134300,Os06g0699700,Os02g0704000,Os03g0245700,Os05g0533500,Os01g0150000,Os10g0503200,Os07g0658400,Os04g0518400,Os12g0559200,Os04g0659100,Os01g0101200,Os05g0555600,Os05g0304600,Os05g0429000,Os09g0294000,Os06g0655100,Os02g0731900,Os11g0216…
GO:0008152	metabolic process	biological_process	7.3915e-15	1.8475e-12	1279	2116	12194	23437	645	Os04g0668900,Os02g0682300,Os07g0170100,Os02g0551100,Os07g0542600,Os03g0815100,Os01g0203000,Os11g0474800,Os05g0183100,Os11g0183900,Os05g0550000,Novel01314,Os03g0159100,Os06g0133900,Os05g0392700,Os06g0356800,Os12g0277000,Os03g0854000,Os05g0240200,Os02g0168100,Os03g0818100,Os05g0258400,Os05g0287800,Os06g0662200,Os02g0625500,Os01g0541900,Novel01623,Os01g0723600,Os01g0778800,Os07g0225300,Os07g0162600,…	634	Os10g0486100,Os03g0284500,Os08g0560900,Os01g0874900,Os08g0323600,Os11g0562100,Os11g0707600,Os10g0415800,Os11g0167800,Os02g0822600,Os03g0249200,Os03g0838900,Os01g0321300,Os07g0204900,Os07g0513000,Os09g0294000,Os03g0197000,Os10g0516100,Os08g0242800,Os10g0496900,Os03g0196800,Os06g0101600,Os03g0371350,Os11g0216300,Os10g0430200,Os10g0562100,Os01g0323300,Os03g0251350,Os09g0558900,Os03g0774300,Os06g0665…
GO:0043231	intracellular membrane-bounded organelle	cellular_component	4.4227e-14	1.0755e-11	883	2116	7966	23437	369	Os01g0173900,Os01g0911200,Os01g0566100,Os08g0434300,Os04g0206500,Os04g0671200,Os01g0916600,Os01g0813400,Os01g0194300,Os12g0632700,Os01g0267900,Os03g0125300,Os06g0644700,Os08g0398300,Os07g0673900,Os05g0513200,Os11g0124500,Os12g0610600,Os07g0246200,Os10g0577600,Os04g0406600,Os05g0363200,Os07g0188800,Os02g0275200,Os01g0560000,Os05g0474800,Os03g0300400,Os12g0597700,Os11g0490900,Os04g0600200,Os10g0388…	514	Os12g0139400,Os04g0445200,Os04g0659100,Os06g0503400,Os01g0912700,Os04g0457000,Os06g0655100,Os02g0823100,Os01g0279700,Os01g0536000,Os10g0534900,Os06g0694500,Os02g0766700,Os04g0450100,Os02g0629200,Os05g0110300,Os04g0623300,Os08g0382400,Os04g0493100,Os07g0208500,Os08g0512500,Os05g0568100,Os06g0654900,Os03g0331600,Os01g0101700,Os08g0530400,Os06g0611900,Os09g0434500,Os12g0124000,Os03g0184000,Os07g0469…
GO:0043227	membrane-bounded organelle	cellular_component	5.8455e-14	1.3841e-11	903	2116	8180	23437	379	Os06g0170500,Os07g0529000,Os12g0555000,Os10g0533600,Os05g0537100,Os03g0794500,Os01g0141000,Os07g0529600,Os09g0556000,Os06g0593100,Os03g0100400,Os07g0577700,Os01g0102700,Os09g0417800,Os02g0618200,Os03g0806900,Os07g0240300,Os05g0494500,Os07g0570100,Os08g0139000,Os12g0485500,Os06g0354500,Os11g0637501,Os08g0556550,Os04g0618600,Os02g0523500,Os10g0467600,Os02g0146600,Os03g0337900,Os04g0556400,Os03g0327…	524	Os09g0517000,Os10g0485300,Os06g0108900,Os01g0743800,Os09g0564000,Os04g0354600,Os02g0814200,Os07g0152900,Os02g0651300,Os01g0235100,Os03g0267300,Os03g0729100,Os01g0767600,Os02g0680600,Os01g0924000,Os12g0292900,Os06g0597900,Os08g0558200,Os01g0851700,Os02g0117100,Os08g0323400,Os01g0106900,Os07g0556200,Os11g0621400,Os01g0303000,Os02g0680700,Os12g0257000,Os02g0197600,Os02g0539100,Os11g0599200,Os04g0403…
GO:0031967	organelle envelope	cellular_component	6.3896e-14	1.4373e-11	114	2116	633	23437	28	Os06g0210500,Os07g0570500,Os03g0126000,Os04g0527700,Os08g0344600,Os07g0529600,Os08g0416900,Os01g0852200,Os01g0253300,Os03g0765400,Os02g0792800,Os12g0562100,Os03g0116000,Os02g0226300,Os04g0119400,Os09g0297400,Os04g0600200,Os07g0570100,Os07g0240300,Os03g0806900,Os05g0420600,Os07g0673900,Os05g0513200,Os12g0561000,Os02g0592400,Os09g0453500,Os07g0553700,Os06g0569500	86	Os09g0570400,Os03g0611200,Os07g0176900,Os07g0577600,Os08g0435900,Os02g0137200,Os05g0388500,Os08g0266300,Os02g0744900,Os02g0533000,Os06g0669400,Os09g0530000,Os01g0142100,Os01g0911300,Os03g0267300,Os02g0608900,Os03g0565200,Os03g0592500,Os01g0600900,Os01g0682500,Os09g0346500,Os09g0535000,Os01g0895100,Os01g0172100,Os04g0448900,Os07g0171100,Os03g0308800,Os06g0597900,Os07g0188266,Os01g0711400,Os10g0189…
GO:0031975	envelope	cellular_component	6.3896e-14	1.4373e-11	114	2116	633	23437	28	Os04g0119400,Os02g0226300,Os03g0806900,Os07g0240300,Os04g0600200,Os07g0570100,Os09g0297400,Os04g0527700,Os08g0344600,Os07g0570500,Os06g0210500,Os03g0126000,Os12g0562100,Os03g0116000,Os02g0792800,Os08g0416900,Os01g0852200,Os01g0253300,Os03g0765400,Os07g0529600,Os02g0592400,Os12g0561000,Os06g0569500,Os09g0453500,Os07g0553700,Os05g0513200,Os07g0673900,Os05g0420600	86	Os08g0485900,Os03g0129300,Os01g0924000,Os06g0597900,Os07g0188266,Os01g0711400,Os10g0189100,Os01g0172100,Os04g0448900,Os07g0171100,Os03g0308800,Os01g0600900,Os01g0682500,Os09g0346500,Os01g0895100,Os09g0535000,Os07g0464600,Os06g0360300,Os02g0539100,Os05g0575300,Os07g0562700,Os09g0296800,Os01g0286600,Os02g0744900,Os02g0533000,Os08g0435900,Os02g0137200,Os05g0388500,Os08g0266300,Os09g0570400,Os07g0176…
GO:0009628	response to abiotic stimulus	biological_process	7.9097e-14	1.7359e-11	125	2116	688	23437	35	Os07g0666900,Os03g0437200,Os03g0815100,Os06g0172800,Os02g0181300,Os02g0115900,Os02g0260700,Os01g0194300,Os12g0209200,Os04g0543900,Os03g0276500,Os10g0572300,Os03g0218400,Os01g0752200,Os03g0356414,Os01g0566100,Os01g0134700,Os01g0911200,Os03g0100400,Os07g0529600,Os03g0648400,Os09g0514400,Os02g0758000,Os04g0647800,Os07g0150700,Os06g0716700,Os02g0327000,Os04g0517100,Os01g0202500,Os03g0843300,Os06g0727…	90	Os01g0869800,Os02g0804500,Os03g0782500,Os01g0182600,Os07g0695100,Os08g0191700,Os05g0496200,Os07g0635900,Os06g0682900,Os06g0725900,Os09g0527900,Os11g0242800,Os09g0426800,Os02g0669100,Os04g0605500,Os02g0554100,Os04g0379700,Os06g0320500,Os01g0286100,Os11g0167800,Os08g0440900,Os03g0684400,Os02g0629200,Os01g0840100,Os01g0321300,Os02g0766700,Os08g0524100,Os06g0601000,Os01g0798500,Os07g0558400,Os02g0764…
GO:0008652	cellular amino acid biosynthetic process	biological_process	1.0943e-13	2.3443e-11	53	2116	187	23437	34	Os08g0447000,Os08g0484500,Os04g0463500,Os07g0622200,Os06g0133900,Os04g0559400,Os03g0231600,Os03g0713000,Os10g0419400,Os01g0764400,Os10g0517500,Os09g0539100,Os02g0273100,Os03g0157900,Os03g0254800,Os07g0182100,Os02g0783625,Os12g0138900,Os04g0406600,Os11g0142500,Os04g0650800,Os03g0815200,Os08g0320400,Os06g0564700,Os08g0135900,Os10g0549500,Os03g0291500,Os03g0126000,Os03g0264400,Os02g0266000,Os11g0256…	19	Os10g0419500,Os07g0658400,Os05g0429000,Os06g0564500,Os03g0118600,Os03g0738400,Os06g0655100,Os09g0294000,Os04g0659100,Os05g0555600,Os01g0101200,Os04g0669900,Os03g0134300,Os01g0978100,Os11g0216900,Os03g0850400,Os05g0533500,Os01g0874900,Os01g0238500
GO:0016829	lyase activity	molecular_function	1.2662e-13	2.6496e-11	79	2116	357	23437	48	Os11g0474800,Os09g0255400,Os04g0178300,Os03g0337900,Os01g0315800,Os08g0120600,Os08g0135900,Os02g0635000,Os06g0258900,Os04g0406600,Os05g0363200,Os03g0713000,Os03g0236200,Os09g0539100,Os03g0254800,Os12g0491800,Os05g0402700,Os11g0139900,Os03g0854000,Os07g0100200,Os04g0463500,Os01g0959800,Os03g0255500,Os09g0297000,Os02g0465900,Os09g0375000,Os08g0366000,Os03g0264400,Os07g0529000,Os01g0100900,Os02g0629…	31	Os01g0238500,Os09g0426800,Os08g0465800,Os12g0292400,Os04g0341500,Os11g0171300,Os08g0191700,Os04g0448600,Os05g0460600,Os12g0291100,Os04g0391900,Os06g0608700,Os09g0532700,Os11g0707600,Os04g0518400,Os01g0639900,Os12g0274700,Os08g0167800,Os02g0762100,Os03g0337600,Os02g0680600,Os01g0208700,Os04g0412500,Os02g0814200,Novel00989,Os02g0178800,Os08g0139700,Os02g0121700,Os03g0348200,Novel01058,Os12g0169600
GO:0006520	cellular amino acid metabolic process	biological_process	3.2295e-13	6.6043e-11	85	2116	398	23437	55	Os04g0614600,Os07g0100200,Os02g0168100,Os02g0306401,Os03g0254800,Os12g0183100,Os09g0539100,Os03g0236200,Os02g0273100,Os01g0764400,Os03g0713000,Os05g0150900,Os08g0484500,Os04g0543900,Os08g0447000,Os04g0559400,Os06g0133900,Os04g0463500,Os07g0622200,Os02g0266000,Os01g0682001,Os03g0617900,Os09g0255400,Os04g0650800,Os11g0142500,Os04g0406600,Os02g0783625,Os12g0138900,Os07g0170100,Os03g0291500,Os10g0549…	30	Os09g0294000,Os06g0655100,Os03g0228200,Os02g0167100,Os05g0429000,Os06g0245800,Os01g0101200,Os05g0555600,Os04g0659100,Os04g0518400,Os04g0650700,Os07g0658400,Os08g0465800,Os04g0623800,Os01g0238500,Os01g0874900,Os11g0216900,Os06g0611900,Os03g0738400,Os03g0118600,Os06g0564500,Os01g0711400,Os10g0419500,Os05g0533500,Os07g0165000,Os03g0134300,Os04g0669900,Os03g0850400,Os10g0516100,Os01g0978100
GO:1901605	alpha-amino acid metabolic process	biological_process	6.871e-13	1.3739e-10	63	2116	258	23437	37	Os03g0291500,Os08g0135900,Os02g0626100,Os08g0320400,Os10g0550900,Os03g0815200,Os06g0564700,Os12g0138900,Os02g0783625,Os04g0650800,Os11g0142500,Os04g0406600,Os03g0794500,Os07g0182100,Os01g0682001,Os03g0617900,Os09g0255400,Os05g0125500,Os11g0256050,Os11g0455500,Os02g0266000,Os03g0126000,Os03g0264400,Os04g0463500,Os12g0290150,Os11g0644800,Os05g0427400,Os08g0424200,Os04g0543900,Os08g0447000,Os03g0157…	26	Os10g0516100,Os03g0850400,Os11g0216900,Os06g0611900,Os01g0978100,Os03g0134300,Os04g0669900,Os04g0623800,Os01g0874900,Os05g0533500,Os08g0465800,Os07g0658400,Os04g0650700,Os04g0518400,Os10g0419500,Os01g0101200,Os05g0555600,Os04g0659100,Os09g0294000,Os03g0118600,Os06g0655100,Os03g0738400,Os06g0564500,Os05g0429000,Os01g0711400,Os02g0167100
GO:0032787	monocarboxylic acid metabolic process	biological_process	8.5069e-13	1.664e-10	84	2116	399	23437	50	Os10g0405600,Os12g0632700,Os10g0457600,Os03g0645100,Os01g0110400,Os03g0291500,Os11g0605500,Os08g0120600,Os12g0556200,Os04g0614600,Os01g0752200,Os05g0402700,Os02g0273100,Os12g0264500,Os01g0134700,Os06g0596300,Os05g0392700,Os08g0509100,Os11g0668650,Os06g0486900,Os02g0601300,Os07g0529000,Novel00431,Os09g0375000,Os02g0218700,Os02g0626100,Os01g0375200,Os03g0700700,Os04g0486950,Os05g0187100,Os04g011940…	34	Os01g0101700,Os04g0445700,Os04g0379700,Os12g0534200,Os03g0731900,Os05g0496200,Os08g0191700,Os11g0171300,Os02g0731900,Os06g0608700,Os05g0304600,Os04g0650700,Os04g0518400,Os12g0559200,Os01g0150000,Os02g0499000,Os03g0786100,Os03g0245700,Os02g0704000,Os07g0152900,Os06g0326400,Os02g0194700,Os06g0256500,Os06g0143400,Os10g0330000,Os04g0448900,Os09g0535000,Os01g0106900,Os05g0102000,Os03g0332400,Os12g0169…
GO:0009768	photosynthesis, light harvesting in photosystem I	biological_process	1.1273e-12	2.1582e-10	13	2116	15	23437	0		13	Os11g0242800,Os04g0457000,Os02g0197600,Os03g0592500,Os08g0435900,Os02g0764500,Os06g0320500,Os07g0577600,Os07g0558400,Os09g0346500,Os07g0562700,Os09g0296800,Os01g0600900
GO:0110165	cellular anatomical entity	cellular_component	2.8558e-12	5.3533e-10	1619	2116	16501	23437	772	Os09g0297400,Os03g0760000,Novel00885,Os03g0743500,Os03g0370000,Os10g0517500,Os02g0755400,Os03g0157900,Os03g0843300,Os06g0617800,Os03g0309000,Os01g0962700,Os02g0763200,Os03g0802500,Os02g0803300,Os08g0412200,Os04g0647800,Os02g0241100,Os01g0292900,Os01g0975300,Os02g0601300,Os03g0111100,Os08g0538300,Os09g0350900,Os03g0189400,Os07g0194800,Novel00930,Os01g0836900,Os07g0245200,Os08g0357300,Os05g0156500,…	847	Os02g0766000,Os01g0501700,Os06g0103800,Os09g0240500,Os05g0575300,Os12g0583300,Os05g0495900,Os08g0162600,Os01g0682500,Os01g0281600,Os03g0857400,Os01g0171000,Os03g0426900,Os06g0564500,Os07g0626400,Os03g0113000,Os05g0337400,Os03g0307100,Os08g0553800,Os07g0165000,Os05g0594700,Os07g0412100,Os02g0731600,Os02g0206700,Os12g0274700,Os05g0121600,Os01g0805300,Os01g0668000,Os04g0658300,Os02g0750100,Os01g0805…
GO:0042221	response to chemical	biological_process	5.7419e-12	1.0381e-09	185	2116	1253	23437	92	Os04g0683700,Os04g0661600,Os10g0565000,Os02g0521300,Os03g0218400,Os05g0261700,Os04g0434800,Os02g0551100,Os03g0815100,Os03g0437200,Os10g0392400,Os07g0246200,Os07g0170100,Os07g0161600,Os02g0635000,Os06g0707100,Os02g0637700,Os03g0805400,Os01g0194300,Os01g0203000,Os01g0963000,Os12g0448900,Os09g0538600,Os12g0145700,Os02g0606800,Os11g0637501,Os04g0688600,Os10g0109600,Os03g0235000,Os07g0409900,Os09g0417…	93	Os08g0524100,Os06g0601000,Os02g0766700,Os03g0163300,Os02g0629200,Os01g0840100,Os11g0167800,Os02g0537700,Os01g0798500,Os10g0510500,Os02g0129800,Os01g0536000,Os02g0823100,Os05g0429000,Os08g0242700,Os03g0157400,Os03g0758100,Os03g0284600,Os04g0659100,Os12g0139400,Os07g0635900,Os05g0496200,Os04g0605500,Os02g0669100,Os10g0554200,Os01g0874900,Os01g0897600,Os06g0702600,Os06g0694800,Os02g0557800,Os01g0924…
GO:0005975	carbohydrate metabolic process	biological_process	5.7682e-12	1.0381e-09	158	2116	977	23437	76	Os11g0175400,Os09g0323000,Os04g0486950,Os11g0700900,Os02g0763900,Os07g0529000,Os08g0414700,Os09g0505700,Os09g0375000,Os05g0517200,Os06g0561000,Os04g0682300,Os12g0145700,Os01g0944700,Os06g0335900,Os02g0275200,Os01g0276700,Os05g0363200,Os08g0120600,Os06g0335975,Os01g0940700,Novel01308,Os10g0140200,Os12g0632700,Os10g0405600,Os04g0458600,Os01g0315800,Os01g0660200,Os06g0356800,Os03g0255500,Os04g063610…	82	Os01g0813700,Os09g0533900,Os06g0326400,Os08g0237000,Os03g0267300,Os03g0230500,Os07g0630800,Os01g0750300,Os08g0562100,Os07g0657900,Os01g0303000,Os08g0409100,Os01g0880200,Os07g0633600,Os02g0744700,Os07g0209100,Os10g0189100,Os02g0698000,Os03g0129300,Os12g0420200,Os12g0297500,Os06g0284200,Os01g0851700,Os05g0496200,Os04g0474700,Os07g0208500,Os01g0101700,Os05g0365600,Os04g0459500,Os03g0773800,Os01g0897…
GO:0016054	organic acid catabolic process	biological_process	7.9175e-12	1.37e-09	38	2116	121	23437	28	Os05g0125500,Os10g0457600,Os11g0455500,Os06g0486900,Os07g0170100,Os10g0550900,Os11g0605500,Os02g0626100,Os03g0794500,Os01g0110400,Os12g0183100,Os06g0486800,Os02g0274100,Os03g0713000,Os12g0264500,Os07g0188800,Os03g0236200,Os02g0168100,Os01g0752200,Os06g0354500,Os08g0424200,Os04g0683700,Os12g0448900,Os05g0427400,Os09g0553600,Os03g0835400,Os05g0392700,Os04g0543900	10	Os04g0623800,Os01g0874900,Os08g0465800,Os10g0516100,Os06g0611900,Os03g0738400,Os01g0711400,Os05g0429000,Os04g0650700,Os04g0518400
GO:0046395	carboxylic acid catabolic process	biological_process	7.9175e-12	1.37e-09	38	2116	121	23437	28	Os02g0168100,Os01g0752200,Os12g0183100,Os06g0486800,Os02g0274100,Os12g0264500,Os03g0713000,Os07g0188800,Os03g0236200,Os08g0424200,Os04g0683700,Os12g0448900,Os05g0427400,Os05g0392700,Os03g0835400,Os09g0553600,Os04g0543900,Os06g0354500,Os11g0455500,Os06g0486900,Os10g0457600,Os05g0125500,Os03g0794500,Os01g0110400,Os07g0170100,Os10g0550900,Os11g0605500,Os02g0626100	10	Os03g0738400,Os01g0711400,Os05g0429000,Os04g0518400,Os04g0650700,Os08g0465800,Os04g0623800,Os01g0874900,Os10g0516100,Os06g0611900
GO:0005575	cellular_component	cellular_component	2.9265e-11	4.9685e-09	1628	2116	16686	23437	777	Os02g0736400,Os02g0532500,Os10g0392400,Os10g0140200,Novel01308,Os04g0401700,Os01g0850100,Os06g0564700,Os03g0201600,Os03g0337900,Os04g0556400,Os02g0146600,Os03g0327800,Os03g0318600,Os12g0209200,Os04g0103700,Os06g0166400,Os09g0520700,Os04g0683100,Os02g0672100,Os03g0254800,Os01g0830700,Novel00991,Os04g0688100,Os11g0700900,Os06g0167500,Os06g0593100,Os09g0556000,Os08g0414700,Os06g0170500,Os07g0677600,…	851	Os03g0263900,Os05g0103300,Os02g0643500,Os01g0633000,Os11g0117400,Os02g0132500,Os05g0456300,Os09g0109800,Os07g0141400,Os04g0403500,Os06g0264800,Os01g0286100,Os02g0744000,Os03g0773800,Os01g0897600,Os04g0605500,Os01g0938100,Os01g0840100,Os09g0402300,Os04g0530600,Os07g0150100,Os02g0537700,Os01g0709500,Os05g0101400,Os10g0503200,Os07g0545800,Os03g0146000,Os03g0325500,Os01g0124000,Os02g0595100,Os08g0242…
GO:0043229	intracellular organelle	cellular_component	3.2243e-11	5.3727e-09	921	2116	8661	23437	383	Os09g0572000,Os11g0516000,Os01g0741900,Os02g0763200,Os05g0100600,Os03g0796900,Os06g0665000,Os02g0803300,Os03g0748900,Os04g0647800,Os08g0412200,Os01g0276100,Os01g0292900,Os01g0975300,Os03g0111100,Os09g0297400,Os06g0105400,Os03g0743500,Os03g0370000,Os01g0256500,Os11g0659400,Os06g0716700,Os01g0140500,Os02g0774100,Os02g0755400,Os03g0157900,Os09g0442600,Os03g0843300,Os08g0535400,Os05g0481500,Os06g0258…	538	Os03g0307100,Os05g0337400,Os08g0553800,Os01g0552300,Os04g0429600,Os07g0165000,Os07g0412100,Os02g0731600,Os02g0206700,Os05g0140100,Os08g0435900,Os12g0274700,Os05g0121200,Os02g0499000,Os06g0103800,Os02g0488600,Os01g0501700,Os02g0766000,Os05g0575300,Os02g0816600,Os04g0497700,Os06g0360300,Os01g0168100,Os09g0535000,Os03g0857400,Os01g0682500,Os03g0319400,Os01g0711400,Os07g0626400,Os03g0426900,Os03g0146…
GO:0043226	organelle	cellular_component	5.1184e-11	8.3737e-09	930	2116	8772	23437	387	Os04g0675500,Os04g0650800,Os07g0666900,Os02g0603600,Os03g0833700,Os07g0161600,Novel01202,Os11g0605500,Os01g0315800,Novel00159,Os03g0844700,Os10g0564900,Os04g0683700,Os04g0636100,Os03g0214200,Os05g0567100,Os01g0121100,Os11g0668650,Os08g0104700,Os07g0622200,Os10g0580900,Os12g0631800,Os01g0702000,Os01g0928800,Os04g0434800,Os09g0539100,Os03g0252800,Os03g0116000,Os07g0182100,Os06g0708000,Os02g0644000,…	543	Os02g0755500,Os06g0204400,Os04g0644600,Os01g0279100,Os03g0757200,Os12g0292400,Os05g0292800,Os02g0140400,Os02g0328300,Os04g0445700,Os11g0683500,Os11g0150100,Os05g0568900,Os01g0805000,Os04g0459500,Os08g0114100,Os01g0285300,Os12g0182700,Os03g0563300,Os01g0929100,Os11g0526200,Os01g0236700,Os08g0288200,Os07g0558400,Os01g0798500,Os04g0461100,Os10g0567400,Os01g0764500,Os01g0970700,Os03g0758100,Os02g0178…
GO:0009414	response to water deprivation	biological_process	5.8426e-11	9.3879e-09	35	2116	114	23437	12	Os07g0150700,Os06g0716700,Os03g0285800,Os10g0517500,Os06g0727200,Os03g0356414,Os03g0218400,Os03g0843300,Os02g0181300,Os03g0815100,Os03g0437200,Os09g0514400	23	Os01g0798500,Os02g0629200,Os06g0601000,Os02g0766700,Os11g0167800,Os03g0758100,Os01g0851700,Os04g0448900,Os02g0823100,Os03g0157400,Os02g0666200,Os02g0178800,Os03g0131200,Os07g0635900,Os02g0814200,Os06g0130100,Os02g0669100,Os04g0605500,Os01g0750300,Os09g0541000,Os07g0448800,Os09g0426800,Os11g0216300
GO:0050896	response to stimulus	biological_process	6.0134e-11	9.4928e-09	393	2116	3215	23437	197	Os01g0615050,Os03g0440900,Os02g0758000,Os09g0514400,Os04g0515400,Os10g0542900,Os12g0630100,Os02g0635200,Os02g0570400,Os04g0494100,Os12g0586100,Os03g0648400,Os02g0713400,Os11g0684000,Os11g0199200,Os02g0135200,Os04g0457800,Os04g0432500,Os11g0547000,Os12g0555200,Os02g0633400,Os01g0615100,Os07g0150700,Os06g0587900,Os04g0178300,Os07g0687700,Os02g0260700,Os05g0125300,Os03g0297600,Os09g0471200,Os09g0434…	196	Os03g0844900,Os03g0245700,Os01g0292200,Os11g0621500,Os07g0176900,Os03g0232600,Os02g0562700,Os02g0666200,Os03g0131200,Os03g0760200,Os06g0116800,Os03g0218500,Os07g0171100,Os01g0600900,Os06g0234200,Os12g0569700,Os10g0362300,Os03g0315800,Os03g0340900,Os09g0114500,Os07g0583200,Os07g0562700,Os10g0571200,Os06g0643700,Os04g0649100,Os06g0320500,Os04g0379700,Os11g0242800,Os01g0810300,Os02g0186500,Os06g0682…
GO:0016168	chlorophyll binding	molecular_function	6.2442e-11	9.6872e-09	13	2116	18	23437	0		13	Os08g0435900,Os02g0197600,Os04g0457000,Os03g0592500,Os11g0242800,Os09g0296800,Os09g0346500,Os07g0562700,Os01g0600900,Os07g0577600,Os07g0558400,Os06g0320500,Os02g0764500
GO:0009415	response to water	biological_process	1.2432e-10	1.8961e-08	35	2116	116	23437	12	Os03g0843300,Os03g0218400,Os03g0356414,Os06g0727200,Os10g0517500,Os03g0285800,Os07g0150700,Os06g0716700,Os09g0514400,Os03g0437200,Os03g0815100,Os02g0181300	23	Os03g0157400,Os02g0823100,Os04g0448900,Os01g0851700,Os03g0758100,Os11g0167800,Os06g0601000,Os02g0766700,Os02g0629200,Os01g0798500,Os11g0216300,Os09g0426800,Os07g0448800,Os09g0541000,Os01g0750300,Os04g0605500,Os02g0669100,Os06g0130100,Os02g0814200,Os07g0635900,Os03g0131200,Os02g0178800,Os02g0666200
GO:1901700	response to oxygen-containing compound	biological_process	1.474e-10	2.2105e-08	98	2116	556	23437	45	Os12g0145700,Os11g0210300,Os09g0538600,Os12g0448900,Os06g0716700,Os07g0150700,Os07g0409900,Os02g0327000,Os02g0606800,Os12g0555200,Os03g0843300,Os06g0727200,Os10g0517500,Os01g0276700,Os03g0300400,Os04g0457800,Os03g0285800,Os09g0417800,Os12g0586100,Os02g0713400,Os12g0555000,Os11g0171500,Os09g0514400,Os01g0826400,Os12g0555500,Os03g0189400,Os03g0218400,Os03g0356414,Os05g0104800,Os04g0434800,Os10g0392…	53	Os06g0643700,Os10g0571200,Os09g0114500,Os04g0602100,Os03g0129300,Os03g0738400,Os12g0438600,Os03g0218500,Os01g0851700,Os04g0448900,Os03g0131200,Os02g0178800,Os06g0326400,Os02g0814200,Os02g0666200,Os07g0694700,Os11g0216300,Os09g0541000,Os10g0562100,Os10g0485300,Os03g0232600,Os07g0448800,Os01g0639900,Os01g0750300,Os07g0657900,Os06g0130100,Os03g0844900,Os11g0595200,Os09g0250700,Os11g0167800,Os02g0629…
GO:0009523	photosystem II	cellular_component	1.5447e-10	2.2786e-08	24	2116	76	23437	0		24	Os04g0457000,Os08g0435900,Os07g0141400,Os08g0512500,Os11g0242800,Os03g0343900,Os01g0938100,Os07g0577600,Os08g0200300,Os01g0600900,Os09g0346500,Os07g0544800,Os06g0320500,Os03g0592500,Os02g0197600,Os01g0869800,Os12g0190200,Os07g0558400,Os01g0805300,Os07g0562700,Os09g0296800,Os02g0764500,Os05g0508900,Os01g0773700
GO:0043648	dicarboxylic acid metabolic process	biological_process	1.5927e-10	2.3115e-08	30	2116	89	23437	18	Os08g0484500,Os03g0794500,Os12g0290150,Os04g0683700,Os09g0553600,Os04g0543900,Os08g0434300,Os07g0622200,Os10g0550900,Os01g0375200,Os12g0632700,Os07g0577700,Os01g0682001,Os03g0337900,Os03g0254800,Os01g0764400,Os03g0236200,Os09g0539100	12	Os07g0658400,Os03g0850400,Os08g0465800,Os03g0118600,Os03g0738400,Os05g0429000,Os05g0555600,Os08g0562100,Os03g0773800,Os01g0874900,Os07g0630800,Os01g0238500
GO:0018298	protein-chromophore linkage	biological_process	2.3353e-10	3.3354e-08	14	2116	22	23437	1	Os11g0547000	13	Os04g0457000,Os03g0592500,Os02g0197600,Os08g0435900,Os11g0242800,Os07g0558400,Os07g0577600,Os09g0346500,Os09g0296800,Os07g0562700,Os01g0600900,Os02g0764500,Os06g0320500
GO:1901607	alpha-amino acid biosynthetic process	biological_process	3.1064e-10	4.3674e-08	42	2116	157	23437	24	Os07g0182100,Os11g0142500,Os04g0406600,Os04g0650800,Os02g0783625,Os12g0138900,Os06g0564700,Os08g0320400,Os03g0815200,Os08g0135900,Os03g0291500,Os03g0264400,Os03g0126000,Os02g0266000,Os11g0256050,Os09g0255400,Os03g0617900,Os01g0682001,Os08g0447000,Os04g0463500,Os03g0713000,Os10g0517500,Os10g0419400,Os03g0157900	18	Os04g0669900,Os03g0134300,Os01g0978100,Os11g0216900,Os03g0850400,Os05g0533500,Os01g0874900,Os10g0419500,Os07g0658400,Os05g0429000,Os06g0564500,Os06g0655100,Os03g0738400,Os03g0118600,Os09g0294000,Os04g0659100,Os05g0555600,Os01g0101200
GO:0001101	response to acid chemical	biological_process	4.8097e-10	6.6581e-08	35	2116	121	23437	12	Os09g0514400,Os03g0437200,Os03g0815100,Os02g0181300,Os03g0843300,Os03g0218400,Os06g0727200,Os03g0356414,Os10g0517500,Os03g0285800,Os07g0150700,Os06g0716700	23	Os11g0216300,Os07g0448800,Os09g0426800,Os09g0541000,Os04g0605500,Os01g0750300,Os02g0669100,Os06g0130100,Os07g0635900,Os02g0814200,Os02g0178800,Os03g0131200,Os02g0666200,Os03g0157400,Os02g0823100,Os04g0448900,Os01g0851700,Os03g0758100,Os11g0167800,Os02g0766700,Os06g0601000,Os02g0629200,Os01g0798500
GO:0044237	cellular metabolic process	biological_process	5.2338e-10	7.1355e-08	1043	2116	10029	23437	546	Os03g0805400,Os12g0632700,Os05g0268500,Os01g0916600,Os09g0255400,Os02g0165100,Os04g0671200,Os01g0682001,Os10g0577600,Os02g0273000,Os12g0610600,Os08g0522500,Os02g0673600,Os12g0527700,Os03g0236200,Os12g0264500,Os06g0168800,Os01g0959800,Os09g0517700,Os12g0611200,Os08g0434300,Os06g0486900,Os11g0455500,Os11g0256050,Os01g0826400,Os08g0485700,Os01g0974800,Os11g0133700,Os12g0615300,Os01g0224000,Os08g0448…	497	Os07g0208500,Os04g0493100,Os08g0512500,Os05g0568100,Os01g0238500,Os09g0553200,Os12g0534200,Os01g0629400,Os03g0184000,Os02g0728100,Os04g0457000,Os05g0429000,Os04g0448600,Os01g0101200,Os04g0518400,Os12g0559200,Os01g0536000,Os10g0534900,Os12g0420400,Os02g0137200,Os02g0595700,Os07g0657900,Os08g0562100,Os03g0134300,Os03g0850400,Os01g0208700,Os02g0760300,Os09g0346500,Os09g0538000,Os05g0110800,Os11g0105…
GO:1901135	carbohydrate derivative metabolic process	biological_process	6.1597e-10	8.2724e-08	102	2116	603	23437	62	Os04g0119400,Os09g0567900,Os11g0525600,Os07g0577700,Os05g0187100,Os08g0438600,Os12g0589100,Os10g0167300,Os06g0207000,Os01g0276700,Os09g0442600,Os12g0131100,Os12g0145700,Os06g0652400,Os12g0170600,Os03g0760000,Os11g0637501,Os04g0618200,Os07g0209000,Os02g0525900,Os02g0601300,Os10g0542900,Os04g0515400,Os09g0505700,Os11g0455500,Os03g0586300,Os09g0375000,Os04g0647800,Os02g0621700,Os04g0682300,Os12g0515…	40	Os03g0340900,Os01g0106900,Os09g0535000,Os05g0161500,Os06g0133800,Os05g0387200,Os04g0613700,Os10g0571200,Os03g0736600,Os12g0169600,Os03g0278900,Os02g0539100,Os08g0457600,Os07g0176900,Os04g0354600,Os03g0717700,Os06g0326400,Os03g0760200,Os02g0179100,Os06g0256500,Os03g0267300,Os06g0160700,Os02g0595100,Os07g0100300,Os01g0906000,Os06g0608700,Os07g0513000,Os07g0691200,Os05g0506000,Os04g0234600,Os02g0750…
GO:0044255	cellular lipid metabolic process	biological_process	6.8634e-10	9.0818e-08	108	2116	639	23437	51	Os02g0218700,Os11g0516000,Os02g0570400,Novel01217,Os03g0700700,Os05g0287800,Os12g0405200,Os02g0806900,Os01g0100900,Os04g0647800,Novel00431,Os12g0448900,Os04g0634700,Os03g0835400,Os08g0535700,Novel00885,Os06g0354500,Os11g0474900,Os08g0508800,Os01g0931300,Os03g0225900,Os02g0274100,Os01g0796400,Os01g0110400,Os08g0111200,Os04g0668900,Os01g0850100,Os05g0540000,Os11g0605500,Os03g0805400,Os08g0508000,Os…	57	Os11g0189600,Os02g0814200,Os02g0651300,Os02g0178800,Os01g0887100,Os05g0548900,Os02g0194700,Os03g0197000,Os02g0680600,Os11g0216300,Os03g0245700,Os04g0691900,Os02g0704000,Os09g0570400,Os01g0695300,Os01g0703400,Os05g0387200,Os01g0166700,Os02g0539100,Os03g0382100,Os06g0143400,Os04g0448900,Os10g0330000,Os02g0121700,Os01g0106900,Os09g0535000,Os06g0204400,Os05g0582300,Os02g0575500,Os10g0546600,Os09g0444…
GO:0009987	cellular process	biological_process	1.0828e-09	1.4121e-07	1359	2116	13558	23437	695	Os01g0884400,Os05g0509500,Os02g0822900,Os08g0508800,Os01g0668901,Os05g0567400,Os09g0478500,Os08g0486200,Os09g0243200,Os02g0626100,Os04g0109100,Os01g0389700,Os07g0677200,Os07g0538700,Os03g0264400,Os06g0127000,Os06g0328400,Os06g0308100,Os06g0706400,Os02g0240100,Os06g0569500,Os09g0297000,Os09g0400400,Os01g0132000,Os03g0448600,Os10g0189600,Os04g0614600,Os02g0218200,Os02g0273100,Os02g0120100,Os12g0183…	664	Os02g0121300,Os03g0265600,Os05g0387200,Os10g0203000,Os05g0363500,Os03g0837100,Os01g0895100,Os05g0161500,Os08g0566600,Os03g0773700,Os10g0509401,Os02g0608900,Os06g0160700,Os06g0647100,Os02g0762100,Os03g0337600,Os03g0311300,Os01g0102600,Os09g0307300,Os04g0691900,Os03g0735000,Os05g0134400,Os06g0493600,Os02g0764500,Os01g0894600,Os09g0376900,Os05g0555600,Os10g0546600,Os01g0182600,Os03g0782500,Os12g0538…
GO:0010035	response to inorganic substance	biological_process	1.3951e-09	1.7933e-07	59	2116	284	23437	21	Os09g0514400,Os02g0621700,Os08g0485400,Os03g0437200,Os03g0815100,Os02g0713400,Os02g0181300,Os03g0171900,Os03g0843300,Os03g0218400,Os03g0356414,Os06g0727200,Os10g0517500,Os03g0285800,Os10g0565000,Os06g0716700,Os07g0150700,Os12g0448900,Os04g0683700,Os04g0661600,Os02g0521300	38	Os11g0216300,Os09g0426800,Os07g0448800,Os09g0541000,Os10g0485300,Os01g0750300,Os04g0605500,Os02g0781400,Os01g0897600,Os02g0669100,Os10g0554200,Os06g0130100,Os07g0657900,Os02g0814200,Os07g0635900,Os03g0131200,Os05g0496200,Os02g0178800,Os02g0666200,Os11g0216900,Os03g0157400,Os03g0129300,Os02g0823100,Os01g0106900,Os04g0659100,Os02g0729400,Os04g0448900,Os03g0758100,Os12g0438600,Os03g0218500,Os01g0851…
GO:0016853	isomerase activity	molecular_function	2.1332e-09	2.7034e-07	54	2116	249	23437	29	Os02g0266000,Os09g0505700,Os04g0458600,Os12g0405200,Os04g0682300,Os03g0733800,Os04g0178300,Os07g0195400,Os08g0559400,Os09g0255400,Os09g0323000,Os11g0199200,Os03g0310400,Os11g0148300,Os08g0320400,Os01g0563000,Os02g0274100,Os04g0432500,Os01g0764400,Os09g0451500,Os01g0103600,Os01g0817700,Os06g0652400,Os04g0458300,Novel01660,Os03g0599800,Os06g0708500,Os04g0618200,Os04g0102500	25	Os02g0140400,Os03g0819600,Os01g0581300,Os08g0382400,Os03g0169100,Os07g0176900,Os08g0374800,Os11g0189600,Os02g0751600,Os11g0216900,Os06g0256500,Os02g0760300,Os12g0420200,Os03g0712700,Os05g0458100,Os07g0565600,Os07g0212200,Os10g0189100,Os01g0268300,Os09g0327400,Os08g0541400,Os09g0535000,Os02g0121300,Os11g0116300,Os11g0562100
GO:0010109	regulation of photosynthesis	biological_process	9.6838e-09	1.2102e-06	14	2116	27	23437	0		14	Os06g0669400,Os07g0165000,Os01g0773700,Os05g0508900,Os06g0725900,Os03g0786100,Os11g0216300,Os05g0480000,Os12g0292900,Os08g0440900,Os07g0152900,Os01g0303000,Os01g0552300,Os01g0321300
GO:0009063	cellular amino acid catabolic process	biological_process	1.2197e-08	1.5034e-06	24	2116	72	23437	14	Os07g0170100,Os10g0550900,Os02g0626100,Os08g0424200,Os03g0794500,Os05g0427400,Os04g0543900,Os12g0183100,Os05g0125500,Os07g0188800,Os03g0713000,Os03g0236200,Os02g0168100,Os11g0455500	10	Os10g0516100,Os06g0611900,Os04g0518400,Os04g0650700,Os04g0623800,Os01g0874900,Os08g0465800,Os03g0738400,Os05g0429000,Os01g0711400
GO:0006629	lipid metabolic process	biological_process	1.438e-08	1.7485e-06	131	2116	866	23437	55	Os04g0647800,Os02g0570400,Os11g0516000,Os02g0274100,Os01g0931300,Os08g0508800,Novel00885,Os08g0535700,Os03g0835400,Os10g0457600,Os02g0656200,Os04g0178300,Os08g0508000,Os08g0111200,Os01g0110400,Os01g0752200,Os10g0189600,Os08g0509100,Os06g0259000,Os06g0596300,Os06g0569500,Novel00431,Os01g0100900,Os02g0806900,Os12g0405200,Os01g0762000,Os05g0287800,Os03g0700700,Os02g0218700,Novel01217,Os01g0796400,Os…	76	Os03g0245700,Os04g0691900,Os07g0206700,Os04g0509100,Os02g0194700,Os11g0189600,Os09g0535000,Os06g0143400,Os04g0578400,Os03g0382100,Os05g0387200,Os01g0703400,Os01g0695300,Os03g0731900,Os04g0379700,Os01g0581300,Os05g0408900,Os12g0271700,Os12g0640600,Os09g0426800,Os02g0716500,Os01g0134500,Os02g0731900,Os09g0535900,Os09g0444200,Os10g0546600,Os02g0575500,Os06g0604400,Os05g0304600,Os01g0906000,Os07g0100…
GO:0055086	nucleobase-containing small molecule metabolic process	biological_process	1.4721e-08	1.7661e-06	69	2116	378	23437	46	Os08g0120600,Os02g0273000,Os12g0597500,Os05g0349200,Os02g0736400,Os07g0195400,Os03g0645100,Os10g0405600,Os09g0517700,Os03g0599800,Os07g0245100,Os09g0553600,Novel00395,Os05g0402700,Os12g0131150,Os08g0557900,Os06g0617800,Os02g0625500,Os12g0515600,Os01g0723600,Os11g0133700,Os02g0621700,Os09g0375000,Os04g0682300,Os02g0134400,Os02g0601300,Os11g0455500,Os04g0515400,Os04g0618200,Os02g0525900,Os02g060680…	23	Os11g0171300,Os05g0496200,Os09g0553200,Os08g0288200,Os02g0750100,Os07g0513000,Os06g0608700,Os06g0256500,Os02g0179100,Os06g0326400,Os03g0717700,Os04g0354600,Os11g0191400,Os08g0457600,Os12g0169600,Os03g0736600,Os10g0571200,Os03g0278900,Os04g0613700,Os05g0161500,Os09g0535000,Os06g0665500,Os03g0340900
GO:0009416	response to light stimulus	biological_process	1.561e-08	1.8482e-06	55	2116	270	23437	9	Os02g0260700,Os01g0202500,Os10g0572300,Os12g0209200,Os01g0134700,Os11g0547000,Os03g0285800,Os01g0566100,Os06g0727200	46	Os03g0333400,Os06g0669400,Os08g0242800,Os03g0592500,Os01g0182600,Os03g0782500,Os01g0869800,Os03g0131200,Os07g0695100,Os07g0577600,Os02g0554100,Os03g0311300,Os03g0245700,Os01g0286100,Os06g0320500,Os04g0493000,Os09g0527900,Os11g0216300,Os08g0435900,Os06g0725900,Os11g0242800,Os07g0558400,Os09g0296800,Os07g0562700,Os01g0850900,Os02g0764500,Os02g0606200,Os03g0251350,Os02g0197600,Os08g0440900,Os01g0585…
GO:1901564	organonitrogen compound metabolic process	biological_process	1.7956e-08	2.0983e-06	598	2116	5461	23437	340	Os01g0224000,Os10g0127900,Os12g0615300,Os11g0133700,Os09g0452900,Os05g0125400,Os08g0559400,Os03g0721200,Os11g0256050,Os04g0487200,Os11g0455500,Os01g0100900,Os07g0541400,Os02g0525900,Os10g0388600,Os03g0300400,Os04g0684900,Os07g0188800,Os06g0474600,Os08g0540100,Os02g0273000,Os02g0271000,Os04g0406600,Os03g0859800,Os10g0577600,Os01g0682001,Os09g0255400,Os02g0165100,Os04g0671200,Os05g0513200,Os02g0527…	258	Os03g0850400,Os01g0583100,Os03g0134300,Os10g0529300,Os06g0326400,Os09g0525900,Os07g0657900,Os01g0725800,Os07g0577600,Os08g0557400,Os02g0595700,Os01g0631200,Os02g0137200,Os08g0432500,Os01g0286600,Os03g0736600,Os06g0142500,Os03g0308800,Os09g0346500,Os02g0779200,Os01g0878300,Os02g0760300,Os06g0611900,Os02g0728100,Os05g0496200,Os01g0629400,Os08g0382400,Os04g0623300,Os01g0238500,Os06g0694500,Os09g0344…
GO:0016830	carbon-carbon lyase activity	molecular_function	2.2929e-08	2.645e-06	33	2116	125	23437	16	Os05g0402700,Os03g0236200,Os03g0255500,Os04g0463500,Os01g0959800,Os01g0315800,Os01g0100900,Os07g0529000,Os03g0264400,Os08g0366000,Os09g0255400,Os02g0541325,Os05g0363200,Os06g0258900,Os08g0320400,Os08g0120600	17	Os06g0608700,Os04g0391900,Os12g0291100,Os05g0460600,Os11g0707600,Os12g0169600,Os08g0465800,Os09g0426800,Os03g0337600,Os02g0762100,Os12g0274700,Os01g0238500,Os02g0814200,Os02g0178800,Os11g0171300,Os01g0208700,Os12g0292400
GO:0043167	ion binding	molecular_function	2.683e-08	3.0559e-06	668	2116	6050	23437	360	Os01g0850700,Os06g0690200,Os09g0471200,Os12g0597500,Os12g0555300,Os03g0370900,Os11g0229400,Os04g0419900,Os05g0156700,Os04g0178300,Os02g0506500,Os03g0713000,Os01g0674800,Os07g0281000,Os04g0611400,Os03g0772600,Os02g0306401,Os03g0648400,Os04g0514600,Os12g0586100,Os04g0616500,Os02g0114700,Os04g0581000,Os12g0515600,Os05g0125500,Os05g0163700,Os03g0122300,Os07g0542400,Os07g0570500,Os04g0515400,Os12g0540…	308	Os02g0186500,Os01g0637600,Os02g0318450,Os08g0191700,Os04g0640500,Os03g0618300,Os03g0731900,Os03g0169100,Os05g0480000,Os01g0810300,Os01g0507700,Os02g0739000,Os01g0800500,Os11g0528500,Os03g0795200,Os05g0135500,Os05g0519700,Os06g0472000,Os05g0137200,Os02g0285800,Os05g0430400,Os01g0974200,Os03g0685000,Os03g0760200,Os10g0317900,Os03g0131200,Os07g0628700,Os03g0655400,Os01g0292200,Os06g0254300,Os10g0571…
GO:0005996	monosaccharide metabolic process	biological_process	3.6103e-08	4.0606e-06	38	2116	153	23437	19	Os02g0601300,Os09g0505700,Os01g0315800,Os04g0458600,Os04g0682300,Os06g0561000,Os09g0323000,Os05g0363200,Os10g0140200,Os11g0525600,Os05g0187100,Os05g0438600,Os03g0320100,Os01g0894300,Os04g0458300,Os01g0817700,Os02g0600400,Os03g0255500,Os04g0618200	19	Os11g0132600,Os05g0164100,Os04g0459500,Os03g0169100,Os08g0374800,Os05g0116100,Os05g0496200,Os06g0256500,Os03g0267300,Os11g0171300,Os10g0189100,Os07g0212200,Os12g0420200,Os03g0129300,Os03g0712700,Os09g0535000,Os06g0284200,Os07g0633600,Os04g0234600
GO:0016616	oxidoreductase activity, acting on the CH-OH group of donors, NAD or NADP as acceptor	molecular_function	4.4323e-08	4.9236e-06	45	2116	207	23437	24	Os09g0400400,Os08g0434300,Os03g0189400,Os06g0652400,Os02g0600400,Os11g0210300,Os08g0447000,Os02g0274100,Os06g0486800,Os01g0796400,Os01g0723400,Os09g0127300,Os01g0654500,Os09g0399800,Os03g0184550,Os06g0623600,Os01g0375200,Os04g0650800,Os04g0630800,Os01g0276100,Os02g0637700,Os12g0632700,Os10g0114300,Os06g0486900	21	Os08g0183900,Os09g0491820,Os02g0101500,Novel01330,Os03g0404800,Os01g0528800,Os01g0106900,Os06g0655100,Os09g0294000,Os03g0228200,Os02g0562700,Os07g0601000,Os09g0419200,Os07g0152900,Os07g0598000,Os08g0562100,Os07g0630800,Os03g0773800,Os05g0456300,Os03g0786100,Os10g0430200
GO:0009314	response to radiation	biological_process	5.5117e-08	6.0481e-06	56	2116	287	23437	10	Os03g0100400,Os02g0260700,Os12g0209200,Os01g0202500,Os10g0572300,Os06g0727200,Os01g0566100,Os11g0547000,Os01g0134700,Os03g0285800	46	Os01g0869800,Os03g0592500,Os01g0182600,Os03g0782500,Os03g0131200,Os07g0695100,Os06g0669400,Os03g0333400,Os08g0242800,Os11g0216300,Os08g0435900,Os06g0725900,Os04g0493000,Os09g0527900,Os11g0242800,Os03g0311300,Os07g0577600,Os02g0554100,Os06g0320500,Os03g0245700,Os01g0286100,Os01g0585300,Os08g0440900,Os02g0197600,Os01g0321300,Os03g0684400,Os08g0524100,Os07g0562700,Os09g0296800,Os07g0558400,Os02g0606…
GO:0016051	carbohydrate biosynthetic process	biological_process	1.0253e-07	1.0991e-05	55	2116	281	23437	17	Os03g0586300,Os08g0414700,Os04g0682300,Os06g0561000,Os05g0517200,Os02g0763200,Novel01308,Os02g0763900,Os06g0172800,Os04g0481100,Os01g0894300,Os11g0547000,Os05g0438600,Os02g0275200,Os04g0636100,Os03g0255500,Os04g0618200	38	Os12g0274700,Os07g0208500,Os01g0376700,Os07g0657900,Os03g0169100,Os07g0412100,Os08g0327100,Os01g0750300,Os04g0429600,Os05g0496200,Os01g0919400,Os11g0171300,Os06g0160700,Os03g0267300,Os07g0424400,Os06g0256500,Os09g0478100,Os03g0712700,Os02g0135900,Os07g0209100,Os02g0744700,Os03g0837100,Os10g0189100,Os07g0252400,Os12g0291100,Os09g0478300,Os08g0160500,Os05g0506000,Os09g0535000,Os01g0303000,Os05g0176…
GO:0006979	response to oxidative stress	biological_process	1.0261e-07	1.0991e-05	53	2116	284	23437	23	Os07g0677500,Os06g0727200,Os07g0188800,Os03g0285800,Os04g0434800,Os06g0547400,Os09g0538600,Os02g0240100,Os04g0688300,Os09g0297000,Os12g0448900,Os04g0688600,Os10g0109600,Os03g0235000,Os07g0677600,Os01g0963000,Os04g0688100,Os03g0437200,Os06g0172800,Os02g0713400,Os03g0100400,Os01g0962700,Os07g0677200	30	Os06g0597900,Os04g0602100,Os05g0135500,Os10g0563600,Os06g0472000,Os03g0218500,Os11g0167800,Os06g0694800,Os11g0595200,Os01g0929100,Os09g0250700,Os03g0339300,Os05g0134400,Os01g0798500,Os02g0537700,Os05g0148700,Os11g0216300,Os04g0403500,Os10g0485300,Os02g0781400,Os01g0897600,Os07g0657900,Os03g0234900,Os01g0675100,Os02g0575500,Os08g0191700,Os03g0131200,Os07g0694700,Os11g0216900,Os02g0562700
GO:0030170	pyridoxal phosphate binding	molecular_function	1.0551e-07	1.1039e-05	30	2116	110	23437	18	Os06g0564700,Os11g0516000,Os03g0171900,Os02g0541325,Os04g0578000,Os11g0644800,Os03g0713000,Os03g0252800,Os10g0517500,Os03g0236200,Os01g0928800,Os02g0306401,Os01g0100900,Os10g0390500,Os10g0189600,Os02g0806900,Os07g0617800,Os04g0614600	12	Os01g0978100,Os06g0611900,Os07g0108300,Os01g0874900,Os01g0238500,Os01g0851700,Os03g0758100,Os05g0429000,Os01g0711400,Os06g0564500,Os08g0465800,Os03g0738400
GO:0070279	vitamin B6 binding	molecular_function	1.0551e-07	1.1039e-05	30	2116	110	23437	18	Os03g0713000,Os10g0517500,Os03g0236200,Os03g0252800,Os02g0306401,Os01g0928800,Os10g0390500,Os01g0100900,Os10g0189600,Os07g0617800,Os04g0614600,Os02g0806900,Os06g0564700,Os11g0516000,Os03g0171900,Os11g0644800,Os04g0578000,Os02g0541325	12	Os01g0238500,Os01g0874900,Os03g0758100,Os01g0851700,Os05g0429000,Os01g0711400,Os06g0564500,Os03g0738400,Os08g0465800,Os01g0978100,Os06g0611900,Os07g0108300
GO:1901606	alpha-amino acid catabolic process	biological_process	1.3111e-07	1.356e-05	22	2116	69	23437	12	Os03g0236200,Os05g0125500,Os03g0713000,Os07g0188800,Os02g0168100,Os11g0455500,Os02g0626100,Os10g0550900,Os05g0427400,Os08g0424200,Os03g0794500,Os04g0543900	10	Os04g0623800,Os01g0874900,Os08g0465800,Os03g0738400,Os01g0711400,Os05g0429000,Os10g0516100,Os06g0611900,Os04g0518400,Os04g0650700
GO:0034440	lipid oxidation	biological_process	1.5864e-07	1.6221e-05	17	2116	44	23437	13	Os03g0700700,Os08g0509100,Os11g0605500,Os08g0508800,Os06g0354500,Os12g0448900,Os01g0110400,Os05g0392700,Os03g0835400,Os02g0274100,Os10g0457600,Os12g0264500,Os01g0752200	4	Os11g0707600,Os12g0559200,Os02g0194700,Os05g0304600
GO:0010206	photosystem II repair	biological_process	1.8449e-07	1.8652e-05	8	2116	10	23437	0		8	Os07g0171100,Os04g0459900,Os05g0568900,Os06g0705100,Os03g0333400,Os06g0669400,Os05g0401100,Os06g0725900
GO:1901566	organonitrogen compound biosynthetic process	biological_process	1.9954e-07	1.995e-05	183	2116	1486	23437	100	Os01g0140500,Os03g0231600,Os07g0209000,Os12g0170600,Os05g0558900,Os03g0406200,Os07g0624700,Os03g0177500,Os08g0535400,Os04g0119400,Os06g0207000,Os03g0157900,Os10g0419400,Os12g0589100,Os10g0517500,Os01g0741900,Os03g0815200,Os08g0320400,Os12g0540900,Os03g0111100,Os03g0586300,Os03g0126000,Os03g0264400,Os02g0134400,Os09g0297000,Os05g0150900,Os08g0484500,Os07g0194800,Os04g0559400,Os12g0564600,Os04g0463…	83	Os10g0419500,Os02g0794400,Os05g0575300,Os03g0278900,Os03g0118600,Os03g0738400,Os03g0315800,Os12g0263000,Os06g0564500,Os08g0553800,Os06g0699700,Os06g0647100,Os01g0978100,Os03g0337600,Os02g0744900,Os01g0749200,Os05g0533500,Os11g0191400,Os07g0165000,Os04g0691600,Os03g0769100,Os07g0658400,Os02g0750100,Os09g0493600,Os01g0906000,Os02g0285800,Os05g0555600,Os07g0691200,Os01g0637600,Os11g0216900,Os12g0541…
GO:0008610	lipid biosynthetic process	biological_process	3.0314e-07	2.9974e-05	79	2116	479	23437	24	Os06g0678200,Os12g0491800,Os02g0673600,Os08g0509100,Os01g0959800,Os06g0596300,Os06g0569500,Os11g0474800,Os04g0178300,Os08g0508000,Os01g0850100,Os04g0668900,Os03g0225900,Novel00885,Os11g0474900,Os08g0508800,Os12g0448900,Os01g0103600,Novel00431,Os12g0405200,Os05g0287800,Os03g0700700,Os02g0570400,Os02g0218700	55	Os07g0204900,Os07g0100300,Os01g0906000,Os05g0304600,Os01g0150000,Os11g0707600,Os11g0562100,Os09g0250700,Novel01330,Os12g0559200,Os12g0534200,Os03g0731900,Os05g0408900,Os12g0271700,Os01g0581300,Os01g0134500,Os01g0101700,Os02g0140400,Os09g0426800,Os04g0445700,Os02g0731900,Os03g0284500,Os03g0184000,Os10g0546600,Os09g0444200,Os02g0575500,Os05g0582300,Os06g0204400,Os01g0106900,Os02g0121700,Os10g033000…
GO:0006790	sulfur compound metabolic process	biological_process	3.6628e-07	3.5824e-05	50	2116	269	23437	24	Os03g0760000,Os09g0517700,Os02g0525900,Os12g0485500,Os02g0813500,Os07g0252000,Os12g0290150,Os10g0517500,Os10g0419400,Os03g0285800,Os07g0577700,Os08g0540100,Os04g0119400,Os04g0614600,Os06g0564700,Os03g0815200,Os07g0529600,Os04g0596400,Os02g0621700,Os02g0465900,Os03g0645100,Os10g0528100,Os11g0455500,Os05g0367400	26	Os06g0694500,Os10g0419500,Os03g0163300,Os04g0448600,Os01g0101200,Os05g0506000,Os06g0564500,Os12g0263000,Os07g0100300,Os02g0167100,Os03g0202001,Os01g0978100,Os07g0509800,Os11g0216900,Os04g0669900,Os03g0743900,Os10g0529300,Os03g0760200,Os05g0116100,Os10g0530500,Os04g0354600,Os05g0408900,Os05g0533500,Os08g0530400,Os05g0568100,Os07g0468100
GO:0031977	thylakoid lumen	cellular_component	4.1379e-07	4.0035e-05	12	2116	25	23437	0		12	Os12g0190200,Os08g0512500,Os11g0595200,Os07g0565600,Os04g0379700,Os08g0382400,Os01g0102300,Os05g0568900,Os04g0459900,Os01g0805300,Os05g0401100,Os03g0333400
GO:0008299	isoprenoid biosynthetic process	biological_process	4.3373e-07	4.1518e-05	34	2116	144	23437	10	Os12g0491800,Os06g0678200,Os06g0569500,Os11g0474900,Os12g0405200,Os08g0508000,Os04g0178300,Os11g0474800,Os02g0570400,Os04g0668900	24	Os04g0448900,Os10g0330000,Os02g0121700,Os01g0106900,Os07g0204900,Os01g0695300,Os01g0703400,Os11g0562100,Os01g0101700,Os02g0140400,Os01g0581300,Os11g0216300,Os05g0408900,Os12g0271700,Os03g0731900,Os02g0704000,Os11g0189600,Os05g0582300,Os02g0651300,Os10g0546600,Os01g0887100,Os03g0184000,Os03g0197000,Os02g0680600
GO:0016108	tetraterpenoid metabolic process	biological_process	5.0225e-07	4.7075e-05	12	2116	24	23437	1	Os04g0668900	11	Os02g0651300,Os12g0640600,Os01g0581300,Os11g0216300,Os03g0184000,Os10g0546600,Os04g0379700,Os04g0448900,Os02g0680600,Os09g0570400,Os07g0204900
GO:0016116	carotenoid metabolic process	biological_process	5.0225e-07	4.7075e-05	12	2116	24	23437	1	Os04g0668900	11	Os12g0640600,Os02g0651300,Os10g0546600,Os03g0184000,Os01g0581300,Os11g0216300,Os04g0448900,Os04g0379700,Os09g0570400,Os07g0204900,Os02g0680600
GO:0070887	cellular response to chemical stimulus	biological_process	5.371e-07	4.9823e-05	112	2116	784	23437	64	Os05g0516900,Os02g0181300,Os10g0542800,Os09g0434200,Os03g0297600,Os11g0625900,Os07g0161600,Os12g0555300,Os07g0246200,Os10g0392400,Os02g0551100,Os04g0484900,Os01g0203000,Os10g0457600,Os01g0963000,Os01g0194300,Os02g0115900,Os02g0637700,Os08g0203100,Os02g0521300,Os03g0189400,Os03g0276500,Os09g0545300,Os02g0240100,Os04g0661600,Os10g0468500,Os05g0257100,Os04g0434800,Os06g0547400,Os05g0261700,Os07g0677…	48	Os11g0216900,Os03g0234900,Os05g0116100,Os01g0190300,Os02g0781400,Os01g0897600,Os01g0874900,Os05g0148700,Os02g0129800,Os02g0537700,Os03g0339300,Os09g0250700,Os02g0766700,Os08g0524100,Os06g0601000,Os03g0163300,Os01g0840100,Os05g0134400,Os12g0139400,Os05g0563400,Os05g0135500,Os10g0563600,Os02g0729400,Os03g0284600,Os05g0429000,Os07g0694700,Os05g0460000,Os03g0785200,Os08g0109400,Os10g0509401,Os01g0675…
GO:0043169	cation binding	molecular_function	7.1193e-07	6.5367e-05	337	2116	2909	23437	162	Os05g0149400,Os04g0434800,Os07g0507000,Os12g0631800,Os04g0390100,Os10g0456800,Os01g0963000,Os05g0320700,Novel00159,Os01g0267900,Os10g0405600,Os02g0637700,Novel01202,Os07g0161600,Os07g0246200,Os10g0577600,Os04g0675500,Os07g0188800,Os05g0525900,Os01g0276700,Os08g0540100,Os03g0235000,Os07g0409900,Os10g0109600,Os02g0525900,Os04g0600200,Os12g0290150,Os02g0621700,Os09g0375000,Os06g0561000,Os11g0171500,…	175	Os08g0468100,Os07g0681400,Os10g0209700,Os01g0101200,Os10g0567400,Os05g0429000,Os10g0370000,Os06g0694500,Os12g0559200,Os05g0110300,Os06g0571800,Os03g0140200,Os07g0208500,Os08g0530400,Os08g0512500,Os05g0568100,Os02g0328300,Os01g0279100,Os06g0611900,Os08g0524200,Os09g0346500,Os08g0547900,Os01g0933200,Os03g0178100,Os02g0606200,Os04g0533500,Os03g0658800,Os07g0633600,Os06g0142500,Os01g0750300,Os03g0230…
GO:0000287	magnesium ion binding	molecular_function	7.5187e-07	6.8336e-05	35	2116	155	23437	20	Os12g0145700,Os11g0474900,Os05g0558900,Os01g0654500,Os10g0167300,Os12g0491800,Os01g0276700,Os03g0326000,Os01g0974800,Os01g0723600,Os06g0617800,Os02g0570400,Os05g0100600,Os04g0515400,Os09g0375000,Os07g0195400,Os01g0276100,Os11g0474800,Os02g0621700,Os04g0178300	15	Os10g0571200,Os02g0143100,Os10g0189100,Os03g0348200,Novel01058,Os03g0712700,Os01g0101200,Os08g0139700,Os02g0121700,Os03g0134300,Novel00989,Os04g0341500,Os03g0230500,Os01g0376700,Os08g0167800
GO:0043094	cellular metabolic compound salvage	biological_process	8.5803e-07	7.6362e-05	17	2116	49	23437	6	Os05g0349200,Os02g0606800,Os02g0273000,Os02g0625500,Os10g0419400,Os12g0589100	11	Os02g0179100,Os07g0152900,Os10g0419500,Os07g0108300,Os11g0216900,Os12g0292400,Os12g0274700,Os03g0786100,Os12g0291100,Os01g0101200,Os01g0682500
GO:0009668	plastid membrane organization	biological_process	8.6563e-07	7.6362e-05	13	2116	30	23437	1	Os03g0844700	12	Os01g0895100,Os01g0151200,Os05g0587200,Os06g0669400,Os05g0390100,Os01g0501700,Os01g0102600,Os05g0121200,Os03g0684400,Os01g0585300,Os11g0216300,Os06g0725900
GO:0010027	thylakoid membrane organization	biological_process	8.6563e-07	7.6362e-05	13	2116	30	23437	1	Os03g0844700	12	Os01g0585300,Os11g0216300,Os06g0725900,Os05g0121200,Os03g0684400,Os01g0895100,Os05g0587200,Os01g0151200,Os06g0669400,Os01g0501700,Os05g0390100,Os01g0102600
GO:0015980	energy derivation by oxidation of organic compounds	biological_process	1.2199e-06	0.00010657	30	2116	134	23437	18	Os07g0577700,Os07g0570500,Os07g0529000,Os12g0632700,Os01g0654500,Os03g0337900,Os08g0366000,Os01g0276100,Os02g0621700,Os05g0420600,Os12g0290150,Os03g0136900,Os03g0806900,Os07g0695800,Os04g0600200,Os08g0434300,Os07g0570100,Os04g0486950	12	Os03g0712700,Os10g0189100,Os03g0758100,Os08g0562100,Os01g0851700,Os07g0630800,Os03g0773800,Os09g0553200,Os03g0735000,Os01g0208700,Os07g0662900,Os04g0409200
GO:0009657	plastid organization	biological_process	1.2539e-06	0.00010849	37	2116	174	23437	1	Os03g0844700	36	Os05g0390100,Os09g0535000,Os01g0895100,Os05g0587200,Os01g0673800,Os03g0308800,Os05g0506000,Os03g0426900,Os07g0583200,Os07g0188266,Os01g0692300,Os08g0323600,Os01g0501700,Os02g0766000,Os01g0151200,Os01g0798500,Os06g0217600,Os11g0595200,Os01g0585300,Os01g0321300,Os04g0691600,Os03g0684400,Os11g0105750,Os07g0548300,Os01g0102600,Os06g0683200,Os12g0105300,Os11g0216300,Os06g0725900,Os12g0188700,Os05g0121…
GO:0006720	isoprenoid metabolic process	biological_process	1.2846e-06	0.00011008	37	2116	171	23437	10	Os12g0491800,Os06g0678200,Os06g0569500,Os11g0474900,Os12g0405200,Os08g0508000,Os04g0178300,Os11g0474800,Os04g0668900,Os02g0570400	27	Os04g0448900,Os10g0330000,Os02g0121700,Os01g0106900,Os07g0204900,Os01g0703400,Os01g0695300,Os11g0562100,Os12g0640600,Os02g0140400,Os01g0101700,Os01g0581300,Os12g0271700,Os05g0408900,Os11g0216300,Os03g0731900,Os04g0379700,Os02g0704000,Os09g0570400,Os05g0582300,Os11g0189600,Os02g0651300,Os10g0546600,Os03g0184000,Os01g0887100,Os03g0197000,Os02g0680600
GO:0016614	oxidoreductase activity, acting on CH-OH group of donors	molecular_function	1.444e-06	0.00012205	46	2116	237	23437	24	Os04g0650800,Os04g0630800,Os09g0399800,Os06g0623600,Os01g0375200,Os03g0184550,Os02g0637700,Os10g0114300,Os06g0486900,Os12g0632700,Os01g0276100,Os06g0652400,Os02g0600400,Os11g0210300,Os08g0447000,Os09g0400400,Os08g0434300,Os03g0189400,Os01g0723400,Os09g0127300,Os01g0654500,Os02g0274100,Os06g0486800,Os01g0796400	22	Os09g0419200,Os07g0152900,Os04g0116600,Os07g0598000,Os02g0562700,Os07g0601000,Os05g0456300,Os10g0430200,Os03g0786100,Os08g0562100,Os07g0630800,Os03g0773800,Novel01330,Os01g0528800,Os03g0404800,Os09g0491820,Os08g0183900,Os02g0101500,Os09g0294000,Os06g0655100,Os03g0228200,Os01g0106900
GO:0019318	hexose metabolic process	biological_process	1.4514e-06	0.00012205	30	2116	123	23437	14	Os04g0682300,Os01g0894300,Os05g0438600,Os05g0187100,Os04g0458600,Os02g0601300,Os11g0525600,Os10g0140200,Os04g0618200,Os01g0817700,Os02g0600400,Os09g0323000,Os03g0255500,Os04g0458300	16	Os09g0535000,Os06g0284200,Os04g0459500,Os03g0129300,Os12g0420200,Os05g0164100,Os03g0712700,Os10g0189100,Os07g0212200,Os07g0633600,Os03g0267300,Os04g0234600,Os11g0171300,Os06g0256500,Os08g0374800,Os05g0496200
GO:0009069	serine family amino acid metabolic process	biological_process	1.5297e-06	0.00012744	19	2116	60	23437	5	Os04g0650800,Os08g0447000,Os06g0564700,Os03g0157900,Os10g0517500	14	Os03g0850400,Os10g0516100,Os01g0978100,Os06g0611900,Os03g0738400,Os06g0655100,Os05g0533500,Os09g0294000,Os02g0167100,Os05g0429000,Os01g0711400,Os06g0564500,Os04g0623800,Os01g0874900
GO:0009060	aerobic respiration	biological_process	1.7227e-06	0.00014221	22	2116	84	23437	18	Os05g0420600,Os01g0276100,Os02g0621700,Os08g0366000,Os03g0337900,Os01g0654500,Os07g0529000,Os12g0632700,Os07g0570500,Os07g0577700,Os04g0486950,Os07g0570100,Os08g0434300,Os04g0600200,Os07g0695800,Os03g0806900,Os03g0136900,Os12g0290150	4	Os03g0773800,Os07g0630800,Os08g0562100,Os01g0208700
GO:0046148	pigment biosynthetic process	biological_process	2.1605e-06	0.00017673	22	2116	79	23437	3	Os12g0589100,Os04g0668900,Os09g0297000	19	Os07g0204900,Os04g0448900,Os07g0657900,Os03g0323200,Os01g0581300,Os11g0216300,Os10g0567400,Os05g0408900,Os01g0631200,Os02g0744900,Os03g0337600,Os02g0680600,Os01g0279100,Os01g0286600,Os10g0546600,Os10g0496900,Os03g0184000,Os03g0563300,Os02g0651300
GO:0044419	interspecies interaction between organisms	biological_process	2.6744e-06	0.00021679	64	2116	383	23437	42	Os01g0748900,Os07g0290200,Os10g0580900,Os01g0134700,Os03g0772600,Os11g0592200,Os06g0569500,Os04g0683700,Os06g0726200,Os07g0687700,Os10g0467600,Os01g0194300,Novel00352,Os02g0181300,Os10g0542800,Os02g0712700,Novel01565,Os03g0270000,Os01g0958700,Os04g0457800,Os03g0285800,Os09g0417800,Os05g0112000,Os11g0592100,Os12g0448900,Os08g0508800,Os07g0409900,Os02g0327000,Os10g0542900,Os07g0541400,Os06g0328400,…	22	Os01g0279700,Os05g0390100,Os11g0595200,Os06g0601000,Novel01330,Os04g0234600,Os05g0110300,Os01g0897600,Os08g0382400,Os05g0496200,Os08g0159500,Novel00820,Os01g0895100,Os02g0121700,Os03g0786100,Os02g0499000,Os01g0750300,Os07g0176900,Os03g0760200,Os05g0160300,Os03g0131200,Os07g0152900
GO:0006721	terpenoid metabolic process	biological_process	2.849e-06	0.00022889	29	2116	122	23437	8	Os11g0474900,Os02g0570400,Os04g0668900,Os06g0569500,Os11g0474800,Os12g0491800,Os04g0178300,Os08g0508000	21	Os02g0680600,Os11g0562100,Os03g0184000,Os10g0546600,Os01g0695300,Os02g0651300,Os01g0703400,Os11g0189600,Os09g0570400,Os07g0204900,Os01g0106900,Os02g0704000,Os04g0379700,Os02g0121700,Os10g0330000,Os04g0448900,Os05g0408900,Os11g0216300,Os01g0581300,Os02g0140400,Os12g0640600
GO:0016114	terpenoid biosynthetic process	biological_process	3.2678e-06	0.00026021	26	2116	104	23437	8	Os06g0569500,Os02g0570400,Os04g0668900,Os11g0474900,Os08g0508000,Os12g0491800,Os04g0178300,Os11g0474800	18	Os11g0189600,Os01g0695300,Os02g0651300,Os01g0703400,Os10g0546600,Os03g0184000,Os11g0562100,Os02g0680600,Os02g0140400,Os05g0408900,Os11g0216300,Os01g0581300,Os04g0448900,Os10g0330000,Os02g0121700,Os01g0106900,Os02g0704000,Os07g0204900
GO:0046872	metal ion binding	molecular_function	3.5012e-06	0.00027635	331	2116	2885	23437	160	Os07g0677500,Os03g0356414,Os08g0536300,Novel01503,Os06g0665800,Os06g0547400,Os07g0281000,Os04g0611400,Os03g0194900,Os02g0506500,Os08g0509100,Novel00063,Os02g0196600,Os02g0569900,Os04g0178300,Os03g0370900,Os12g0597500,Os01g0850700,Os01g0723400,Os11g0525600,Os08g0424200,Os10g0512400,Os05g0558900,Os04g0515400,Os07g0570500,Os03g0122300,Os05g0313500,Os09g0399800,Os04g0581000,Os02g0114700,Os02g0570400,…	171	Os01g0974200,Os01g0149800,Os08g0417000,Os06g0604400,Os08g0126700,Os06g0472000,Os05g0135500,Os03g0795200,Os11g0528500,Os01g0800500,Os01g0134500,Os01g0507700,Os01g0810300,Os12g0271700,Os01g0376700,Os03g0169100,Os03g0731900,Os03g0618300,Os08g0191700,Os03g0234900,Os01g0637600,Os07g0424400,Os01g0730500,Os01g0846300,Os08g0471900,Os01g0268300,Os07g0544800,Os01g0600900,Os02g0726300,Os10g0419500,Os05g0176…
GO:0015994	chlorophyll metabolic process	biological_process	3.7398e-06	0.00029262	15	2116	42	23437	1	Os06g0354700	14	Os03g0323200,Os10g0496900,Os10g0567400,Os11g0216300,Os05g0408900,Os03g0563300,Os02g0705100,Os03g0337600,Os02g0744900,Os02g0680600,Os01g0286600,Os01g0279100,Os04g0379700,Os07g0657900
GO:0015995	chlorophyll biosynthetic process	biological_process	3.8287e-06	0.00029564	12	2116	28	23437	0		12	Os05g0408900,Os11g0216300,Os10g0567400,Os03g0323200,Os10g0496900,Os02g0744900,Os03g0337600,Os03g0563300,Os01g0279100,Os02g0680600,Os01g0286600,Os07g0657900
GO:0009081	branched-chain amino acid metabolic process	biological_process	3.8442e-06	0.00029564	14	2116	38	23437	13	Os05g0125500,Os07g0188800,Os03g0713000,Os10g0549500,Os02g0273100,Os12g0183100,Os07g0170100,Os03g0231600,Os04g0559400,Os08g0424200,Os11g0256050,Os12g0138900,Os11g0142500	1	Os01g0238500
GO:0009605	response to external stimulus	biological_process	4.0357e-06	0.00030608	72	2116	451	23437	46	Os11g0592000,Os03g0765400,Os04g0109100,Os07g0597200,Os03g0748900,Os03g0794500,Novel01623,Os03g0721200,Os08g0485400,Os04g0647800,Os10g0542900,Os07g0541400,Os06g0328400,Os08g0538300,Os04g0515400,Os02g0629400,Os07g0409900,Os02g0327000,Os08g0508800,Os11g0592100,Os12g0448900,Os07g0150700,Os10g0517500,Os05g0112000,Os03g0285800,Os04g0457800,Os09g0417800,Os03g0270000,Os01g0958700,Os10g0542800,Os02g018130…	26	Os03g0131200,Os05g0160300,Os03g0760200,Os11g0621500,Os01g0750300,Os07g0176900,Os11g0216300,Os02g0499000,Os05g0387200,Os02g0121700,Os10g0189100,Os08g0159500,Novel00820,Os05g0496200,Os07g0695100,Os05g0110300,Os01g0897600,Os08g0382400,Os06g0493600,Os04g0234600,Os11g0595200,Os08g0524100,Os06g0601000,Os05g0390100,Os05g0506000,Os01g0279700
GO:0008483	transaminase activity	molecular_function	4.0819e-06	0.00030608	17	2116	53	23437	14	Os10g0390500,Os12g0131150,Os04g0614600,Os07g0617800,Os02g0273100,Os02g0306401,Os03g0157900,Os12g0131100,Os11g0133700,Os11g0644800,Os10g0549500,Os03g0171900,Os04g0559400,Os03g0231600	3	Os01g0238500,Os04g0623800,Os07g0108300
GO:0016769	transferase activity, transferring nitrogenous groups	molecular_function	4.0819e-06	0.00030608	17	2116	53	23437	14	Os10g0390500,Os07g0617800,Os04g0614600,Os12g0131150,Os02g0273100,Os03g0157900,Os02g0306401,Os12g0131100,Os11g0644800,Os11g0133700,Os10g0549500,Os04g0559400,Os03g0231600,Os03g0171900	3	Os01g0238500,Os04g0623800,Os07g0108300
GO:0046365	monosaccharide catabolic process	biological_process	4.147e-06	0.00030839	11	2116	24	23437	5	Os04g0458300,Os04g0458600,Os09g0505700,Os01g0817700,Os09g0323000	6	Os07g0212200,Os10g0189100,Os03g0712700,Os12g0420200,Os08g0374800,Os03g0169100
GO:0044262	cellular carbohydrate metabolic process	biological_process	4.3874e-06	0.00032359	68	2116	411	23437	23	Os11g0175400,Os02g0763900,Os02g0763200,Os11g0700900,Os04g0486950,Os08g0414700,Os09g0505700,Os03g0586300,Os07g0529000,Os06g0561000,Os04g0647800,Os05g0517200,Os02g0550600,Os01g0817700,Os04g0618200,Os05g0187100,Os01g0894300,Os06g0335900,Os02g0275200,Os11g0547000,Os03g0133300,Os12g0632700,Os05g0438600	45	Os06g0326400,Os09g0533900,Os01g0919400,Os03g0267300,Os06g0160700,Os08g0237000,Os03g0230500,Os07g0412100,Os07g0657900,Os04g0429600,Os01g0750300,Os08g0409100,Os05g0176100,Os01g0880200,Os02g0143100,Os10g0189100,Os03g0837100,Os02g0744700,Os01g0851700,Os09g0535000,Os12g0297500,Os07g0662900,Os07g0424400,Os05g0164100,Os01g0101700,Os01g0376700,Os07g0208500,Os03g0169100,Os09g0553200,Os06g0697000,Os01g0897…
GO:0016020	membrane	cellular_component	4.4905e-06	0.0003285	813	2116	8008	23437	377	Os09g0345300,Os10g0565000,Os01g0742400,Os04g0615200,Os03g0817200,Os12g0527700,Os02g0673600,Os01g0911200,Os06g0530300,Os01g0173900,Os08g0323700,Os03g0661600,Os07g0246200,Os11g0124500,Os06g0644700,Os06g0707100,Os09g0571200,Os08g0398300,Os05g0443400,Os05g0513200,Os07g0673900,Os03g0805400,Os02g0705400,Os05g0268500,Os10g0504200,Os07g0537500,Os09g0554300,Os05g0320700,Os01g0609900,Os02g0165100,Os03g0402…	436	Os12g0559200,Os02g0629200,Os11g0115350,Os09g0344800,Os03g0126300,Os01g0536000,Os01g0873800,Os06g0351500,Os01g0279700,Os02g0823100,Os04g0457000,Os01g0912700,Os08g0101700,Os06g0179000,Os06g0503400,Os04g0659100,Os03g0296800,Os07g0469100,Os01g0534700,Os06g0680500,Os03g0184000,Os03g0637900,Os06g0731200,Os02g0728100,Os08g0512500,Os10g0555900,Os07g0656700,Os07g0208500,Os02g0117500,Os07g0634600,Os08g0382…
GO:0030091	protein repair	biological_process	4.6707e-06	0.00033892	9	2116	17	23437	0		9	Os06g0472000,Os06g0669400,Os05g0401100,Os03g0333400,Os06g0705100,Os07g0171100,Os04g0459900,Os05g0568900,Os06g0725900
GO:0016667	oxidoreductase activity, acting on a sulfur group of donors	molecular_function	4.7598e-06	0.00034263	24	2116	108	23437	9	Os04g0527700,Os06g0224200,Os03g0405500,Os10g0482900,Os01g0337900,Os03g0733800,Os02g0774100,Os02g0813500,Os02g0713400	15	Os12g0188700,Os08g0530400,Os02g0567100,Os07g0657900,Os05g0503300,Os01g0794400,Os06g0472000,Os10g0563600,Os03g0163300,Os05g0116100,Os04g0668800,Os12g0538700,Os04g0530600,Os04g0676100,Os07g0509800
GO:0072521	purine-containing compound metabolic process	biological_process	5.5431e-06	0.00039585	44	2116	238	23437	27	Os02g0621700,Os03g0645100,Os09g0375000,Os11g0455500,Os10g0405600,Os02g0601300,Os02g0625500,Os12g0597500,Os08g0120600,Os01g0723600,Os12g0515600,Os05g0349200,Os09g0442600,Os01g0276700,Os06g0207000,Os12g0589100,Os10g0167300,Os05g0187100,Os08g0557900,Os07g0577700,Os05g0402700,Os04g0119400,Os09g0567900,Os02g0525900,Os09g0517700,Os12g0145700,Os07g0245100	17	Os04g0354600,Os08g0457600,Os11g0171300,Os06g0256500,Os05g0496200,Os06g0326400,Os07g0513000,Os05g0161500,Os09g0535000,Os06g0665500,Os06g0608700,Os03g0340900,Os02g0750100,Os03g0278900,Os12g0169600,Os03g0736600,Os10g0571200
GO:0006950	response to stress	biological_process	5.8393e-06	0.00041371	210	2116	1723	23437	114	Os07g0529600,Os11g0592000,Os06g0663600,Os03g0100400,Novel01623,Os03g0794500,Os04g0688100,Os06g0708000,Os07g0597200,Os03g0721200,Os12g0555500,Os04g0402100,Os07g0541400,Os07g0677600,Os01g0803200,Os04g0517100,Os11g0637501,Os10g0109600,Os04g0688600,Os07g0409900,Os03g0235000,Os04g0634700,Os12g0448900,Os09g0538600,Os09g0417800,Os03g0285800,Os03g0300400,Os05g0112000,Os07g0188800,Os05g0157200,Os03g027000…	96	Os03g0267300,Os05g0460000,Os01g0675100,Os02g0814200,Os02g0178800,Os03g0785200,Os07g0657900,Os01g0750300,Os07g0448800,Os10g0485300,Os03g0230500,Os11g0216300,Os05g0102000,Os06g0694800,Os04g0448900,Os10g0330000,Os01g0851700,Os02g0121700,Os04g0507000,Os03g0129300,Os04g0602100,Os10g0189100,Os06g0597900,Os08g0159500,Os07g0635900,Os05g0496200,Os08g0382400,Os04g0605500,Os02g0669100,Os05g0110300,Os01g0897…
GO:0009607	response to biotic stimulus	biological_process	5.9857e-06	0.00042077	56	2116	327	23437	39	Os01g0134700,Os09g0417800,Os03g0772600,Os04g0457800,Os03g0285800,Os11g0592200,Os03g0300400,Os05g0112000,Os01g0748900,Os07g0290200,Os10g0580900,Os03g0270000,Os01g0958700,Os08g0508800,Os02g0327000,Os07g0409900,Os11g0592100,Os04g0683700,Os12g0448900,Os04g0647800,Os06g0726200,Os08g0485400,Os03g0721200,Os07g0687700,Os10g0467600,Os01g0194300,Os06g0328400,Os10g0542900,Os07g0541400,Os02g0629400,Os08g0538…	17	Os05g0390100,Os02g0121700,Os01g0279700,Os04g0234600,Os11g0595200,Os06g0601000,Os07g0176900,Os01g0750300,Os05g0110300,Os01g0897600,Os08g0382400,Os02g0499000,Os08g0159500,Os03g0760200,Os03g0131200,Os05g0496200,Os05g0160300
GO:0016668	oxidoreductase activity, acting on a sulfur group of donors, NAD(P) as acceptor	molecular_function	6.0528e-06	0.00042219	10	2116	23	23437	4	Os02g0813500,Os02g0713400,Os03g0405500,Os01g0337900	6	Os07g0657900,Os01g0794400,Os12g0188700,Os03g0163300,Os04g0676100,Os04g0530600
GO:0043207	response to external biotic stimulus	biological_process	6.3881e-06	0.00043878	55	2116	320	23437	38	Os07g0687700,Os10g0467600,Os01g0194300,Os08g0485400,Os03g0721200,Os04g0647800,Os06g0726200,Os08g0538300,Os02g0629400,Os06g0328400,Os10g0542900,Os07g0541400,Os02g0712700,Os04g0109100,Os11g0592000,Os10g0542800,Os02g0181300,Os03g0748900,Novel01623,Os07g0597200,Os11g0592200,Os05g0112000,Os09g0417800,Os03g0772600,Os04g0457800,Os03g0285800,Os01g0134700,Os03g0270000,Os01g0958700,Os10g0580900,Os07g029020…	17	Os08g0382400,Os05g0110300,Os01g0897600,Os07g0176900,Os01g0750300,Os02g0499000,Os08g0159500,Os03g0131200,Os05g0496200,Os05g0160300,Os03g0760200,Os02g0121700,Os05g0390100,Os01g0279700,Os04g0234600,Os06g0601000,Os11g0595200
GO:0051707	response to other organism	biological_process	6.3881e-06	0.00043878	55	2116	320	23437	38	Os08g0538300,Os02g0629400,Os10g0542900,Os07g0541400,Os06g0328400,Os01g0194300,Os10g0467600,Os07g0687700,Os03g0721200,Os08g0485400,Os06g0726200,Os04g0647800,Os03g0748900,Novel01623,Os07g0597200,Os04g0109100,Os02g0712700,Os10g0542800,Os11g0592000,Os02g0181300,Os03g0270000,Os01g0958700,Os10g0580900,Os07g0290200,Os01g0748900,Os05g0112000,Os11g0592200,Os04g0457800,Os03g0285800,Os03g0772600,Os09g041780…	17	Os02g0499000,Os08g0382400,Os05g0110300,Os01g0897600,Os01g0750300,Os07g0176900,Os03g0131200,Os05g0496200,Os05g0160300,Os03g0760200,Os08g0159500,Os01g0279700,Os02g0121700,Os05g0390100,Os06g0601000,Os11g0595200,Os04g0234600
GO:0031969	chloroplast membrane	cellular_component	7.1423e-06	0.00048686	27	2116	116	23437	6	Os08g0344600,Os08g0416900,Os01g0852200,Os09g0297400,Os06g0569500,Os07g0240300	21	Os03g0835100,Os04g0448900,Os03g0308800,Os07g0171100,Os11g0683500,Os12g0105300,Os01g0172100,Os03g0729000,Os01g0895100,Os05g0390100,Os09g0570400,Os01g0279700,Os07g0188266,Os10g0567400,Os02g0539100,Os12g0615400,Os01g0142100,Os01g0279100,Os11g0105750,Os03g0684400,Os02g0608900
GO:0019637	organophosphate metabolic process	biological_process	7.2842e-06	0.00049281	84	2116	562	23437	45	Os11g0133700,Os01g0723600,Os12g0515600,Os02g0625500,Novel01217,Os06g0617800,Os04g0515400,Os09g0505700,Os02g0601300,Os02g0134400,Os09g0375000,Os04g0647800,Os02g0621700,Os12g0290150,Os12g0131100,Os12g0145700,Os08g0535700,Os02g0606800,Os02g0525900,Os07g0624700,Os05g0187100,Os04g0119400,Os01g0931300,Os07g0577700,Os06g0207000,Os01g0276700,Os09g0442600,Os10g0167300,Os05g0349200,Os02g0273000,Os08g012060…	39	Os06g0326400,Os02g0179100,Os05g0548900,Os03g0267300,Os06g0256500,Os03g0230500,Os08g0457600,Os04g0691900,Os11g0191400,Os07g0176900,Os04g0354600,Os01g0703400,Os01g0695300,Os06g0133800,Os03g0278900,Os10g0571200,Os03g0736600,Os12g0169600,Os03g0340900,Os09g0535000,Os01g0106900,Os05g0161500,Os06g0204400,Os05g0496200,Os03g0284500,Os11g0171300,Os05g0164100,Os01g0101700,Os05g0408900,Os03g0731900,Os03g0169…
GO:0051287	NAD binding	molecular_function	7.4025e-06	0.00049707	22	2116	83	23437	15	Os06g0486900,Os02g0601300,Os01g0654500,Os01g0315800,Os11g0455500,Os01g0723400,Os01g0276100,Os01g0796400,Os02g0274100,Os06g0486800,Os03g0617900,Os06g0258900,Os08g0447000,Os04g0650800,Os05g0363200	7	Os06g0634300,Os06g0655100,Os03g0129300,Os04g0459500,Os04g0547900,Os02g0101500,Os02g0562700
GO:0019842	vitamin binding	molecular_function	7.6717e-06	0.00051133	33	2116	156	23437	21	Os04g0578000,Os11g0644800,Os03g0713000,Os03g0252800,Os10g0517500,Os03g0236200,Os01g0928800,Os04g0346000,Os02g0306401,Os10g0390500,Os10g0189600,Os07g0617800,Os04g0614600,Os06g0564700,Os11g0516000,Os03g0171900,Os07g0695800,Os02g0541325,Os01g0100900,Os05g0367400,Os02g0806900	12	Os07g0108300,Os03g0758100,Os01g0851700,Os05g0429000,Os01g0711400,Os06g0564500,Os03g0738400,Os01g0978100,Os06g0611900,Os01g0874900,Os01g0238500,Os08g0465800
GO:0009266	response to temperature stimulus	biological_process	8.7049e-06	0.00057593	43	2116	235	23437	15	Os05g0157200,Os03g0285800,Os01g0911200,Os06g0727200,Os04g0517100,Os03g0276500,Os04g0543900,Os06g0716700,Os01g0194300,Os02g0115900,Os02g0758000,Os02g0181300,Os07g0529600,Os03g0648400,Os06g0172800	28	Os05g0519700,Os03g0758100,Os10g0330000,Os03g0218500,Os10g0189100,Os08g0242700,Os03g0426900,Os03g0129300,Os04g0507000,Os01g0798500,Os02g0764500,Os04g0649100,Os01g0840100,Os04g0605500,Os02g0669100,Os03g0245700,Os06g0320500,Os04g0379700,Os03g0844900,Os09g0426800,Os06g0682900,Os03g0267300,Os05g0460000,Os06g0116800,Os02g0804500,Os02g0814200,Os07g0635900,Os05g0496200
GO:0009073	aromatic amino acid family biosynthetic process	biological_process	8.8351e-06	0.00058028	17	2116	55	23437	16	Os06g0133900,Os04g0463500,Os07g0622200,Os08g0320400,Os08g0135900,Os08g0484500,Os04g0406600,Os07g0182100,Os03g0254800,Os01g0764400,Os09g0255400,Os09g0539100,Os02g0273100,Os02g0266000,Os03g0126000,Os03g0264400	1	Os03g0134300
GO:0009514	glyoxysome	cellular_component	9.0048e-06	0.00058714	5	2116	5	23437	4	Os06g0727200,Os04g0486950,Os12g0632700,Os07g0529000	1	Os03g0131200
GO:0006006	glucose metabolic process	biological_process	9.418e-06	0.00060548	17	2116	55	23437	7	Os05g0438600,Os02g0601300,Os04g0458600,Os04g0458300,Os03g0255500,Os02g0600400,Os01g0817700	10	Os04g0459500,Os09g0535000,Os10g0189100,Os03g0712700,Os03g0129300,Os06g0256500,Os04g0234600,Os11g0171300,Os03g0267300,Os05g0496200
GO:0098542	defense response to other organism	biological_process	9.4206e-06	0.00060548	50	2116	286	23437	35	Os01g0748900,Os07g0290200,Os10g0580900,Os03g0270000,Os01g0958700,Os01g0134700,Os03g0772600,Os09g0417800,Os04g0457800,Os03g0285800,Os11g0592200,Os05g0112000,Os11g0592100,Os12g0448900,Os04g0683700,Os02g0327000,Os07g0409900,Os06g0328400,Os10g0542900,Os07g0541400,Os02g0629400,Os08g0538300,Os04g0647800,Os06g0726200,Os03g0721200,Os10g0467600,Os01g0194300,Os07g0687700,Os07g0597200,Os03g0748900,Os02g0181…	15	Os05g0390100,Os02g0121700,Os11g0595200,Os06g0601000,Os04g0234600,Os02g0499000,Os07g0176900,Os01g0750300,Os05g0110300,Os01g0897600,Os08g0382400,Os03g0760200,Os05g0160300,Os05g0496200,Os08g0159500
GO:0042170	plastid membrane	cellular_component	1.007e-05	0.00064259	27	2116	118	23437	6	Os08g0344600,Os06g0569500,Os07g0240300,Os01g0852200,Os08g0416900,Os09g0297400	21	Os01g0279700,Os10g0567400,Os07g0188266,Os01g0172100,Os12g0105300,Os11g0683500,Os03g0308800,Os07g0171100,Os03g0835100,Os04g0448900,Os09g0570400,Os05g0390100,Os01g0895100,Os03g0729000,Os03g0684400,Os11g0105750,Os02g0608900,Os12g0615400,Os02g0539100,Os01g0142100,Os01g0279100
GO:0006793	phosphorus metabolic process	biological_process	1.0327e-05	0.00065438	305	2116	2589	23437	187	Os03g0225700,Os07g0577700,Os04g0659300,Os05g0112000,Os03g0703200,Os03g0285800,Os11g0113700,Os04g0634700,Os03g0806900,Os12g0145700,Os07g0570100,Os08g0414700,Os12g0555000,Os10g0533600,Os05g0517200,Os06g0557100,Os02g0180000,Os05g0318700,Os01g0723600,Os12g0632800,Os12g0130200,Os01g0541900,Os07g0597200,Os05g0522600,Novel01217,Os02g0625500,Os06g0167500,Os05g0258400,Os03g0818100,Os05g0438600,Os04g066160…	118	Os02g0698000,Os12g0292900,Os12g0297500,Os01g0106900,Os09g0471400,Os11g0108800,Os08g0409100,Os03g0774300,Os01g0664500,Os11g0216300,Os01g0743800,Os04g0354600,Os02g0179100,Os04g0669900,Os03g0267300,Os09g0294000,Os10g0577700,Os07g0513000,Os01g0191200,Os08g0524100,Os09g0402300,Os04g0529500,Os01g0904200,Os07g0628900,Os04g0234600,Os01g0709500,Os02g0617600,Os11g0151700,Os12g0108100,Os02g0805800,Os03g0284…
GO:0009538	photosystem I reaction center	cellular_component	1.1304e-05	0.00070636	5	2116	6	23437	0		5	Os08g0560900,Os07g0435300,Os05g0560000,Os03g0778100,Os12g0420400
GO:0043650	dicarboxylic acid biosynthetic process	biological_process	1.1304e-05	0.00070636	10	2116	23	23437	7	Os07g0622200,Os01g0375200,Os09g0539100,Os01g0682001,Os03g0254800,Os08g0484500,Os12g0290150	3	Os01g0238500,Os05g0555600,Os07g0658400
GO:0042440	pigment metabolic process	biological_process	1.1874e-05	0.00073683	23	2116	93	23437	4	Os09g0297000,Os04g0668900,Os06g0354700,Os12g0589100	19	Os02g0651300,Os03g0563300,Os03g0184000,Os10g0546600,Os10g0496900,Os01g0286600,Os02g0680600,Os01g0279100,Os02g0744900,Os03g0337600,Os05g0408900,Os11g0216300,Os10g0567400,Os01g0631200,Os01g0581300,Os03g0323200,Os07g0657900,Os04g0448900,Os07g0204900
GO:0009636	response to toxic substance	biological_process	1.2235e-05	0.00075402	41	2116	228	23437	25	Os11g0210300,Os02g0240100,Os09g0538600,Os12g0448900,Os04g0688300,Os03g0189400,Os03g0235000,Os10g0109600,Os04g0688600,Os02g0813500,Os06g0665800,Os07g0677500,Os06g0727200,Os04g0434800,Os06g0547400,Os04g0688100,Os02g0713400,Os01g0962700,Os02g0635000,Os02g0635200,Os07g0677200,Os07g0677600,Os02g0637700,Os04g0647800,Os01g0963000	16	Os03g0339300,Os03g0163300,Os05g0134400,Os02g0129800,Os02g0537700,Os04g0602100,Os05g0135500,Os03g0284600,Os03g0234900,Os10g0509401,Os05g0116100,Os01g0675100,Os03g0131200,Os07g0694700,Os02g0781400,Os07g0657900
GO:0062197	cellular response to chemical stress	biological_process	1.2542e-05	0.00076036	16	2116	55	23437	4	Os02g0713400,Os09g0538600,Os12g0448900,Os04g0434800	12	Os07g0694700,Os11g0216900,Os09g0250700,Os06g0694800,Os03g0785200,Os01g0675100,Os10g0563600,Os01g0897600,Os02g0781400,Os07g0657900,Os05g0148700,Os04g0602100
GO:0071704	organic substance metabolic process	biological_process	1.2581e-05	0.00076036	1055	2116	10474	23437	552	Os04g0458600,Os03g0337900,Os02g0146600,Os03g0327800,Os02g0736400,Novel00352,Os02g0635000,Os06g0335975,Novel01308,Os10g0140200,Os01g0850100,Os06g0564700,Os06g0166400,Os04g0683100,Os03g0254800,Os12g0491800,Os02g0672100,Os04g0103700,Os12g0209200,Os03g0318600,Os06g0170500,Os08g0414700,Os10g0533600,Os06g0557100,Os02g0180000,Os11g0700900,Os06g0167500,Os09g0556000,Os07g0577700,Os09g0413500,Os02g0618200,…	503	Os04g0403500,Os01g0286100,Os01g0897600,Os03g0773800,Os01g0633000,Os11g0117400,Os02g0132500,Os03g0283100,Os01g0124000,Os02g0167100,Os02g0595100,Os02g0564400,Os09g0402300,Os04g0529500,Os08g0524100,Os04g0530600,Os01g0709500,Os07g0545800,Os05g0101400,Os10g0503200,Os04g0354600,Os02g0651300,Os02g0814200,Os09g0533900,Os03g0267300,Os08g0237000,Os08g0250900,Os01g0924000,Os12g0292900,Os08g0323400,Os01g0851…
GO:0006090	pyruvate metabolic process	biological_process	1.2591e-05	0.00076036	24	2116	98	23437	13	Os12g0145700,Os03g0432100,Os08g0120600,Os06g0105400,Os10g0405600,Os05g0187100,Os04g0119400,Os02g0601300,Os05g0402700,Os01g0276700,Os10g0167300,Os09g0375000,Os03g0645100	11	Os05g0496200,Os06g0326400,Os11g0171300,Os12g0169600,Os10g0571200,Os06g0256500,Os01g0101700,Os06g0608700,Os03g0731900,Os09g0535000,Os01g0106900
GO:0009072	aromatic amino acid family metabolic process	biological_process	1.3121e-05	0.00078709	21	2116	80	23437	19	Os03g0254800,Os01g0764400,Os09g0539100,Os02g0273100,Os09g0255400,Os02g0168100,Os02g0266000,Os03g0126000,Os03g0264400,Os06g0133900,Os08g0135900,Os02g0626100,Os04g0463500,Os07g0622200,Os08g0320400,Os05g0427400,Os04g0406600,Os08g0484500,Os07g0182100	2	Os04g0518400,Os03g0134300
GO:0034599	cellular response to oxidative stress	biological_process	1.3521e-05	0.00080569	15	2116	50	23437	4	Os09g0538600,Os12g0448900,Os02g0713400,Os04g0434800	11	Os05g0148700,Os09g0250700,Os06g0694800,Os04g0602100,Os01g0675100,Os01g0897600,Os07g0694700,Os02g0781400,Os10g0563600,Os07g0657900,Os11g0216900
GO:0009644	response to high light intensity	biological_process	1.3714e-05	0.00081183	9	2116	19	23437	0		9	Os01g0869800,Os06g0725900,Os08g0440900,Os06g0669400,Os06g0320500,Os03g0218500,Os07g0171100,Os02g0764500,Os08g0566600
GO:0006099	tricarboxylic acid cycle	biological_process	1.4043e-05	0.00082586	16	2116	54	23437	12	Os01g0654500,Os07g0529000,Os12g0632700,Os07g0577700,Os02g0621700,Os01g0276100,Os08g0366000,Os03g0337900,Os07g0695800,Os03g0136900,Os04g0486950,Os08g0434300	4	Os03g0773800,Os07g0630800,Os08g0562100,Os01g0208700
GO:0016701	oxidoreductase activity, acting on single donors with incorporation of molecular oxygen	molecular_function	1.506e-05	0.00087991	18	2116	65	23437	9	Os12g0448900,Os02g0792800,Os08g0508800,Os08g0509100,Os03g0700700,Os02g0168100,Os06g0561000,Os10g0419400,Os08g0485400	9	Os12g0559200,Os12g0623600,Os10g0419500,Os01g0190000,Os02g0194700,Os12g0640600,Os10g0567400,Os05g0304600,Os02g0704000
GO:0006665	sphingolipid metabolic process	biological_process	1.5219e-05	0.00088346	18	2116	64	23437	12	Os02g0673600,Os03g0805400,Os01g0100900,Os02g0806900,Os10g0189600,Os03g0252800,Os01g0928800,Os08g0111200,Os05g0567100,Os05g0287800,Os01g0850100,Os11g0516000	6	Os01g0906000,Os09g0426800,Os02g0178800,Os02g0814200,Os01g0150000,Os01g0166700
GO:0048511	rhythmic process	biological_process	1.5484e-05	0.00089311	13	2116	37	23437	3	Os02g0618200,Os11g0547000,Os06g0727200	10	Os03g0387900,Os01g0498200,Os11g0621500,Os05g0512200,Os05g0291700,Os03g0284100,Os03g0131200,Os07g0695100,Os01g0182600,Os01g0281100
GO:0050308	sugar-phosphatase activity	molecular_function	1.6028e-05	0.00091862	7	2116	11	23437	1	Os05g0438600	6	Os01g0376700,Os02g0143100,Os03g0267300,Os05g0164100,Os01g0866400,Os04g0234600
GO:0005829	cytosol	cellular_component	1.6263e-05	0.00092619	159	2116	1288	23437	96	Os07g0182100,Os01g0974800,Os11g0175400,Os09g0323000,Os07g0529600,Os02g0625500,Os01g0253300,Os11g0455500,Os11g0256050,Os09g0505700,Os12g0538900,Os08g0414700,Os08g0559400,Os03g0721200,Os08g0485400,Os09g0375000,Os05g0517200,Os04g0682300,Os12g0145700,Os12g0131100,Os03g0402000,Os02g0504500,Os07g0577700,Os09g0413500,Os06g0105500,Os09g0567900,Os04g0182800,Os02g0793300,Os05g0349200,Os11g0142500,Os08g0120…	63	Os02g0179100,Os06g0326400,Os01g0208700,Os03g0267300,Os06g0115300,Os05g0388500,Os02g0137200,Os09g0558900,Os06g0133800,Os04g0645100,Os04g0196200,Os02g0557800,Os05g0358400,Os10g0189100,Os12g0420200,Os02g0760300,Os01g0851700,Os05g0496200,Os12g0441600,Os02g0617600,Os05g0456300,Os08g0465800,Os01g0897600,Os01g0238500,Os02g0669100,Os12g0182700,Os05g0101400,Os10g0503200,Os04g0561500,Os07g0212200,Os03g0712…
GO:0030388	fructose 1,6-bisphosphate metabolic process	biological_process	1.682e-05	0.00095185	7	2116	11	23437	2	Os08g0120600,Os05g0438600	5	Os04g0234600,Os11g0171300,Os03g0267300,Os06g0608700,Os12g0169600
GO:0016835	carbon-oxygen lyase activity	molecular_function	1.7552e-05	0.00098709	30	2116	142	23437	21	Os01g0375200,Os08g0135900,Os11g0474900,Os02g0635000,Os02g0635200,Os02g0570400,Os02g0218700,Os07g0182100,Os04g0406600,Os08g0423600,Os03g0136900,Os11g0474800,Os09g0539100,Os10g0167300,Os09g0375000,Os03g0254800,Os03g0337900,Os12g0491800,Os04g0178300,Os02g0274100,Os03g0225900	9	Os04g0341500,Os04g0412500,Novel00989,Os01g0639900,Os08g0139700,Os02g0121700,Os03g0348200,Novel01058,Os08g0167800
GO:0033013	tetrapyrrole metabolic process	biological_process	1.9068e-05	0.0010657	18	2116	65	23437	3	Os06g0354700,Os09g0297000,Novel01202	15	Os02g0744900,Os03g0337600,Os03g0323200,Os11g0216300,Os05g0408900,Os10g0567400,Os01g0631200,Os07g0657900,Os04g0379700,Os02g0705100,Os03g0563300,Os10g0496900,Os01g0286600,Os01g0279100,Os02g0680600
GO:0006779	porphyrin-containing compound biosynthetic process	biological_process	2.1614e-05	0.0012005	14	2116	43	23437	1	Os09g0297000	13	Os07g0657900,Os01g0279100,Os02g0680600,Os01g0286600,Os03g0337600,Os02g0744900,Os03g0563300,Os11g0216300,Os10g0567400,Os05g0408900,Os01g0631200,Os03g0323200,Os10g0496900
GO:0006002	fructose 6-phosphate metabolic process	biological_process	2.2362e-05	0.0012344	8	2116	16	23437	5	Os05g0438600,Os11g0133700,Os12g0131150,Os10g0405600,Os12g0131100	3	Os04g0234600,Os03g0267300,Os06g0326400
GO:0000162	tryptophan biosynthetic process	biological_process	2.3178e-05	0.001264	8	2116	15	23437	8	Os02g0266000,Os07g0182100,Os03g0126000,Os03g0264400,Os08g0135900,Os09g0255400,Os04g0463500,Os08g0320400	0
GO:0046219	indolalkylamine biosynthetic process	biological_process	2.3178e-05	0.001264	8	2116	15	23437	8	Os02g0266000,Os07g0182100,Os03g0126000,Os03g0264400,Os08g0135900,Os09g0255400,Os04g0463500,Os08g0320400	0
GO:0006778	porphyrin-containing compound metabolic process	biological_process	2.3839e-05	0.0012922	17	2116	60	23437	2	Os06g0354700,Os09g0297000	15	Os02g0744900,Os03g0337600,Os10g0567400,Os11g0216300,Os01g0631200,Os05g0408900,Os03g0323200,Os04g0379700,Os07g0657900,Os02g0705100,Os03g0563300,Os10g0496900,Os02g0680600,Os01g0279100,Os01g0286600
GO:0006796	phosphate-containing compound metabolic process	biological_process	2.4686e-05	0.0013278	299	2116	2559	23437	183	Os01g0894300,Os02g0135200,Os05g0577700,Os04g0457800,Os07g0624700,Os05g0187100,Os12g0555200,Os01g0931300,Os04g0119400,Os05g0462400,Os08g0535700,Os05g0486100,Os07g0550500,Os07g0150700,Os03g0440900,Os01g0670100,Os04g0515400,Os07g0570500,Os07g0542400,Os02g0134400,Os04g0671100,Os04g0616500,Os12g0586100,Os11g0569500,Os12g0515600,Os07g0162300,Os03g0772600,Os10g0468500,Os07g0538400,Os01g0674800,Os07g0100…	116	Os02g0655800,Os10g0362300,Os01g0846300,Os03g0340900,Os05g0537400,Os03g0278900,Os12g0169600,Os10g0571200,Os11g0208900,Os01g0703400,Os05g0189300,Os01g0237100,Os11g0191400,Os01g0292200,Os07g0176900,Os06g0256500,Os07g0628700,Os06g0604400,Os10g0573000,Os04g0490800,Os09g0250700,Os03g0169100,Os03g0731900,Os04g0640500,Os01g0800500,Os05g0164100,Os05g0480000,Os11g0171300,Os02g0186500,Os05g0190500,Os12g0297…
GO:0033014	tetrapyrrole biosynthetic process	biological_process	2.4791e-05	0.0013278	15	2116	49	23437	2	Novel01202,Os09g0297000	13	Os01g0286600,Os02g0680600,Os01g0279100,Os07g0657900,Os10g0496900,Os03g0323200,Os01g0631200,Os11g0216300,Os10g0567400,Os05g0408900,Os03g0563300,Os03g0337600,Os02g0744900
GO:0044272	sulfur compound biosynthetic process	biological_process	2.4971e-05	0.0013295	24	2116	103	23437	12	Os06g0564700,Os03g0815200,Os07g0529600,Os02g0525900,Os03g0645100,Os10g0517500,Os10g0419400,Os03g0285800,Os08g0540100,Os04g0119400,Os05g0367400,Os04g0614600	12	Os01g0978100,Os11g0216900,Os04g0669900,Os10g0419500,Os05g0506000,Os01g0101200,Os12g0263000,Os07g0100300,Os05g0408900,Os06g0564500,Os05g0533500,Os03g0202001
GO:0006563	L-serine metabolic process	biological_process	2.7573e-05	0.0014568	11	2116	28	23437	4	Os08g0447000,Os04g0650800,Os06g0564700,Os03g0157900	7	Os05g0429000,Os06g0564500,Os06g0655100,Os03g0738400,Os05g0533500,Os01g0874900,Os01g0978100
GO:0009767	photosynthetic electron transport chain	biological_process	2.7685e-05	0.0014568	12	2116	40	23437	0		12	Os03g0857400,Os02g0744000,Os06g0669400,Os05g0110800,Os08g0566600,Os07g0544800,Os03g0267300,Os08g0440900,Os07g0196200,Os06g0725900,Os11g0216300,Os01g0552300
GO:0009117	nucleotide metabolic process	biological_process	3.1454e-05	0.0016455	48	2116	286	23437	29	Os10g0167300,Os06g0207000,Os09g0442600,Os01g0276700,Os05g0402700,Os04g0119400,Os07g0577700,Os05g0187100,Os07g0624700,Os09g0517700,Os02g0525900,Os02g0606800,Os09g0553600,Os12g0145700,Os12g0290150,Os03g0645100,Os09g0375000,Os02g0621700,Os02g0134400,Os02g0601300,Os04g0515400,Os10g0405600,Os06g0617800,Os08g0120600,Os02g0625500,Os02g0273000,Os05g0349200,Os12g0515600,Os01g0723600	19	Os09g0535000,Os07g0513000,Os05g0161500,Os03g0340900,Os06g0608700,Os03g0736600,Os10g0571200,Os12g0169600,Os08g0288200,Os03g0278900,Os02g0750100,Os04g0354600,Os11g0191400,Os08g0457600,Os06g0256500,Os11g0171300,Os06g0326400,Os05g0496200,Os02g0179100
GO:0098754	detoxification	biological_process	3.4077e-05	0.0017724	39	2116	222	23437	23	Os01g0963000,Os07g0677600,Os02g0637700,Os02g0713400,Os07g0677200,Os02g0635200,Os02g0635000,Os01g0962700,Os04g0688100,Os06g0547400,Os04g0434800,Os06g0727200,Os07g0677500,Os10g0109600,Os04g0688600,Os03g0189400,Os03g0235000,Os02g0813500,Os09g0538600,Os02g0240100,Os11g0210300,Os04g0688300,Os12g0448900	16	Os02g0781400,Os07g0657900,Os07g0694700,Os10g0509401,Os03g0234900,Os03g0131200,Os01g0675100,Os05g0116100,Os05g0135500,Os03g0284600,Os04g0602100,Os02g0129800,Os02g0537700,Os03g0339300,Os05g0134400,Os03g0163300
GO:0016408	C-acyltransferase activity	molecular_function	4.3884e-05	0.0022694	7	2116	12	23437	7	Os10g0189600,Os11g0516000,Os01g0928800,Os02g0806900,Os01g0110400,Os10g0457600,Os03g0252800	0
GO:0031406	carboxylic acid binding	molecular_function	4.8435e-05	0.0024762	19	2116	83	23437	12	Os07g0290200,Os12g0555000,Os12g0555200,Os04g0346000,Os03g0300400,Os12g0555500,Os12g0555300,Os03g0297600,Os01g0314100,Os11g0605500,Os06g0105400,Os06g0354500	7	Os03g0738400,Os05g0429000,Os01g0711400,Os06g0245800,Os01g0874900,Os05g0160300,Os06g0611900
GO:0043177	organic acid binding	molecular_function	4.8435e-05	0.0024762	19	2116	83	23437	12	Os12g0555300,Os03g0297600,Os01g0314100,Os11g0605500,Os06g0105400,Os06g0354500,Os12g0555200,Os12g0555000,Os07g0290200,Os03g0300400,Os04g0346000,Os12g0555500	7	Os05g0160300,Os06g0611900,Os03g0738400,Os01g0711400,Os05g0429000,Os06g0245800,Os01g0874900
GO:0006081	cellular aldehyde metabolic process	biological_process	4.9955e-05	0.0025394	15	2116	51	23437	7	Os12g0632700,Os07g0529000,Os11g0210300,Os02g0637700,Os07g0100200,Os04g0486950,Os03g0189400	8	Os03g0332400,Os08g0191700,Os01g0101700,Os02g0178800,Os01g0106900,Os09g0535000,Os09g0516600,Os03g0731900
GO:1901657	glycosyl compound metabolic process	biological_process	5.0464e-05	0.0025394	20	2116	82	23437	14	Os06g0617800,Os03g0760000,Os02g0273000,Os02g0625500,Os07g0245100,Os08g0111200,Os12g0515600,Os01g0723600,Os12g0589100,Novel00395,Os09g0442600,Os09g0567900,Os11g0455500,Os08g0557900	6	Os03g0717700,Os03g0760200,Os05g0161500,Os05g0506000,Os08g0457600,Os03g0340900
GO:0005986	sucrose biosynthetic process	biological_process	5.0516e-05	0.0025394	6	2116	9	23437	1	Os05g0438600	5	Os01g0376700,Os01g0919400,Os02g0143100,Os03g0267300,Os04g0234600
GO:0006073	cellular glucan metabolic process	biological_process	5.1217e-05	0.0025603	37	2116	198	23437	7	Os02g0763900,Os03g0133300,Os02g0763200,Os06g0335900,Os02g0275200,Os11g0547000,Os01g0894300	30	Os07g0208500,Os09g0553200,Os04g0429600,Os01g0750300,Os06g0697000,Os01g0897600,Os07g0412100,Os07g0657900,Os09g0533900,Os07g0424400,Os08g0237000,Os06g0160700,Os07g0662900,Os10g0189100,Os03g0837100,Os02g0744700,Os02g0135900,Os03g0712700,Os09g0478100,Os12g0297500,Os09g0478300,Os08g0160500,Os03g0758100,Os01g0851700,Os07g0252400,Os03g0735000,Os05g0176100,Os05g0121600,Os04g0409200,Os04g0234600
GO:0050662	obsolete coenzyme binding	molecular_function	5.1995e-05	0.0025848	17	2116	63	23437	6	Os09g0127300,Os06g0651000,Os06g0652400,Os04g0630800,Os03g0184550,Os06g0623600	11	Os12g0420200,Os02g0834700,Os07g0212200,Novel01330,Os09g0419200,Os01g0528800,Os07g0598000,Os05g0387200,Os08g0183900,Os07g0601000,Os09g0491820
GO:0009071	serine family amino acid catabolic process	biological_process	5.2308e-05	0.0025861	7	2116	13	23437	0		7	Os06g0611900,Os01g0874900,Os05g0429000,Os01g0711400,Os10g0516100,Os04g0623800,Os03g0738400
GO:0009070	serine family amino acid biosynthetic process	biological_process	5.2994e-05	0.0026057	14	2116	45	23437	5	Os08g0447000,Os04g0650800,Os06g0564700,Os10g0517500,Os03g0157900	9	Os05g0429000,Os06g0564500,Os03g0738400,Os06g0655100,Os05g0533500,Os09g0294000,Os01g0978100,Os01g0874900,Os03g0850400
GO:0006753	nucleoside phosphate metabolic process	biological_process	5.3754e-05	0.0026287	48	2116	292	23437	29	Os02g0601300,Os02g0134400,Os04g0515400,Os10g0405600,Os09g0375000,Os03g0645100,Os02g0621700,Os05g0349200,Os12g0515600,Os01g0723600,Os08g0120600,Os06g0617800,Os02g0625500,Os02g0273000,Os04g0119400,Os05g0402700,Os07g0577700,Os07g0624700,Os05g0187100,Os10g0167300,Os06g0207000,Os01g0276700,Os09g0442600,Os09g0553600,Os12g0145700,Os12g0290150,Os09g0517700,Os02g0606800,Os02g0525900	19	Os08g0457600,Os04g0354600,Os11g0191400,Os06g0326400,Os02g0179100,Os05g0496200,Os06g0256500,Os11g0171300,Os03g0340900,Os06g0608700,Os09g0535000,Os05g0161500,Os07g0513000,Os10g0571200,Os03g0736600,Os12g0169600,Os08g0288200,Os03g0278900,Os02g0750100
GO:0045239	tricarboxylic acid cycle enzyme complex	cellular_component	5.5289e-05	0.0026353	6	2116	9	23437	6	Os07g0695800,Os02g0621700,Os07g0577700,Os12g0183100,Os03g0337900,Os07g0170100	0
GO:0009670	triose-phosphate:phosphate antiporter activity	molecular_function	5.5646e-05	0.0026353	4	2116	4	23437	2	Os09g0297400,Os08g0344600	2	Os01g0172100,Os05g0170950
GO:0015121	phosphoenolpyruvate:phosphate antiporter activity	molecular_function	5.5646e-05	0.0026353	4	2116	4	23437	2	Os08g0344600,Os09g0297400	2	Os01g0172100,Os05g0170950
GO:0015315	organophosphate:inorganic phosphate antiporter activity	molecular_function	5.5646e-05	0.0026353	4	2116	4	23437	2	Os09g0297400,Os08g0344600	2	Os01g0172100,Os05g0170950
GO:0015355	secondary active monocarboxylate transmembrane transporter activity	molecular_function	5.5646e-05	0.0026353	4	2116	4	23437	2	Os09g0297400,Os08g0344600	2	Os05g0170950,Os01g0172100
GO:0089721	phosphoenolpyruvate transmembrane transporter activity	molecular_function	5.5646e-05	0.0026353	4	2116	4	23437	2	Os08g0344600,Os09g0297400	2	Os01g0172100,Os05g0170950
GO:0009150	purine ribonucleotide metabolic process	biological_process	5.7213e-05	0.0026953	36	2116	199	23437	20	Os12g0145700,Os02g0525900,Os09g0517700,Os05g0187100,Os04g0119400,Os05g0402700,Os07g0577700,Os06g0207000,Os01g0276700,Os09g0442600,Os10g0167300,Os05g0349200,Os12g0515600,Os02g0625500,Os08g0120600,Os10g0405600,Os02g0601300,Os09g0375000,Os03g0645100,Os02g0621700	16	Os03g0278900,Os02g0750100,Os10g0571200,Os03g0736600,Os12g0169600,Os06g0608700,Os03g0340900,Os09g0535000,Os05g0161500,Os07g0513000,Os06g0326400,Os05g0496200,Os11g0171300,Os06g0256500,Os08g0457600,Os04g0354600
GO:0010033	response to organic substance	biological_process	5.7786e-05	0.0027081	103	2116	779	23437	56	Os06g0727200,Os12g0555200,Os03g0843300,Os03g0300400,Os01g0276700,Os09g0417800,Os04g0457800,Os03g0285800,Os12g0448900,Os12g0145700,Os06g0587900,Os11g0210300,Os02g0606800,Os02g0682500,Os02g0327000,Os07g0409900,Os11g0637501,Os01g0826400,Os09g0514400,Os04g0402100,Os11g0171500,Os12g0555000,Os12g0555500,Os04g0647800,Os03g0440900,Os01g0741900,Os12g0586100,Os05g0104800,Os03g0218400,Os05g0261700,Os10g0468…	47	Os10g0362300,Os12g0569700,Os03g0738400,Os03g0129300,Os01g0924000,Os03g0315800,Os09g0114500,Os03g0773700,Os03g0218500,Os02g0117100,Os06g0702600,Os10g0571200,Os02g0557800,Os06g0643700,Os10g0562100,Os03g0232600,Os11g0216300,Os03g0844900,Os01g0743800,Os01g0639900,Os07g0176900,Os11g0143300,Os02g0178800,Os03g0131200,Os03g0717700,Os06g0326400,Os08g0109400,Os05g0460000,Os03g0267300,Os05g0429000,Os08g0242…
GO:0019320	hexose catabolic process	biological_process	6.3253e-05	0.002949	9	2116	21	23437	4	Os04g0458300,Os09g0323000,Os01g0817700,Os04g0458600	5	Os07g0212200,Os10g0189100,Os12g0420200,Os08g0374800,Os03g0712700
GO:0009250	glucan biosynthetic process	biological_process	6.3777e-05	0.0029581	26	2116	120	23437	5	Os02g0763900,Os02g0763200,Os11g0547000,Os02g0275200,Os01g0894300	21	Os05g0121600,Os07g0424400,Os04g0409200,Os04g0234600,Os06g0160700,Os03g0735000,Os05g0176100,Os04g0429600,Os01g0750300,Os07g0412100,Os07g0657900,Os07g0252400,Os08g0160500,Os09g0478300,Os03g0837100,Os07g0208500,Os02g0744700,Os10g0189100,Os03g0712700,Os09g0478100,Os02g0135900
GO:0006163	purine nucleotide metabolic process	biological_process	6.6721e-05	0.0030651	37	2116	208	23437	21	Os05g0187100,Os05g0402700,Os04g0119400,Os07g0577700,Os06g0207000,Os09g0442600,Os01g0276700,Os10g0167300,Os12g0145700,Os02g0525900,Os09g0517700,Os10g0405600,Os02g0601300,Os03g0645100,Os09g0375000,Os02g0621700,Os01g0723600,Os05g0349200,Os12g0515600,Os02g0625500,Os08g0120600	16	Os06g0608700,Os03g0340900,Os09g0535000,Os07g0513000,Os05g0161500,Os03g0278900,Os02g0750100,Os03g0736600,Os10g0571200,Os12g0169600,Os08g0457600,Os04g0354600,Os06g0326400,Os05g0496200,Os11g0171300,Os06g0256500
GO:0016109	tetraterpenoid biosynthetic process	biological_process	6.7107e-05	0.0030651	9	2116	21	23437	1	Os04g0668900	8	Os10g0546600,Os03g0184000,Os11g0216300,Os01g0581300,Os02g0651300,Os07g0204900,Os02g0680600,Os04g0448900
GO:0016117	carotenoid biosynthetic process	biological_process	6.7107e-05	0.0030651	9	2116	21	23437	1	Os04g0668900	8	Os02g0680600,Os07g0204900,Os04g0448900,Os11g0216300,Os01g0581300,Os03g0184000,Os10g0546600,Os02g0651300
GO:0009409	response to cold	biological_process	7.3209e-05	0.003327	24	2116	113	23437	9	Os02g0181300,Os07g0529600,Os04g0517100,Os06g0172800,Os04g0543900,Os06g0716700,Os05g0157200,Os03g0285800,Os01g0911200	15	Os03g0267300,Os02g0764500,Os04g0649100,Os02g0814200,Os07g0635900,Os05g0496200,Os04g0605500,Os02g0669100,Os03g0245700,Os06g0320500,Os03g0844900,Os10g0189100,Os08g0242700,Os03g0129300,Os09g0426800
GO:0072329	monocarboxylic acid catabolic process	biological_process	7.6142e-05	0.0034428	13	2116	41	23437	12	Os11g0605500,Os06g0354500,Os10g0457600,Os12g0264500,Os06g0486800,Os02g0274100,Os01g0752200,Os06g0486900,Os03g0835400,Os05g0392700,Os01g0110400,Os12g0448900	1	Os04g0650700
GO:0034637	cellular carbohydrate biosynthetic process	biological_process	8.4093e-05	0.0037834	37	2116	202	23437	10	Os05g0517200,Os03g0586300,Os08g0414700,Os02g0763900,Os02g0763200,Os11g0547000,Os05g0438600,Os02g0275200,Os01g0894300,Os04g0618200	27	Os04g0429600,Os01g0750300,Os07g0412100,Os07g0657900,Os07g0208500,Os01g0376700,Os07g0424400,Os03g0267300,Os06g0160700,Os01g0919400,Os07g0252400,Os08g0160500,Os09g0478300,Os03g0837100,Os02g0744700,Os10g0189100,Os03g0712700,Os09g0478100,Os02g0135900,Os05g0121600,Os01g0880200,Os02g0143100,Os04g0409200,Os04g0234600,Os03g0735000,Os08g0409100,Os05g0176100
GO:0097237	cellular response to toxic substance	biological_process	8.7479e-05	0.0038903	37	2116	216	23437	21	Os04g0434800,Os06g0547400,Os07g0677500,Os06g0727200,Os02g0813500,Os10g0109600,Os04g0688600,Os03g0189400,Os03g0235000,Os04g0688300,Os12g0448900,Os02g0240100,Os09g0538600,Os11g0210300,Os01g0963000,Os02g0637700,Os07g0677600,Os01g0962700,Os07g0677200,Os02g0713400,Os04g0688100	16	Os03g0284600,Os05g0135500,Os04g0602100,Os02g0537700,Os02g0129800,Os03g0163300,Os05g0134400,Os03g0339300,Os07g0657900,Os02g0781400,Os07g0694700,Os01g0675100,Os05g0116100,Os03g0131200,Os03g0234900,Os10g0509401
GO:1990748	cellular detoxification	biological_process	8.7479e-05	0.0038903	37	2116	216	23437	21	Os07g0677500,Os06g0727200,Os04g0434800,Os06g0547400,Os04g0688300,Os12g0448900,Os09g0538600,Os02g0240100,Os11g0210300,Os02g0813500,Os10g0109600,Os04g0688600,Os03g0235000,Os03g0189400,Os02g0637700,Os07g0677600,Os01g0963000,Os04g0688100,Os01g0962700,Os07g0677200,Os02g0713400	16	Os04g0602100,Os03g0284600,Os05g0135500,Os03g0163300,Os05g0134400,Os03g0339300,Os02g0537700,Os02g0129800,Os07g0657900,Os02g0781400,Os01g0675100,Os05g0116100,Os03g0131200,Os03g0234900,Os10g0509401,Os07g0694700
GO:0006766	vitamin metabolic process	biological_process	8.7768e-05	0.0038903	18	2116	72	23437	8	Os07g0529600,Novel01202,Os06g0561000,Os04g0682300,Os05g0367400,Os04g0614600,Os07g0100200,Os08g0540100	10	Os12g0615400,Os05g0116100,Os05g0460600,Os01g0238500,Os01g0874900,Os03g0738400,Os02g0744900,Os06g0658900,Os05g0429000,Os05g0408900
GO:0004791	thioredoxin-disulfide reductase activity	molecular_function	9.0584e-05	0.0039955	4	2116	4	23437	2	Os02g0713400,Os02g0813500	2	Os03g0163300,Os07g0657900
GO:0009135	purine nucleoside diphosphate metabolic process	biological_process	9.2484e-05	0.0040397	19	2116	77	23437	11	Os09g0375000,Os10g0167300,Os01g0276700,Os05g0402700,Os02g0601300,Os04g0119400,Os05g0187100,Os10g0405600,Os08g0120600,Os12g0515600,Os12g0145700	8	Os09g0535000,Os06g0608700,Os06g0256500,Os10g0571200,Os12g0169600,Os11g0171300,Os06g0326400,Os05g0496200
GO:0009179	purine ribonucleoside diphosphate metabolic process	biological_process	9.2484e-05	0.0040397	19	2116	77	23437	11	Os12g0145700,Os12g0515600,Os08g0120600,Os05g0187100,Os10g0405600,Os05g0402700,Os02g0601300,Os04g0119400,Os01g0276700,Os10g0167300,Os09g0375000	8	Os05g0496200,Os06g0326400,Os11g0171300,Os12g0169600,Os06g0256500,Os10g0571200,Os06g0608700,Os09g0535000
GO:0033293	monocarboxylic acid binding	molecular_function	9.2997e-05	0.0040425	12	2116	44	23437	11	Os12g0555300,Os12g0555000,Os07g0290200,Os12g0555200,Os01g0314100,Os03g0297600,Os03g0300400,Os06g0354500,Os06g0105400,Os12g0555500,Os11g0605500	1	Os05g0160300
GO:0016671	oxidoreductase activity, acting on a sulfur group of donors, disulfide as acceptor	molecular_function	9.5157e-05	0.0041165	8	2116	19	23437	1	Os03g0733800	7	Os07g0657900,Os07g0509800,Os06g0472000,Os10g0563600,Os12g0188700,Os04g0676100,Os04g0530600
GO:0006544	glycine metabolic process	biological_process	9.9403e-05	0.0042796	7	2116	14	23437	0		7	Os10g0516100,Os03g0738400,Os04g0623800,Os01g0874900,Os06g0611900,Os01g0711400,Os05g0429000
GO:0044042	glucan metabolic process	biological_process	9.99e-05	0.0042805	37	2116	204	23437	7	Os11g0547000,Os06g0335900,Os02g0275200,Os01g0894300,Os02g0763900,Os03g0133300,Os02g0763200	30	Os03g0837100,Os02g0744700,Os10g0189100,Os03g0712700,Os09g0478100,Os02g0135900,Os12g0297500,Os03g0758100,Os01g0851700,Os07g0252400,Os09g0478300,Os08g0160500,Os03g0735000,Os05g0176100,Os05g0121600,Os04g0409200,Os04g0234600,Os07g0208500,Os01g0897600,Os09g0553200,Os04g0429600,Os01g0750300,Os06g0697000,Os07g0412100,Os07g0657900,Os09g0533900,Os07g0424400,Os08g0237000,Os06g0160700,Os07g0662900
GO:0009066	aspartate family amino acid metabolic process	biological_process	0.0001025	0.0043709	15	2116	54	23437	7	Os12g0290150,Os02g0783625,Os10g0419400,Os10g0517500,Os03g0713000,Os03g0815200,Os03g0291500	8	Os04g0669900,Os04g0650700,Os09g0294000,Os10g0419500,Os03g0118600,Os01g0101200,Os03g0850400,Os11g0216900
GO:0005777	peroxisome	cellular_component	0.00010616	0.0044848	24	2116	113	23437	18	Os03g0310400,Os06g0354500,Os04g0486950,Os11g0605500,Os05g0313500,Os05g0392700,Os01g0159400,Os02g0274100,Os10g0457600,Os04g0671200,Os05g0163700,Os01g0796400,Os04g0527700,Os06g0727200,Os12g0632700,Os08g0556550,Os06g0127000,Os07g0529000	6	Os03g0131200,Os07g0152900,Os12g0257000,Os04g0623300,Os02g0707100,Os03g0786100
GO:0042579	microbody	cellular_component	0.00010616	0.0044848	24	2116	113	23437	18	Os01g0159400,Os02g0274100,Os10g0457600,Os04g0671200,Os05g0163700,Os01g0796400,Os04g0527700,Os06g0727200,Os12g0632700,Os06g0127000,Os08g0556550,Os07g0529000,Os03g0310400,Os06g0354500,Os04g0486950,Os11g0605500,Os05g0313500,Os05g0392700	6	Os04g0623300,Os02g0707100,Os03g0786100,Os03g0131200,Os07g0152900,Os12g0257000
GO:0022900	electron transport chain	biological_process	0.00011423	0.0047853	37	2116	250	23437	15	Os08g0137900,Os05g0420600,Os09g0572700,Os07g0570500,Os08g0137800,Os08g0482600,Os04g0182800,Os06g0224200,Os01g0337900,Os10g0482900,Os07g0570100,Os02g0813500,Os03g0806900,Os08g0482700,Os03g0835400	22	Os02g0744000,Os08g0104600,Os07g0196200,Os06g0725900,Os11g0216300,Os03g0267300,Os03g0685000,Os06g0669400,Os06g0101600,Os01g0552300,Os12g0538700,Os05g0110800,Os08g0566600,Os07g0544800,Os08g0323400,Os03g0857400,Os01g0281600,Os01g0730500,Os05g0555300,Os07g0556200,Os03g0163300,Os08g0440900
GO:0015114	phosphate ion transmembrane transporter activity	molecular_function	0.00011434	0.0047853	5	2116	7	23437	2	Os08g0344600,Os09g0297400	3	Os01g0172100,Os05g0170950,Os06g0493600
GO:0007623	circadian rhythm	biological_process	0.00011492	0.0047866	11	2116	33	23437	3	Os11g0547000,Os02g0618200,Os06g0727200	8	Os11g0621500,Os05g0512200,Os01g0498200,Os03g0387900,Os01g0182600,Os01g0281100,Os05g0291700,Os03g0131200
GO:0019388	galactose catabolic process	biological_process	0.00011544	0.0047866	8	2116	18	23437	3	Os04g0458300,Os04g0458600,Os09g0323000	5	Os10g0189100,Os07g0212200,Os03g0712700,Os08g0374800,Os12g0420200
GO:0005342	organic acid transmembrane transporter activity	molecular_function	0.00012047	0.0049139	23	2116	107	23437	13	Os01g0597600,Os02g0191300,Os07g0553700,Os09g0297400,Os01g0825800,Novel01202,Os10g0573800,Os08g0344600,Os06g0644700,Os03g0817200,Os01g0266800,Os08g0127100,Os04g0659800	10	Os04g0201800,Os11g0432400,Os02g0788800,Os06g0275800,Os05g0170950,Os01g0908600,Os01g0172100,Os12g0278700,Os10g0573700,Os09g0570400
GO:0046943	carboxylic acid transmembrane transporter activity	molecular_function	0.00012047	0.0049139	23	2116	107	23437	13	Os01g0825800,Os09g0297400,Os10g0573800,Novel01202,Os01g0597600,Os07g0553700,Os02g0191300,Os04g0659800,Os08g0127100,Os01g0266800,Os06g0644700,Os08g0344600,Os03g0817200	10	Os02g0788800,Os11g0432400,Os04g0201800,Os10g0573700,Os12g0278700,Os09g0570400,Os01g0172100,Os05g0170950,Os01g0908600,Os06g0275800
GO:0019253	reductive pentose-phosphate cycle	biological_process	0.00012069	0.0049139	5	2116	8	23437	0		5	Os12g0274700,Os03g0169100,Os12g0291100,Os01g0303000,Os03g0267300
GO:0019685	photosynthesis, dark reaction	biological_process	0.00012069	0.0049139	5	2116	8	23437	0		5	Os12g0274700,Os12g0291100,Os03g0169100,Os01g0303000,Os03g0267300
GO:0004360	glutamine-fructose-6-phosphate transaminase (isomerizing) activity	molecular_function	0.00012253	0.0049442	3	2116	3	23437	3	Os12g0131100,Os12g0131150,Os11g0133700	0
GO:0070548	L-glutamine aminotransferase activity	molecular_function	0.00012253	0.0049442	3	2116	3	23437	3	Os12g0131100,Os11g0133700,Os12g0131150	0
GO:0015036	disulfide oxidoreductase activity	molecular_function	0.00012334	0.0049544	18	2116	86	23437	8	Os02g0813500,Os02g0713400,Os03g0733800,Os02g0774100,Os04g0527700,Os06g0224200,Os03g0405500,Os10g0482900	10	Os03g0163300,Os05g0116100,Os04g0668800,Os12g0538700,Os04g0676100,Os04g0530600,Os02g0567100,Os07g0657900,Os01g0794400,Os12g0188700
GO:0019252	starch biosynthetic process	biological_process	0.00012948	0.0051782	10	2116	27	23437	1	Os01g0894300	9	Os02g0135900,Os03g0735000,Os10g0189100,Os02g0744700,Os06g0160700,Os07g0412100,Os04g0234600,Os07g0657900,Os05g0121600
GO:0008514	organic anion transmembrane transporter activity	molecular_function	0.00013353	0.0052957	27	2116	135	23437	16	Os09g0297400,Os06g0593100,Os01g0825800,Novel01202,Os10g0573800,Os01g0597600,Os02g0191300,Os07g0553700,Os05g0392700,Os04g0659800,Os02g0226300,Os08g0127100,Os01g0266800,Os08g0344600,Os06g0644700,Os03g0817200	11	Os06g0604500,Os11g0432400,Os02g0788800,Os04g0201800,Os10g0573700,Os12g0278700,Os09g0570400,Os05g0170950,Os01g0908600,Os01g0172100,Os06g0275800
GO:0009185	ribonucleoside diphosphate metabolic process	biological_process	0.0001336	0.0052957	19	2116	79	23437	11	Os12g0515600,Os12g0145700,Os08g0120600,Os05g0187100,Os10g0405600,Os05g0402700,Os02g0601300,Os04g0119400,Os01g0276700,Os09g0375000,Os10g0167300	8	Os06g0326400,Os05g0496200,Os11g0171300,Os06g0256500,Os10g0571200,Os12g0169600,Os06g0608700,Os09g0535000
GO:0009132	nucleoside diphosphate metabolic process	biological_process	0.00013465	0.0053138	20	2116	86	23437	12	Os12g0515600,Os12g0145700,Os08g0120600,Os05g0402700,Os04g0119400,Os02g0601300,Os07g0577700,Os05g0187100,Os10g0405600,Os09g0375000,Os10g0167300,Os01g0276700	8	Os06g0326400,Os05g0496200,Os06g0256500,Os10g0571200,Os12g0169600,Os11g0171300,Os06g0608700,Os09g0535000
GO:0015977	carbon fixation	biological_process	0.00013761	0.005407	8	2116	21	23437	1	Os08g0366000	7	Os01g0303000,Os12g0274700,Os03g0267300,Os03g0169100,Os12g0291100,Os01g0208700,Os12g0292400
GO:0010038	response to metal ion	biological_process	0.00014276	0.0055848	20	2116	87	23437	10	Os02g0521300,Os03g0171900,Os10g0565000,Os04g0683700,Os04g0661600,Os06g0716700,Os02g0621700,Os08g0485400,Os03g0843300,Os06g0727200	10	Os11g0216900,Os11g0167800,Os03g0131200,Os05g0496200,Os01g0897600,Os01g0106900,Os04g0659100,Os01g0851700,Os02g0729400,Os03g0129300
GO:0016857	racemase and epimerase activity, acting on carbohydrates and derivatives	molecular_function	0.00014879	0.0057697	10	2116	28	23437	5	Os04g0618200,Os04g0458600,Os09g0323000,Os09g0505700,Os04g0458300	5	Os03g0169100,Os09g0327400,Os12g0420200,Os08g0374800,Os07g0212200
GO:0006012	galactose metabolic process	biological_process	0.00014937	0.0057697	9	2116	23	23437	4	Os09g0323000,Os04g0458600,Os04g0458300,Os04g0618200	5	Os12g0420200,Os08g0374800,Os03g0712700,Os10g0189100,Os07g0212200
GO:0009611	response to wounding	biological_process	0.00014941	0.0057697	14	2116	55	23437	10	Os03g0285800,Os01g0194300,Os12g0437800,Os02g0181300,Os08g0508800,Os02g0327000,Os01g0615050,Novel01314,Os01g0615100,Os10g0392400	4	Os07g0171100,Os08g0524100,Os05g0102000,Os03g0340900
GO:0030258	lipid modification	biological_process	0.00015965	0.0061042	25	2116	121	23437	18	Os02g0274100,Os02g0656200,Os10g0457600,Os12g0264500,Os01g0752200,Os08g0509100,Os11g0605500,Os05g0540000,Os03g0700700,Os06g0354500,Os08g0508800,Os08g0104700,Os04g0634700,Os01g0110400,Os12g0448900,Os06g0259000,Os03g0835400,Os05g0392700	7	Os04g0691900,Os05g0304600,Os11g0707600,Os12g0559200,Os09g0402300,Os08g0524100,Os02g0194700
GO:0004758	serine C-palmitoyltransferase activity	molecular_function	0.0001601	0.0061042	5	2116	7	23437	5	Os03g0252800,Os11g0516000,Os10g0189600,Os01g0928800,Os02g0806900	0
GO:0016454	C-palmitoyltransferase activity	molecular_function	0.0001601	0.0061042	5	2116	7	23437	5	Os03g0252800,Os01g0928800,Os02g0806900,Os10g0189600,Os11g0516000	0
GO:0016838	carbon-oxygen lyase activity, acting on phosphates	molecular_function	0.00016169	0.0061386	14	2116	50	23437	7	Os11g0474900,Os11g0474800,Os09g0539100,Os02g0570400,Os03g0254800,Os12g0491800,Os04g0178300	7	Os04g0341500,Os08g0139700,Os02g0121700,Os03g0348200,Novel01058,Os08g0167800,Novel00989
GO:0009062	fatty acid catabolic process	biological_process	0.00016315	0.0061496	10	2116	28	23437	10	Os06g0354500,Os12g0264500,Os10g0457600,Os11g0605500,Os02g0274100,Os03g0835400,Os05g0392700,Os01g0752200,Os01g0110400,Os12g0448900	0
GO:0019395	fatty acid oxidation	biological_process	0.00016334	0.0061496	10	2116	28	23437	10	Os11g0605500,Os12g0264500,Os10g0457600,Os06g0354500,Os02g0274100,Os01g0752200,Os05g0392700,Os03g0835400,Os12g0448900,Os01g0110400	0
GO:0009116	nucleoside metabolic process	biological_process	0.00016733	0.0062736	16	2116	63	23437	12	Os09g0442600,Novel00395,Os12g0589100,Os08g0557900,Os11g0455500,Os09g0567900,Os02g0625500,Os02g0273000,Os06g0617800,Os01g0723600,Os12g0515600,Os07g0245100	4	Os05g0161500,Os08g0457600,Os03g0340900,Os03g0717700
GO:0006040	amino sugar metabolic process	biological_process	0.00017387	0.0064659	11	2116	36	23437	9	Os07g0195400,Os04g0494100,Os06g0726200,Os04g0493400,Os12g0131150,Os11g0133700,Os12g0131100,Os10g0542900,Os08g0522500	2	Os04g0613700,Os02g0595100
GO:0009058	biosynthetic process	biological_process	0.00017415	0.0064659	475	2116	4551	23437	228	Os03g0126000,Os03g0264400,Os06g0649000,Os01g0975300,Os03g0111100,Os04g0647800,Os04g0387300,Os09g0572000,Os08g0320400,Os03g0815200,Os01g0375200,Os02g0626100,Os06g0617800,Os04g0482300,Os11g0516000,Os01g0741900,Os02g0763200,Os03g0796900,Os10g0390500,Os08g0535400,Os10g0419400,Os10g0517500,Os06g0207000,Os03g0157900,Os06g0652400,Os05g0427400,Os01g0140500,Os08g0508800,Novel00885,Os08g0508000,Os04g021840…	247	Os12g0274700,Os03g0337600,Os02g0499000,Os05g0533500,Os04g0429600,Os07g0165000,Os07g0412100,Os05g0140100,Os08g0553800,Os01g0978100,Os06g0160700,Os06g0647100,Os06g0143400,Os03g0837100,Os06g0564500,Os03g0118600,Os03g0738400,Os04g0578400,Os09g0535000,Os05g0387200,Os02g0794400,Os01g0695300,Os03g0382100,Os02g0143100,Os05g0575300,Os09g0527900,Os01g0581300,Os05g0408900,Os09g0426800,Os09g0444200,Os03g0832…
GO:0000302	response to reactive oxygen species	biological_process	0.00017462	0.0064659	17	2116	73	23437	5	Os09g0538600,Os12g0448900,Os02g0713400,Os06g0727200,Os04g0434800	12	Os11g0595200,Os09g0250700,Os02g0575500,Os03g0131200,Os07g0694700,Os11g0216900,Os10g0485300,Os04g0602100,Os01g0897600,Os02g0781400,Os03g0218500,Os07g0657900
GO:0009853	photorespiration	biological_process	0.00017995	0.0066359	7	2116	15	23437	0		7	Os12g0292400,Os01g0682500,Os03g0786100,Os12g0274700,Os12g0291100,Os07g0152900,Os07g0108300
GO:0019693	ribose phosphate metabolic process	biological_process	0.00018392	0.0067547	38	2116	225	23437	22	Os08g0120600,Os02g0273000,Os02g0625500,Os12g0515600,Os05g0349200,Os01g0723600,Os02g0621700,Os09g0375000,Os03g0645100,Os02g0601300,Os10g0405600,Os09g0517700,Os02g0525900,Os12g0145700,Os10g0167300,Os01g0276700,Os09g0442600,Os06g0207000,Os07g0577700,Os04g0119400,Os05g0402700,Os05g0187100	16	Os06g0256500,Os11g0171300,Os05g0496200,Os06g0326400,Os04g0354600,Os08g0457600,Os12g0169600,Os10g0571200,Os03g0736600,Os02g0750100,Os03g0278900,Os07g0513000,Os05g0161500,Os09g0535000,Os03g0340900,Os06g0608700
GO:0048585	negative regulation of response to stimulus	biological_process	0.00018962	0.0069357	18	2116	76	23437	11	Os09g0434200,Os05g0516900,Os02g0181300,Os10g0467600,Os01g0194300,Os09g0417800,Os09g0514400,Os03g0356414,Os03g0270000,Os01g0826400,Os06g0308100	7	Os03g0251350,Os08g0159500,Os06g0643700,Os07g0695100,Os03g0782500,Os01g0286100,Os05g0390100
GO:0009833	plant-type primary cell wall biogenesis	biological_process	0.00019663	0.0071632	10	2116	28	23437	0		10	Os07g0252400,Os09g0478300,Os08g0160500,Os07g0424400,Os04g0429600,Os01g0750300,Os09g0478100,Os05g0176100,Os03g0837100,Os07g0208500
GO:0016702	oxidoreductase activity, acting on single donors with incorporation of molecular oxygen, incorporation of two atoms of oxygen	molecular_function	0.00019788	0.0071796	14	2116	53	23437	6	Os02g0168100,Os12g0448900,Os08g0508800,Os08g0509100,Os10g0419400,Os03g0700700	8	Os02g0194700,Os01g0190000,Os05g0304600,Os12g0559200,Os12g0640600,Os12g0623600,Os10g0419500,Os02g0704000
GO:0045333	cellular respiration	biological_process	0.00020006	0.0072132	22	2116	113	23437	18	Os05g0420600,Os02g0621700,Os01g0276100,Os03g0337900,Os08g0366000,Os07g0570500,Os07g0577700,Os01g0654500,Os12g0632700,Os07g0529000,Os04g0486950,Os04g0600200,Os07g0570100,Os08g0434300,Os07g0695800,Os12g0290150,Os03g0136900,Os03g0806900	4	Os03g0773800,Os07g0630800,Os08g0562100,Os01g0208700
GO:0009259	ribonucleotide metabolic process	biological_process	0.00020045	0.0072132	37	2116	218	23437	21	Os04g0119400,Os05g0402700,Os07g0577700,Os05g0187100,Os10g0167300,Os06g0207000,Os01g0276700,Os09g0442600,Os12g0145700,Os09g0517700,Os02g0525900,Os02g0601300,Os10g0405600,Os09g0375000,Os03g0645100,Os02g0621700,Os05g0349200,Os12g0515600,Os08g0120600,Os02g0625500,Os02g0273000	16	Os03g0340900,Os06g0608700,Os09g0535000,Os07g0513000,Os05g0161500,Os10g0571200,Os03g0736600,Os12g0169600,Os03g0278900,Os02g0750100,Os08g0457600,Os04g0354600,Os06g0326400,Os05g0496200,Os06g0256500,Os11g0171300
GO:0016854	racemase and epimerase activity	molecular_function	0.00020192	0.0072132	11	2116	34	23437	6	Os04g0458300,Os09g0505700,Os09g0323000,Os04g0458600,Os04g0618200,Os02g0274100	5	Os07g0212200,Os12g0420200,Os08g0374800,Os09g0327400,Os03g0169100
GO:0006096	glycolytic process	biological_process	0.00020362	0.0072132	18	2116	75	23437	10	Os08g0120600,Os12g0145700,Os01g0276700,Os10g0167300,Os09g0375000,Os10g0405600,Os05g0187100,Os04g0119400,Os02g0601300,Os05g0402700	8	Os11g0171300,Os12g0169600,Os10g0571200,Os06g0256500,Os05g0496200,Os06g0326400,Os09g0535000,Os06g0608700
GO:0006757	ATP generation from ADP	biological_process	0.00020362	0.0072132	18	2116	75	23437	10	Os05g0402700,Os04g0119400,Os02g0601300,Os05g0187100,Os10g0405600,Os10g0167300,Os09g0375000,Os01g0276700,Os12g0145700,Os08g0120600	8	Os06g0608700,Os09g0535000,Os05g0496200,Os06g0326400,Os12g0169600,Os06g0256500,Os10g0571200,Os11g0171300
GO:0046031	ADP metabolic process	biological_process	0.00020362	0.0072132	18	2116	75	23437	10	Os08g0120600,Os12g0145700,Os01g0276700,Os10g0167300,Os09g0375000,Os10g0405600,Os05g0187100,Os02g0601300,Os04g0119400,Os05g0402700	8	Os11g0171300,Os12g0169600,Os10g0571200,Os06g0256500,Os05g0496200,Os06g0326400,Os09g0535000,Os06g0608700
GO:0006165	nucleoside diphosphate phosphorylation	biological_process	0.00020473	0.0072241	19	2116	82	23437	11	Os12g0145700,Os08g0120600,Os10g0405600,Os05g0187100,Os04g0119400,Os02g0601300,Os05g0402700,Os07g0577700,Os01g0276700,Os09g0375000,Os10g0167300	8	Os06g0326400,Os05g0496200,Os11g0171300,Os10g0571200,Os06g0256500,Os12g0169600,Os06g0608700,Os09g0535000
GO:0016860	intramolecular oxidoreductase activity	molecular_function	0.00021299	0.0074864	14	2116	51	23437	9	Os02g0274100,Os03g0733800,Os08g0320400,Os09g0451500,Os09g0255400,Os04g0432500,Os02g0266000,Os01g0103600,Os11g0199200	5	Os11g0216900,Os09g0535000,Os06g0256500,Os07g0176900,Os01g0581300
GO:0009617	response to bacterium	biological_process	0.00021405	0.0074942	32	2116	176	23437	20	Os04g0109100,Os02g0712700,Os11g0592000,Os02g0181300,Os07g0541400,Os06g0328400,Os07g0687700,Os01g0194300,Os03g0721200,Os04g0647800,Os12g0448900,Os11g0592100,Os02g0327000,Os10g0580900,Os05g0112000,Os11g0592200,Os03g0285800,Os03g0772600,Os09g0417800,Os01g0134700	12	Os03g0131200,Os02g0499000,Os08g0382400,Os01g0897600,Os05g0110300,Os01g0750300,Os07g0176900,Os06g0601000,Os11g0595200,Os04g0234600,Os02g0121700,Os05g0390100
GO:0042742	defense response to bacterium	biological_process	0.00023288	0.0081219	30	2116	162	23437	19	Os11g0592000,Os02g0327000,Os02g0712700,Os04g0109100,Os11g0592100,Os12g0448900,Os03g0721200,Os04g0647800,Os01g0134700,Os11g0592200,Os05g0112000,Os09g0417800,Os03g0772600,Os01g0194300,Os07g0687700,Os03g0285800,Os06g0328400,Os07g0541400,Os10g0580900	11	Os04g0234600,Os11g0595200,Os06g0601000,Os05g0390100,Os01g0897600,Os05g0110300,Os07g0176900,Os01g0750300,Os02g0121700,Os08g0382400,Os02g0499000
GO:2001070	starch binding	molecular_function	0.00025388	0.0088202	7	2116	15	23437	1	Os03g0133300	6	Os12g0297500,Os08g0323600,Os07g0662900,Os04g0624600,Os05g0164100,Os02g0135900
GO:0010196	nonphotochemical quenching	biological_process	0.00026121	0.0090052	4	2116	5	23437	0		4	Os03g0311300,Os01g0869800,Os04g0457000,Os01g0585300
GO:1990066	energy quenching	biological_process	0.00026121	0.0090052	4	2116	5	23437	0		4	Os04g0457000,Os01g0585300,Os01g0869800,Os03g0311300
GO:0008509	anion transmembrane transporter activity	molecular_function	0.00026321	0.0090394	37	2116	216	23437	18	Os04g0659800,Os08g0127100,Os02g0226300,Os03g0817200,Os09g0297400,Os07g0553700,Os01g0597600,Os05g0392700,Os01g0266800,Os08g0344600,Os06g0644700,Novel01202,Os10g0573800,Os06g0593100,Os01g0825800,Os02g0191300,Os07g0666900,Os08g0323700	19	Os12g0438600,Os05g0170950,Os01g0172100,Os06g0275800,Os02g0745100,Os06g0493600,Os09g0240500,Os11g0432400,Os02g0788800,Os04g0201800,Os09g0570400,Os10g0554200,Os10g0573700,Os12g0278700,Os01g0908600,Os04g0652400,Os06g0604500,Os05g0148600,Os01g0704700
GO:0016832	aldehyde-lyase activity	molecular_function	0.00027631	0.0094534	7	2116	16	23437	4	Os06g0258900,Os08g0120600,Os01g0100900,Os05g0402700	3	Os12g0169600,Os11g0171300,Os06g0608700
GO:0098869	cellular oxidant detoxification	biological_process	0.00028675	0.0097706	34	2116	205	23437	18	Os01g0963000,Os07g0677600,Os02g0713400,Os07g0677200,Os01g0962700,Os04g0688100,Os06g0547400,Os04g0434800,Os06g0727200,Os07g0677500,Os03g0235000,Os04g0688600,Os10g0109600,Os02g0813500,Os09g0538600,Os02g0240100,Os12g0448900,Os04g0688300	16	Os02g0781400,Os07g0657900,Os07g0694700,Os10g0509401,Os03g0234900,Os03g0131200,Os05g0116100,Os01g0675100,Os05g0135500,Os03g0284600,Os04g0602100,Os02g0129800,Os02g0537700,Os03g0339300,Os05g0134400,Os03g0163300
GO:0009719	response to endogenous stimulus	biological_process	0.00028775	0.0097706	82	2116	622	23437	43	Os04g0683700,Os04g0661600,Os09g0545300,Os03g0218400,Os05g0261700,Os05g0257100,Os10g0468500,Os04g0484900,Os02g0551100,Os10g0392400,Os12g0555300,Os07g0161600,Os11g0625900,Os03g0297600,Os09g0434200,Os10g0542800,Os05g0516900,Os02g0181300,Os08g0203100,Os03g0805400,Os01g0194300,Os01g0203000,Os12g0448900,Os12g0145700,Os06g0587900,Os02g0606800,Os02g0682500,Os02g0327000,Os07g0409900,Os06g0727200,Os12g0555…	39	Os02g0766700,Os06g0601000,Os08g0524100,Os05g0428700,Os10g0510500,Os05g0429000,Os08g0242700,Os04g0659100,Os12g0139400,Os05g0563400,Os02g0761700,Os07g0635900,Os01g0190300,Os11g0216900,Os02g0669100,Os01g0874900,Os01g0897600,Os06g0702600,Os02g0557800,Os10g0571200,Os06g0643700,Os10g0362300,Os03g0738400,Os01g0924000,Os03g0315800,Os09g0114500,Os03g0773700,Os02g0117100,Os11g0143300,Os02g0178800,Os03g0131…
GO:0016052	carbohydrate catabolic process	biological_process	0.00029114	0.0098485	44	2116	269	23437	24	Os01g0276700,Os10g0167300,Os05g0187100,Os05g0402700,Os04g0119400,Os03g0351300,Os01g0817700,Os04g0458300,Os12g0145700,Os06g0561000,Os06g0726200,Os09g0375000,Os04g0647800,Os02g0550600,Os09g0505700,Os04g0458600,Os10g0405600,Os10g0542900,Os02g0601300,Os11g0700900,Os08g0120600,Os04g0494100,Os09g0323000,Os11g0175400	20	Os03g0758100,Os01g0851700,Os09g0535000,Os12g0420200,Os06g0608700,Os03g0712700,Os10g0189100,Os07g0212200,Os03g0141200,Os10g0571200,Os12g0169600,Os03g0169100,Os01g0897600,Os07g0662900,Os11g0171300,Os06g0256500,Os06g0326400,Os08g0374800,Os05g0496200,Os09g0533900
GO:0046939	nucleotide phosphorylation	biological_process	0.00029763	0.01003	19	2116	85	23437	11	Os05g0187100,Os10g0405600,Os07g0577700,Os05g0402700,Os04g0119400,Os02g0601300,Os01g0276700,Os10g0167300,Os09g0375000,Os12g0145700,Os08g0120600	8	Os06g0608700,Os09g0535000,Os05g0496200,Os06g0326400,Os11g0171300,Os12g0169600,Os06g0256500,Os10g0571200
GO:0045454	cell redox homeostasis	biological_process	0.00029911	0.010043	23	2116	126	23437	10	Os11g0199200,Os02g0813500,Os03g0405500,Os10g0482900,Os01g0337900,Os06g0224200,Os02g0774100,Os09g0451500,Os04g0432500,Os05g0156700	13	Os04g0530600,Os12g0538700,Os04g0676100,Os03g0163300,Os01g0675100,Os03g0131200,Os07g0509800,Os02g0537700,Os12g0188700,Os01g0794400,Os03g0311300,Os07g0657900,Os02g0567100
GO:0016831	carboxy-lyase activity	molecular_function	0.00032462	0.010858	18	2116	81	23437	10	Os08g0366000,Os03g0236200,Os09g0255400,Os01g0315800,Os01g0100900,Os08g0320400,Os01g0959800,Os02g0541325,Os05g0363200,Os03g0255500	8	Os12g0291100,Os08g0465800,Os02g0762100,Os03g0337600,Os04g0391900,Os12g0274700,Os01g0208700,Os12g0292400
GO:0004084	branched-chain-amino-acid transaminase activity	molecular_function	0.000347	0.011564	5	2116	8	23437	4	Os10g0549500,Os02g0273100,Os03g0231600,Os04g0559400	1	Os01g0238500
GO:0042132	fructose 1,6-bisphosphate 1-phosphatase activity	molecular_function	0.00035956	0.011939	4	2116	5	23437	1	Os05g0438600	3	Os04g0234600,Os01g0866400,Os03g0267300
GO:0010319	stromule	cellular_component	0.00036536	0.012041	5	2116	8	23437	1	Os07g0529600	4	Os10g0189100,Os08g0242700,Os03g0129300,Os03g0267300
GO:0004332	fructose-bisphosphate aldolase activity	molecular_function	0.00036543	0.012041	5	2116	8	23437	2	Os05g0402700,Os08g0120600	3	Os12g0169600,Os06g0608700,Os11g0171300
GO:0009735	response to cytokinin	biological_process	0.00036666	0.012041	15	2116	66	23437	2	Os03g0843300,Os04g0683700	13	Os07g0176900,Os02g0557800,Os04g0659100,Os12g0139400,Os02g0117100,Os01g0743800,Os03g0267300,Os03g0315800,Os08g0242700,Os11g0143300,Os10g0362300,Os03g0717700,Os01g0924000
GO:0042548	regulation of photosynthesis, light reaction	biological_process	0.00036801	0.012041	6	2116	13	23437	0		6	Os05g0508900,Os01g0773700,Os08g0440900,Os05g0480000,Os06g0725900,Os06g0669400
GO:0009067	aspartate family amino acid biosynthetic process	biological_process	0.00038281	0.012435	12	2116	42	23437	5	Os03g0291500,Os10g0517500,Os10g0419400,Os03g0815200,Os02g0783625	7	Os03g0850400,Os01g0101200,Os11g0216900,Os09g0294000,Os10g0419500,Os03g0118600,Os04g0669900
GO:0072593	reactive oxygen species metabolic process	biological_process	0.00038281	0.012435	31	2116	176	23437	17	Os04g0688300,Os09g0538600,Os04g0688100,Os02g0240100,Os01g0962700,Os07g0677200,Os02g0713400,Os10g0109600,Os04g0688600,Novel01565,Os07g0665200,Os07g0677500,Os06g0727200,Os07g0677600,Os04g0434800,Os06g0547400,Os01g0963000	14	Os05g0116100,Os01g0675100,Os05g0134400,Os03g0131200,Os03g0234900,Os03g0339300,Os02g0537700,Os07g0694700,Os12g0188700,Os04g0602100,Os07g0657900,Os08g0468100,Os05g0135500,Os02g0781400
GO:0019725	cellular homeostasis	biological_process	0.00038848	0.012574	41	2116	269	23437	17	Os02g0813500,Os10g0482900,Os01g0337900,Os02g0673600,Os06g0224200,Os05g0187100,Os09g0451500,Os04g0432500,Os02g0774100,Os07g0666900,Os11g0199200,Os08g0323700,Os12g0562100,Os10g0501500,Os11g0124500,Os03g0405500,Os05g0156700	24	Os01g0200700,Os04g0676100,Os04g0530600,Os03g0163300,Os06g0103800,Os03g0251500,Os02g0537700,Os01g0837800,Os03g0226400,Os01g0557500,Os01g0794400,Os05g0127200,Os02g0567100,Os12g0538700,Os02g0314300,Os03g0131200,Os01g0675100,Os05g0148600,Os07g0509800,Os12g0638700,Os12g0188700,Os05g0568100,Os03g0311300,Os07g0657900
GO:0009620	response to fungus	biological_process	0.00041607	0.013419	18	2116	82	23437	16	Os02g0181300,Os11g0592000,Os07g0409900,Os10g0542800,Os04g0683700,Os12g0448900,Os03g0748900,Os11g0592100,Os09g0417800,Os03g0285800,Os01g0194300,Os04g0457800,Os11g0592200,Os06g0726200,Os08g0485400,Os10g0542900	2	Os06g0601000,Os01g0750300
GO:0006635	fatty acid beta-oxidation	biological_process	0.00044737	0.014377	9	2116	26	23437	9	Os01g0752200,Os05g0392700,Os03g0835400,Os01g0110400,Os11g0605500,Os12g0264500,Os10g0457600,Os06g0354500,Os02g0274100	0
GO:1901576	organic substance biosynthetic process	biological_process	0.00045225	0.014482	455	2116	4392	23437	215	Os08g0509100,Os04g0559400,Os06g0596300,Os05g0150900,Os08g0484500,Novel00395,Os09g0287000,Os03g0713000,Os01g0134700,Os04g0103200,Os12g0131150,Os12g0556200,Os07g0100200,Os05g0104800,Os02g0503400,Os03g0796501,Os03g0336200,Os03g0645100,Os04g0178300,Os07g0687700,Os02g0266000,Os12g0170600,Os05g0558900,Os04g0618200,Os03g0231600,Os02g0633400,Os07g0209000,Os07g0617000,Os10g0512400,Os11g0547000,Os12g058910…	240	Os01g0150000,Os09g0250700,Os04g0691600,Os05g0563400,Os12g0291100,Os02g0285800,Os10g0556200,Os08g0160500,Os09g0478300,Os07g0100300,Os01g0801901,Os02g0135900,Os07g0424400,Os01g0823600,Os02g0731900,Os11g0171300,Os12g0615400,Os01g0637600,Os03g0123500,Os01g0498200,Os04g0541700,Os08g0327100,Os03g0169100,Os06g0683200,Os08g0408500,Os03g0731900,Os12g0271700,Os01g0376700,Os03g0323200,Os01g0134500,Os11g0218…
GO:0006109	regulation of carbohydrate metabolic process	biological_process	0.00045815	0.014619	8	2116	22	23437	2	Os03g0133300,Os11g0547000	6	Os07g0657900,Os05g0506000,Os05g0121600,Os01g0101700,Os01g0303000,Os02g0135900
GO:0042744	hydrogen peroxide catabolic process	biological_process	0.00046737	0.01486	26	2116	139	23437	14	Os06g0547400,Os04g0434800,Os01g0963000,Os07g0677500,Os06g0727200,Os07g0677600,Os07g0677200,Os01g0962700,Os10g0109600,Os04g0688600,Os04g0688300,Os09g0538600,Os04g0688100,Os02g0240100	12	Os07g0657900,Os05g0135500,Os04g0602100,Os12g0188700,Os02g0537700,Os07g0694700,Os05g0134400,Os03g0131200,Os05g0116100,Os01g0675100,Os03g0339300,Os03g0234900
GO:0009639	response to red or far red light	biological_process	0.00047403	0.015019	15	2116	63	23437	3	Os12g0209200,Os01g0202500,Os02g0260700	12	Os11g0216300,Os04g0493000,Os03g0782500,Os09g0527900,Os07g0695100,Os09g0296800,Os06g0320500,Os02g0606200,Os01g0286100,Os01g0850900,Os02g0729400,Os03g0308800
GO:0006047	UDP-N-acetylglucosamine metabolic process	biological_process	0.00047661	0.015047	5	2116	10	23437	4	Os12g0131100,Os07g0195400,Os12g0131150,Os11g0133700	1	Os04g0613700
GO:0016638	oxidoreductase activity, acting on the CH-NH2 group of donors	molecular_function	0.00048838	0.015365	9	2116	27	23437	4	Os01g0682001,Os03g0794500,Os02g0134400,Os04g0543900	5	Os05g0555600,Os07g0658400,Os04g0269600,Os06g0611900,Os01g0711400
GO:0016759	cellulose synthase activity	molecular_function	0.00050223	0.015691	10	2116	31	23437	0		10	Os05g0176100,Os09g0478100,Os07g0208500,Os03g0837100,Os08g0160500,Os09g0478300,Os07g0252400,Os01g0750300,Os04g0429600,Os07g0424400
GO:0016760	cellulose synthase (UDP-forming) activity	molecular_function	0.00050223	0.015691	10	2116	31	23437	0		10	Os03g0837100,Os07g0208500,Os05g0176100,Os09g0478100,Os01g0750300,Os04g0429600,Os07g0424400,Os08g0160500,Os09g0478300,Os07g0252400
GO:0000281	mitotic cytokinesis	biological_process	0.00050714	0.015725	10	2116	31	23437	0		10	Os07g0424400,Os01g0750300,Os04g0429600,Os07g0252400,Os09g0478300,Os08g0160500,Os03g0837100,Os07g0208500,Os09g0478100,Os05g0176100
GO:0005977	glycogen metabolic process	biological_process	0.00050855	0.015725	8	2116	21	23437	0		8	Os10g0189100,Os03g0712700,Os03g0735000,Os04g0409200,Os09g0553200,Os03g0758100,Os01g0851700,Os07g0662900
GO:0006112	energy reserve metabolic process	biological_process	0.00050855	0.015725	8	2116	21	23437	0		8	Os03g0735000,Os03g0712700,Os10g0189100,Os07g0662900,Os03g0758100,Os01g0851700,Os09g0553200,Os04g0409200
GO:0006643	membrane lipid metabolic process	biological_process	0.00052114	0.016059	23	2116	120	23437	12	Os08g0111200,Os05g0567100,Os05g0287800,Os01g0850100,Os11g0516000,Os01g0100900,Os02g0673600,Os03g0805400,Os02g0806900,Os10g0189600,Os03g0252800,Os01g0928800	11	Os09g0250700,Os05g0387200,Os02g0178800,Os02g0575500,Os02g0814200,Os01g0150000,Os02g0539100,Os01g0166700,Os01g0906000,Os07g0100300,Os09g0426800
GO:0015318	inorganic molecular entity transmembrane transporter activity	molecular_function	0.00054201	0.016626	95	2116	734	23437	38	Os05g0513400,Os10g0470700,Os01g0266800,Os02g0196600,Os06g0644700,Novel01202,Os04g0401700,Os06g0527100,Os07g0666900,Os08g0323700,Os03g0218400,Os01g0930400,Os03g0817200,Os06g0665800,Os07g0559700,Os07g0553700,Os03g0138700,Os03g0150600,Os06g0210500,Os04g0529800,Os07g0669700,Os09g0448200,Os08g0344600,Os10g0573800,Os01g0825800,Os02g0191300,Os01g0852200,Os07g0106200,Os12g0562100,Os02g0699000,Os04g065980…	57	Os10g0554200,Os04g0605500,Os03g0197100,Os01g0908600,Os03g0363500,Os04g0652400,Os02g0117500,Os11g0197400,Os12g0502800,Os04g0613900,Os01g0704700,Os06g0680500,Os03g0296800,Os07g0513000,Os05g0170950,Os02g0745100,Os12g0231000,Os01g0557500,Os09g0376900,Os01g0279700,Os02g0823100,Os06g0493600,Os12g0617800,Os02g0750100,Os11g0432400,Os07g0150100,Os04g0201800,Os02g0629200,Os03g0684400,Os09g0570400,Os05g0594…
GO:0031090	organelle membrane	cellular_component	0.00054324	0.016626	142	2116	1198	23437	80	Os02g0673600,Os01g0928800,Os12g0561000,Os11g0174000,Os01g0911200,Os01g0173900,Os03g0252800,Os04g0636100,Os05g0392700,Os07g0553700,Os08g0104700,Os05g0513200,Os07g0673900,Os06g0644700,Os08g0556550,Os03g0805400,Os05g0301500,Os04g0675500,Os07g0246200,Os07g0666900,Os10g0140200,Os01g0850100,Os10g0476000,Os02g0226300,Os03g0402000,Os03g0582200,Os03g0806900,Os01g0103600,Os07g0240300,Os04g0600200,Os07g0570…	62	Os01g0279700,Os10g0567400,Os01g0970700,Os06g0503400,Os03g0835100,Os07g0513000,Os05g0390100,Os03g0684400,Os09g0402300,Os07g0150100,Os11g0707600,Os04g0403500,Os02g0164300,Os11g0683500,Os06g0204400,Os01g0279100,Os01g0356400,Os12g0438600,Os03g0308800,Os04g0448900,Os09g0558900,Os01g0221600,Os02g0539100,Os02g0788800,Os03g0251500,Os09g0570400,Os02g0178800,Os02g0814200,Os02g0314300,Os01g0142100,Os09g0478…
GO:0010207	photosystem II assembly	biological_process	0.00055055	0.016793	5	2116	9	23437	0		5	Os08g0553800,Os02g0117100,Os07g0171100,Os01g0358300,Os03g0333400
GO:0036094	small molecule binding	molecular_function	0.00056693	0.017234	389	2116	3518	23437	235	Os12g0431100,Os11g0587600,Os11g0569500,Os12g0515600,Os04g0671100,Os04g0616500,Os12g0586100,Os04g0514600,Os03g0648400,Os12g0540900,Os07g0542400,Os03g0599000,Os05g0125500,Os05g0163700,Os01g0670100,Os04g0578000,Os03g0191400,Os07g0150700,Os04g0681900,Os05g0558900,Os07g0550500,Os05g0486100,Os01g0723400,Os05g0187100,Os07g0624700,Novel00059,Os03g0177500,Os12g0555200,Os08g0384500,Os02g0274100,Os01g089430…	154	Os07g0628700,Os06g0116800,Os02g0562700,Os06g0256500,Os02g0744900,Os12g0638700,Os11g0191400,Os01g0292200,Os10g0553800,Os04g0538166,Os11g0208900,Os03g0773600,Os02g0655800,Os12g0569700,Os02g0707100,Os12g0263000,Os09g0114500,Os03g0340900,Os03g0218500,Os01g0268300,Os06g0234200,Os02g0318450,Os02g0186500,Os02g0739000,Os05g0164100,Os05g0480000,Os04g0640500,Os01g0805900,Os07g0108300,Os11g0153600,Os05g0430…
GO:0006767	water-soluble vitamin metabolic process	biological_process	0.00057043	0.017282	15	2116	63	23437	8	Os04g0614600,Os07g0100200,Os05g0367400,Os08g0540100,Os06g0561000,Os04g0682300,Novel01202,Os07g0529600	7	Os03g0738400,Os05g0116100,Os05g0408900,Os05g0429000,Os01g0238500,Os01g0874900,Os05g0460600
GO:0010675	regulation of cellular carbohydrate metabolic process	biological_process	0.00057589	0.017373	7	2116	17	23437	2	Os03g0133300,Os11g0547000	5	Os07g0657900,Os01g0101700,Os02g0135900,Os05g0506000,Os05g0121600
GO:0072330	monocarboxylic acid biosynthetic process	biological_process	0.00057728	0.017373	33	2116	193	23437	19	Os02g0218700,Os03g0291500,Os02g0626100,Os03g0700700,Novel00431,Os12g0448900,Os05g0427400,Os06g0596300,Os08g0508800,Novel00885,Os08g0509100,Os11g0668650,Os12g0556200,Os04g0614600,Os08g0540100,Os03g0225900,Os02g0274100,Os01g0134700,Os02g0273100	14	Os02g0194700,Os02g0731900,Os04g0445700,Os03g0245700,Os12g0534200,Os02g0704000,Os12g0559200,Os04g0518400,Os03g0382100,Os01g0150000,Os06g0143400,Os05g0304600,Os04g0448900,Os10g0330000
GO:0050832	defense response to fungus	biological_process	0.00059137	0.017737	16	2116	71	23437	14	Os02g0181300,Os10g0542800,Os07g0409900,Os11g0592000,Os11g0592100,Os03g0748900,Os12g0448900,Os04g0683700,Os06g0726200,Os01g0194300,Os04g0457800,Os03g0285800,Os11g0592200,Os10g0542900	2	Os06g0601000,Os01g0750300
GO:0098656	anion transmembrane transport	biological_process	0.00059896	0.017905	32	2116	186	23437	16	Os03g0817200,Os04g0659800,Os08g0127100,Os02g0226300,Os09g0297400,Os07g0553700,Os01g0597600,Os06g0210500,Os08g0344600,Os06g0644700,Os07g0666900,Os08g0323700,Os10g0573800,Os01g0825800,Os06g0593100,Os02g0191300	16	Os06g0275800,Os02g0745100,Os12g0438600,Os01g0172100,Os04g0201800,Os06g0493600,Os09g0240500,Os11g0432400,Os02g0788800,Os02g0593500,Os09g0570400,Os10g0573700,Os01g0908600,Os04g0652400,Os05g0148600,Os01g0704700
GO:0002376	immune system process	biological_process	0.00063398	0.018796	21	2116	107	23437	15	Os03g0721200,Os01g0134700,Os10g0467600,Os04g0457800,Os01g0194300,Os07g0290200,Os01g0748900,Os08g0538300,Os01g0958700,Os03g0270000,Os10g0580900,Os02g0629400,Os10g0542800,Os02g0327000,Os12g0448900	6	Os01g0897600,Os05g0390100,Os08g0159500,Os05g0160300,Os05g0496200,Os06g0601000
GO:0046417	chorismate metabolic process	biological_process	0.0006365	0.018796	6	2116	13	23437	6	Os08g0484500,Os03g0254800,Os07g0622200,Os01g0375200,Os01g0764400,Os09g0539100	0
GO:0016209	antioxidant activity	molecular_function	0.00063749	0.018796	33	2116	205	23437	19	Os04g0688300,Os12g0448900,Os09g0538600,Os02g0240100,Os02g0813500,Os10g0109600,Os04g0688600,Os03g0235000,Os06g0727200,Os07g0677500,Os04g0434800,Os06g0547400,Os04g0688100,Os01g0962700,Os07g0677200,Os02g0713400,Os07g0665200,Os07g0677600,Os01g0963000	14	Os03g0163300,Os05g0134400,Os03g0339300,Os02g0537700,Os04g0602100,Os03g0284600,Os05g0135500,Os05g0116100,Os01g0675100,Os03g0131200,Os03g0234900,Os07g0694700,Os07g0657900,Os01g0855200
GO:0000271	polysaccharide biosynthetic process	biological_process	0.00063831	0.018796	32	2116	183	23437	9	Os04g0618200,Os04g0636100,Os11g0547000,Os02g0275200,Os01g0894300,Os02g0763900,Novel01308,Os02g0763200,Os03g0586300	23	Os05g0121600,Os01g0880200,Os04g0409200,Os04g0234600,Os03g0735000,Os05g0176100,Os07g0252400,Os09g0478300,Os08g0160500,Os03g0837100,Os02g0744700,Os10g0189100,Os03g0712700,Os09g0478100,Os02g0135900,Os07g0424400,Os06g0160700,Os08g0327100,Os04g0429600,Os01g0750300,Os07g0412100,Os07g0657900,Os07g0208500
GO:0009423	chorismate biosynthetic process	biological_process	0.00063921	0.018796	5	2116	9	23437	5	Os08g0484500,Os03g0254800,Os07g0622200,Os01g0375200,Os09g0539100	0
GO:0009082	branched-chain amino acid biosynthetic process	biological_process	0.00064293	0.018844	9	2116	28	23437	8	Os11g0142500,Os11g0256050,Os12g0138900,Os04g0559400,Os03g0231600,Os03g0713000,Os02g0273100,Os10g0549500	1	Os01g0238500
GO:0051346	negative regulation of hydrolase activity	biological_process	0.00068275	0.019946	18	2116	105	23437	14	Os12g0555200,Os12g0555000,Os01g0615050,Os12g0555500,Os03g0300400,Os12g0437800,Os01g0124100,Os12g0555300,Os01g0615100,Os01g0124401,Os01g0124200,Os03g0297600,Os01g0132000,Os01g0803200	4	Os01g0124000,Os03g0308800,Os01g0664500,Os01g0123900
GO:0006820	anion transport	biological_process	0.00069126	0.020129	46	2116	301	23437	23	Os05g0100600,Os02g0191300,Os10g0573800,Novel01202,Os06g0593100,Os01g0825800,Os08g0323700,Os06g0665000,Os07g0666900,Os03g0150600,Os06g0644700,Os08g0344600,Os06g0210500,Os07g0553700,Os02g0173800,Os01g0597600,Os09g0297400,Os05g0392700,Os03g0326000,Os08g0127100,Os02g0226300,Os04g0659800,Os03g0817200	23	Os01g0704700,Os06g0604500,Os05g0148600,Os01g0908600,Os04g0652400,Os10g0554200,Os09g0570400,Os12g0278700,Os10g0573700,Os06g0268800,Os02g0593500,Os02g0788800,Os11g0432400,Os09g0240500,Os06g0493600,Os04g0119500,Os04g0201800,Os01g0221600,Os01g0172100,Os05g0267800,Os12g0438600,Os06g0275800,Os02g0745100
GO:0005982	starch metabolic process	biological_process	0.00069777	0.020253	12	2116	44	23437	2	Os03g0133300,Os01g0894300	10	Os06g0160700,Os07g0657900,Os07g0412100,Os04g0234600,Os12g0297500,Os05g0121600,Os02g0135900,Os03g0735000,Os10g0189100,Os02g0744700
GO:0006000	fructose metabolic process	biological_process	0.000712	0.0206	5	2116	9	23437	2	Os05g0438600,Os01g0894300	3	Os04g0234600,Os03g0267300,Os05g0164100
GO:0009737	response to abscisic acid	biological_process	0.0007334	0.021151	32	2116	194	23437	21	Os02g0181300,Os09g0434200,Os12g0586100,Os03g0297600,Os07g0161600,Os12g0555300,Os02g0551100,Os12g0555500,Os03g0805400,Os12g0555000,Os11g0171500,Os09g0514400,Os01g0826400,Os07g0409900,Os02g0327000,Os02g0606800,Os12g0448900,Os03g0300400,Os12g0555200,Os03g0218400,Os06g0727200	11	Os02g0761700,Os07g0635900,Os03g0131200,Os02g0178800,Os02g0669100,Os03g0844900,Os06g0643700,Os05g0428700,Os06g0601000,Os08g0524100,Os02g0766700
GO:0010333	terpene synthase activity	molecular_function	0.00073702	0.021188	12	2116	45	23437	5	Os02g0570400,Os12g0491800,Os04g0178300,Os11g0474900,Os11g0474800	7	Os08g0139700,Os02g0121700,Os04g0341500,Novel01058,Os08g0167800,Novel00989,Os03g0348200
GO:0009725	response to hormone	biological_process	0.00074024	0.021212	79	2116	614	23437	43	Os02g0327000,Os07g0409900,Os02g0606800,Os02g0682500,Os12g0145700,Os06g0587900,Os12g0448900,Os01g0276700,Os03g0300400,Os04g0457800,Os12g0555200,Os03g0843300,Os06g0727200,Os12g0586100,Os01g0741900,Os12g0555500,Os03g0440900,Os11g0171500,Os12g0555000,Os01g0826400,Os09g0514400,Os09g0545300,Os04g0683700,Os04g0661600,Os10g0468500,Os05g0257100,Os03g0218400,Os05g0261700,Os09g0434200,Os10g0542800,Os02g0181…	36	Os02g0557800,Os10g0571200,Os06g0643700,Os06g0702600,Os03g0773700,Os02g0117100,Os03g0315800,Os09g0114500,Os10g0362300,Os01g0924000,Os03g0267300,Os08g0109400,Os11g0143300,Os02g0178800,Os03g0131200,Os03g0717700,Os07g0176900,Os03g0844900,Os01g0743800,Os10g0562100,Os03g0232600,Os10g0510500,Os05g0428700,Os06g0601000,Os08g0524100,Os02g0766700,Os04g0659100,Os12g0139400,Os05g0563400,Os08g0242700,Os11g0216…
GO:0043467	regulation of generation of precursor metabolites and energy	biological_process	0.00074874	0.021388	7	2116	19	23437	0		7	Os05g0480000,Os08g0440900,Os06g0725900,Os06g0669400,Os05g0508900,Os05g0496200,Os01g0773700
GO:1900424	regulation of defense response to bacterium	biological_process	0.00075257	0.021429	5	2116	9	23437	3	Os09g0417800,Os01g0134700,Os02g0327000	2	Os02g0499000,Os05g0390100
GO:0042435	indole-containing compound biosynthetic process	biological_process	0.00078484	0.022234	9	2116	28	23437	9	Os09g0255400,Os08g0135900,Os08g0320400,Os04g0463500,Os03g0285800,Os07g0182100,Os03g0264400,Os03g0126000,Os02g0266000	0
GO:0016868	intramolecular transferase activity, phosphotransferases	molecular_function	0.00078576	0.022234	6	2116	13	23437	4	Os04g0682300,Os01g0817700,Os04g0102500,Os07g0195400	2	Os03g0712700,Os10g0189100
GO:0046034	ATP metabolic process	biological_process	0.00079513	0.022428	26	2116	155	23437	14	Os09g0375000,Os05g0420600,Os10g0167300,Os01g0276700,Os04g0119400,Os02g0601300,Os05g0402700,Os07g0570500,Os10g0405600,Os05g0187100,Os08g0120600,Os07g0570100,Os12g0145700,Os03g0806900	12	Os09g0535000,Os07g0513000,Os06g0608700,Os10g0571200,Os06g0256500,Os03g0736600,Os12g0169600,Os03g0278900,Os11g0171300,Os02g0750100,Os06g0326400,Os05g0496200
GO:0006631	fatty acid metabolic process	biological_process	0.00079872	0.022459	30	2116	174	23437	19	Os10g0457600,Os12g0264500,Os01g0796400,Novel00431,Os03g0225900,Os02g0274100,Os01g0752200,Os06g0354500,Os08g0508800,Novel00885,Os11g0605500,Os08g0509100,Os03g0700700,Os02g0218700,Os03g0835400,Os05g0392700,Os06g0596300,Os01g0110400,Os12g0448900	11	Os03g0245700,Os12g0534200,Os04g0379700,Os06g0143400,Os05g0304600,Os04g0445700,Os03g0382100,Os02g0731900,Os01g0150000,Os02g0194700,Os12g0559200
GO:0033692	cellular polysaccharide biosynthetic process	biological_process	0.00081924	0.022964	29	2116	163	23437	7	Os02g0763900,Os02g0763200,Os04g0618200,Os01g0894300,Os11g0547000,Os02g0275200,Os03g0586300	22	Os04g0234600,Os06g0160700,Os07g0424400,Os01g0880200,Os05g0121600,Os04g0409200,Os03g0735000,Os05g0176100,Os07g0412100,Os07g0657900,Os07g0252400,Os09g0478300,Os08g0160500,Os04g0429600,Os01g0750300,Os03g0712700,Os09g0478100,Os02g0135900,Os07g0208500,Os03g0837100,Os02g0744700,Os10g0189100
GO:0042743	hydrogen peroxide metabolic process	biological_process	0.000826	0.023082	26	2116	144	23437	14	Os07g0677600,Os07g0677500,Os06g0727200,Os01g0963000,Os04g0434800,Os06g0547400,Os09g0538600,Os02g0240100,Os04g0688100,Os04g0688300,Os10g0109600,Os04g0688600,Os01g0962700,Os07g0677200	12	Os12g0188700,Os04g0602100,Os05g0135500,Os07g0657900,Os03g0234900,Os03g0339300,Os01g0675100,Os05g0116100,Os05g0134400,Os03g0131200,Os07g0694700,Os02g0537700
GO:0015714	phosphoenolpyruvate transport	biological_process	0.00086494	0.02395	3	2116	3	23437	2	Os09g0297400,Os08g0344600	1	Os01g0172100
GO:0089722	phosphoenolpyruvate transmembrane transport	biological_process	0.00086494	0.02395	3	2116	3	23437	2	Os08g0344600,Os09g0297400	1	Os01g0172100
GO:0046686	response to cadmium ion	biological_process	0.00086504	0.02395	13	2116	52	23437	7	Os06g0727200,Os04g0683700,Os06g0716700,Os03g0843300,Os03g0171900,Os08g0485400,Os02g0621700	6	Os05g0496200,Os03g0131200,Os03g0129300,Os01g0851700,Os04g0659100,Os01g0106900
GO:0061640	cytoskeleton-dependent cytokinesis	biological_process	0.00088349	0.024385	10	2116	33	23437	0		10	Os07g0424400,Os04g0429600,Os01g0750300,Os07g0252400,Os08g0160500,Os09g0478300,Os07g0208500,Os03g0837100,Os09g0478100,Os05g0176100
GO:0030062	mitochondrial tricarboxylic acid cycle enzyme complex	cellular_component	0.0008928	0.024567	3	2116	3	23437	3	Os07g0577700,Os12g0183100,Os07g0170100	0
GO:0015849	organic acid transport	biological_process	0.00092226	0.025224	23	2116	123	23437	12	Os02g0191300,Os07g0553700,Os01g0597600,Os10g0573800,Novel01202,Os09g0297400,Os01g0825800,Os08g0127100,Os04g0659800,Os03g0817200,Os08g0344600,Os06g0644700	11	Os11g0432400,Os02g0788800,Os04g0201800,Os01g0221600,Os01g0908600,Os01g0172100,Os09g0570400,Os10g0573700,Os12g0278700,Os06g0268800,Os06g0275800
GO:0046942	carboxylic acid transport	biological_process	0.00092226	0.025224	23	2116	123	23437	12	Os08g0127100,Os04g0659800,Os06g0644700,Os08g0344600,Os03g0817200,Os01g0597600,Os07g0553700,Os02g0191300,Os01g0825800,Os09g0297400,Novel01202,Os10g0573800	11	Os01g0172100,Os01g0908600,Os12g0278700,Os10g0573700,Os09g0570400,Os06g0268800,Os06g0275800,Os02g0788800,Os11g0432400,Os04g0201800,Os01g0221600
GO:0071732	cellular response to nitric oxide	biological_process	0.00093383	0.025367	3	2116	3	23437	1	Os12g0448900	2	Os11g0216900,Os01g0897600
GO:0006097	glyoxylate cycle	biological_process	0.00093752	0.025367	3	2116	3	23437	3	Os04g0486950,Os12g0632700,Os07g0529000	0
GO:0046487	glyoxylate metabolic process	biological_process	0.00093752	0.025367	3	2116	3	23437	3	Os12g0632700,Os07g0529000,Os04g0486950	0
GO:0006811	ion transport	biological_process	0.00094202	0.025367	116	2116	949	23437	48	Os03g0150600,Os07g0669700,Os09g0448200,Os08g0344600,Os06g0210500,Os04g0529800,Os02g0191300,Os01g0852200,Os05g0100600,Os07g0106200,Os10g0573800,Os01g0825800,Os06g0593100,Os12g0562100,Os02g0699000,Os06g0665000,Os08g0127100,Os02g0226300,Os04g0659800,Os02g0574500,Os03g0411800,Os01g0597600,Os08g0205400,Os09g0297400,Os06g0250600,Os07g0150700,Os04g0491200,Os10g0470700,Os05g0513400,Os02g0196600,Os06g0644…	68	Os09g0570400,Os03g0575200,Os05g0594700,Os12g0278700,Os10g0573700,Os12g0515400,Os06g0268800,Os12g0638700,Os02g0593500,Os02g0498300,Os05g0148600,Os05g0337400,Os02g0608900,Os02g0314300,Os03g0751600,Os05g0267800,Os12g0438600,Os01g0172100,Os03g0574900,Os03g0178100,Os01g0933200,Os06g0275800,Os01g0837800,Os11g0660000,Os03g0226400,Os03g0251500,Os03g0278900,Os02g0788800,Os06g0103800,Os11g0641800,Os09g0240…
GO:0007160	cell-matrix adhesion	biological_process	0.00094442	0.025367	3	2116	3	23437	3	Novel01228,Novel00885,Novel00431	0
GO:0031589	cell-substrate adhesion	biological_process	0.00094442	0.025367	3	2116	3	23437	3	Novel00431,Novel00885,Novel01228	0
GO:0016627	oxidoreductase activity, acting on the CH-CH group of donors	molecular_function	0.00094775	0.02538	16	2116	74	23437	8	Os06g0354500,Os08g0508800,Os11g0605500,Os02g0736400,Os01g0159400,Os05g0163700,Os05g0125500,Os07g0664600	8	Os01g0150000,Os01g0286600,Os10g0496900,Os03g0184000,Os07g0204900,Os03g0118600,Os02g0744900,Os07g0162100
GO:0045087	innate immune response	biological_process	0.00096304	0.025713	19	2116	96	23437	14	Os12g0448900,Os10g0542800,Os02g0327000,Os01g0748900,Os07g0290200,Os10g0580900,Os02g0629400,Os08g0538300,Os03g0270000,Os01g0958700,Os01g0134700,Os03g0721200,Os04g0457800,Os01g0194300	5	Os06g0601000,Os05g0160300,Os08g0159500,Os01g0897600,Os05g0390100
GO:0097305	response to alcohol	biological_process	0.00099171	0.026401	32	2116	198	23437	21	Os06g0727200,Os03g0218400,Os12g0555200,Os03g0300400,Os12g0448900,Os02g0606800,Os02g0327000,Os07g0409900,Os01g0826400,Os09g0514400,Os03g0805400,Os11g0171500,Os12g0555000,Os12g0555500,Os02g0551100,Os12g0555300,Os07g0161600,Os03g0297600,Os02g0181300,Os12g0586100,Os09g0434200	11	Os06g0601000,Os08g0524100,Os02g0766700,Os05g0428700,Os06g0643700,Os03g0844900,Os02g0669100,Os02g0761700,Os07g0635900,Os02g0178800,Os03g0131200
GO:0071417	cellular response to organonitrogen compound	biological_process	0.0010234	0.027163	7	2116	18	23437	3	Os01g0276700,Os01g0194300,Os12g0145700	4	Os03g0738400,Os01g0874900,Os05g0429000,Os10g0571200
GO:0080134	regulation of response to stress	biological_process	0.0010667	0.028229	26	2116	147	23437	15	Os01g0134700,Os10g0467600,Os04g0457800,Os01g0194300,Os03g0285800,Os09g0417800,Os02g0629400,Os03g0356414,Os06g0727200,Os03g0270000,Os02g0181300,Os02g0327000,Os02g0633400,Os10g0392400,Os03g0815100	11	Os01g0897600,Os02g0781400,Os05g0390100,Os06g0130100,Os03g0230500,Os02g0499000,Os08g0159500,Os09g0250700,Os06g0601000,Os05g0496200,Os02g0575500
GO:0015711	organic anion transport	biological_process	0.001116	0.029448	33	2116	202	23437	19	Os06g0644700,Os08g0344600,Os05g0100600,Os02g0191300,Os01g0825800,Os06g0593100,Novel01202,Os10g0573800,Os06g0665000,Os02g0226300,Os03g0326000,Os08g0127100,Os04g0659800,Os03g0817200,Os01g0597600,Os07g0553700,Os02g0173800,Os09g0297400,Os05g0392700	14	Os01g0908600,Os10g0573700,Os12g0278700,Os09g0570400,Os06g0268800,Os06g0604500,Os01g0172100,Os05g0267800,Os06g0275800,Os02g0788800,Os11g0432400,Os01g0221600,Os04g0119500,Os04g0201800
GO:0006564	L-serine biosynthetic process	biological_process	0.0011417	0.02996	4	2116	6	23437	3	Os04g0650800,Os03g0157900,Os08g0447000	1	Os06g0655100
GO:0005773	vacuole	cellular_component	0.0011421	0.02996	54	2116	380	23437	20	Os11g0525600,Os03g0565600,Os01g0173900,Os02g0793300,Os01g0911200,Os06g0716700,Os05g0567100,Os07g0209000,Os02g0115900,Os04g0209200,Os06g0644700,Os02g0196600,Os05g0230600,Os02g0644000,Os07g0666900,Os03g0818100,Os05g0516900,Os03g0171900,Os10g0140200,Os10g0564800	34	Os01g0332800,Os11g0660000,Os01g0837800,Os03g0226400,Os02g0823100,Os01g0557500,Os01g0356400,Os12g0438600,Os03g0308800,Os01g0975900,Os07g0150100,Os04g0201800,Os04g0119500,Os01g0221600,Os01g0168100,Os02g0629200,Os01g0850900,Os02g0788800,Os01g0166700,Os08g0556900,Os03g0251500,Os05g0395000,Os02g0234500,Os09g0541000,Os06g0268800,Os12g0640600,Os07g0448800,Os12g0278700,Os09g0564000,Os09g0444200,Os02g0314…
GO:0009642	response to light intensity	biological_process	0.0011494	0.030064	12	2116	48	23437	1	Os06g0727200	11	Os08g0440900,Os06g0725900,Os01g0869800,Os01g0321300,Os03g0333400,Os06g0669400,Os08g0566600,Os07g0171100,Os02g0764500,Os03g0218500,Os06g0320500
GO:0047134	protein-disulfide reductase activity	molecular_function	0.0011528	0.030066	5	2116	11	23437	1	Os03g0405500	4	Os12g0188700,Os04g0530600,Os04g0676100,Os01g0794400
GO:0009658	chloroplast organization	biological_process	0.0011583	0.030122	25	2116	140	23437	1	Os03g0844700	24	Os06g0217600,Os02g0766000,Os07g0619100,Os01g0823600,Os08g0323600,Os01g0279100,Os01g0798500,Os01g0321300,Os11g0105750,Os11g0595200,Os01g0585300,Os03g0785200,Os12g0105300,Os05g0506000,Os01g0102600,Os07g0548300,Os05g0587200,Os01g0673800,Os09g0535000,Os01g0692300,Os03g0426900,Os11g0216300,Os07g0188266,Os07g0583200
GO:0006730	one-carbon metabolic process	biological_process	0.0011686	0.030302	7	2116	19	23437	3	Os11g0455500,Os03g0111100,Os03g0815200	4	Os03g0738400,Os01g0874900,Os10g0503200,Os05g0429000
GO:0042219	cellular modified amino acid catabolic process	biological_process	0.0011836	0.030605	5	2116	11	23437	4	Os03g0854000,Os11g0139900,Os02g0465900,Os11g0455500	1	Os04g0448600
GO:0003978	UDP-glucose 4-epimerase activity	molecular_function	0.0012106	0.031213	5	2116	10	23437	2	Os09g0323000,Os04g0618200	3	Os12g0420200,Os08g0374800,Os07g0212200
GO:0016597	amino acid binding	molecular_function	0.0012175	0.0313	6	2116	14	23437	0		6	Os01g0874900,Os06g0611900,Os05g0429000,Os01g0711400,Os06g0245800,Os03g0738400
GO:0016842	amidine-lyase activity	molecular_function	0.0012252	0.031408	4	2116	7	23437	3	Os02g0465900,Os11g0139900,Os03g0854000	1	Os04g0448600
GO:0016122	xanthophyll metabolic process	biological_process	0.0012365	0.031608	5	2116	10	23437	0		5	Os12g0640600,Os04g0448900,Os04g0379700,Os09g0570400,Os01g0581300
GO:0009083	branched-chain amino acid catabolic process	biological_process	0.0012826	0.032694	5	2116	10	23437	5	Os08g0424200,Os12g0183100,Os07g0170100,Os05g0125500,Os07g0188800	0
GO:0006760	folic acid-containing compound metabolic process	biological_process	0.0013206	0.033567	8	2116	25	23437	2	Os03g0111100,Os03g0815200	6	Os03g0738400,Os06g0699700,Os05g0429000,Os01g0238500,Os01g0874900,Os10g0503200
GO:0006536	glutamate metabolic process	biological_process	0.0013259	0.033606	8	2116	25	23437	5	Os03g0236200,Os10g0550900,Os01g0682001,Os04g0543900,Os03g0794500	3	Os07g0658400,Os05g0555600,Os08g0465800
GO:0098791	Golgi apparatus subcompartment	cellular_component	0.0014066	0.035547	31	2116	185	23437	17	Os09g0539100,Os10g0393100,Os04g0611400,Os01g0315800,Os12g0538900,Os05g0287800,Os01g0850100,Os04g0618200,Os12g0170600,Os03g0854100,Os06g0708500,Os05g0100600,Os09g0557700,Os05g0494500,Os04g0636100,Os05g0363200,Os03g0582200	14	Os05g0503000,Os01g0750300,Os04g0429600,Os07g0252400,Os09g0478300,Os08g0160500,Os07g0208500,Os03g0837100,Os09g0478100,Os03g0775200,Os07g0424400,Os06g0493600,Os06g0664300,Os05g0176100
GO:0016758	transferase activity, transferring hexosyl groups	molecular_function	0.0014137	0.035547	69	2116	507	23437	29	Os04g0675500,Os10g0555100,Os04g0534100,Os10g0122000,Os01g0850100,Os06g0700500,Os04g0556400,Os04g0301700,Os05g0301500,Os01g0597800,Os04g0636100,Os02g0327500,Os04g0206500,Os07g0194800,Os06g0661900,Os04g0451200,Os09g0452900,Os02g0175500,Os03g0757000,Os02g0763200,Os02g0763900,Os05g0287800,Novel00193,Os07g0209000,Os01g0805400,Os12g0170600,Os04g0556500,Os02g0275200,Os06g0335900	40	Os02g0755500,Os07g0662900,Os03g0757200,Os07g0424400,Os02g0164300,Os07g0208500,Os11g0683500,Os08g0327100,Os06g0697000,Os06g0593800,Os09g0518000,Os04g0409200,Os09g0478100,Os07g0100300,Os01g0906000,Os01g0734600,Os02g0595100,Os07g0252400,Os03g0758100,Os08g0160500,Os01g0179600,Os09g0478300,Os06g0289900,Os01g0919400,Os06g0160700,Os08g0237000,Os07g0412100,Os02g0206700,Os04g0534000,Os01g0750300,Os04g0429…
GO:0030060	L-malate dehydrogenase activity	molecular_function	0.0014143	0.035547	5	2116	10	23437	2	Os12g0632700,Os08g0434300	3	Os07g0630800,Os03g0773800,Os08g0562100
GO:0000097	sulfur amino acid biosynthetic process	biological_process	0.0014214	0.035626	11	2116	42	23437	4	Os06g0564700,Os03g0815200,Os10g0419400,Os10g0517500	7	Os04g0669900,Os06g0564500,Os05g0533500,Os10g0419500,Os01g0978100,Os11g0216900,Os01g0101200
GO:0006955	immune response	biological_process	0.0014501	0.036075	19	2116	99	23437	14	Os02g0327000,Os10g0542800,Os12g0448900,Os01g0134700,Os03g0721200,Os04g0457800,Os01g0194300,Os01g0748900,Os07g0290200,Os02g0629400,Os10g0580900,Os01g0958700,Os03g0270000,Os08g0538300	5	Os08g0159500,Os06g0601000,Os05g0160300,Os05g0390100,Os01g0897600
GO:0006546	glycine catabolic process	biological_process	0.0014514	0.036075	4	2116	7	23437	0		4	Os04g0623800,Os10g0516100,Os01g0711400,Os06g0611900
GO:0019464	glycine decarboxylation via glycine cleavage system	biological_process	0.0014514	0.036075	4	2116	7	23437	0		4	Os04g0623800,Os10g0516100,Os01g0711400,Os06g0611900
GO:0042278	purine nucleoside metabolic process	biological_process	0.0014553	0.036075	10	2116	36	23437	7	Os02g0625500,Os09g0442600,Os09g0567900,Os12g0515600,Os07g0245100,Os08g0557900,Os11g0455500	3	Os05g0161500,Os03g0340900,Os08g0457600
GO:0034220	ion transmembrane transport	biological_process	0.0014602	0.036096	87	2116	681	23437	37	Os03g0138700,Os07g0559700,Os07g0553700,Os03g0218400,Os01g0930400,Os03g0817200,Os06g0665800,Os06g0527100,Os04g0401700,Os07g0666900,Os08g0323700,Os05g0513400,Os10g0470700,Os06g0644700,Os02g0196600,Os06g0250600,Os09g0297400,Os03g0411800,Os01g0597600,Os04g0491200,Os07g0150700,Os04g0659800,Os08g0127100,Os02g0226300,Os02g0574500,Os10g0573800,Os06g0593100,Os01g0825800,Os02g0191300,Os07g0106200,Os12g0562…	50	Os04g0607500,Os12g0617800,Os06g0493600,Os02g0750100,Os11g0432400,Os07g0150100,Os06g0701600,Os04g0201800,Os03g0684400,Os03g0296800,Os07g0513000,Os05g0127200,Os02g0745100,Os12g0231000,Os01g0557500,Os09g0376900,Os02g0175000,Os01g0704700,Os06g0680500,Os03g0197100,Os04g0605500,Os03g0363500,Os01g0908600,Os04g0652400,Os11g0197400,Os02g0117500,Os04g0613900,Os03g0736600,Os09g0240500,Os06g0103800,Os02g0788…
GO:0043649	dicarboxylic acid catabolic process	biological_process	0.001485	0.036609	6	2116	15	23437	5	Os03g0794500,Os04g0683700,Os09g0553600,Os04g0543900,Os03g0236200	1	Os08g0465800
GO:0098805	whole membrane	cellular_component	0.0014985	0.03684	61	2116	448	23437	31	Os07g0666900,Os03g0171900,Os10g0140200,Os10g0564800,Os05g0516900,Os03g0818100,Os12g0538900,Os02g0196600,Os06g0644700,Os04g0209200,Os02g0115900,Os06g0127000,Os08g0556550,Os12g0560300,Os05g0230600,Os01g0281400,Os03g0582200,Os06g0569500,Os06g0716700,Os06g0259000,Os05g0392700,Os07g0209000,Os08g0104700,Os10g0476000,Os03g0565600,Os11g0525600,Os10g0393100,Os01g0911200,Os11g0174000,Os01g0173900,Os12g0430…	30	Os02g0608900,Os02g0314300,Os06g0268800,Os12g0640600,Os04g0691900,Os12g0105300,Os11g0683500,Os05g0503000,Os12g0278700,Os01g0168100,Os11g0105750,Os09g0402300,Os07g0150100,Os04g0201800,Os01g0221600,Os02g0539100,Os03g0251500,Os02g0788800,Os01g0557500,Os01g0356400,Os02g0707100,Os01g0837800,Os11g0660000,Os03g0226400,Os07g0188266,Os12g0438600,Os01g0975900,Os03g0835100,Os03g0308800,Os05g0390100
GO:0043168	anion binding	molecular_function	0.0015109	0.037044	382	2116	3500	23437	222	Os01g0159400,Os05g0305900,Os06g0111400,Os03g0300400,Novel00428,Os07g0617800,Os10g0442900,Os07g0409900,Os04g0503600,Os02g0525900,Os11g0644800,Os11g0133001,Os12g0555500,Os10g0395000,Os02g0621700,Os05g0125400,Os07g0541400,Os01g0100900,Os11g0171500,Os04g0487200,Os12g0615300,Os01g0224000,Os04g0616300,Os08g0448000,Os06g0708000,Os03g0236200,Os03g0252800,Os01g0173900,Os06g0549900,Os01g0928800,Os12g048690…	160	Os09g0346500,Os04g0448900,Os04g0507000,Os01g0356400,Os01g0970600,Os01g0878300,Os03g0178100,Os11g0707000,Os01g0866800,Os01g0695700,Os06g0142500,Os07g0464600,Os07g0577600,Os01g0725800,Os01g0665200,Os03g0230500,Os06g0115300,Os08g0457600,Os03g0799700,Os05g0332300,Os02g0595700,Os01g0911300,Os09g0548400,Os06g0669400,Os05g0460000,Os11g0603200,Os06g0326400,Os01g0694900,Os08g0468100,Os04g0659100,Os06g0245…
GO:0016651	oxidoreductase activity, acting on NAD(P)H	molecular_function	0.0015178	0.037111	18	2116	100	23437	7	Os02g0713400,Os02g0813500,Os01g0954000,Os02g0736400,Novel00395,Os03g0405500,Os01g0337900	11	Os04g0539000,Os05g0348100,Os09g0558900,Os04g0676100,Os04g0530600,Os03g0163300,Os01g0794400,Os07g0657900,Os12g0188700,Os02g0707100,Os04g0403500
GO:0006568	tryptophan metabolic process	biological_process	0.0015498	0.03769	8	2116	25	23437	8	Os04g0463500,Os08g0320400,Os08g0135900,Os09g0255400,Os03g0126000,Os03g0264400,Os07g0182100,Os02g0266000	0
GO:0006586	indolalkylamine metabolic process	biological_process	0.0015498	0.03769	8	2116	25	23437	8	Os03g0264400,Os03g0126000,Os07g0182100,Os02g0266000,Os08g0320400,Os04g0463500,Os09g0255400,Os08g0135900	0
GO:0005774	vacuolar membrane	cellular_component	0.001594	0.038661	34	2116	213	23437	16	Os07g0666900,Os10g0140200,Os03g0171900,Os03g0818100,Os05g0516900,Os02g0196600,Os06g0644700,Os04g0209200,Os02g0115900,Os05g0230600,Os06g0716700,Os07g0209000,Os03g0565600,Os11g0525600,Os01g0911200,Os01g0173900	18	Os02g0314300,Os12g0640600,Os06g0268800,Os12g0278700,Os01g0168100,Os04g0201800,Os01g0221600,Os07g0150100,Os03g0251500,Os02g0788800,Os01g0356400,Os01g0557500,Os03g0226400,Os01g0837800,Os11g0660000,Os01g0975900,Os03g0308800,Os12g0438600
GO:0071805	potassium ion transmembrane transport	biological_process	0.0016179	0.039133	14	2116	60	23437	9	Os06g0250600,Os06g0527100,Os04g0401700,Os08g0323700,Os07g0669700,Os09g0448200,Os07g0150700,Os01g0930400,Os07g0666900	5	Os03g0575200,Os03g0574900,Os05g0148600,Os04g0613900,Os09g0376900
GO:1901701	cellular response to oxygen-containing compound	biological_process	0.0016344	0.039358	44	2116	298	23437	30	Os03g0189400,Os07g0409900,Os02g0327000,Os12g0145700,Os11g0210300,Os12g0448900,Os10g0517500,Os03g0300400,Os01g0276700,Os04g0457800,Os12g0555200,Os10g0542800,Os09g0434200,Os12g0586100,Os02g0713400,Os02g0181300,Os05g0516900,Os03g0297600,Os07g0161600,Os10g0392400,Os12g0555300,Os02g0551100,Os12g0555500,Os01g0203000,Os01g0194300,Os12g0555000,Os11g0171500,Os09g0514400,Os01g0826400,Os02g0637700	14	Os06g0643700,Os10g0571200,Os08g0524100,Os06g0601000,Os02g0766700,Os09g0114500,Os05g0429000,Os03g0738400,Os11g0216900,Os01g0897600,Os02g0781400,Os01g0874900,Os07g0657900,Os03g0232600
GO:0044238	primary metabolic process	biological_process	0.0016359	0.039358	970	2116	9848	23437	517	Os05g0240200,Os12g0507300,Os02g0168100,Os06g0678200,Os06g0356800,Os05g0392700,Os12g0277000,Novel01314,Os06g0133900,Os03g0159100,Os06g0708500,Os11g0183900,Os05g0183100,Os05g0550000,Os01g0203000,Os11g0474800,Os08g0331900,Os11g0705200,Os02g0551100,Os07g0542600,Os03g0815100,Os11g0142500,Os05g0540000,Os01g0193900,Os04g0668900,Os02g0682300,Os01g0940700,Os07g0170100,Os03g0270000,Os08g0438600,Os01g079640…	453	Os09g0294000,Os07g0513000,Os07g0204900,Os11g0167800,Os10g0415800,Os03g0100030,Os02g0822600,Os03g0249200,Os03g0838900,Os04g0561500,Os03g0141200,Os08g0323600,Os04g0234600,Os11g0707600,Os11g0562100,Os06g0725900,Os01g0874900,Os02g0805800,Os03g0284500,Os10g0189100,Os02g0744700,Os02g0698000,Os07g0602900,Os09g0471400,Os08g0541400,Os06g0665500,Os12g0297500,Os02g0121700,Os06g0664300,Os06g0702600,Os09g0296…
GO:0009773	photosynthetic electron transport in photosystem I	biological_process	0.0016676	0.040013	5	2116	13	23437	0		5	Os03g0267300,Os05g0110800,Os08g0566600,Os02g0744000,Os03g0857400
GO:0031347	regulation of defense response	biological_process	0.0016728	0.04003	16	2116	78	23437	10	Os01g0134700,Os09g0417800,Os10g0467600,Os04g0457800,Os01g0194300,Os02g0629400,Os03g0270000,Os02g0181300,Os02g0327000,Os10g0392400	6	Os05g0390100,Os01g0897600,Os02g0499000,Os08g0159500,Os06g0601000,Os05g0496200
GO:0004707	MAP kinase activity	molecular_function	0.0017598	0.042001	7	2116	20	23437	5	Os06g0708000,Os06g0699400,Os03g0285800,Os10g0533600,Os02g0135200	2	Os01g0665200,Os05g0566400
GO:0005802	trans-Golgi network	cellular_component	0.0017832	0.042447	28	2116	163	23437	14	Os04g0611400,Os10g0393100,Os09g0539100,Os01g0315800,Os05g0100600,Os06g0708500,Os03g0854100,Os01g0850100,Os05g0287800,Os03g0582200,Os04g0636100,Os05g0363200,Os05g0494500,Os09g0557700	14	Os08g0160500,Os09g0478300,Os07g0252400,Os04g0429600,Os01g0750300,Os05g0503000,Os09g0478100,Os03g0837100,Os07g0208500,Os06g0493600,Os07g0424400,Os03g0775200,Os05g0176100,Os06g0664300
GO:1990204	oxidoreductase complex	cellular_component	0.0018029	0.042804	20	2116	124	23437	9	Os07g0570500,Os06g0486900,Os06g0486800,Os12g0183100,Os07g0695800,Os03g0806900,Os06g0105400,Os07g0170100,Os07g0570100	11	Os01g0711400,Os08g0512500,Os04g0403500,Os07g0141400,Os08g0200300,Os01g0938100,Os07g0544800,Os12g0190200,Os01g0805300,Os06g0611900,Os10g0516100
GO:0071265	L-methionine biosynthetic process	biological_process	0.0018607	0.044043	5	2116	11	23437	2	Os10g0419400,Os10g0517500	3	Os11g0216900,Os01g0101200,Os10g0419500
GO:0005886	plasma membrane	cellular_component	0.0018649	0.044043	225	2116	2009	23437	128	Os08g0538300,Os07g0538000,Os04g0529800,Os06g0328400,Os08g0203600,Os07g0542400,Os07g0539100,Os10g0446200,Os08g0137900,Os03g0440900,Os01g0670100,Os05g0230600,Os11g0587600,Os02g0803300,Os02g0541325,Os01g0713200,Os06g0665000,Os08g0482600,Os04g0616500,Os04g0109100,Os07g0106200,Os05g0100600,Os02g0176100,Os07g0538700,Os02g0472700,Os03g0839900,Os06g0727200,Os01g0958700,Os03g0843300,Os01g0668901,Os08g0384…	97	Os03g0232600,Os09g0541000,Os12g0638700,Os01g0195400,Os06g0130100,Os04g0429600,Os05g0594700,Os03g0131200,Os07g0628700,Os05g0563600,Os03g0130900,Os02g0666200,Os03g0113000,Os10g0362300,Os04g0444800,Os03g0226400,Os03g0837100,Os01g0837800,Os03g0773700,Os01g0171000,Os04g0554200,Os06g0234200,Os01g0281600,Os05g0176100,Os05g0409500,Os02g0121300,Os05g0495900,Os06g0109200,Os11g0641800,Os09g0240500,Os01g0501…
GO:0016778	diphosphotransferase activity	molecular_function	0.0018704	0.044058	6	2116	15	23437	3	Os05g0367400,Os01g0723600,Os06g0617800	3	Os05g0161500,Os08g0457600,Os03g0340900
GO:0071310	cellular response to organic substance	biological_process	0.0019516	0.045746	67	2116	510	23437	41	Os11g0171500,Os12g0555000,Os01g0826400,Os09g0514400,Os04g0402100,Os03g0440900,Os12g0555500,Os12g0586100,Os01g0741900,Os12g0555200,Os04g0457800,Os01g0276700,Os03g0300400,Os06g0587900,Os12g0145700,Os12g0448900,Os11g0637501,Os02g0327000,Os07g0409900,Os02g0115900,Os08g0203100,Os01g0203000,Os01g0194300,Os12g0555300,Os10g0392400,Os07g0246200,Os02g0551100,Os04g0484900,Os05g0516900,Os02g0181300,Os09g0434…	26	Os03g0232600,Os01g0743800,Os08g0109400,Os03g0717700,Os11g0143300,Os05g0460000,Os09g0114500,Os03g0738400,Os12g0569700,Os10g0362300,Os03g0773700,Os03g0218500,Os10g0571200,Os02g0557800,Os06g0643700,Os01g0874900,Os01g0897600,Os01g0190300,Os11g0216900,Os05g0429000,Os12g0139400,Os05g0563400,Os02g0766700,Os06g0601000,Os08g0524100,Os01g0840100
GO:0016840	carbon-nitrogen lyase activity	molecular_function	0.0019523	0.045746	10	2116	40	23437	8	Os02g0465900,Os03g0713000,Os02g0626100,Os10g0543500,Os11g0139900,Os03g0854000,Os07g0100200,Os05g0427400	2	Os04g0448600,Os04g0518400
GO:0006457	protein folding	biological_process	0.0019853	0.0464	32	2116	210	23437	16	Os04g0402100,Os04g0527700,Os02g0115900,Os03g0733800,Os08g0559400,Os05g0230600,Os11g0199200,Os07g0246200,Os03g0648400,Os01g0563000,Os05g0156500,Os04g0432500,Os06g0650900,Os06g0716700,Os06g0708500,Os03g0276500	16	Os01g0101700,Os02g0781400,Os09g0474300,Os06g0116800,Os02g0804500,Os05g0460000,Os12g0569700,Os02g0760300,Os03g0426900,Os05g0458100,Os10g0566700,Os03g0218500,Os02g0564400,Os01g0840100,Os02g0121300,Os01g0668000
GO:0034614	cellular response to reactive oxygen species	biological_process	0.0020072	0.046791	6	2116	16	23437	2	Os12g0448900,Os02g0713400	4	Os07g0657900,Os11g0216900,Os01g0897600,Os02g0781400
GO:0002832	negative regulation of response to biotic stimulus	biological_process	0.0020201	0.046848	5	2116	11	23437	3	Os10g0467600,Os09g0417800,Os03g0270000	2	Os08g0159500,Os05g0390100
GO:0032102	negative regulation of response to external stimulus	biological_process	0.0020201	0.046848	5	2116	11	23437	3	Os09g0417800,Os10g0467600,Os03g0270000	2	Os05g0390100,Os08g0159500
GO:0006813	potassium ion transport	biological_process	0.0020322	0.047008	15	2116	68	23437	9	Os09g0448200,Os07g0150700,Os08g0323700,Os07g0669700,Os07g0666900,Os01g0930400,Os04g0401700,Os06g0527100,Os06g0250600	6	Os09g0376900,Os04g0613900,Os05g0148600,Os12g0617800,Os03g0574900,Os03g0575200
GO:0009312	oligosaccharide biosynthetic process	biological_process	0.0020646	0.047635	12	2116	51	23437	5	Os08g0414700,Os04g0481100,Os05g0517200,Os06g0172800,Os05g0438600	7	Os08g0409100,Os07g0209100,Os01g0919400,Os01g0376700,Os04g0234600,Os03g0267300,Os02g0143100
GO:0051213	dioxygenase activity	molecular_function	0.0020979	0.048279	28	2116	173	23437	17	Os03g0700700,Os08g0509100,Os08g0508800,Os01g0830500,Os04g0581000,Os10g0558700,Os10g0577600,Os10g0208500,Os12g0448900,Os10g0522900,Os05g0149300,Os10g0419400,Os05g0149400,Os08g0485400,Os03g0122300,Os04g0346000,Os02g0168100	11	Os01g0352100,Os01g0190000,Os02g0194700,Os10g0419500,Os12g0559200,Os12g0623600,Os03g0618300,Os02g0704000,Os05g0304600,Os08g0417000,Os12g0640600
GO:0042558	pteridine-containing compound metabolic process	biological_process	0.0021518	0.049392	8	2116	27	23437	2	Os03g0111100,Os03g0815200	6	Os05g0429000,Os06g0699700,Os03g0738400,Os01g0874900,Os01g0238500,Os10g0503200
