# Supplementary material for: Comprehensive Transcriptomic Analysis of the Molecular Mechanisms Conferring Resistance to Rice Blast in the Elite Restorer Line Fuhui2165
Source: Int J Mol Sci. 2025 Oct 19;26(20):10164. doi: 10.3390/ijms262010164 (PMC12564515; doi:10.3390/ijms262010164)
Supplement: Supplementary file 1 [file ijms-26-10164-s001.zip › Table S8.xlsx]

## Sheet: Sheet1
Table S8. Summary of Gene Ontology (GO) enrichment for differentially expressed genes (DEGs) in MH86.
GO_accession	Description	Term_type	Over_represented_pValue	Corrected_pValue	DEG_item	DEG_list	Bg_item	Bg_list	Up	Up_Gene_names	Down	Down_Gene_names
GO:0009507	chloroplast	cellular_component	4.5768e-107	4.1182e-103	453	2858	1296	23437	105	Os08g0509100,Os02g0639900,Os04g0463500,Os01g0133400,Os12g0290150,Os08g0139100,Os03g0586500,Os07g0147900,Os02g0440000,Os03g0255200,Os06g0225800,Os09g0297400,Os06g0172800,Os06g0716700,Os03g0617900,Os06g0213200,Os04g0178300,Os04g0379900,Os12g0616900,Os01g0729100,Os06g0486900,Os02g0736400,Os03g0133300,Os02g0121000,Os02g0831800,Os03g0254800,Os04g0490100,Os03g0126000,Os02g0436400,Os02g0127700,Os02g0664…	348	Os10g0100300,Os01g0321300,Os08g0411200,Os06g0143400,Os04g0391900,Os03g0333400,Os01g0142100,Os02g0169900,Os08g0109300,Os04g0602400,Os02g0192700,Os03g0128800,Os02g0766000,Os11g0150100,Os05g0401100,Os03g0835100,Os06g0658900,Os11g0171300,Os01g0730800,Os04g0445200,Os03g0595300,Os03g0267300,Os02g0804500,Os07g0548300,Os06g0360300,Os01g0924000,Os12g0640600,Os01g0151200,Os07g0100300,Os03g0311300,Os01g0101…
GO:0009536	plastid	cellular_component	1.0868e-106	4.8897e-103	458	2858	1322	23437	106	Os12g0405200,Os03g0699300,Os12g0244100,Os01g0665400,Os02g0274100,Os02g0774100,Os08g0447000,Os03g0769600,Os04g0406600,Os08g0327400,Os07g0182100,Os07g0529600,Os02g0208100,Os04g0434800,Os06g0486800,Os09g0541700,Os04g0119400,Os09g0532000,Os03g0831500,Os02g0704800,Os01g0688200,Os12g0138900,Os06g0625500,Os03g0279400,Os03g0844700,Os07g0150700,Os03g0254800,Os02g0831800,Os04g0490100,Os03g0126000,Os02g0736…	352	Os02g0764500,Os01g0929100,Os07g0544800,Os08g0435900,Os01g0208700,Os01g0631200,Os03g0146500,Os12g0291400,Os01g0235100,Os01g0773700,Os12g0189400,Os01g0279100,Os02g0677600,Os04g0459500,Os02g0181900,Os09g0327400,Os07g0577600,Os12g0190200,Os02g0731600,Os03g0565200,Os05g0571100,Os07g0626400,Os05g0148700,Os10g0492300,Os11g0105750,Os06g0160700,Os01g0938100,Os07g0133700,Os08g0557400,Os11g0526200,Os11g0242…
GO:0005737	cytoplasm	cellular_component	2.8111e-89	8.4315e-86	1248	2858	6396	23437	630	Os01g0266000,Os02g0694201,Os06g0573600,Os09g0375000,Os05g0427400,Os05g0541900,Os08g0557600,Os03g0387100,Os02g0115900,Os01g0127300,Os01g0928800,Os12g0508300,Os04g0432500,Os11g0516000,Os04g0182800,Os03g0152400,Os03g0171900,Os02g0321900,Os11g0550800,Os06g0731800,Os12g0150100,Os02g0209000,Os03g0285800,Os03g0798600,Os05g0120700,Os09g0567900,Os05g0513400,Os05g0129000,Os01g0269000,Os06g0730600,Os10g0114…	618	Os10g0419500,Os02g0595700,Os01g0895100,Os03g0712700,Os04g0644600,Os03g0811100,Os06g0608700,Os03g0729100,Os03g0223400,Os07g0630800,Os12g0105300,Os02g0556800,Os02g0816600,Os06g0655100,Os07g0558300,Os03g0611200,Os02g0121300,Os03g0413000,Os02g0744000,Os02g0130100,Os01g0279700,Os04g0591000,Os01g0896500,Os03g0817900,Os08g0172200,Os03g0134300,Os02g0553200,Os09g0296800,Os10g0530500,Os05g0408900,Os07g0212…
GO:0009579	thylakoid	cellular_component	8.7568e-53	1.9698e-49	153	2858	353	23437	11	Os04g0490100,Os03g0586500,Novel00347,Os02g0291500,Os03g0769600,Os07g0529600,Os03g0308100,Novel00529,Os01g0227100,Os03g0844700,Os12g0152700	142	Os03g0169100,Os06g0669400,Os08g0114100,Os09g0346500,Os01g0102300,Os02g0729400,Os02g0328300,Os03g0170500,Os09g0530000,Os07g0558400,Os01g0720500,Os04g0379700,Os06g0264800,Os02g0125700,Os03g0315800,Os04g0658300,Os03g0343900,Os01g0501700,Os09g0535000,Os02g0815400,Os05g0103200,Os01g0589800,Os11g0621400,Os07g0469100,Os02g0197600,Os01g0805300,Os07g0565600,Os10g0567400,Os03g0331600,Os10g0575700,Os06g0715…
GO:0009534	chloroplast thylakoid	cellular_component	1.4338e-52	2.1503e-49	128	2858	254	23437	7	Os03g0769600,Os03g0308100,Os01g0227100,Os03g0844700,Os12g0152700,Os04g0490100,Os02g0291500	121	Os12g0190200,Os02g0731600,Os08g0512500,Os07g0133700,Os01g0938100,Os05g0121200,Os04g0539000,Os01g0882500,Os11g0242800,Os01g0704700,Os03g0592500,Os08g0382400,Os09g0517000,Os03g0857400,Os01g0278900,Os08g0553800,Os06g0597900,Os02g0744000,Os01g0929100,Os02g0122500,Os02g0764500,Os01g0279700,Os04g0457000,Os05g0388500,Os07g0544800,Os08g0435900,Os05g0291700,Os01g0896500,Os02g0643500,Os06g0725900,Os01g0235…
GO:0031976	plastid thylakoid	cellular_component	1.4338e-52	2.1503e-49	128	2858	254	23437	7	Os04g0490100,Os02g0291500,Os03g0769600,Os03g0308100,Os03g0844700,Os01g0227100,Os12g0152700	121	Os09g0346500,Os02g0729400,Os01g0102300,Os09g0530000,Os03g0170500,Os03g0169100,Os06g0669400,Os08g0114100,Os01g0501700,Os04g0658300,Os05g0103200,Os02g0815400,Os01g0589800,Os07g0469100,Os11g0621400,Os07g0558400,Os04g0379700,Os01g0720500,Os02g0125700,Os06g0264800,Os02g0759900,Os06g0715200,Os01g0862200,Os01g0151200,Os03g0311300,Os07g0556200,Os02g0610700,Os03g0293100,Os05g0560000,Os01g0805300,Os02g0197…
GO:0009532	plastid stroma	cellular_component	1.5042e-51	1.9335e-48	155	2858	343	23437	36	Os01g0665400,Os04g0434800,Os02g0774100,Os02g0273100,Os04g0406600,Os08g0447000,Os07g0529600,Os03g0308100,Os02g0704800,Os01g0127300,Os04g0650800,Os04g0119400,Os09g0541700,Os09g0532000,Os12g0152700,Os03g0831500,Os07g0461900,Os06g0625500,Os03g0279400,Os11g0110100,Os08g0559600,Os02g0736400,Os04g0379900,Os02g0121000,Os03g0133300,Os07g0181000,Os01g0802100,Os02g0831800,Os03g0254800,Os03g0126000,Os02g0436…	119	Os09g0296800,Os01g0682500,Os02g0181900,Os03g0758100,Os09g0327400,Os07g0577600,Os02g0537700,Os02g0764500,Os05g0388500,Os01g0743400,Os04g0457000,Os05g0291700,Os08g0435900,Os11g0242800,Os08g0382400,Os03g0592500,Os03g0308800,Os03g0838900,Os02g0117100,Os03g0735000,Os03g0118600,Os08g0553800,Os02g0739000,Os10g0189100,Os12g0190200,Os03g0565200,Os12g0541500,Os05g0408900,Os06g0160700,Os08g0557400,Os01g0938…
GO:0009570	chloroplast stroma	cellular_component	3.0908e-51	3.4764e-48	153	2858	337	23437	36	Os01g0665400,Os07g0529600,Os03g0308100,Os02g0273100,Os04g0406600,Os08g0447000,Os02g0774100,Os04g0434800,Os12g0152700,Os03g0831500,Os09g0532000,Os09g0541700,Os04g0119400,Os04g0650800,Os01g0127300,Os02g0704800,Os11g0110100,Os03g0279400,Os06g0625500,Os07g0461900,Os03g0126000,Os02g0831800,Os03g0254800,Os07g0181000,Os01g0802100,Os03g0133300,Os02g0121000,Os04g0379900,Os02g0736400,Os08g0559600,Os02g0436…	117	Os08g0435900,Os05g0291700,Os04g0457000,Os05g0388500,Os01g0743400,Os02g0537700,Os02g0764500,Os07g0577600,Os09g0327400,Os02g0181900,Os03g0758100,Os01g0682500,Os09g0296800,Os08g0557400,Os01g0938100,Os06g0160700,Os05g0408900,Os12g0541500,Os12g0190200,Os03g0565200,Os10g0189100,Os08g0553800,Os03g0118600,Os02g0739000,Os03g0735000,Os03g0308800,Os02g0117100,Os03g0592500,Os08g0382400,Os11g0242800,Os07g0176…
GO:0044281	small molecule metabolic process	biological_process	2.1138e-50	2.1133e-47	376	2858	1411	23437	228	Os07g0603600,Os02g0654100,Os08g0326600,Os04g0623500,Os02g0273100,Os06g0652400,Os01g0865100,Os03g0264400,Os03g0815200,Os07g0577700,Os01g0375200,Os05g0524400,Os07g0170100,Os02g0523800,Os01g0796400,Os06g0152400,Os06g0569500,Os03g0231600,Os07g0188800,Os09g0567900,Os12g0443600,Os01g0269000,Os11g0142500,Os06g0207000,Os12g0623900,Os10g0155500,Os03g0337900,Os10g0140200,Os03g0152400,Os06g0561000,Os12g0540…	148	Os10g0189100,Os01g0678500,Os05g0533500,Os05g0408900,Os07g0212200,Os03g0118600,Os04g0650700,Os02g0130100,Os05g0429000,Os05g0555600,Os01g0743400,Os03g0134300,Os06g0136600,Os02g0194700,Os02g0822500,Os07g0630800,Os03g0223400,Os06g0611900,Os02g0744900,Os01g0106900,Os06g0655100,Os04g0662700,Os06g0345200,Os02g0699400,Os04g0234600,Os07g0168000,Os04g0659100,Os05g0574400,Os10g0419500,Os03g0685300,Os03g0850…
GO:0009535	chloroplast thylakoid membrane	cellular_component	2.4617e-49	2.0137e-46	112	2858	211	23437	5	Os03g0769600,Os01g0227100,Os03g0844700,Os12g0152700,Os02g0291500	107	Os03g0169100,Os02g0731600,Os06g0669400,Os08g0512500,Os04g0539000,Os05g0121200,Os07g0133700,Os01g0938100,Os11g0242800,Os01g0882500,Os09g0346500,Os08g0382400,Os03g0592500,Os01g0704700,Os02g0729400,Os03g0170500,Os03g0857400,Os09g0530000,Os01g0278900,Os06g0597900,Os02g0744000,Os07g0558400,Os02g0764500,Os01g0720500,Os01g0929100,Os06g0264800,Os07g0544800,Os05g0388500,Os04g0457000,Os01g0279700,Os02g0125…
GO:0055035	plastid thylakoid membrane	cellular_component	2.4617e-49	2.0137e-46	112	2858	211	23437	5	Os12g0152700,Os02g0291500,Os01g0227100,Os03g0844700,Os03g0769600	107	Os05g0401100,Os02g0751600,Os01g0895100,Os12g0420400,Os06g0658900,Os06g0320500,Os01g0869800,Os02g0804500,Os07g0176900,Os06g0101600,Os11g0216100,Os01g0673800,Os06g0360300,Os08g0288200,Os10g0100300,Os03g0178100,Os03g0176700,Os01g0600900,Os03g0129300,Os11g0595200,Os05g0508900,Os01g0959900,Os03g0333400,Os03g0695500,Os01g0142100,Os07g0513000,Os08g0526300,Os05g0568900,Os07g0158300,Os07g0565600,Os05g0292…
GO:0042651	thylakoid membrane	cellular_component	1.8231e-48	1.367e-45	122	2858	251	23437	5	Os01g0227100,Os03g0844700,Os12g0152700,Os02g0291500,Os03g0769600	117	Os10g0567400,Os03g0778100,Os04g0602100,Os09g0279400,Os02g0556800,Os10g0575700,Os04g0448900,Os01g0585300,Os02g0197600,Os01g0805300,Os02g0744900,Os07g0158300,Os07g0565600,Os05g0292800,Os02g0610700,Os07g0556200,Os04g0659100,Os01g0144100,Os01g0761000,Os03g0293100,Os05g0560000,Os08g0242700,Os07g0171100,Os06g0715200,Os07g0562700,Os02g0759900,Os03g0311300,Os01g0862200,Os07g0470700,Os01g0151200,Os11g0216…
GO:0034357	photosynthetic membrane	cellular_component	1.2306e-47	8.5176e-45	128	2858	282	23437	6	Os02g0291500,Os12g0152700,Os03g0844700,Os01g0227100,Novel00529,Os03g0769600	122	Os03g0695500,Os01g0142100,Os03g0333400,Os01g0959900,Os10g0100300,Os01g0600900,Os03g0176700,Os08g0288200,Os05g0568900,Os07g0513000,Os06g0658900,Os05g0401100,Os06g0360300,Os07g0548300,Os02g0804500,Os08g0504500,Os01g0869800,Os06g0320500,Os02g0759900,Os06g0715200,Os01g0151200,Os01g0862200,Os03g0311300,Os07g0556200,Os02g0610700,Os05g0560000,Os03g0293100,Os01g0805300,Os02g0197600,Os07g0565600,Os10g0567…
GO:0022626	cytosolic ribosome	cellular_component	4.672e-42	3.0027e-39	102	2858	218	23437	100	Os07g0613200,Os10g0170200,Os11g0151300,Os07g0450000,Os01g0348700,Os03g0807800,Os03g0756000,Os05g0346300,Os04g0349500,Os08g0436800,Os08g0117300,Os03g0577000,Os03g0818400,Os03g0798600,Os09g0413500,Os08g0156800,Os08g0128500,Os12g0150100,Os01g0686800,Os06g0181566,Os07g0109500,Os02g0284600,Os01g0896700,Os01g0834600,Os12g0406200,Os02g0287000,Os03g0297100,Os02g0111700,Os08g0116500,Os10g0466700,Os11g0482…	2	Os05g0388500,Os04g0659100
GO:0006082	organic acid metabolic process	biological_process	2.558e-38	1.5344e-35	255	2858	900	23437	166	Os02g0266000,Os03g0126000,Os06g0632200,Os10g0517500,Os02g0168100,Os08g0120600,Os05g0558900,Os02g0626100,Os03g0254800,Os02g0831800,Os09g0327300,Os02g0541325,Os07g0181000,Os01g0802100,Os05g0529200,Os02g0525900,Os02g0121000,Os08g0140300,Os02g0112900,Os01g0134700,Os06g0486900,Os12g0616900,Os04g0379900,Os08g0508800,Os03g0738600,Os09g0378300,Os08g0559600,Os08g0538000,Os04g0518400,Os03g0835400,Os01g0764…	89	Os12g0169600,Os03g0133900,Os07g0152900,Os06g0594100,Os04g0379700,Os10g0503500,Os12g0607000,Os02g0499000,Os05g0150800,Os09g0535000,Os06g0245800,Os01g0101200,Os02g0167100,Os09g0294000,Os06g0326400,Os03g0738400,Os07g0437500,Os05g0496200,Os05g0304600,Os01g0940100,Os11g0171300,Os03g0786100,Os01g0150000,Os06g0712300,Os01g0711400,Os06g0143400,Os01g0742500,Os10g0330000,Os01g0238500,Os05g0517500,Os02g0704…
GO:0019752	carboxylic acid metabolic process	biological_process	2.9447e-38	1.656e-35	248	2858	864	23437	164	Os01g0752200,Os04g0463500,Os06g0677400,Os05g0392700,Os10g0457600,Os03g0157900,Os06g0564700,Os08g0509100,Os12g0632700,Os05g0182800,Os07g0529000,Os12g0559200,Os01g0649100,Os09g0539800,Os03g0389700,Os03g0291500,Os04g0682300,Os03g0297400,Os08g0540100,Os04g0610800,Os03g0643300,Os12g0290150,Os06g0105400,Os02g0218700,Os01g0110400,Os12g0448900,Os06g0225800,Os08g0295300,Os06g0133900,Os02g0783625,Os12g0409…	84	Os01g0711400,Os03g0786100,Os01g0150000,Os06g0712300,Os10g0330000,Os06g0143400,Os01g0742500,Os01g0940100,Os05g0496200,Os05g0304600,Os11g0171300,Os10g0571200,Os07g0658400,Os08g0562100,Os05g0116100,Os01g0919900,Os01g0101700,Os01g0978100,Os02g0714200,Os08g0465800,Os01g0874900,Os01g0238500,Os05g0517500,Os02g0704000,Os12g0607000,Os02g0499000,Os05g0150800,Os09g0535000,Os12g0169600,Os10g0503500,Os03g0133…
GO:0043436	oxoacid metabolic process	biological_process	8.2615e-38	4.3728e-35	253	2858	895	23437	165	Os03g0264400,Os08g0135900,Os02g0306401,Os03g0815200,Os07g0577700,Os03g0111100,Os08g0326600,Os02g0654100,Os07g0603600,Os03g0136900,Os08g0327400,Os07g0182100,Os08g0447000,Os02g0273100,Os04g0406600,Os04g0623500,Os07g0188800,Os12g0605800,Os12g0443600,Os03g0231600,Os01g0570700,Os02g0274100,Os03g0794500,Os11g0142500,Os01g0269000,Os05g0187100,Os01g0375200,Os07g0170100,Os05g0524400,Os08g0225000,Os01g0796…	88	Os01g0555200,Os11g0216900,Os04g0650700,Os03g0118600,Os03g0228200,Os06g0564500,Os05g0533500,Os08g0530400,Os04g0486600,Os01g0678500,Os06g0256500,Os03g0134300,Os02g0194700,Os06g0136600,Os05g0555600,Os01g0743400,Os05g0429000,Os06g0699700,Os10g0503200,Os05g0506000,Os06g0345200,Os04g0659100,Os04g0669900,Os05g0574400,Os10g0516100,Os07g0168000,Os06g0611900,Os03g0223400,Os01g0106900,Os02g0822500,Os07g0630…
GO:0015979	photosynthesis	biological_process	1.2279e-36	6.1383e-34	91	2858	192	23437	4	Os05g0405000,Os07g0147900,Os04g0623500,Novel00529	87	Os12g0292400,Os07g0556200,Os07g0435300,Os05g0560000,Os07g0171100,Os02g0702000,Os07g0562700,Os03g0563300,Os02g0714200,Os01g0303000,Os03g0778100,Os09g0481200,Os01g0358300,Os05g0480000,Os05g0481000,Os03g0190100,Os02g0197600,Os01g0805300,Os02g0744900,Os11g0216300,Os05g0568900,Os07g0148900,Os11g0106700,Os03g0786100,Os08g0526300,Os03g0333400,Os03g0811100,Os01g0600900,Os05g0508900,Os01g0321300,Os07g0141…
GO:0009526	plastid envelope	cellular_component	1.607e-36	7.2445e-34	121	2858	290	23437	26	Os12g0562100,Os01g0821700,Os07g0529600,Os03g0308100,Os06g0301100,Os02g0208100,Os08g0416900,Os06g0569500,Os03g0126000,Os01g0729100,Os07g0240300,Os04g0290800,Os01g0227100,Os02g0792800,Os03g0255200,Os09g0297400,Os01g0852200,Os03g0271200,Os11g0158400,Os08g0139100,Os04g0119400,Os09g0532000,Os06g0568600,Os02g0291500,Os01g0133400,Os08g0344600	95	Os10g0189100,Os03g0565200,Os06g0669400,Os08g0266300,Os11g0105750,Os08g0114100,Os03g0729000,Os01g0882500,Os09g0346500,Os03g0592500,Os09g0570400,Os03g0308800,Os07g0188266,Os02g0328300,Os03g0735000,Os12g0615400,Os07g0150100,Os09g0530000,Os02g0817900,Os06g0597900,Os07g0558400,Os12g0103000,Os02g0764500,Os01g0720500,Os05g0390100,Os05g0388500,Os04g0457000,Os01g0279700,Os01g0166800,Os08g0435900,Os05g0291…
GO:0005622	intracellular	cellular_component	1.6102e-36	7.2445e-34	1577	2858	10338	23437	805	Os03g0844700,Os12g0236400,Os07g0161600,Os01g0760000,Os04g0486950,Os06g0625500,Os03g0352400,Os03g0565500,Os01g0760600,Os10g0419400,Os07g0203300,Os10g0533600,Os02g0329800,Os02g0717800,Os03g0370000,Os04g0620700,Os10g0500500,Os02g0168200,Os04g0636100,Os06g0168500,Os02g0591800,Os02g0135200,Os06g0334400,Os05g0302700,Os07g0666900,Os05g0567100,Os09g0553100,Os03g0111100,Os04g0434800,Os02g0146600,Os02g0793…	772	Os08g0345800,Os06g0593200,Os01g0764500,Os05g0480000,Os05g0481000,Os05g0575300,Os04g0602100,Os09g0567300,Os03g0822700,Os08g0526300,Os09g0567366,Os05g0419000,Os04g0403500,Os02g0259600,Os09g0549450,Os08g0566600,Os11g0216100,Os04g0623800,Os03g0426900,Os12g0274700,Os11g0425300,Os03g0773800,Os02g0596000,Os09g0394900,Os02g0817900,Os11g0216900,Os02g0787300,Os01g0938100,Os01g0110100,Os11g0526200,Os05g0148…
GO:0009941	chloroplast envelope	cellular_component	2.2609e-36	9.6873e-34	119	2858	283	23437	25	Os08g0416900,Os03g0126000,Os06g0569500,Os01g0729100,Os07g0240300,Os12g0562100,Os07g0529600,Os03g0308100,Os01g0821700,Os02g0208100,Os06g0301100,Os04g0119400,Os08g0139100,Os11g0158400,Os09g0532000,Os06g0568600,Os02g0291500,Os08g0344600,Os01g0133400,Os04g0290800,Os02g0792800,Os03g0255200,Os03g0271200,Os09g0297400,Os01g0852200	94	Os02g0764500,Os01g0720500,Os07g0558400,Os12g0103000,Os06g0597900,Os01g0166800,Os08g0435900,Os05g0291700,Os04g0457000,Os01g0279700,Os05g0388500,Os05g0390100,Os01g0279100,Os09g0296800,Os06g0725900,Os09g0535000,Os07g0577600,Os02g0181900,Os01g0682500,Os06g0669400,Os03g0565200,Os10g0189100,Os08g0114100,Os11g0105750,Os08g0266300,Os09g0570400,Os03g0308800,Os07g0188266,Os03g0592500,Os09g0346500,Os01g0882…
GO:1901566	organonitrogen compound biosynthetic process	biological_process	6.9928e-36	2.8601e-33	341	2858	1486	23437	258	Os11g0151300,Os01g0348700,Os03g0174500,Os03g0182700,Os02g0525900,Os02g0821200,Os01g0143800,Os08g0438600,Os01g0527700,Os02g0112900,Os04g0349500,Os09g0378300,Os08g0559600,Os08g0156800,Os03g0577000,Os01g0723600,Os07g0109500,Os02g0673600,Os03g0313600,Os02g0621300,Os02g0287000,Os07g0229900,Os11g0482000,Os02g0625500,Os03g0305500,Os03g0337800,Os01g0815800,Os03g0721200,Os10g0411700,Os12g0147500,Os12g0170…	83	Os03g0315800,Os03g0133900,Os07g0437500,Os02g0595100,Os07g0167100,Os09g0294000,Os07g0513000,Os07g0691200,Os07g0658400,Os01g0238500,Os10g0567400,Os01g0874900,Os06g0607100,Os03g0134300,Os05g0429000,Os05g0388500,Os01g0743400,Os05g0555600,Os03g0249200,Os10g0496900,Os02g0130100,Os08g0553800,Os01g0278900,Os03g0118600,Os03g0308800,Os05g0408900,Os05g0533500,Os12g0541500,Os03g0431200,Os03g0811100,Os03g0803…
GO:0031984	organelle subcompartment	cellular_component	1.6928e-35	6.6227e-33	153	2858	443	23437	22	Os03g0844700,Os01g0227100,Os03g0582200,Os01g0850100,Os04g0618200,Os04g0636100,Os02g0725300,Os05g0100600,Os12g0152700,Os03g0335300,Os06g0708500,Os03g0308100,Os05g0494500,Os07g0680000,Os03g0769600,Os01g0315800,Os05g0287800,Os02g0291500,Os12g0170600,Os12g0538900,Os10g0393100,Os04g0490100	131	Os07g0470700,Os07g0562700,Os07g0171100,Os08g0242700,Os01g0761000,Os04g0659100,Os01g0144100,Os05g0292800,Os07g0158300,Os02g0744900,Os01g0585300,Os04g0448900,Os02g0556800,Os09g0279400,Os04g0602100,Os03g0778100,Os02g0815300,Os05g0508900,Os11g0595200,Os03g0129300,Os03g0178100,Os03g0811100,Os08g0526300,Os05g0176100,Os05g0419000,Os02g0751600,Os01g0895100,Os04g0459900,Os12g0420400,Os06g0101600,Os07g0176…
GO:0044391	ribosomal subunit	cellular_component	3.131e-34	1.1738e-31	105	2858	274	23437	103	Os01g0348700,Os11g0151300,Os07g0450000,Os10g0170200,Os07g0613200,Os08g0117300,Os08g0436800,Os04g0349500,Os05g0346300,Os03g0756000,Os03g0807800,Os08g0156800,Os08g0128500,Os09g0413500,Os03g0798600,Os03g0818400,Os03g0577000,Os07g0109500,Os02g0284600,Os01g0686800,Os12g0150100,Os06g0181566,Os05g0243300,Os08g0116500,Os02g0111700,Os03g0297100,Os12g0406200,Os02g0287000,Os01g0834600,Os01g0896700,Os04g0346…	2	Os05g0388500,Os03g0196800
GO:0005829	cytosol	cellular_component	5.3615e-34	1.9297e-31	308	2858	1288	23437	224	Os05g0349200,Os05g0187100,Os03g0262400,Os05g0346300,Os03g0807800,Os03g0818400,Os03g0189400,Os09g0547500,Os01g0752700,Os03g0297100,Os03g0111100,Os07g0662500,Os04g0346100,Os04g0376500,Os02g0793300,Os07g0529600,Os07g0182100,Os12g0600400,Os03g0576700,Os02g0591700,Os09g0505700,Os03g0136900,Os03g0408300,Os03g0297300,Os03g0424500,Os04g0647800,Os12g0138900,Os11g0256050,Os09g0258600,Os04g0376000,Os03g0236…	84	Os09g0558900,Os04g0645100,Os06g0256500,Os01g0208700,Os03g0787300,Os10g0503200,Os02g0617600,Os02g0101500,Os01g0900800,Os07g0662900,Os12g0199500,Os04g0486600,Os05g0164100,Os02g0760300,Os08g0468100,Os08g0345800,Os08g0374800,Os02g0179100,Os12g0420200,Os05g0150800,Os09g0535000,Os12g0169600,Os01g0588900,Os02g0285800,Os07g0619100,Os06g0245800,Os08g0500700,Os03g0169100,Os01g0897600,Os02g0815500,Os02g0169…
GO:0005840	ribosome	cellular_component	1.2459e-31	4.3116e-29	132	2858	427	23437	122	Os05g0541900,Os04g0376000,Os08g0117200,Os12g0567700,Os01g0840700,Os09g0258600,Os05g0477300,Os03g0402400,Os08g0530200,Os07g0546700,Os08g0505300,Os02g0814700,Os01g0100700,Os11g0550800,Os02g0175600,Os02g0321900,Os08g0559200,Os04g0502300,Os12g0508300,Os03g0200500,Os02g0162500,Os04g0598200,Os11g0153800,Os07g0674200,Os10g0500500,Os08g0558000,Os02g0717800,Os07g0450000,Os03g0756000,Os05g0346300,Os03g0807…	10	Os02g0259600,Os02g0189000,Os04g0659100,Os03g0196800,Os05g0388500,Os01g0633000,Os01g0278900,Os01g0589000,Os12g0541500,Os01g0924000
GO:0003735	structural constituent of ribosome	molecular_function	2.0204e-29	6.7331e-27	121	2858	394	23437	114	Os01g0679700,Os01g0191100,Os05g0557000,Os05g0243300,Os02g0284600,Os07g0109500,Os12g0150100,Os06g0181566,Os03g0818400,Os03g0577000,Os09g0413500,Os03g0798600,Os08g0128500,Os08g0156800,Os03g0807800,Os05g0346300,Os03g0756000,Os08g0436800,Os04g0349500,Os08g0117300,Os02g0229000,Os02g0821200,Os07g0613200,Os11g0151300,Os07g0450000,Os10g0170200,Os01g0348700,Os03g0424500,Os07g0616600,Os10g0411700,Os03g0297…	7	Os05g0388500,Os01g0633000,Os03g0315800,Os02g0189000,Os01g0924000,Os02g0259600,Os03g0196800
GO:0043603	cellular amide metabolic process	biological_process	3.2503e-27	1.0445e-24	224	2858	950	23437	183	Os02g0814700,Os04g0179100,Os08g0556200,Os03g0406200,Os07g0546700,Os08g0505300,Os04g0119400,Os12g0540900,Os01g0100700,Os09g0258600,Os12g0567700,Os01g0840700,Os08g0117200,Os06g0508700,Os04g0376000,Os05g0541900,Os12g0443700,Os08g0530200,Os03g0402400,Os05g0477300,Os05g0297900,Os04g0598200,Os01g0778800,Os12g0508300,Os01g0850100,Os02g0162500,Os03g0200500,Os07g0222300,Os02g0717800,Os08g0558000,Os07g0674…	41	Os10g0529300,Os02g0595700,Os02g0189000,Os01g0637600,Os04g0448600,Os02g0259600,Os05g0481000,Os05g0575300,Os04g0662700,Os03g0196800,Os10g0503200,Os06g0699700,Os05g0429000,Os01g0633000,Os10g0525400,Os05g0388500,Os01g0743400,Os03g0249200,Os06g0665500,Os10g0530500,Os12g0541500,Os08g0553800,Os01g0278900,Os04g0650700,Os03g0308800,Os01g0924000,Os12g0263000,Os01g0238500,Os05g0517500,Os01g0874900,Os05g0116…
GO:0022625	cytosolic large ribosomal subunit	cellular_component	4.4007e-27	1.3654e-24	60	2858	122	23437	59	Os02g0717800,Os03g0408300,Os02g0503400,Os10g0465800,Os08g0558000,Os07g0674200,Os03g0139100,Os03g0337800,Os04g0598200,Os03g0576700,Os02g0591700,Os03g0796501,Os07g0180900,Os01g0815800,Os10g0466700,Os05g0274900,Os02g0103700,Os04g0501000,Os08g0116500,Os02g0111700,Os02g0321900,Os01g0860300,Os02g0175600,Os01g0896700,Os11g0220800,Os12g0167900,Os02g0284600,Os07g0109500,Os04g0473400,Os06g0181566,Os12g0150…	1	Os05g0388500
GO:0006091	generation of precursor metabolites and energy	biological_process	1.498e-26	4.4929e-24	140	2858	474	23437	52	Os07g0577700,Os06g0659500,Os06g0224200,Os03g0136900,Os09g0505700,Os08g0137800,Os05g0187100,Os01g0269000,Os02g0232400,Os05g0524400,Os03g0806900,Os07g0570100,Os04g0182800,Os01g0760600,Os04g0486950,Os03g0337900,Os07g0570500,Os03g0772800,Os04g0600200,Os01g0337900,Os11g0655900,Os09g0375000,Os02g0600400,Os05g0402700,Os10g0405600,Os08g0482600,Os04g0119400,Os01g0654500,Os01g0174900,Os08g0434300,Os07g0695…	88	Os03g0735000,Os03g0857400,Os01g0328700,Os08g0553800,Os11g0242800,Os03g0592500,Os02g0117100,Os04g0486600,Os07g0662900,Os10g0189100,Os03g0158300,Os03g0758100,Os06g0136600,Os07g0577600,Os06g0256500,Os01g0798500,Os06g0725900,Os01g0730500,Os09g0296800,Os01g0773700,Os07g0544800,Os04g0457000,Os08g0435900,Os01g0208700,Os02g0744000,Os01g0501800,Os02g0764500,Os05g0574400,Os08g0345800,Os07g0171100,Os02g0702…
GO:0043604	amide biosynthetic process	biological_process	5.4756e-26	1.5893e-23	193	2858	791	23437	167	Os11g0482000,Os07g0229900,Os01g0834600,Os02g0287000,Os08g0116500,Os07g0616600,Os03g0721200,Os05g0227700,Os10g0411700,Os03g0796501,Os01g0815800,Os02g0489400,Os03g0139100,Os03g0337800,Os09g0378300,Os08g0538000,Os04g0349500,Os08g0436800,Os12g0616900,Os02g0821200,Os02g0121000,Os01g0143800,Os02g0112900,Os07g0613200,Os10g0170200,Os11g0151300,Os01g0348700,Os02g0525900,Os03g0182700,Os02g0673600,Os01g0191…	26	Os02g0285800,Os01g0906000,Os06g0245800,Os02g0794400,Os03g0315800,Os01g0238500,Os12g0263000,Os01g0924000,Os03g0308800,Os08g0553800,Os01g0278900,Os12g0541500,Os03g0249200,Os05g0388500,Os01g0743400,Os10g0503200,Os06g0699700,Os01g0633000,Os03g0196800,Os05g0575300,Os04g0662700,Os05g0481000,Os02g0259600,Os02g0189000,Os02g0595700,Os01g0637600
GO:0043229	intracellular organelle	cellular_component	1.1004e-25	3.0941e-23	1312	2858	8661	23437	665	Os01g0935900,Os01g0860300,Os06g0172800,Os01g0826400,Os05g0274900,Os01g0816100,Os07g0180900,Os03g0352300,Os09g0287000,Os03g0796900,Os04g0463500,Os04g0484900,Os04g0402100,Os11g0634500,Os03g0598800,Os08g0535400,Os11g0684000,Os01g0508500,Os12g0290150,Os05g0539400,Os08g0139100,Os01g0975300,Os02g0489400,Os01g0821700,Os12g0507300,Os12g0616900,Os02g0736400,Os11g0162200,Os02g0317400,Os03g0126000,Os07g0150…	647	Os12g0628100,Os07g0685000,Os01g0917400,Os06g0488600,Os10g0571200,Os01g0851700,Os11g0145200,Os02g0707100,Os01g0101700,Os07g0695100,Os08g0327100,Os01g0182600,Os08g0109300,Os01g0904700,Os02g0815500,Os10g0100300,Os04g0668800,Os02g0169900,Os02g0804500,Os06g0360300,Os05g0230700,Os01g0356400,Os06g0658900,Os03g0219300,Os11g0171300,Os03g0732100,Os02g0744700,Os03g0170500,Os02g0328300,Os01g0102300,Os08g0323…
GO:0043226	organelle	cellular_component	4.3551e-25	1.1875e-22	1323	2858	8772	23437	673	Os05g0274900,Os01g0826400,Os06g0172800,Os01g0860300,Os01g0935900,Os09g0287000,Os03g0352300,Os01g0816100,Os07g0180900,Os04g0484900,Os04g0402100,Os03g0796900,Os04g0463500,Os11g0684000,Os01g0508500,Os12g0290150,Os05g0539400,Os08g0139100,Os08g0535400,Os11g0634500,Os03g0598800,Os01g0975300,Os12g0507300,Os01g0821700,Os02g0489400,Os02g0736400,Os11g0162200,Os12g0616900,Os07g0150700,Os06g0264500,Os03g0126…	650	Os07g0695100,Os02g0707100,Os11g0145200,Os01g0101700,Os01g0917400,Os10g0571200,Os06g0488600,Os01g0851700,Os12g0628100,Os07g0685000,Os01g0182600,Os08g0327100,Os04g0668800,Os02g0169900,Os10g0100300,Os02g0815500,Os08g0109300,Os01g0904700,Os06g0658900,Os11g0171300,Os03g0219300,Os03g0732100,Os01g0356400,Os06g0360300,Os05g0230700,Os02g0804500,Os02g0666200,Os03g0157800,Os08g0323400,Os01g0102300,Os03g0170…
GO:0005198	structural molecule activity	molecular_function	4.7533e-25	1.2579e-22	135	2858	497	23437	121	Os02g0699600,Os11g0433900,Os03g0598800,Os11g0634500,Os09g0485900,Os01g0140500,Os12g0167900,Os07g0622100,Os05g0445500,Os04g0473400,Os03g0390000,Os03g0182600,Os07g0150200,Os02g0785800,Os01g0896800,Os01g0304000,Os05g0459900,Os12g0124200,Os07g0180900,Os10g0411800,Os07g0202900,Os02g0503400,Os10g0465800,Os03g0345200,Os01g0860300,Os11g0220800,Os02g0103700,Os04g0501000,Os05g0160200,Os03g0794700,Os04g0413…	14	Os01g0924000,Os03g0219300,Os10g0376200,Os03g0315800,Os12g0165900,Os02g0189000,Os02g0259600,Os03g0780600,Os03g0196800,Os05g0388500,Os01g0633000,Os03g0221800,Os08g0505200,Os02g0741500
GO:0006520	cellular amino acid metabolic process	biological_process	1.8402e-24	4.7309e-22	127	2858	398	23437	89	Os07g0622200,Os01g0138800,Os03g0389700,Os08g0424200,Os03g0291500,Os04g0650800,Os04g0610800,Os03g0643300,Os12g0540900,Os12g0290150,Os02g0626400,Os05g0427400,Os03g0236200,Os06g0508700,Os06g0548000,Os04g0463500,Os09g0255400,Os11g0256050,Os12g0138900,Os06g0677400,Os12g0183100,Os02g0704800,Os12g0624000,Os03g0157900,Os05g0182800,Os12g0443700,Os06g0564700,Os04g0543900,Os04g0614600,Os01g0178000,Os04g0559…	38	Os04g0623800,Os03g0850400,Os03g0685300,Os10g0419500,Os03g0431200,Os01g0711400,Os08g0465800,Os01g0874900,Os06g0655100,Os01g0238500,Os06g0611900,Os03g0223400,Os02g0822500,Os04g0669900,Os07g0658400,Os04g0659100,Os10g0516100,Os06g0345200,Os01g0978100,Os01g0743400,Os05g0555600,Os05g0429000,Os03g0133900,Os12g0607000,Os03g0134300,Os01g0101200,Os05g0533500,Os09g0294000,Os02g0167100,Os06g0245800,Os06g0564…
GO:0043043	peptide biosynthetic process	biological_process	1.768e-22	4.4191e-20	173	2858	728	23437	153	Os01g0896800,Os02g0785800,Os01g0304000,Os05g0104800,Os05g0459900,Os05g0182800,Os03g0182600,Os07g0150200,Os03g0702800,Os03g0390000,Os12g0147500,Os09g0485900,Os01g0140500,Os09g0507800,Os08g0326400,Os07g0622100,Os12g0167900,Os05g0445500,Os04g0473400,Os02g0699600,Os03g0598800,Os11g0433900,Os06g0571400,Os11g0634500,Os03g0794700,Os05g0274900,Os04g0413600,Os06g0134000,Os03g0586800,Os02g0534800,Os06g0701…	20	Os01g0924000,Os12g0263000,Os02g0794400,Os03g0315800,Os02g0285800,Os06g0245800,Os02g0259600,Os02g0595700,Os02g0189000,Os01g0637600,Os03g0196800,Os05g0575300,Os03g0249200,Os05g0388500,Os01g0743400,Os01g0633000,Os03g0308800,Os08g0553800,Os01g0278900,Os12g0541500
GO:0008152	metabolic process	biological_process	2.2304e-22	5.4242e-20	1738	2858	12194	23437	980	Os11g0110100,Os01g0227100,Os12g0258700,Os07g0684800,Os07g0539100,Os07g0674200,Os12g0623900,Os05g0297900,Os04g0598200,Os07g0572100,Os10g0416500,Os02g0767200,Os01g0560000,Os01g0699600,Os03g0821800,Os10g0127900,Os06g0106800,Os12g0540900,Os07g0584100,Os06g0561000,Os04g0291900,Os02g0755400,Os03g0147700,Os08g0424200,Os08g0556200,Os08g0530200,Os12g0443700,Os01g0124200,Os06g0548000,Os11g0183900,Os06g0186…	758	Os01g0703400,Os01g0874800,Os06g0663200,Os01g0303000,Os07g0168000,Os12g0182700,Os12g0292400,Os11g0104300,Os04g0659100,Os03g0685300,Os01g0552300,Os06g0110100,Os03g0731900,Os10g0529300,Os07g0176900,Os02g0606200,Os01g0960400,Os11g0184900,Os11g0219000,Os04g0603000,Os05g0568100,Os03g0431200,Os01g0292200,Os08g0249000,Os08g0242800,Os01g0591300,Os05g0533500,Os09g0268000,Os08g0553800,Os09g0456200,Os03g0735…
GO:0006518	peptide metabolic process	biological_process	2.3381e-22	5.5365e-20	190	2858	830	23437	162	Os03g0178000,Os02g0229000,Os01g0741900,Os08g0117300,Os12g0507200,Os02g0827900,Os03g0756000,Os05g0346300,Os03g0807800,Os01g0229100,Os05g0129000,Os07g0450000,Os03g0262400,Os12g0150100,Os01g0686800,Os05g0243300,Os02g0220500,Os01g0679700,Os08g0128500,Os03g0798600,Os09g0413500,Os01g0949800,Os03g0818400,Os04g0346100,Os10g0466700,Os02g0146600,Os01g0723200,Os06g0555400,Os04g0376500,Os10g0467600,Os07g0681…	28	Os10g0530500,Os03g0249200,Os01g0633000,Os05g0388500,Os10g0525400,Os01g0743400,Os03g0308800,Os01g0278900,Os08g0553800,Os12g0541500,Os02g0259600,Os01g0637600,Os02g0189000,Os02g0595700,Os04g0448600,Os10g0529300,Os03g0196800,Os05g0575300,Os02g0794400,Os02g0830100,Os09g0467200,Os03g0315800,Os03g0163300,Os02g0285800,Os06g0245800,Os01g0924000,Os05g0116100,Os12g0263000
GO:0055114	oxidation-reduction process	biological_process	2.5755e-22	5.9422e-20	379	2858	1949	23437	201	Os10g0389200,Os08g0557600,Os12g0534000,Os07g0665200,Os06g0549900,Os12g0183100,Os06g0568600,Os04g0179100,Os09g0459800,Os06g0727200,Os08g0482600,Os06g0561000,Os09g0440300,Os10g0552900,Os10g0208500,Os03g0700400,Os03g0405500,Os04g0650800,Os08g0485400,Os03g0337900,Os04g0182800,Os07g0572100,Os04g0600200,Os01g0227100,Os05g0149400,Os12g0258700,Os08g0137800,Os07g0169600,Os07g0188800,Os12g0443600,Os01g0796…	178	Os01g0294700,Os06g0472000,Os01g0850550,Os07g0176900,Os03g0712700,Os01g0552300,Os10g0419500,Os08g0104600,Os03g0731900,Os11g0242400,Os10g0563600,Os05g0574400,Os12g0292400,Os03g0611200,Os04g0278900,Os06g0655100,Os07g0630800,Os02g0744900,Os06g0611900,Os01g0106900,Os01g0352100,Os03g0758100,Os02g0194700,Os03g0158300,Os04g0533500,Os02g0553200,Os05g0348100,Os06g0725900,Os04g0531750,Os05g0555600,Os02g0562…
GO:0044282	small molecule catabolic process	biological_process	2.6467e-22	5.9539e-20	76	2858	187	23437	53	Os06g0561000,Os06g0486800,Os10g0552900,Os03g0643300,Os09g0323000,Os08g0424200,Os10g0457600,Os05g0392700,Os12g0183100,Os03g0236200,Os05g0427400,Os02g0626400,Os06g0677400,Os04g0647800,Os01g0752200,Os02g0637700,Os01g0817700,Os07g0245100,Os01g0178000,Os10g0155500,Os04g0543900,Os10g0550900,Os03g0189600,Os11g0605500,Os12g0409000,Os01g0110400,Os12g0448900,Os08g0557900,Os07g0170100,Os03g0189400,Os02g0168…	23	Os09g0516600,Os08g0524100,Os04g0623800,Os03g0712700,Os02g0169900,Os02g0815500,Os01g0711400,Os12g0420200,Os06g0611900,Os01g0874900,Os08g0465800,Os03g0719300,Os08g0374800,Os10g0516100,Os11g0210600,Os06g0594100,Os05g0429000,Os09g0535000,Os10g0189100,Os03g0169100,Os07g0212200,Os03g0738400,Os04g0650700
GO:0008150	biological_process	biological_process	6.6851e-22	1.4496e-19	2216	2858	16356	23437	1205	Os03g0183000,Os04g0482300,Os09g0297400,Os06g0133900,Os06g0593100,Os02g0699000,Os11g0644800,Os08g0203600,Os01g0884400,Novel00602,Os03g0854000,Os12g0555200,Os01g0178000,Os11g0705200,Novel00353,Os04g0685500,Os06g0677400,Os07g0622100,Os07g0409900,Os07g0147900,Os09g0539800,Os01g0825800,Os02g0730000,Os04g0390600,Os06g0647400,Os12g0556200,Os02g0127700,Os03g0411800,Os07g0616600,Os03g0139100,Os03g0835400,…	1011	Os01g0200700,Os03g0820500,Os07g0204900,Os01g0309800,Os11g0660000,Os07g0628900,Os05g0518600,Os05g0460600,Os05g0102800,Os06g0108900,Os01g0524500,Os03g0182400,Os03g0736600,Os02g0726300,Os06g0204400,Os03g0333400,Os05g0401100,Novel01241,Os07g0548300,Os03g0163300,Os04g0639300,Os04g0119500,Os02g0178100,Os05g0200500,Os09g0346500,Os06g0694500,Os01g0906000,Os11g0208900,Os06g0669400,Os05g0427200,Os08g050070…
GO:1901605	alpha-amino acid metabolic process	biological_process	6.7661e-22	1.4496e-19	92	2858	258	23437	61	Os03g0815200,Os03g0305500,Os08g0135900,Os03g0264400,Os02g0436400,Os08g0447000,Os04g0406600,Os07g0182100,Os08g0342400,Os08g0326600,Os08g0320400,Os11g0142500,Os01g0570700,Os03g0794500,Os08g0140300,Os01g0269000,Os07g0188800,Os12g0605800,Os04g0518400,Os10g0517500,Os06g0632200,Os02g0626100,Os02g0168100,Os03g0713000,Os02g0266000,Os03g0126000,Os05g0125500,Os02g0831800,Os02g0783625,Os12g0409000,Os01g0654…	31	Os06g0564500,Os04g0650700,Os03g0118600,Os07g0437500,Os11g0216900,Os03g0738400,Os01g0101200,Os09g0294000,Os05g0533500,Os02g0167100,Os12g0607000,Os03g0134300,Os05g0555600,Os05g0429000,Os03g0133900,Os04g0669900,Os07g0658400,Os04g0659100,Os10g0516100,Os01g0978100,Os08g0465800,Os01g0874900,Os06g0655100,Os06g0611900,Os03g0223400,Os03g0431200,Os01g0711400,Os04g0623800,Os03g0850400,Os03g0685300,Os10g0419…
GO:0006412	translation	biological_process	8.8952e-22	1.8614e-19	169	2858	715	23437	150	Os07g0229900,Os11g0482000,Os02g0287000,Os01g0834600,Os08g0116500,Os10g0411700,Os05g0227700,Os03g0721200,Os07g0616600,Os01g0815800,Os02g0489400,Os03g0796501,Os03g0337800,Os03g0139100,Os08g0538000,Os09g0378300,Os04g0349500,Os08g0436800,Os07g0613200,Os02g0821200,Os01g0143800,Os02g0121000,Os01g0348700,Os03g0182700,Os10g0170200,Os11g0151300,Os05g0557000,Os01g0191100,Os06g0181566,Os02g0284600,Os07g0109…	19	Os02g0285800,Os06g0245800,Os02g0794400,Os03g0315800,Os01g0924000,Os03g0308800,Os08g0553800,Os01g0278900,Os12g0541500,Os03g0249200,Os05g0388500,Os01g0743400,Os01g0633000,Os03g0196800,Os05g0575300,Os02g0259600,Os01g0637600,Os02g0189000,Os02g0595700
GO:0031967	organelle envelope	cellular_component	2.0097e-21	4.0185e-19	161	2858	633	23437	60	Os02g0718900,Os12g0561000,Os03g0772800,Os04g0600200,Os01g0227100,Os07g0570500,Os01g0158000,Os01g0852200,Os07g0570100,Os03g0271200,Os04g0117100,Os07g0553700,Os01g0276200,Os09g0532000,Os01g0966300,Os05g0302700,Os04g0119400,Os06g0568600,Os03g0308100,Os07g0529600,Os02g0208100,Os06g0210500,Os11g0643700,Os05g0513200,Os03g0765400,Os01g0253300,Os11g0707800,Os06g0569500,Os08g0416900,Os03g0806900,Os02g0226…	101	Os07g0464600,Os04g0448900,Os05g0575300,Os01g0172100,Os12g0105300,Os02g0744900,Os06g0611900,Os08g0242700,Os07g0171100,Os04g0659100,Os03g0283600,Os07g0470700,Os08g0485900,Os04g0234600,Os07g0562700,Os06g0498400,Os03g0611200,Os04g0644600,Os07g0176900,Os01g0645200,Os08g0440900,Os01g0895100,Os02g0533000,Os02g0129900,Os09g0567366,Os05g0419000,Os04g0403500,Os11g0595200,Os03g0129300,Os02g0259600,Os11g0105…
GO:0031975	envelope	cellular_component	2.0097e-21	4.0185e-19	161	2858	633	23437	60	Os03g0255200,Os09g0297400,Os03g0116000,Os01g0935900,Os04g0674200,Os04g0290800,Os02g0792800,Os02g0592400,Os02g0291500,Os07g0262200,Os01g0133400,Os08g0344600,Os08g0139100,Os11g0158400,Os05g0400400,Os05g0499500,Os06g0301100,Os03g0288400,Os12g0562100,Os11g0132700,Os01g0821700,Os01g0729100,Os11g0162200,Os07g0240300,Os03g0172000,Os01g0527700,Os04g0527700,Os03g0126000,Os07g0553700,Os04g0117100,Os01g0276…	101	Os07g0100300,Os07g0204900,Os06g0729000,Os10g0546600,Os02g0475400,Os11g0106200,Os02g0608900,Os10g0567400,Os08g0288200,Os02g0705100,Os01g0321300,Os01g0742500,Os10g0100300,Os01g0600900,Os03g0695500,Os01g0142100,Os01g0911300,Os07g0513000,Os04g0602400,Os03g0177300,Os01g0711400,Os03g0835100,Os01g0730800,Os06g0320500,Os02g0804500,Os03g0267300,Os03g0684400,Os11g0683500,Os06g0360300,Os01g0924000,Os03g0729…
GO:1901564	organonitrogen compound metabolic process	biological_process	3.1579e-21	6.1772e-19	873	2858	5461	23437	548	Os02g0664300,Os08g0320400,Os09g0492700,Os02g0134400,Os09g0452900,Os07g0616600,Os05g0227700,Os08g0342400,Os01g0124100,Os03g0139100,Os11g0256000,Os03g0796501,Os06g0216800,Os02g0436400,Os01g0722700,Os10g0167300,Os06g0647400,Os08g0116500,Os02g0127700,Os08g0542000,Os04g0490100,Os06g0181566,Os02g0473200,Os03g0254800,Os04g0527700,Os05g0557000,Os02g0266000,Os05g0558900,Os05g0301500,Os10g0517500,Os10g0511…	325	Os11g0191400,Os06g0669400,Os10g0136400,Os05g0427200,Os12g0292900,Os06g0245800,Os01g0101200,Os03g0163300,Os03g0738400,Os01g0893400,Os12g0297500,Os09g0346500,Os05g0200500,Os07g0628700,Os03g0729000,Os04g0639300,Os05g0361200,Os09g0525900,Os06g0694500,Os11g0208900,Os05g0589700,Os02g0725200,Os01g0906000,Os01g0588900,Os01g0894700,Os01g0720500,Os03g0278900,Os07g0657900,Os05g0548900,Os10g0524600,Os02g0794…
GO:0044283	small molecule biosynthetic process	biological_process	3.667e-21	7.0203e-19	156	2858	582	23437	98	Os03g0389700,Os09g0539800,Os12g0559200,Os04g0682300,Os03g0291500,Os12g0290150,Os03g0643300,Os08g0540100,Os03g0297400,Os04g0463500,Os03g0157900,Os08g0509100,Os06g0564700,Os03g0255500,Os01g0178000,Os04g0614600,Os04g0178300,Os03g0617900,Os12g0235800,Os12g0448900,Os02g0218700,Os04g0674200,Os02g0783625,Os06g0133900,Os06g0225800,Os02g0440000,Os08g0484500,Os12g0409000,Os02g0626100,Os10g0517500,Os06g0632…	58	Os03g0267300,Os06g0658900,Os11g0171300,Os05g0304600,Os05g0496200,Os01g0150000,Os10g0330000,Os02g0169900,Os06g0143400,Os01g0874900,Os03g0190100,Os02g0704000,Os01g0238500,Os05g0460600,Os07g0658400,Os06g0729000,Os01g0978100,Os02g0276500,Os01g0581300,Os03g0133900,Os12g0607000,Os09g0535000,Os09g0294000,Os06g0664200,Os03g0100200,Os01g0101200,Os03g0738400,Os03g0187300,Os03g0850400,Os10g0419500,Os03g0431…
GO:0019684	photosynthesis, light reaction	biological_process	3.852e-21	7.2208e-19	44	2858	82	23437	0		44	Os08g0526300,Os07g0577600,Os05g0568900,Os03g0158300,Os05g0508900,Os01g0600900,Os01g0773700,Os09g0296800,Os06g0725900,Os01g0798500,Os03g0333400,Os03g0267300,Os07g0196200,Os08g0566600,Os08g0435900,Os06g0320500,Os04g0457000,Os07g0544800,Os01g0552300,Os08g0440900,Os05g0401100,Os02g0764500,Os01g0720500,Os07g0558400,Os04g0459900,Os01g0501800,Os02g0744000,Os07g0171100,Os08g0553800,Os03g0857400,Os02g0117…
GO:0015934	large ribosomal subunit	cellular_component	7.2054e-21	1.3231e-18	61	2858	157	23437	60	Os05g0274900,Os10g0466700,Os02g0175600,Os02g0321900,Os01g0860300,Os01g0896700,Os11g0220800,Os02g0103700,Os02g0111700,Os04g0501000,Os08g0116500,Os07g0674200,Os02g0503400,Os03g0408300,Os02g0717800,Os08g0558000,Os10g0465800,Os07g0180900,Os03g0796501,Os03g0576700,Os02g0591700,Os01g0815800,Os03g0139100,Os04g0598200,Os03g0337800,Os01g0896800,Os02g0785800,Os03g0756000,Os01g0304000,Os05g0459900,Os08g0530…	1	Os05g0388500
GO:0110165	cellular anatomical entity	cellular_component	8.6926e-20	1.5643e-17	2209	2858	16501	23437	1163	Os04g0413600,Os01g0609900,Os06g0701100,Os01g0974800,Os01g0187900,Os10g0504200,Os03g0859600,Os03g0815100,Os04g0438600,Os03g0350100,Os02g0291500,Os11g0124500,Os07g0529000,Os03g0733800,Os07g0150200,Os03g0291500,Os02g0327500,Os07g0537600,Os10g0370500,Os11g0482000,Os03g0288400,Os02g0713400,Os10g0411700,Os05g0360400,Os07g0442900,Os04g0181100,Os06g0660800,Os04g0688300,Os12g0597500,Os12g0613700,Os02g0541…	1046	Os08g0508700,Os02g0759900,Os06g0103800,Os03g0325500,Os09g0541000,Os11g0106700,Os02g0326700,Os07g0691200,Os01g0869800,Os10g0509200,Os12g0291100,Os05g0488600,Os05g0143500,Os07g0162100,Os02g0167100,Os04g0563801,Os07g0167100,Os06g0697000,Os01g0559750,Os04g0490800,Os08g0109000,Os03g0226400,Os07g0558300,Os03g0611200,Os03g0413000,Os03g0223400,Os07g0630800,Os01g0602800,Os02g0556800,Os06g0655100,Os05g0477…
GO:0003824	catalytic activity	molecular_function	2.7793e-19	4.9036e-17	1451	2858	9892	23437	787	Os02g0122100,Os01g0695800,Os01g0762000,Os04g0651000,Os03g0130400,Os01g0858900,Os10g0390500,Os05g0509500,Os06g0225800,Os02g0506500,Os12g0589100,Os01g0915800,Os11g0171500,Os02g0806900,Os01g0954000,Os03g0297400,Os04g0179200,Os02g0720600,Os03g0310400,Os08g0241400,Os06g0564700,Os04g0301700,Os06g0326700,Os02g0186100,Os09g0321900,Os02g0661100,Os01g0174900,Os02g0180000,Os04g0102500,Os05g0258400,Os06g0159…	664	Os08g0118900,Os10g0181600,Os08g0465800,Os10g0546600,Os02g0589000,Os03g0311300,Os06g0133800,Os11g0150100,Os06g0163200,Os01g0105900,Os01g0897600,Novel01367,Os03g0837100,Os08g0411200,Os06g0731200,Os02g0143100,Os01g0142100,Os03g0100200,Os09g0460500,Os04g0559800,Os02g0318500,Os04g0640500,Os09g0471400,Os03g0781400,Os02g0285800,Os03g0141200,Os02g0276500,Novel00230,Os09g0250700,Os07g0240600,Os09g0467200,…
GO:0008652	cellular amino acid biosynthetic process	biological_process	7.5894e-19	1.3133e-16	71	2858	187	23437	48	Os03g0291500,Os04g0650800,Os03g0643300,Os07g0622200,Os03g0389700,Os02g0704800,Os12g0624000,Os03g0157900,Os06g0564700,Os09g0255400,Os04g0463500,Os11g0256050,Os12g0138900,Os12g0235800,Os12g0623900,Os03g0617900,Os04g0559400,Os10g0419400,Os12g0409000,Os08g0484500,Os02g0440000,Os03g0279400,Os06g0225800,Os06g0133900,Os02g0783625,Os03g0254800,Os06g0632200,Os10g0517500,Os02g0266000,Os03g0713000,Os03g0126…	23	Os10g0419500,Os03g0850400,Os03g0431200,Os03g0223400,Os01g0874900,Os01g0238500,Os06g0655100,Os01g0978100,Os04g0669900,Os07g0658400,Os04g0659100,Os03g0133900,Os05g0555600,Os05g0429000,Os03g0134300,Os12g0607000,Os01g0101200,Os05g0533500,Os09g0294000,Os11g0216900,Os03g0738400,Os06g0564500,Os03g0118600
GO:0010287	plastoglobule	cellular_component	1.7696e-18	3.0044e-16	27	2858	35	23437	0		27	Os06g0360300,Os04g0457000,Os10g0509200,Os10g0575700,Os06g0646000,Os06g0320500,Os08g0435900,Os02g0276500,Os11g0171300,Os07g0558400,Os02g0197600,Os04g0640500,Os02g0764500,Os01g0720500,Os11g0216300,Os04g0403500,Os07g0577600,Os09g0346500,Os06g0729000,Os07g0562700,Os11g0242800,Os01g0600900,Os11g0595200,Os09g0296800,Os08g0411200,Os01g0173000,Os03g0592500
GO:0016053	organic acid biosynthetic process	biological_process	2.62e-18	4.2863e-16	120	2858	427	23437	85	Os03g0643300,Os08g0540100,Os03g0297400,Os06g0561000,Os12g0290150,Os03g0291500,Os03g0700400,Os04g0682300,Os04g0650800,Os07g0622200,Os12g0559200,Os03g0389700,Os08g0556200,Os09g0539800,Os06g0564700,Os08g0509100,Os12g0534000,Os02g0704800,Os12g0624000,Os06g0568600,Os03g0157900,Os04g0463500,Os09g0255400,Os11g0256050,Os12g0138900,Os03g0225900,Os05g0427400,Os02g0626400,Os12g0235800,Os12g0623900,Os04g0559…	35	Os03g0850400,Os10g0419500,Os05g0304600,Os03g0187300,Os06g0143400,Os10g0330000,Os01g0150000,Os03g0431200,Os03g0223400,Os06g0655100,Os01g0238500,Os04g0448900,Os02g0704000,Os04g0662700,Os01g0874900,Os01g0978100,Os04g0669900,Os04g0659100,Os07g0658400,Os03g0133900,Os10g0503200,Os05g0429000,Os06g0699700,Os05g0555600,Os03g0134300,Os02g0194700,Os12g0607000,Os01g0678500,Os01g0101200,Os09g0294000,Os05g0533…
GO:0046394	carboxylic acid biosynthetic process	biological_process	2.62e-18	4.2863e-16	120	2858	427	23437	85	Os01g0178000,Os04g0614600,Os04g0178300,Os10g0419400,Os04g0559400,Os03g0617900,Os12g0623900,Os12g0235800,Os12g0448900,Os02g0218700,Os02g0783625,Os06g0133900,Os06g0225800,Os02g0440000,Os08g0484500,Os03g0152400,Os12g0409000,Os03g0279400,Os08g0556200,Os03g0389700,Os09g0539800,Os07g0622200,Os12g0559200,Os03g0700400,Os04g0682300,Os04g0650800,Os03g0291500,Os06g0561000,Os12g0290150,Os03g0643300,Os08g0540…	35	Os01g0874900,Os04g0662700,Os04g0448900,Os02g0704000,Os06g0655100,Os01g0238500,Os03g0223400,Os07g0658400,Os04g0659100,Os04g0669900,Os01g0978100,Os03g0187300,Os05g0304600,Os03g0850400,Os10g0419500,Os03g0431200,Os01g0150000,Os10g0330000,Os06g0143400,Os09g0294000,Os05g0533500,Os01g0101200,Os01g0678500,Os03g0118600,Os06g0564500,Os11g0216900,Os03g0738400,Os05g0555600,Os05g0429000,Os06g0699700,Os10g0503…
GO:0009765	photosynthesis, light harvesting	biological_process	7.6911e-18	1.2358e-15	22	2858	25	23437	0		22	Os02g0197600,Os07g0558400,Os04g0459900,Os01g0720500,Os02g0764500,Os06g0669400,Os06g0705100,Os05g0401100,Os04g0457000,Os06g0320500,Os08g0435900,Os03g0333400,Os07g0562700,Os11g0242800,Os09g0346500,Os06g0725900,Os09g0296800,Os03g0592500,Os01g0600900,Os05g0568900,Os07g0577600,Os07g0171100
GO:0005575	cellular_component	cellular_component	2.2634e-17	3.5731e-15	2216	2858	16686	23437	1167	Os01g0597600,Os12g0600400,Os04g0346100,Os07g0542600,Os07g0662500,Os04g0462500,Os12g0630200,Os10g0457000,Os02g0229000,Os03g0807800,Os06g0662200,Os07g0550500,Os09g0447300,Os01g0570700,Os01g0963000,Os11g0199200,Os05g0423500,Os04g0506800,Os03g0200500,Os07g0295800,Os03g0279400,Os01g0830700,Os06g0250600,Os10g0405600,Os01g0203400,Os11g0655900,Os06g0707100,Os01g0688200,Os10g0493600,Os08g0117200,Os03g0236…	1049	Os03g0147400,Os12g0199500,Os07g0662900,Os02g0741500,Os03g0711100,Os12g0615400,Os10g0503200,Os03g0787300,Os11g0153700,Os01g0919800,Os03g0146500,Os07g0588200,Os06g0696600,Os03g0356700,Os09g0279400,Os10g0561300,Os02g0179100,Os03g0251500,Os08g0242700,Os03g0197000,Os11g0120100,Os03g0232400,Os02g0189000,Os02g0750100,Os02g0533000,Os01g0574600,Os07g0412100,Os11g0543500,Os12g0233300,Os03g0284600,Os04g0544…
GO:0009628	response to abiotic stimulus	biological_process	2.5608e-17	3.9728e-15	164	2858	688	23437	43	Os01g0266000,Os06g0727200,Os09g0514400,Os07g0666900,Os04g0647800,Os02g0115900,Os03g0648400,Os12g0168400,Os02g0718900,Os10g0572300,Os12g0244100,Os03g0285800,Os01g0194300,Os07g0529600,Os01g0566100,Os03g0356414,Os03g0109600,Os01g0884300,Os08g0359500,Os03g0643300,Os02g0327000,Os12g0209200,Os01g0752200,Os01g0178000,Os04g0543900,Os03g0815100,Os04g0290800,Os06g0716700,Os06g0172800,Os01g0187900,Os05g0530…	121	Os06g0646000,Os02g0606200,Os08g0566600,Os06g0655500,Os08g0524100,Os03g0426900,Os08g0440900,Os02g0758000,Os11g0184900,Os10g0419300,Os07g0517100,Os03g0129300,Os02g0259600,Os06g0694800,Os04g0448900,Os03g0230500,Os02g0629200,Os03g0356700,Os07g0635900,Os11g0216300,Os01g0585300,Os03g0218500,Os07g0171100,Os10g0563600,Os08g0242700,Os04g0659100,Os02g0766700,Os06g0498400,Os05g0303000,Os07g0562700,Os03g0787…
GO:1990904	ribonucleoprotein complex	cellular_component	2.6495e-17	4.0407e-15	151	2858	659	23437	142	Os08g0558000,Os02g0717800,Os07g0674200,Os10g0500500,Os04g0620700,Os04g0598200,Os11g0153800,Os07g0203300,Os07g0222300,Os12g0508300,Os02g0162500,Os03g0200500,Os04g0502300,Os02g0321900,Os02g0175600,Os08g0559200,Os02g0755400,Os01g0100700,Os04g0497600,Os02g0814700,Os11g0151600,Os07g0546700,Os08g0505300,Os05g0477300,Os03g0402400,Os08g0530200,Os12g0567700,Os09g0258600,Os05g0541900,Os04g0376000,Os08g0117…	9	Os07g0158300,Os03g0196800,Os11g0153600,Os11g0153700,Os03g0265600,Os05g0388500,Os03g0121800,Os02g0285800,Os09g0491756
GO:0044237	cellular metabolic process	biological_process	3.8715e-17	5.806e-15	1436	2858	10029	23437	816	Os07g0191700,Os11g0256000,Os06g0216800,Os03g0835400,Os01g0124100,Os03g0139100,Os07g0616600,Os02g0134400,Os11g0490900,Os02g0127700,Os08g0434300,Os12g0556200,Os02g0436400,Os11g0701500,Os05g0301500,Os10g0517500,Os05g0557000,Os03g0699200,Os06g0181566,Os03g0254800,Os04g0685100,Os03g0809300,Os09g0478500,Os02g0121000,Os02g0644000,Os12g0586100,Os12g0555200,Os04g0671100,Os01g0178000,Os04g0543900,Os04g0655…	620	Os06g0245800,Os12g0641400,Os03g0169100,Os11g0191400,Os06g0669400,Os05g0427200,Os11g0208900,Os05g0589700,Os01g0906000,Os06g0694500,Os09g0346500,Os05g0200500,Os07g0628700,Os03g0163300,Os12g0271700,Os03g0278900,Os10g0503500,Os01g0894700,Os01g0237100,Os07g0152900,Os02g0794400,Os03g0125600,Os01g0524500,Os03g0182400,Os03g0190100,Os05g0102800,Os01g0358300,Os06g0108900,Os04g0403200,Os05g0460600,Os07g0565…
GO:0022627	cytosolic small ribosomal subunit	cellular_component	4.9402e-17	7.2872e-15	40	2858	87	23437	40	Os03g0798600,Os11g0634500,Os03g0577000,Os03g0818400,Os01g0686800,Os01g0100700,Os10g0170200,Os08g0117200,Os07g0150200,Os03g0182600,Os04g0349500,Os08g0117300,Os03g0402400,Os05g0477300,Os03g0807800,Os05g0346300,Os11g0153800,Os12g0508300,Os03g0200500,Os12g0124200,Os02g0162500,Os02g0489400,Os11g0127900,Os03g0424500,Os07g0616600,Os03g0297300,Os10g0411700,Os04g0502300,Os03g0345200,Os08g0559200,Os01g0834…	0
GO:0009987	cellular process	biological_process	1.0534e-16	1.5288e-14	1862	2858	13558	23437	1021	Os05g0427400,Os01g0159800,Os05g0541900,Os03g0387100,Os10g0142100,Os02g0115900,Os01g0127300,Os02g0694201,Os05g0102900,Os09g0375000,Os07g0665200,Os01g0615100,Os11g0151600,Os01g0266000,Os04g0179100,Os08g0331900,Os02g0321900,Os11g0550800,Os06g0731800,Os03g0208500,Os04g0182800,Os03g0152400,Os12g0508300,Os04g0432500,Os11g0516000,Os03g0833700,Os08g0357300,Os08g0519700,Os01g0928800,Os09g0243200,Os05g0129…	841	Os07g0148900,Os06g0608700,Os01g0294700,Os01g0850550,Os03g0811100,Os01g0970700,Os08g0109400,Os03g0712700,Os05g0557400,Os01g0871200,Os10g0419500,Os02g0595700,Os02g0678200,Os01g0895100,Os08g0541400,Os07g0558300,Os03g0197100,Os02g0121300,Os10g0573700,Os03g0413000,Os06g0345200,Os01g0602800,Os02g0816600,Os06g0655100,Os03g0387900,Os03g0223400,Os07g0630800,Os12g0105300,Os10g0530500,Os12g0515400,Os03g0134…
GO:0009522	photosystem I	cellular_component	2.5286e-16	3.6115e-14	23	2858	32	23437	1	Novel00529	22	Os08g0435900,Os06g0320500,Os03g0778100,Os09g0481200,Os04g0457000,Os08g0560900,Os02g0764500,Os01g0720500,Os02g0197600,Os12g0420400,Os07g0558400,Os07g0435300,Os07g0148900,Os05g0560000,Os07g0577600,Os09g0296800,Os12g0189400,Os03g0592500,Os01g0600900,Os07g0562700,Os11g0242800,Os09g0346500
GO:0043231	intracellular membrane-bounded organelle	cellular_component	3.8055e-16	5.3503e-14	1171	2858	7966	23437	542	Os12g0610600,Os03g0831500,Os09g0541700,Os04g0119400,Os08g0117200,Os01g0688200,Os02g0704800,Os11g0655900,Os12g0561000,Os11g0605500,Os04g0506800,Os11g0199200,Novel00811,Os02g0682500,Os01g0830700,Os03g0279400,Os10g0389000,Os02g0610600,Os10g0457000,Os12g0244100,Os01g0149600,Os04g0462500,Os10g0564800,Os06g0662200,Os02g0232400,Os12g0605800,Os07g0110200,Os03g0125300,Os03g0136900,Os01g0960500,Os08g053540…	629	Os07g0412100,Os01g0574600,Os02g0533000,Os08g0440900,Os07g0243150,Os03g0284600,Os12g0233300,Os04g0544100,Os03g0129300,Os09g0279400,Os01g0332800,Os03g0230500,Os04g0448900,Os01g0190000,Os08g0242700,Os03g0251500,Os07g0562700,Os05g0170950,Os10g0503200,Os03g0146500,Os01g0188200,Os01g0919800,Os10g0492300,Os10g0556200,Os02g0741500,Os07g0133700,Os12g0190200,Os12g0615400,Os07g0150100,Os03g0857400,Os03g0278…
GO:0043227	membrane-bounded organelle	cellular_component	1.7679e-15	2.4473e-13	1194	2858	8180	23437	555	Os05g0499500,Os08g0187800,Os03g0389700,Os09g0451500,Os03g0643300,Os06g0127000,Os10g0457600,Os05g0104800,Os07g0617000,Os05g0287800,Os12g0481100,Os05g0494100,Os10g0543500,Os05g0160200,Os08g0484500,Os07g0608700,Os08g0486200,Os08g0559400,Os02g0661900,Os08g0139000,Os05g0530400,Os03g0829000,Os06g0335500,Os10g0392400,Os01g0134700,Os01g0279300,Os10g0393100,Os07g0181000,Os01g0802100,Os10g0183900,Os05g0343…	639	Os01g0221600,Os08g0128200,Os04g0671900,Os01g0842200,Os01g0919400,Os05g0161500,Os03g0786100,Os01g0911300,Os02g0704000,Os05g0517500,Os09g0434500,Os02g0564400,Os03g0271100,Os01g0231500,Os07g0658400,Os04g0304200,Os02g0206700,Os02g0610700,Os04g0493100,Os02g0602400,Os05g0560000,Os03g0293100,Os09g0564000,Os03g0131200,Os02g0125700,Os05g0390100,Os08g0428900,Os10g0545200,Os01g0166800,Os04g0450100,Os08g0163…
GO:0005975	carbohydrate metabolic process	biological_process	2.0219e-15	2.7565e-13	209	2858	977	23437	109	Os06g0356800,Os03g0672300,Os03g0255500,Os06g0172800,Os09g0439400,Os01g0311800,Os01g0649100,Os10g0370500,Os10g0416100,Os04g0682300,Os05g0539400,Os03g0320100,Os05g0375400,Os06g0335975,Os07g0538000,Os05g0399300,Os12g0632700,Os01g0947000,Os09g0255000,Os07g0529000,Os06g0111500,Os04g0458600,Os02g0763200,Os01g0940700,Os11g0547000,Os08g0434300,Os04g0458300,Os02g0661100,Os11g0131900,Os11g0701500,Os10g0167…	100	Os01g0937100,Os09g0533900,Os03g0719300,Os05g0365600,Os05g0518600,Os09g0469400,Os08g0327100,Os06g0476200,Os09g0553200,Os10g0571200,Os01g0851700,Os08g0562100,Os10g0103800,Os05g0116100,Os01g0866400,Os02g0714200,Os03g0808100,Os01g0101700,Os11g0683500,Os03g0267300,Os05g0496200,Os01g0940100,Os01g0236800,Os11g0171300,Os04g0432400,Os01g0919400,Os03g0837100,Os04g0602400,Os01g0897600,Os02g0143100,Os02g0169…
GO:1901607	alpha-amino acid biosynthetic process	biological_process	4.3691e-15	5.8677e-13	58	2858	157	23437	36	Os02g0783625,Os03g0815200,Os02g0436400,Os03g0279400,Os03g0264400,Os02g0440000,Os08g0135900,Os12g0409000,Os03g0305500,Os10g0419400,Os08g0342400,Os03g0617900,Os07g0182100,Os08g0447000,Os04g0406600,Os08g0320400,Os12g0623900,Os12g0235800,Os12g0138900,Os11g0256050,Os04g0463500,Os09g0255400,Os01g0570700,Os11g0142500,Os06g0564700,Os03g0157900,Os12g0624000,Os02g0704800,Os03g0126000,Os03g0713000,Os02g0266…	22	Os03g0118600,Os06g0564500,Os04g0659100,Os07g0658400,Os04g0669900,Os03g0738400,Os01g0978100,Os11g0216900,Os06g0655100,Os05g0533500,Os09g0294000,Os01g0874900,Os01g0101200,Os03g0223400,Os03g0431200,Os12g0607000,Os03g0134300,Os05g0429000,Os05g0555600,Os03g0850400,Os03g0133900,Os10g0419500
GO:1901700	response to oxygen-containing compound	biological_process	6.2575e-15	8.2801e-13	134	2858	556	23437	61	Os05g0516900,Os12g0555300,Os07g0161600,Os03g0180900,Os08g0519700,Os03g0759500,Os03g0300400,Os09g0417800,Os02g0689900,Os08g0342300,Os09g0514400,Os06g0727200,Os01g0884300,Os04g0376500,Os03g0356414,Os01g0960500,Os04g0434800,Os05g0585500,Os01g0194300,Os09g0417600,Os03g0189400,Os02g0551100,Os03g0285800,Os01g0826400,Os12g0409000,Os01g0187900,Os12g0448900,Os03g0815100,Os02g0637700,Os02g0606800,Os06g0716…	73	Os02g0766700,Os07g0694700,Os08g0242700,Os10g0554200,Os11g0216300,Os07g0635900,Os03g0218500,Os02g0629200,Os04g0448900,Os12g0438600,Os04g0602100,Os11g0595200,Os03g0129300,Os11g0148500,Os07g0517100,Os04g0653000,Os08g0524100,Os11g0216900,Os09g0394900,Os01g0639900,Os10g0539600,Os01g0536000,Os02g0553200,Os10g0485300,Os01g0798500,Os03g0219200,Os03g0758100,Os05g0429000,Os03g0232600,Os03g0131200,Os02g0714…
GO:0015935	small ribosomal subunit	cellular_component	7.5566e-15	9.8543e-13	44	2858	117	23437	43	Os11g0127900,Os10g0500500,Os10g0411700,Os03g0297300,Os07g0202900,Os07g0616600,Os03g0424500,Os11g0153800,Os02g0489400,Os02g0162500,Os12g0124200,Os03g0200500,Os12g0508300,Os04g0346100,Os02g0534800,Os06g0134000,Os07g0229900,Os11g0482000,Os04g0413600,Os03g0794700,Os04g0502300,Os03g0297100,Os12g0406200,Os02g0287000,Os01g0834600,Os08g0559200,Os03g0345200,Os01g0686800,Os01g0100700,Os11g0634500,Os03g0798…	1	Os03g0196800
GO:0032787	monocarboxylic acid metabolic process	biological_process	3.6684e-14	4.7155e-12	105	2858	399	23437	68	Os12g0556200,Os08g0459600,Os01g0722700,Os10g0167300,Os02g0654100,Os06g0354500,Os07g0603600,Os08g0327400,Os02g0273100,Os06g0111500,Os03g0835400,Os04g0623500,Os04g0518400,Os08g0508800,Os03g0738600,Os04g0379900,Os12g0616900,Os06g0486900,Os02g0274100,Os01g0134700,Os02g0112900,Os02g0525900,Os01g0802100,Os05g0187100,Os05g0529200,Os07g0181000,Os01g0375200,Os05g0524400,Os08g0225000,Os01g0796400,Os02g0626…	37	Os04g0650700,Os06g0326400,Os04g0486600,Os01g0678500,Os09g0535000,Os06g0256500,Os02g0194700,Os02g0499000,Os06g0136600,Os10g0503500,Os04g0379700,Os07g0152900,Os06g0594100,Os12g0169600,Os01g0919900,Os02g0714200,Os01g0101700,Os10g0571200,Os07g0168000,Os01g0106900,Os04g0448900,Os02g0704000,Os10g0330000,Os11g0148500,Os01g0742500,Os06g0143400,Os06g0712300,Os06g0608700,Os01g0150000,Os03g0786100,Os03g0731…
GO:0071704	organic substance metabolic process	biological_process	5.8244e-14	7.3815e-12	1475	2858	10474	23437	853	Os02g0147300,Os08g0540100,Os12g0555000,Os09g0485900,Os01g0140500,Os08g0203201,Os12g0170600,Os03g0390000,Os08g0477100,Os05g0537100,Os04g0226800,Os07g0538000,Os06g0335975,Os04g0576500,Os01g0742400,Os05g0405000,Os03g0189600,Os10g0550900,Os08g0435800,Os04g0614600,Os02g0527600,Os04g0501000,Os11g0220800,Os12g0448900,Novel00307,Os01g0654100,Os11g0117400,Os06g0612200,Os03g0225700,Os04g0102700,Os03g031360…	622	Os01g0695300,Os01g0940100,Os02g0622100,Os12g0188700,Os12g0583300,Os05g0458100,Os11g0523800,Os01g0600900,Os02g0615800,Os10g0203000,Os05g0165900,Os02g0761700,Os10g0567400,Os09g0533900,Os01g0874900,Os06g0476200,Os03g0121800,Os02g0651300,Os06g0729000,Os01g0955000,Os09g0114500,Os03g0315800,Os07g0693000,Os03g0133900,Os04g0493000,Os10g0181200,Os05g0519700,Os01g0559600,Os12g0594300,Os05g0103200,Os01g0870…
GO:0009521	photosystem	cellular_component	1.2764e-13	1.5952e-11	36	2858	92	23437	1	Novel00529	35	Os03g0592500,Os07g0562700,Os11g0242800,Os09g0346500,Os05g0560000,Os07g0435300,Os08g0560900,Os02g0197600,Os12g0190200,Os01g0805300,Os01g0938100,Os03g0778100,Os09g0481200,Os08g0512500,Os09g0296800,Os01g0773700,Os12g0189400,Os01g0600900,Os05g0508900,Os03g0343900,Os07g0148900,Os07g0577600,Os02g0764500,Os01g0720500,Os12g0420400,Os01g0501800,Os07g0558400,Os08g0435900,Os08g0200300,Os06g0320500,Os01g0869…
GO:0009058	biosynthetic process	biological_process	1.4622e-13	1.8023e-11	701	2858	4551	23437	430	Os12g0170600,Os07g0150200,Os03g0390000,Os05g0537100,Os03g0291500,Os09g0485900,Os01g0140500,Os08g0540100,Os04g0610800,Os04g0473400,Os11g0220800,Os12g0448900,Os08g0295300,Os04g0501000,Os04g0413600,Os01g0654100,Os06g0701100,Os04g0614600,Os03g0815100,Os02g0503400,Os10g0465800,Os01g0109750,Os02g0821200,Os01g0143800,Os01g0527700,Os08g0438600,Os02g0112900,Os12g0613700,Os11g0151300,Os03g0174500,Os02g0525…	271	Os11g0523800,Os07g0583200,Os02g0802700,Os01g0695300,Os05g0304600,Os07g0691200,Os12g0441600,Os02g0651300,Os08g0508700,Os06g0729000,Os01g0693400,Os10g0567400,Os01g0874900,Os07g0474600,Os09g0114500,Os03g0315800,Os03g0133900,Os04g0493000,Os12g0291100,Os01g0498200,Os07g0437500,Os12g0636200,Os10g0562100,Os07g0167100,Os09g0294000,Os02g0595100,Os03g0803900,Os08g0506700,Os03g0811100,Os08g0109400,Os03g0712…
GO:0016491	oxidoreductase activity	molecular_function	1.7867e-13	2.1725e-11	324	2858	1826	23437	176	Os04g0179200,Os07g0187200,Os07g0147900,Os01g0954000,Os01g0649100,Os12g0559200,Os03g0856000,Os08g0509100,Os03g0235000,Os08g0384000,Os06g0677400,Os02g0639900,Os02g0637700,Os10g0513900,Os04g0651000,Os04g0543900,Os03g0617900,Os05g0163700,Os02g0218700,Os04g0688600,Os02g0783625,Os09g0327300,Os03g0184550,Os07g0664600,Os04g0527700,Os04g0490100,Os08g0507100,Os02g0168100,Os05g0529700,Os10g0113900,Os06g0623…	148	Os01g0227800,Os12g0640600,Os08g0101700,Os04g0668800,Os02g0815500,Novel01367,Os02g0192700,Os07g0204900,Os02g0707100,Os07g0556200,Os10g0546600,Os05g0116100,Os10g0503500,Os07g0152900,Os04g0379700,Os08g0547900,Os07g0657900,Os05g0503300,Os03g0784000,Os05g0150800,Os03g0841900,Os09g0548400,Os11g0140700,Os12g0106000,Os08g0323400,Os06g0254300,Os03g0163300,Os02g0328300,Os08g0468100,Os03g0773800,Os12g027470…
GO:1901576	organic substance biosynthetic process	biological_process	4.9324e-13	5.9175e-11	676	2858	4392	23437	413	Os07g0681000,Os08g0135900,Os02g0146600,Os02g0123600,Os03g0297100,Os03g0111100,Os01g0328400,Os03g0297300,Os02g0654700,Os03g0424500,Os11g0117500,Os03g0408300,Os08g0327400,Os07g0134400,Os07g0182100,Os04g0406600,Os08g0447000,Os01g0194300,Os03g0178000,Os02g0274100,Os07g0683200,Os05g0349200,Os07g0225300,Os08g0225000,Os05g0243300,Os04g0675500,Os03g0699300,Os03g0818400,Os07g0209000,Os03g0713000,Os04g0610…	263	Os11g0216900,Os07g0208500,Os05g0516300,Os02g0817900,Os06g0564500,Os05g0387200,Os04g0649100,Novel01651,Os06g0160700,Os10g0103700,Os03g0782500,Os06g0256500,Os01g0279100,Os05g0121600,Novel00832,Os10g0464400,Os06g0702600,Os07g0182400,Os06g0699700,Os01g0631200,Os01g0633000,Os04g0422000,Os03g0563300,Os03g0283600,Os08g0345800,Os08g0187500,Os11g0216300,Os05g0575300,Os05g0481000,Os02g0259600,Os04g0403500,…
GO:0016054	organic acid catabolic process	biological_process	6.8266e-13	7.9774e-11	46	2858	121	23437	36	Os12g0409000,Os01g0110400,Os12g0448900,Os02g0654100,Os06g0354500,Os06g0111500,Os04g0543900,Os01g0178000,Os11g0605500,Os03g0835400,Os10g0550900,Os05g0392700,Os12g0183100,Os10g0457600,Os04g0518400,Os12g0605800,Os07g0188800,Os06g0486900,Os02g0626400,Os05g0427400,Os03g0794500,Os02g0274100,Os03g0236200,Os01g0752200,Os05g0529200,Os01g0269000,Os06g0677400,Os07g0170100,Os10g0552900,Os03g0643300,Os06g0486…	10	Os03g0738400,Os10g0516100,Os04g0650700,Os06g0611900,Os08g0465800,Os01g0874900,Os01g0711400,Os06g0594100,Os04g0623800,Os05g0429000
GO:0046395	carboxylic acid catabolic process	biological_process	6.8266e-13	7.9774e-11	46	2858	121	23437	36	Os02g0626100,Os02g0168100,Os05g0125500,Os08g0424200,Os03g0713000,Os07g0170100,Os06g0486800,Os03g0643300,Os10g0552900,Os03g0236200,Os02g0274100,Os03g0794500,Os05g0427400,Os02g0626400,Os06g0677400,Os01g0269000,Os01g0752200,Os05g0529200,Os07g0188800,Os12g0605800,Os04g0518400,Os10g0457600,Os05g0392700,Os12g0183100,Os06g0486900,Os01g0178000,Os04g0543900,Os06g0111500,Os10g0550900,Os03g0835400,Os11g0605…	10	Os04g0623800,Os05g0429000,Os06g0594100,Os01g0711400,Os01g0874900,Os08g0465800,Os06g0611900,Os04g0650700,Os10g0516100,Os03g0738400
GO:0043648	dicarboxylic acid metabolic process	biological_process	7.9454e-13	9.1657e-11	38	2858	89	23437	24	Os07g0577700,Os08g0434300,Os08g0484500,Os01g0760600,Os02g0440000,Os12g0409000,Os02g0436400,Os03g0337900,Os04g0543900,Os01g0764400,Os10g0550900,Os03g0794500,Os03g0236200,Os12g0534000,Os12g0632700,Os08g0556200,Os03g0389700,Os07g0622200,Os01g0649100,Os01g0375200,Os12g0290150,Os03g0254800,Os04g0610800,Os03g0643300	14	Os08g0562100,Os07g0658400,Os05g0574400,Os03g0118600,Os03g0738400,Os01g0874900,Os08g0465800,Os01g0238500,Os07g0630800,Os05g0555600,Os05g0429000,Os03g0773800,Os10g0503500,Os03g0850400
GO:0044249	cellular biosynthetic process	biological_process	9.7544e-13	1.111e-10	660	2858	4292	23437	407	Os03g0699300,Os03g0818400,Os04g0675500,Os03g0713000,Os07g0209000,Os08g0225000,Os07g0225300,Os09g0547500,Os05g0243300,Os02g0274100,Os05g0349200,Os07g0683200,Os01g0194300,Os03g0178000,Os04g0406600,Os08g0447000,Os07g0134400,Os08g0327400,Os07g0182100,Os02g0654700,Os03g0424500,Os03g0297300,Os11g0117500,Os03g0408300,Os03g0111100,Os02g0123600,Os03g0297100,Os01g0328400,Os08g0135900,Os07g0681000,Os02g0146…	253	Os06g0699700,Os01g0631200,Os01g0633000,Os07g0182400,Os10g0464400,Os05g0121600,Novel00832,Os06g0702600,Os03g0782500,Os10g0103700,Os01g0279100,Os06g0160700,Os05g0516300,Os02g0817900,Os04g0649100,Os05g0387200,Os06g0564500,Os11g0216900,Os07g0208500,Os08g0468100,Os11g0425300,Os04g0403500,Os04g0541700,Novel00558,Os10g0419300,Os02g0259600,Os05g0575300,Os05g0481000,Os11g0216300,Os03g0283600,Os08g0187500,…
GO:0009768	photosynthesis, light harvesting in photosystem I	biological_process	1.2241e-12	1.3768e-10	14	2858	15	23437	0		14	Os11g0242800,Os07g0562700,Os02g0197600,Os09g0346500,Os07g0558400,Os02g0764500,Os09g0296800,Os01g0720500,Os03g0592500,Os01g0600900,Os04g0457000,Os08g0435900,Os06g0320500,Os07g0577600
GO:0042221	response to chemical	biological_process	1.4473e-12	1.6078e-10	236	2858	1253	23437	109	Os02g0621300,Os02g0713400,Os01g0192000,Os08g0203100,Os11g0210300,Os08g0459600,Os08g0135400,Os03g0440900,Os06g0111500,Os10g0109600,Os01g0311500,Os01g0134700,Os03g0172000,Os09g0545300,Os04g0688300,Os07g0181000,Os12g0613700,Os03g0805400,Os09g0363600,Os12g0236500,Os07g0677500,Os12g0586100,Os01g0504500,Os05g0261700,Os07g0246200,Os03g0437200,Os10g0517500,Os03g0218400,Os07g0519600,Os07g0150700,Os06g0335…	127	Os07g0448800,Os03g0157400,Os04g0559700,Os02g0666200,Os12g0106000,Os08g0203300,Os03g0163300,Os03g0738400,Os02g0729400,Os01g0893400,Os10g0562100,Os10g0509401,Os12g0292900,Os06g0253100,Os05g0460000,Os06g0326400,Os03g0297600,Os01g0212400,Os02g0575500,Os08g0549100,Os07g0657900,Os01g0135900,Os06g0601000,Os04g0605500,Os02g0669100,Os08g0144000,Os03g0315800,Os09g0114500,Os03g0844900,Os09g0250700,Os02g0141…
GO:0002181	cytoplasmic translation	biological_process	7.2476e-12	7.9529e-10	34	2858	82	23437	34	Os02g0717800,Os07g0674200,Os05g0227700,Os07g0616600,Os07g0222300,Os02g0591700,Os04g0103200,Os06g0701100,Os02g0146600,Os07g0681000,Os04g0376500,Os05g0274900,Os08g0116500,Os02g0103700,Os04g0473400,Os12g0150100,Os09g0485900,Os01g0140500,Os03g0598800,Os08g0505300,Os03g0402400,Os08g0530200,Os05g0459900,Os05g0104800,Os01g0304000,Os02g0785800,Os12g0567700,Os01g0229100,Os03g0182700,Os11g0151300,Os09g0258…	0
GO:0016616	oxidoreductase activity, acting on the CH-OH group of donors, NAD or NADP as acceptor	molecular_function	1.5939e-11	1.7279e-09	62	2858	207	23437	37	Os04g0623500,Os03g0189600,Os08g0342400,Os06g0111500,Os08g0447000,Os10g0113100,Os01g0227100,Os09g0400400,Os09g0492700,Os10g0114300,Os02g0637700,Os08g0434300,Os01g0654500,Os04g0630800,Os06g0652400,Os03g0780500,Os11g0210300,Os09g0127300,Os01g0649100,Os02g0600400,Os01g0796400,Os03g0189400,Os06g0486800,Os03g0184550,Os04g0650800,Os04g0179200,Os01g0375200,Os09g0399800,Os01g0723400,Os06g0677400,Os02g0274…	25	Os09g0419200,Os06g0655100,Os09g0294000,Os07g0630800,Novel01651,Os01g0106900,Os04g0630400,Os11g0210600,Os03g0228200,Os09g0491820,Os05g0574400,Os08g0562100,Os07g0601000,Os10g0430200,Os01g0528800,Os01g0574600,Os02g0562700,Os07g0152900,Os02g0101500,Os03g0773800,Os10g0503500,Os03g0786100,Os01g0228600,Os08g0183900,Os02g0815500
GO:0030170	pyridoxal phosphate binding	molecular_function	4.6128e-11	4.8831e-09	41	2858	110	23437	27	Os01g0736400,Os12g0409000,Os02g0306401,Os01g0760600,Os08g0532200,Os03g0171900,Os07g0461900,Os11g0516000,Os04g0614600,Os01g0178000,Os11g0644800,Os04g0578000,Os10g0390500,Os01g0928800,Os06g0548000,Os10g0189600,Os03g0236200,Os08g0140300,Os02g0112900,Os06g0564700,Os03g0713000,Os10g0517500,Os06g0632200,Os02g0806900,Os01g0100900,Os03g0643300,Os02g0541325	14	Os06g0564500,Os01g0851700,Os06g0345200,Os01g0978100,Os03g0738400,Os07g0437500,Os01g0238500,Os08g0465800,Os01g0874900,Os06g0611900,Os03g0758100,Os01g0711400,Os05g0429000,Os07g0108300
GO:0070279	vitamin B6 binding	molecular_function	4.6128e-11	4.8831e-09	41	2858	110	23437	27	Os01g0178000,Os04g0614600,Os11g0516000,Os01g0928800,Os10g0390500,Os04g0578000,Os11g0644800,Os01g0736400,Os01g0760600,Os08g0532200,Os03g0171900,Os07g0461900,Os02g0306401,Os12g0409000,Os02g0806900,Os01g0100900,Os06g0632200,Os10g0517500,Os03g0713000,Os02g0541325,Os03g0643300,Os08g0140300,Os02g0112900,Os03g0236200,Os10g0189600,Os06g0548000,Os06g0564700	14	Os01g0874900,Os08g0465800,Os01g0238500,Os06g0611900,Os01g0851700,Os06g0564500,Os07g0437500,Os03g0738400,Os01g0978100,Os06g0345200,Os07g0108300,Os05g0429000,Os01g0711400,Os03g0758100
GO:0018298	protein-chromophore linkage	biological_process	5.5083e-11	5.7633e-09	16	2858	22	23437	1	Os11g0547000	15	Os04g0457000,Os08g0435900,Os06g0320500,Os02g0197600,Os07g0558400,Os02g0764500,Os01g0720500,Os11g0102200,Os07g0577600,Os07g0562700,Os11g0242800,Os09g0346500,Os03g0592500,Os09g0296800,Os01g0600900
GO:0019637	organophosphate metabolic process	biological_process	1.6191e-10	1.6604e-08	122	2858	562	23437	55	Os09g0375000,Os04g0647800,Os10g0405600,Os12g0290150,Os04g0119400,Os05g0402700,Os02g0600400,Os03g0831500,Os01g0654100,Os06g0617800,Os04g0117100,Os05g0438600,Os12g0236400,Os01g0951200,Os02g0606800,Os08g0104700,Os03g0130400,Os12g0131100,Os03g0672300,Os09g0517700,Os12g0616900,Os01g0570700,Os01g0951400,Os06g0207000,Os02g0525900,Os03g0174500,Os05g0187100,Os01g0802100,Os08g0154300,Os07g0181000,Os05g0349…	67	Os11g0148500,Os12g0233300,Os02g0169900,Os06g0204400,Os01g0742500,Os03g0736600,Os08g0288200,Os05g0161500,Os08g0109300,Os06g0608700,Os06g0712300,Os07g0513000,Os03g0731900,Os11g0171300,Os03g0294200,Os01g0940100,Os05g0496200,Os02g0750100,Os08g0524100,Os08g0457600,Os06g0133800,Os03g0267300,Os07g0176900,Os01g0695300,Os01g0955000,Os02g0699400,Os02g0179100,Os04g0234600,Os07g0558300,Os02g0714200,Os01g0101…
GO:0016168	chlorophyll binding	molecular_function	1.6239e-10	1.6604e-08	14	2858	18	23437	0		14	Os07g0577600,Os06g0320500,Os08g0435900,Os04g0457000,Os01g0600900,Os03g0592500,Os09g0296800,Os02g0764500,Os01g0720500,Os07g0558400,Os09g0346500,Os07g0562700,Os11g0242800,Os02g0197600
GO:1901135	carbohydrate derivative metabolic process	biological_process	2.1834e-10	2.2074e-08	128	2858	603	23437	75	Os07g0577700,Os03g0586300,Os06g0652400,Os03g0780500,Os06g0726200,Os07g0134400,Os07g0194800,Os08g0522500,Os08g0326600,Os04g0493400,Os09g0505700,Os06g0207000,Os05g0187100,Os05g0349200,Os06g0112200,Os12g0443600,Os01g0665400,Os09g0567900,Os09g0517700,Os03g0699300,Os04g0675500,Os10g0542900,Os07g0209000,Os03g0760000,Os05g0524400,Os08g0557900,Os01g0951200,Os03g0821800,Os04g0494100,Os10g0140200,Os04g0117…	53	Os05g0516300,Os05g0387200,Os04g0486600,Os05g0408900,Os06g0160700,Os05g0164100,Os10g0464400,Os06g0136600,Os06g0256500,Os07g0168000,Os02g0699400,Os05g0506000,Os02g0179100,Os04g0234600,Os01g0106900,Os06g0608700,Novel00558,Os12g0233300,Os03g0803900,Os11g0148500,Os03g0717700,Os08g0457600,Os07g0176900,Os03g0731900,Os03g0294200,Os02g0750100,Os01g0906000,Os03g0781400,Os03g0340900,Os06g0664200,Os02g059510…
GO:0009266	response to temperature stimulus	biological_process	2.955e-10	2.9544e-08	64	2858	235	23437	21	Os05g0530400,Os12g0244100,Os03g0285800,Os01g0194300,Os07g0529600,Os06g0111500,Os01g0884300,Os08g0359500,Os02g0661100,Os04g0517100,Os02g0621300,Os03g0643300,Os01g0266000,Os06g0727200,Os02g0115900,Os03g0648400,Os06g0716700,Os12g0168400,Os02g0718900,Os04g0543900,Os06g0172800	43	Os04g0379700,Os02g0764500,Os05g0519700,Os03g0787300,Os03g0844900,Os01g0135900,Os04g0605500,Os02g0669100,Os06g0682900,Os01g0798500,Os03g0758100,Os02g0181900,Os08g0500700,Os05g0460000,Os01g0840100,Os10g0189100,Os06g0253100,Os06g0116800,Os01g0893400,Os12g0106000,Os09g0394900,Os04g0649100,Os03g0426900,Os02g0622100,Os05g0496200,Os02g0758000,Os03g0267300,Os02g0804500,Os06g0320500,Os02g0815500,Os02g0259…
GO:0009063	cellular amino acid catabolic process	biological_process	4.126e-10	4.0798e-08	30	2858	72	23437	21	Os03g0643300,Os07g0170100,Os03g0713000,Os10g0550900,Os05g0125500,Os08g0424200,Os04g0543900,Os02g0626100,Os01g0178000,Os02g0168100,Os12g0183100,Os12g0409000,Os04g0518400,Os12g0605800,Os07g0188800,Os01g0269000,Os06g0677400,Os05g0427400,Os02g0626400,Os03g0236200,Os03g0794500	9	Os06g0611900,Os05g0429000,Os08g0465800,Os04g0623800,Os01g0874900,Os03g0738400,Os04g0650700,Os10g0516100,Os01g0711400
GO:0010109	regulation of photosynthesis	biological_process	4.8029e-10	4.6975e-08	17	2858	27	23437	1	Os04g0623500	16	Os05g0480000,Os12g0292900,Os05g0481000,Os01g0501800,Os11g0216300,Os08g0440900,Os06g0669400,Os07g0152900,Os01g0552300,Os03g0786100,Os08g0163400,Os06g0725900,Os01g0303000,Os01g0773700,Os01g0321300,Os05g0508900
GO:0055086	nucleobase-containing small molecule metabolic process	biological_process	5.8506e-10	5.6606e-08	89	2858	378	23437	55	Os02g0606800,Os03g0130400,Os07g0245100,Os04g0618200,Os03g0672300,Os12g0131100,Os01g0654100,Os04g0117100,Os06g0617800,Os08g0557900,Os12g0236400,Os01g0951200,Os10g0405600,Os04g0682300,Os07g0195400,Os12g0290150,Os04g0119400,Os05g0402700,Os03g0831500,Os12g0589100,Os09g0375000,Os08g0326600,Os02g0134400,Os09g0492700,Os01g0865100,Os02g0625500,Os10g0167300,Os01g0722700,Os06g0652400,Os03g0780500,Os07g0577…	34	Os09g0553200,Os08g0118900,Os02g0179100,Os02g0699400,Os02g0714200,Os10g0571200,Os05g0496200,Os01g0940100,Os11g0171300,Os02g0750100,Os08g0457600,Os12g0233300,Os11g0148500,Os03g0717700,Os03g0736600,Os08g0288200,Os01g0742500,Os05g0161500,Os07g0513000,Os08g0109300,Os06g0608700,Os06g0326400,Os11g0191400,Os04g0486600,Os07g0167100,Os03g0340900,Os05g0516300,Os06g0665500,Os03g0278900,Os12g0169600,Os06g0256…
GO:0044238	primary metabolic process	biological_process	6.1462e-10	5.8834e-08	1362	2858	9848	23437	799	Os02g0321900,Os11g0550800,Os08g0357300,Os01g0928800,Os12g0508300,Os11g0516000,Os03g0833700,Os02g0694201,Os06g0573600,Os09g0375000,Os01g0615100,Os05g0427400,Os01g0159800,Os05g0541900,Os03g0387100,Os10g0142100,Os02g0115900,Os04g0430700,Os11g0151600,Os03g0748300,Os08g0331900,Os07g0541400,Os01g0165000,Os04g0103500,Os06g0258900,Os01g0896700,Os03g0586300,Os02g0654100,Os08g0326600,Os02g0218200,Os04g0634…	563	Os07g0558300,Os02g0121300,Os03g0413000,Os06g0345200,Os03g0136200,Os08g0541400,Os03g0223400,Os07g0630800,Os01g0602800,Os02g0816600,Os06g0655100,Os03g0387900,Os01g0970700,Os11g0132600,Os06g0608700,Os01g0871200,Os10g0419500,Os02g0595700,Os08g0109400,Os03g0712700,Os02g0132500,Os01g0278900,Os03g0118600,Os05g0408900,Os07g0212200,Os10g0539600,Os09g0522200,Os01g0678500,Os03g0680800,Os03g0134300,Os09g0296…
GO:0016829	lyase activity	molecular_function	1.0554e-09	9.9963e-08	85	2858	357	23437	57	Os10g0167300,Os06g0258900,Os03g0305500,Os08g0135900,Os03g0264400,Os04g0179700,Os02g0621300,Os03g0136900,Os08g0320400,Os02g0570400,Os02g0654100,Os04g0406600,Os07g0182100,Os08g0559600,Os04g0518400,Os08g0168000,Os05g0529200,Os01g0269000,Os08g0470200,Os07g0218200,Os04g0344100,Os01g0951400,Os08g0140300,Os02g0274100,Os03g0254800,Os08g0225000,Os03g0313600,Os01g0315800,Os01g0375200,Os02g0541325,Os03g0713…	28	Os07g0437500,Os05g0361200,Os12g0291100,Os02g0680600,Os01g0639900,Os01g0717400,Os03g0100200,Os09g0532700,Os12g0291400,Os06g0136600,Novel01058,Os01g0208700,Os12g0169600,Os10g0545200,Os03g0337600,Os12g0292400,Os08g0423600,Os05g0460600,Os01g0238500,Os04g0412500,Os08g0465800,Os03g0348200,Os04g0391900,Os06g0608700,Os12g0274700,Os04g0448600,Os11g0171300,Os02g0204400
GO:0005777	peroxisome	cellular_component	1.2554e-09	1.1645e-07	39	2858	113	23437	26	Os06g0354500,Os09g0492700,Os01g0159400,Os04g0623500,Os11g0605500,Os08g0459600,Os03g0152400,Os05g0163700,Os04g0486950,Os01g0865100,Os05g0313500,Os07g0637200,Os04g0527700,Os09g0459800,Os06g0727200,Os01g0796400,Os03g0265300,Os10g0457600,Os05g0392700,Os07g0529000,Os08g0556550,Os12g0632700,Os03g0310400,Os02g0274100,Os06g0127000,Os05g0529200	13	Os05g0101200,Os09g0567300,Os06g0253100,Os04g0534600,Os02g0707100,Os03g0131200,Os03g0117100,Os07g0152900,Os12g0233300,Os02g0815500,Os08g0549100,Os11g0219000,Os03g0786100
GO:0042579	microbody	cellular_component	1.2554e-09	1.1645e-07	39	2858	113	23437	26	Os07g0529000,Os12g0632700,Os08g0556550,Os10g0457600,Os05g0392700,Os05g0529200,Os03g0310400,Os02g0274100,Os06g0127000,Os04g0527700,Os06g0727200,Os09g0459800,Os01g0796400,Os03g0265300,Os05g0163700,Os01g0865100,Os04g0486950,Os05g0313500,Os08g0459600,Os03g0152400,Os07g0637200,Os09g0492700,Os06g0354500,Os01g0159400,Os11g0605500,Os04g0623500	13	Os08g0549100,Os02g0815500,Os12g0233300,Os11g0219000,Os03g0786100,Os03g0117100,Os07g0152900,Os03g0131200,Os02g0707100,Os04g0534600,Os09g0567300,Os05g0101200,Os06g0253100
GO:0042170	plastid membrane	cellular_component	1.4603e-09	1.3408e-07	40	2858	118	23437	16	Os01g0852200,Os09g0297400,Os03g0271200,Os06g0301100,Os03g0255200,Os02g0208100,Os01g0821700,Os01g0227100,Os08g0344600,Os07g0240300,Os06g0568600,Os01g0729100,Os06g0569500,Os09g0532000,Os11g0158400,Os08g0416900	24	Os12g0615400,Os07g0171100,Os03g0729000,Os06g0729000,Os09g0570400,Os03g0308800,Os07g0188266,Os10g0567400,Os11g0105750,Os02g0608900,Os04g0448900,Os01g0172100,Os12g0105300,Os04g0602400,Os01g0142100,Os01g0742500,Os10g0100300,Os01g0279100,Os03g0684400,Os05g0390100,Os11g0683500,Os01g0279700,Os03g0835100,Os01g0895100
GO:0000302	response to reactive oxygen species	biological_process	1.6809e-09	1.5277e-07	29	2858	73	23437	7	Os08g0459600,Os02g0713400,Os12g0448900,Os04g0434800,Os09g0538600,Os02g0612900,Os06g0727200	22	Os03g0131200,Os02g0553200,Os01g0893400,Os08g0549100,Os10g0485300,Os11g0595200,Os07g0657900,Os07g0694700,Os12g0106000,Os11g0216900,Os01g0390900,Os11g0106700,Os01g0897600,Os03g0219200,Os07g0517100,Os02g0575500,Os09g0250700,Os03g0266900,Os03g0218500,Os06g0253100,Os04g0602100,Os01g0135900
GO:0006979	response to oxidative stress	biological_process	1.8207e-09	1.6383e-07	70	2858	284	23437	31	Os03g0285800,Os10g0109300,Os01g0962700,Os07g0677600,Os01g0963000,Os04g0688300,Os07g0677500,Os07g0188800,Os03g0437200,Os10g0109600,Os04g0688100,Os06g0547400,Os04g0434800,Os06g0659500,Os02g0100100,Os02g0713400,Os08g0459600,Os06g0727200,Os09g0459800,Os02g0612900,Os12g0111800,Os03g0643300,Os02g0240100,Os03g0235000,Os07g0677200,Os09g0538600,Os04g0651000,Os06g0172800,Os12g0448900,Os04g0688600,Os06g0625…	39	Os02g0562700,Os01g0135900,Os02g0276500,Os06g0597900,Os02g0537700,Os09g0250700,Os01g0929100,Os02g0575500,Os03g0219200,Os01g0798500,Os02g0553200,Os10g0485300,Os07g0657900,Os08g0549100,Os05g0148700,Os01g0675100,Os06g0253100,Os01g0378100,Os11g0216900,Os12g0106000,Os01g0893400,Os04g0403500,Os07g0517100,Os02g0192700,Os01g0897600,Os11g0106700,Os01g0294700,Os06g0694800,Os06g0472000,Os11g0167800,Os11g0595…
GO:0010035	response to inorganic substance	biological_process	2.2524e-09	2.0066e-07	71	2858	284	23437	24	Os06g0727200,Os09g0514400,Os02g0689900,Os03g0643300,Os10g0565000,Os08g0519700,Os06g0716700,Os03g0815100,Os01g0187900,Os12g0448900,Os08g0485400,Os03g0171900,Os03g0285800,Os10g0517500,Os03g0218400,Os07g0519600,Os07g0150700,Os12g0236500,Os03g0437200,Os06g0111500,Os03g0356414,Os02g0713400,Os08g0459600,Os01g0884300	47	Os05g0496200,Os02g0823100,Os07g0686500,Os07g0517100,Os09g0541000,Os01g0897600,Os11g0106700,Os11g0167800,Os11g0595200,Os03g0129300,Os12g0438600,Os06g0592500,Os02g0629200,Os04g0448900,Os01g0106900,Os03g0218500,Os11g0216300,Os07g0635900,Os09g0567300,Os10g0554200,Os03g0266900,Os01g0851700,Os04g0659100,Os01g0390900,Os03g0131200,Os02g0766700,Os04g0605500,Os06g0601000,Os02g0669100,Os01g0135900,Os08g0144…
GO:0016853	isomerase activity	molecular_function	2.3803e-09	2.0998e-07	65	2858	249	23437	34	Os10g0155500,Os04g0618200,Os04g0178300,Os04g0432500,Os01g0817700,Os11g0199200,Os09g0501850,Os08g0559400,Os08g0532200,Os09g0323000,Os01g0915800,Os04g0446500,Os09g0451500,Os04g0682300,Os07g0195400,Os03g0733800,Os03g0310400,Os09g0255400,Os06g0216800,Os01g0103600,Os04g0458600,Os01g0764400,Os06g0708500,Os08g0320400,Os09g0505700,Os04g0458300,Os02g0100100,Os04g0102500,Os06g0652400,Os02g0266000,Os12g0405…	31	Os12g0420200,Os07g0565600,Os06g0476200,Os08g0541400,Os02g0121300,Os08g0374800,Os03g0712700,Os04g0352400,Os07g0176900,Os02g0751600,Os11g0302500,Os11g0116300,Os05g0458100,Os02g0760300,Os04g0603000,Os07g0212200,Os07g0133700,Os08g0525600,Os10g0189100,Os03g0169100,Os03g0781400,Os11g0216900,Os01g0555200,Os08g0382400,Os01g0268300,Os01g0581300,Os01g0894700,Os09g0327400,Os06g0256500,Os09g0535000,Os05g0103…
GO:0009523	photosystem II	cellular_component	2.8066e-09	2.4519e-07	27	2858	76	23437	0		27	Os09g0346500,Os11g0242800,Os03g0343900,Os07g0562700,Os01g0600900,Os05g0508900,Os09g0296800,Os01g0773700,Os03g0592500,Os07g0577600,Os01g0805300,Os12g0190200,Os01g0501800,Os07g0558400,Os02g0197600,Os02g0764500,Os01g0720500,Os08g0512500,Os04g0457000,Os07g0141400,Os07g0544800,Os01g0938100,Os08g0435900,Os06g0320500,Os08g0200300,Os01g0869800,Os08g0504500
GO:0031969	chloroplast membrane	cellular_component	3.0634e-09	2.6504e-07	39	2858	116	23437	15	Os01g0852200,Os09g0297400,Os03g0271200,Os06g0301100,Os03g0255200,Os02g0208100,Os01g0821700,Os08g0344600,Os07g0240300,Os06g0568600,Os01g0729100,Os06g0569500,Os09g0532000,Os08g0416900,Os11g0158400	24	Os12g0615400,Os07g0171100,Os03g0729000,Os06g0729000,Os07g0188266,Os09g0570400,Os03g0308800,Os10g0567400,Os11g0105750,Os04g0448900,Os02g0608900,Os01g0172100,Os12g0105300,Os04g0602400,Os01g0142100,Os10g0100300,Os01g0279100,Os01g0742500,Os05g0390100,Os03g0684400,Os01g0279700,Os11g0683500,Os03g0835100,Os01g0895100
GO:1901606	alpha-amino acid catabolic process	biological_process	3.5806e-09	3.0684e-07	28	2858	69	23437	19	Os03g0794500,Os03g0236200,Os05g0427400,Os02g0626400,Os01g0269000,Os06g0677400,Os12g0605800,Os04g0518400,Os07g0188800,Os12g0409000,Os01g0178000,Os02g0168100,Os02g0626100,Os04g0543900,Os08g0424200,Os05g0125500,Os10g0550900,Os03g0713000,Os03g0643300	9	Os01g0711400,Os10g0516100,Os04g0650700,Os03g0738400,Os04g0623800,Os01g0874900,Os08g0465800,Os05g0429000,Os06g0611900
GO:0006090	pyruvate metabolic process	biological_process	4.6721e-09	3.966e-07	35	2858	98	23437	16	Os10g0167300,Os01g0722700,Os06g0105400,Os03g0672300,Os05g0405000,Os09g0375000,Os12g0616900,Os03g0432100,Os07g0181000,Os01g0802100,Os05g0187100,Os10g0405600,Os05g0524400,Os04g0119400,Os08g0120600,Os05g0402700	19	Os01g0101700,Os02g0714200,Os10g0571200,Os07g0168000,Os01g0106900,Os06g0326400,Os04g0486600,Os06g0256500,Os11g0148500,Os09g0535000,Os01g0742500,Os06g0136600,Os06g0608700,Os05g0496200,Os01g0940100,Os11g0171300,Os10g0503500,Os03g0731900,Os12g0169600
GO:0016614	oxidoreductase activity, acting on CH-OH group of donors	molecular_function	5.5669e-09	4.6814e-07	62	2858	237	23437	37	Os03g0184550,Os04g0650800,Os04g0179200,Os01g0375200,Os03g0189400,Os06g0486800,Os02g0600400,Os01g0796400,Os01g0649100,Os10g0113900,Os12g0443600,Os06g0623600,Os06g0486900,Os12g0632700,Os12g0534000,Os02g0274100,Os09g0399800,Os06g0677400,Os01g0723400,Os10g0114300,Os02g0637700,Os10g0113100,Os01g0227100,Os09g0492700,Os09g0400400,Os06g0111500,Os08g0447000,Os04g0623500,Os03g0189600,Os08g0342400,Os11g0210…	25	Os02g0101500,Os03g0773800,Os10g0503500,Os07g0152900,Os02g0562700,Os01g0574600,Os08g0183900,Os02g0815500,Os01g0228600,Os03g0786100,Os01g0106900,Os04g0630400,Os07g0630800,Novel01651,Os09g0294000,Os09g0419200,Os06g0655100,Os10g0430200,Os01g0528800,Os07g0601000,Os05g0574400,Os08g0562100,Os11g0210600,Os03g0228200,Os09g0491820
GO:0009066	aspartate family amino acid metabolic process	biological_process	7.4501e-09	6.207e-07	24	2858	54	23437	15	Os12g0623900,Os03g0291500,Os02g0831800,Os12g0290150,Os01g0178000,Os10g0517500,Os10g0419400,Os08g0342400,Os03g0713000,Os02g0440000,Os01g0760600,Os12g0624000,Os02g0436400,Os03g0815200,Os02g0783625	9	Os03g0850400,Os10g0419500,Os09g0294000,Os01g0101200,Os11g0216900,Os04g0669900,Os12g0607000,Os04g0650700,Os03g0118600
GO:0050896	response to stimulus	biological_process	1.539e-08	1.2704e-06	490	2858	3215	23437	230	Os11g0171500,Os01g0267900,Os11g0592100,Os11g0674400,Os11g0684000,Os01g0508500,Os12g0555500,Os09g0532400,Os01g0629900,Os02g0327000,Os07g0409900,Os07g0597200,Os12g0209200,Os05g0240200,Os04g0484900,Os04g0402100,Os03g0235000,Os10g0468500,Os01g0803200,Os12g0555200,Os01g0178000,Os04g0178300,Os04g0543900,Os04g0651000,Os06g0716700,Os02g0637700,Os01g0958700,Os12g0615300,Os04g0688600,Os06g0172800,Os01g0826…	260	Os03g0267300,Os02g0804500,Os02g0204400,Os05g0230700,Os01g0924000,Os02g0823100,Os01g0897600,Os01g0904700,Os02g0192700,Os07g0686500,Os02g0815500,Os01g0321300,Os11g0167800,Os03g0333400,Os02g0169900,Os01g0524500,Os06g0592500,Os05g0518600,Os01g0182600,Os02g0197600,Os05g0116100,Os03g0251350,Os02g0141100,Os10g0571200,Os01g0851700,Os07g0685700,Os02g0714200,Os03g0311300,Os07g0695100,Os11g0267000,Os02g0633…
GO:0006778	porphyrin-containing compound metabolic process	biological_process	1.5569e-08	1.2735e-06	25	2858	60	23437	7	Os06g0354700,Os01g0227100,Os04g0490100,Os04g0610800,Os01g0527700,Os10g0389200,Os08g0532200	18	Os05g0408900,Os10g0567400,Os01g0631200,Os02g0744900,Os04g0379700,Os11g0216300,Os02g0680600,Os10g0496900,Os03g0323200,Os05g0419000,Os05g0361200,Os03g0337600,Os07g0168000,Os07g0657900,Os01g0279100,Os03g0563300,Os02g0705100,Os03g0811100
GO:0031977	thylakoid lumen	cellular_component	1.6194e-08	1.3127e-06	15	2858	25	23437	0		15	Os01g0102300,Os08g0382400,Os07g0565600,Os05g0401100,Os05g0103200,Os04g0379700,Os11g0595200,Os03g0333400,Os12g0190200,Os01g0805300,Os04g0459900,Os07g0133700,Os05g0568900,Os08g0512500,Os01g0144100
GO:0033013	tetrapyrrole metabolic process	biological_process	2.1783e-08	1.744e-06	26	2858	65	23437	8	Novel00791,Os01g0527700,Os10g0389200,Os08g0532200,Os06g0354700,Os04g0610800,Os04g0490100,Os01g0227100	18	Os05g0419000,Os03g0323200,Os07g0168000,Os03g0337600,Os05g0361200,Os03g0563300,Os03g0811100,Os02g0705100,Os01g0279100,Os07g0657900,Os10g0567400,Os05g0408900,Os01g0631200,Os02g0744900,Os10g0496900,Os02g0680600,Os11g0216300,Os04g0379700
GO:0062197	cellular response to chemical stress	biological_process	2.1902e-08	1.744e-06	23	2858	55	23437	6	Os06g0625500,Os12g0448900,Os04g0434800,Os02g0713400,Os06g0659500,Os09g0538600	17	Os11g0216900,Os01g0390900,Os06g0694800,Os03g0785200,Os02g0553200,Os08g0549100,Os07g0694700,Os07g0657900,Os01g0212400,Os02g0192700,Os01g0897600,Os03g0219200,Os10g0563600,Os09g0250700,Os05g0148700,Os04g0602100,Os01g0675100
GO:0009416	response to light stimulus	biological_process	2.8654e-08	2.2617e-06	66	2858	270	23437	9	Os01g0566100,Os11g0547000,Os03g0285800,Os01g0134700,Os04g0290800,Os01g0178000,Os10g0572300,Os06g0727200,Os12g0209200	57	Os08g0242800,Os04g0435700,Os04g0488600,Os06g0669400,Os08g0249000,Os11g0242800,Os09g0346500,Os03g0592500,Os03g0308800,Os02g0729400,Os07g0558400,Os01g0720500,Os02g0764500,Os04g0493000,Os01g0279700,Os05g0552100,Os04g0457000,Os08g0435900,Os01g0286100,Os03g0782500,Os06g0725900,Os09g0296800,Os10g0406900,Os11g0102200,Os08g0163400,Os02g0554100,Os07g0577600,Os03g0218500,Os02g0197600,Os01g0585300,Os01g0182…
GO:0015994	chlorophyll metabolic process	biological_process	3.3594e-08	2.6285e-06	20	2858	42	23437	4	Os10g0389200,Os08g0532200,Os01g0227100,Os06g0354700	16	Os03g0337600,Os07g0168000,Os05g0419000,Os03g0323200,Os01g0279100,Os07g0657900,Os03g0811100,Os03g0563300,Os02g0705100,Os10g0567400,Os05g0408900,Os04g0379700,Os10g0496900,Os02g0680600,Os11g0216300,Os02g0744900
GO:0009117	nucleotide metabolic process	biological_process	3.4233e-08	2.6554e-06	68	2858	286	23437	38	Os09g0375000,Os12g0290150,Os04g0119400,Os10g0405600,Os03g0831500,Os05g0402700,Os04g0117100,Os06g0617800,Os01g0654100,Os01g0951200,Os12g0236400,Os03g0130400,Os02g0606800,Os03g0672300,Os12g0616900,Os09g0517700,Os07g0181000,Os05g0349200,Os05g0187100,Os03g0174500,Os02g0525900,Os06g0207000,Os01g0951400,Os01g0723600,Os05g0524400,Os03g0313600,Os03g0699300,Os08g0120600,Os02g0625500,Os10g0167300,Os01g0722…	30	Os03g0736600,Os08g0288200,Os01g0742500,Os12g0233300,Os11g0148500,Os07g0513000,Os06g0608700,Os08g0109300,Os05g0161500,Os02g0750100,Os05g0496200,Os01g0940100,Os11g0171300,Os08g0457600,Os02g0714200,Os02g0179100,Os02g0699400,Os10g0571200,Os08g0118900,Os06g0256500,Os09g0535000,Os06g0136600,Os10g0464400,Os03g0278900,Os12g0169600,Os03g0340900,Os06g0326400,Os11g0191400,Os04g0486600,Os07g0167100
GO:0016052	carbohydrate catabolic process	biological_process	4.4275e-08	3.405e-06	66	2858	269	23437	34	Os04g0494100,Os01g0311800,Os01g0817700,Os03g0351300,Os03g0828300,Os03g0672300,Os10g0155500,Os09g0375000,Os04g0647800,Os04g0119400,Os06g0561000,Os10g0405600,Os09g0323000,Os05g0402700,Os10g0167300,Os11g0701500,Os02g0550600,Os01g0722700,Os04g0458300,Os11g0700900,Os09g0505700,Os04g0458600,Os06g0111500,Os06g0726200,Os12g0616900,Os01g0665400,Os07g0181000,Os11g0702100,Os05g0187100,Os03g0749300,Os05g0524…	32	Os08g0374800,Os02g0714200,Os06g0498400,Os03g0736300,Os01g0851700,Os10g0571200,Os12g0420200,Os03g0719300,Os01g0937100,Os09g0533900,Os01g0742500,Os11g0148500,Os01g0897600,Os06g0608700,Os04g0432400,Os05g0496200,Os01g0940100,Os11g0171300,Os01g0236800,Os03g0712700,Os06g0326400,Os10g0189100,Os03g0169100,Os07g0662900,Os07g0212200,Os04g0486600,Os06g0256500,Os09g0535000,Os06g0136600,Os03g0758100,Os03g0141…
GO:0072521	purine-containing compound metabolic process	biological_process	5.5578e-08	4.2381e-06	59	2858	238	23437	35	Os10g0405600,Os05g0524400,Os03g0313600,Os01g0723600,Os04g0119400,Os03g0699300,Os05g0402700,Os08g0120600,Os12g0589100,Os03g0831500,Os09g0567900,Os09g0375000,Os12g0616900,Os09g0517700,Os06g0207000,Os12g0597500,Os07g0181000,Os05g0349200,Os05g0187100,Os03g0174500,Os02g0525900,Os08g0326600,Os09g0492700,Os07g0245100,Os03g0672300,Os02g0625500,Os10g0167300,Os01g0865100,Os04g0117100,Os01g0722700,Os03g0780…	24	Os01g0940100,Os06g0665500,Os05g0496200,Os11g0171300,Os03g0278900,Os02g0750100,Os08g0457600,Os12g0169600,Os12g0233300,Os06g0256500,Os11g0148500,Os09g0535000,Os03g0736600,Os01g0742500,Os05g0161500,Os07g0513000,Os06g0136600,Os06g0608700,Os06g0326400,Os04g0486600,Os02g0699400,Os02g0714200,Os03g0340900,Os10g0571200
GO:0044255	cellular lipid metabolic process	biological_process	6.2698e-08	4.7408e-06	126	2858	639	23437	63	Os01g0110400,Os12g0448900,Os02g0656200,Os02g0218700,Os08g0104700,Os01g0928800,Os11g0474900,Os11g0474800,Os11g0605500,Os11g0516000,Os04g0178300,Os01g0850100,Os05g0287800,Os08g0509100,Os07g0580900,Os10g0457600,Os05g0540000,Os05g0392700,Os06g0568600,Os04g0647800,Os10g0189600,Os01g0752200,Os03g0225900,Os03g0297400,Os10g0552900,Os03g0700400,Os11g0158400,Os05g0567100,Os09g0539800,Os12g0559200,Os01g0100…	63	Os07g0100300,Os01g0101700,Os01g0919900,Os01g0955000,Os06g0729000,Os07g0204900,Os07g0558300,Os02g0651300,Os03g0197000,Os07g0168000,Os10g0546600,Os03g0283600,Os02g0822500,Os11g0216300,Os01g0106900,Os01g0703400,Os04g0448900,Os02g0704000,Os08g0450700,Os03g0182400,Os06g0143400,Os10g0330000,Os02g0169900,Os06g0204400,Os06g0712300,Os01g0150000,Novel00558,Os08g0524100,Os03g0731900,Os05g0304600,Os01g016670…
GO:0034440	lipid oxidation	biological_process	6.5671e-08	4.9242e-06	20	2858	44	23437	17	Os08g0509100,Os10g0457600,Os08g0508800,Os03g0738600,Os05g0392700,Os05g0529200,Os01g0752200,Os12g0448900,Os02g0274100,Os01g0110400,Os10g0552900,Os02g0654100,Os06g0354500,Os03g0700400,Os03g0835400,Os12g0559200,Os11g0605500	3	Os02g0194700,Os06g0594100,Os05g0304600
GO:0034599	cellular response to oxidative stress	biological_process	7.1092e-08	5.2867e-06	21	2858	50	23437	6	Os09g0538600,Os06g0659500,Os02g0713400,Os04g0434800,Os12g0448900,Os06g0625500	15	Os04g0602100,Os05g0148700,Os01g0675100,Os09g0250700,Os03g0219200,Os01g0897600,Os10g0563600,Os02g0192700,Os02g0553200,Os07g0657900,Os07g0694700,Os08g0549100,Os11g0216900,Os06g0694800,Os01g0390900
GO:0006753	nucleoside phosphate metabolic process	biological_process	7.7595e-08	5.7229e-06	68	2858	292	23437	38	Os09g0517700,Os12g0616900,Os01g0951400,Os06g0207000,Os03g0174500,Os02g0525900,Os05g0349200,Os07g0181000,Os05g0187100,Os03g0313600,Os05g0524400,Os01g0723600,Os08g0120600,Os03g0699300,Os01g0722700,Os03g0780500,Os02g0625500,Os10g0167300,Os04g0515400,Os07g0577700,Os02g0127700,Os08g0326600,Os09g0492700,Os02g0134400,Os09g0375000,Os10g0405600,Os04g0119400,Os12g0290150,Os05g0402700,Os03g0831500,Os01g0654…	30	Os09g0535000,Os06g0256500,Os10g0464400,Os06g0136600,Os03g0278900,Os12g0169600,Os03g0340900,Os06g0326400,Os11g0191400,Os07g0167100,Os04g0486600,Os12g0233300,Os11g0148500,Os01g0742500,Os03g0736600,Os08g0288200,Os05g0161500,Os06g0608700,Os08g0109300,Os07g0513000,Os11g0171300,Os05g0496200,Os01g0940100,Os02g0750100,Os08g0457600,Os02g0699400,Os02g0179100,Os02g0714200,Os10g0571200,Os08g0118900
GO:0042558	pteridine-containing compound metabolic process	biological_process	8.5502e-08	6.2548e-06	15	2858	27	23437	5	Os08g0556200,Os03g0815200,Os03g0111100,Os12g0409000,Os09g0327300	10	Os05g0429000,Os06g0699700,Os05g0517500,Os10g0503200,Os01g0238500,Os03g0100200,Os05g0150800,Os01g0874900,Os04g0662700,Os03g0738400
GO:0044262	cellular carbohydrate metabolic process	biological_process	1.0947e-07	7.9439e-06	89	2858	411	23437	31	Os01g0817700,Os04g0618200,Os06g0335900,Os03g0828300,Os04g0486950,Os05g0438600,Os06g0561000,Os02g0725300,Os07g0529000,Os12g0632700,Os04g0647800,Os02g0763200,Os09g0505700,Os11g0700900,Os08g0237000,Os06g0111500,Os08g0445700,Os01g0722700,Os02g0550600,Os11g0701500,Os11g0547000,Os02g0661100,Os02g0275200,Os03g0586300,Os11g0175400,Os01g0665400,Os02g0763900,Os10g0553300,Os03g0133300,Os05g0187100,Os11g0702…	58	Os09g0553200,Os05g0518600,Os09g0533900,Os01g0937100,Os03g0230500,Os03g0719300,Os02g0135900,Os06g0498400,Os05g0506000,Os04g0234600,Os02g0714200,Os01g0101700,Os03g0808100,Os10g0103800,Os01g0851700,Os08g0345800,Os07g0168000,Os03g0736300,Os03g0294200,Os01g0940100,Os01g0919400,Os08g0524100,Os04g0432400,Os07g0412100,Os03g0712700,Os03g0267300,Os02g0169900,Os02g0143100,Os01g0742500,Os03g0837100,Os05g0176…
GO:0009081	branched-chain amino acid metabolic process	biological_process	1.369e-07	9.8549e-06	18	2858	38	23437	17	Os04g0559400,Os03g0713000,Os08g0424200,Os05g0125500,Os11g0256000,Os02g0273100,Os07g0170100,Os06g0677400,Os01g0269000,Os11g0256050,Os12g0138900,Os11g0142500,Os03g0231600,Os08g0559600,Os12g0183100,Os07g0188800,Os12g0605800	1	Os01g0238500
GO:0046148	pigment biosynthetic process	biological_process	1.3892e-07	9.9205e-06	28	2858	79	23437	6	Os01g0527700,Os08g0532200,Os03g0831500,Os12g0589100,Os04g0610800,Os04g0490100	22	Os03g0323200,Os02g0817900,Os07g0168000,Os10g0546600,Os02g0651300,Os03g0337600,Os05g0361200,Os07g0204900,Os06g0729000,Os03g0811100,Os03g0563300,Os01g0279100,Os07g0657900,Os10g0567400,Os05g0408900,Os01g0581300,Os04g0448900,Os01g0631200,Os02g0744900,Os10g0496900,Os02g0680600,Os11g0216300
GO:0042440	pigment metabolic process	biological_process	1.5792e-07	1.1189e-05	31	2858	93	23437	9	Os03g0831500,Os12g0589100,Os04g0490100,Os01g0227100,Os04g0610800,Os06g0354700,Os10g0389200,Os01g0527700,Os08g0532200	22	Os04g0448900,Os01g0631200,Os01g0581300,Os10g0567400,Os05g0408900,Os10g0496900,Os02g0680600,Os11g0216300,Os02g0744900,Os02g0651300,Os03g0337600,Os05g0361200,Os07g0168000,Os10g0546600,Os02g0817900,Os03g0323200,Os01g0279100,Os07g0657900,Os03g0563300,Os03g0811100,Os06g0729000,Os07g0204900
GO:0003674	molecular_function	molecular_function	1.8215e-07	1.2804e-05	2399	2858	18688	23437	1303	Novel01583,Os04g0610400,Os01g0276200,Os08g0557900,Os11g0474900,Os07g0570500,Os12g0583700,Os02g0266800,Os09g0258600,Os12g0138900,Os09g0417800,Os02g0626400,Os06g0486800,Os07g0559700,Os02g0600400,Os07g0479300,Os01g0100900,Os01g0752700,Os11g0117500,Os11g0700900,Os01g0777200,Os03g0297300,Os08g0431300,Os02g0671100,Os06g0112200,Os12g0632800,Os05g0349200,Os03g0312600,Os03g0189400,Os02g0551100,Os03g019140…	1096	Os03g0563300,Os04g0422000,Os12g0164300,Os05g0303000,Os08g0187500,Os09g0491820,Os03g0283600,Os08g0247600,Os07g0509800,Os01g0931100,Os01g0695700,Os04g0444800,Os01g0719100,Os08g0524100,Os02g0751600,Os04g0542900,Os08g0468100,Os06g0101600,Os10g0520700,Os06g0634300,Os07g0141400,Os08g0382400,Os11g0242800,Os07g0476900,Os04g0649100,Os07g0143000,Os06g0160700,Os11g0528500,Os04g0486600,Os08g0530400,Os01g0536…
GO:0015980	energy derivation by oxidation of organic compounds	biological_process	1.9998e-07	1.3949e-05	38	2858	134	23437	23	Os01g0654500,Os07g0577700,Os07g0570100,Os01g0935900,Os08g0434300,Os07g0695800,Os01g0760600,Os03g0337900,Os04g0486950,Os07g0570500,Os04g0600200,Os03g0136900,Os03g0772800,Os01g0527700,Os11g0162200,Os02g0232400,Os07g0529000,Os12g0632700,Os01g0649100,Os03g0586500,Os05g0400400,Os03g0806900,Os12g0290150	15	Os08g0562100,Os03g0735000,Os01g0851700,Os05g0574400,Os08g0345800,Os06g0684000,Os07g0662900,Os10g0189100,Os09g0553200,Os07g0630800,Os03g0758100,Os03g0712700,Os01g0208700,Os04g0409200,Os03g0773800
GO:0006760	folic acid-containing compound metabolic process	biological_process	2.2317e-07	1.5447e-05	14	2858	25	23437	5	Os09g0327300,Os12g0409000,Os08g0556200,Os03g0815200,Os03g0111100	9	Os03g0738400,Os05g0429000,Os05g0517500,Os06g0699700,Os10g0503200,Os01g0238500,Os05g0150800,Os01g0874900,Os04g0662700
GO:0006163	purine nucleotide metabolic process	biological_process	2.2492e-07	1.5449e-05	52	2858	208	23437	29	Os03g0672300,Os09g0492700,Os08g0326600,Os02g0127700,Os12g0236400,Os07g0577700,Os01g0722700,Os03g0780500,Os10g0167300,Os02g0625500,Os04g0117100,Os03g0831500,Os05g0402700,Os08g0120600,Os03g0699300,Os04g0119400,Os01g0723600,Os03g0313600,Os10g0405600,Os05g0524400,Os03g0174500,Os02g0525900,Os07g0181000,Os05g0349200,Os05g0187100,Os06g0207000,Os09g0375000,Os09g0517700,Os12g0616900	23	Os04g0486600,Os06g0326400,Os10g0571200,Os03g0340900,Os02g0714200,Os02g0699400,Os12g0169600,Os08g0457600,Os02g0750100,Os11g0171300,Os03g0278900,Os01g0940100,Os05g0496200,Os06g0608700,Os07g0513000,Os06g0136600,Os05g0161500,Os01g0742500,Os03g0736600,Os09g0535000,Os11g0148500,Os12g0233300,Os06g0256500
GO:0019693	ribose phosphate metabolic process	biological_process	2.5431e-07	1.7335e-05	55	2858	225	23437	31	Os08g0120600,Os05g0402700,Os03g0699300,Os03g0831500,Os03g0313600,Os05g0524400,Os10g0405600,Os04g0119400,Os01g0723600,Os01g0951400,Os06g0207000,Os02g0525900,Os03g0174500,Os05g0187100,Os05g0349200,Os07g0181000,Os12g0616900,Os09g0517700,Os09g0375000,Os03g0672300,Os08g0326600,Os09g0492700,Os07g0577700,Os01g0951200,Os02g0127700,Os01g0654100,Os01g0722700,Os03g0780500,Os04g0117100,Os02g0625500,Os10g0167…	24	Os08g0457600,Os12g0169600,Os03g0278900,Os11g0171300,Os01g0940100,Os05g0496200,Os02g0750100,Os05g0161500,Os10g0464400,Os06g0608700,Os06g0136600,Os07g0513000,Os09g0535000,Os06g0256500,Os12g0233300,Os11g0148500,Os01g0742500,Os03g0736600,Os04g0486600,Os06g0326400,Os10g0571200,Os02g0699400,Os03g0340900,Os02g0714200
GO:0006779	porphyrin-containing compound biosynthetic process	biological_process	2.6445e-07	1.7891e-05	19	2858	43	23437	4	Os01g0527700,Os08g0532200,Os04g0610800,Os04g0490100	15	Os03g0323200,Os07g0168000,Os05g0361200,Os03g0337600,Os03g0811100,Os03g0563300,Os07g0657900,Os01g0279100,Os05g0408900,Os10g0567400,Os01g0631200,Os02g0744900,Os11g0216300,Os02g0680600,Os10g0496900
GO:0009314	response to radiation	biological_process	3.0785e-07	2.0672e-05	66	2858	287	23437	9	Os11g0547000,Os01g0566100,Os01g0134700,Os03g0285800,Os10g0572300,Os04g0290800,Os01g0178000,Os12g0209200,Os06g0727200	57	Os11g0242800,Os09g0346500,Os03g0592500,Os02g0729400,Os03g0308800,Os04g0435700,Os04g0488600,Os08g0242800,Os06g0669400,Os08g0249000,Os03g0782500,Os06g0725900,Os09g0296800,Os10g0406900,Os11g0102200,Os02g0554100,Os08g0163400,Os07g0577600,Os07g0558400,Os01g0720500,Os02g0764500,Os04g0493000,Os05g0552100,Os04g0457000,Os01g0279700,Os08g0435900,Os01g0286100,Os07g0562700,Os07g0695100,Os01g0390900,Os09g0527…
GO:0050308	sugar-phosphatase activity	molecular_function	3.5191e-07	2.3455e-05	9	2858	11	23437	1	Os05g0438600	8	Os03g0267300,Os06g0664200,Os05g0164100,Os01g0376700,Os01g0866400,Os02g0143100,Os04g0234600,Os03g0294200
GO:0019842	vitamin binding	molecular_function	3.8688e-07	2.5597e-05	43	2858	156	23437	29	Os10g0189600,Os06g0548000,Os08g0140300,Os02g0112900,Os10g0497800,Os03g0236200,Os06g0564700,Os03g0713000,Os02g0806900,Os01g0100900,Os06g0632200,Os10g0517500,Os03g0643300,Os02g0541325,Os01g0736400,Os07g0695800,Os03g0171900,Os08g0532200,Os01g0760600,Os07g0461900,Os02g0306401,Os12g0409000,Os11g0516000,Os01g0178000,Os04g0614600,Os04g0578000,Os11g0644800,Os01g0928800,Os10g0390500	14	Os01g0711400,Os03g0758100,Os05g0429000,Os07g0108300,Os06g0564500,Os01g0851700,Os03g0738400,Os01g0978100,Os06g0345200,Os07g0437500,Os01g0238500,Os01g0874900,Os08g0465800,Os06g0611900
GO:0022613	ribonucleoprotein complex biogenesis	biological_process	4.3567e-07	2.8614e-05	85	2858	421	23437	77	Os03g0297100,Os01g0896700,Os04g0346100,Os11g0482000,Os07g0681000,Os04g0376500,Os09g0551300,Os03g0125300,Os02g0489400,Os01g0815800,Os02g0591700,Os04g0103200,Os01g0104800,Os11g0127900,Os03g0151700,Os10g0411700,Os03g0297300,Os07g0616600,Os03g0424500,Os05g0227700,Os03g0182700,Os01g0229100,Os01g0348700,Os11g0151300,Os05g0350500,Os02g0177500,Os08g0436800,Os04g0349500,Os10g0183900,Os05g0346300,Os08g0156…	8	Os02g0739000,Os03g0157800,Os03g0844900,Os05g0388500,Os07g0168000,Os05g0102800,Os07g0158300,Os02g0766000
GO:0042255	ribosome assembly	biological_process	4.7604e-07	3.1039e-05	26	2858	80	23437	26	Os01g0815800,Os02g0591700,Os02g0162500,Os02g0699600,Os04g0598200,Os03g0798600,Os01g0100700,Os10g0411700,Os03g0424500,Os07g0616600,Os04g0473400,Os12g0167900,Os03g0182600,Os11g0220800,Os01g0896700,Os04g0501000,Os01g0348700,Os06g0137500,Os04g0413600,Os10g0456900,Os01g0896800,Os03g0402400,Os04g0346100,Os02g0591800,Os02g0534800,Os11g0482000	0
GO:0009259	ribonucleotide metabolic process	biological_process	4.8647e-07	3.1491e-05	53	2858	218	23437	29	Os09g0492700,Os08g0326600,Os03g0672300,Os01g0722700,Os03g0780500,Os04g0117100,Os10g0167300,Os02g0625500,Os01g0654100,Os01g0951200,Os07g0577700,Os04g0119400,Os03g0313600,Os05g0524400,Os10g0405600,Os03g0831500,Os08g0120600,Os05g0402700,Os03g0699300,Os12g0616900,Os09g0517700,Os09g0375000,Os02g0525900,Os03g0174500,Os05g0187100,Os07g0181000,Os05g0349200,Os01g0951400,Os06g0207000	24	Os06g0326400,Os04g0486600,Os03g0340900,Os02g0714200,Os02g0699400,Os10g0571200,Os02g0750100,Os03g0278900,Os11g0171300,Os05g0496200,Os01g0940100,Os12g0169600,Os08g0457600,Os01g0742500,Os03g0736600,Os09g0535000,Os06g0256500,Os12g0233300,Os11g0148500,Os06g0608700,Os06g0136600,Os07g0513000,Os05g0161500,Os10g0464400
GO:0043094	cellular metabolic compound salvage	biological_process	5.1878e-07	3.3343e-05	20	2858	49	23437	7	Os02g0606800,Os04g0623500,Os10g0419400,Os12g0589100,Os12g0600400,Os02g0625500,Os05g0349200	13	Os07g0152900,Os10g0419500,Os12g0274700,Os01g0101200,Os07g0108300,Os02g0179100,Os11g0216900,Os12g0291400,Os03g0786100,Os01g0228600,Os12g0292400,Os01g0682500,Os12g0291100
GO:0009414	response to water deprivation	biological_process	5.4916e-07	3.5045e-05	34	2858	114	23437	13	Os03g0815100,Os06g0716700,Os06g0111500,Os01g0884300,Os03g0356414,Os07g0150700,Os03g0643300,Os03g0218400,Os09g0514400,Os06g0727200,Os03g0285800,Os10g0517500,Os03g0437200	21	Os11g0216300,Os07g0635900,Os04g0448900,Os02g0629200,Os06g0592500,Os03g0131200,Os02g0766700,Os02g0666200,Os04g0559700,Os09g0394900,Os03g0157400,Os07g0448800,Os01g0851700,Os02g0823100,Os06g0601000,Os04g0605500,Os02g0669100,Os11g0167800,Os01g0798500,Os09g0541000,Os03g0758100
GO:0042254	ribosome biogenesis	biological_process	5.8626e-07	3.7149e-05	70	2858	329	23437	63	Os09g0413500,Os03g0798600,Os08g0156800,Os03g0699200,Os07g0673100,Os04g0685100,Os12g0150100,Os05g0350500,Os11g0151300,Os01g0348700,Os05g0346300,Os08g0436800,Os04g0349500,Os10g0183900,Os02g0591700,Os01g0815800,Os02g0489400,Os03g0125300,Os07g0616600,Os03g0424500,Os10g0411700,Os03g0151700,Os03g0297300,Os01g0104800,Os11g0127900,Os01g0896700,Os03g0297100,Os09g0551300,Os11g0482000,Os04g0346100,Os02g0699…	7	Os05g0388500,Os03g0844900,Os02g0739000,Os03g0157800,Os02g0766000,Os07g0158300,Os07g0168000
GO:0033014	tetrapyrrole biosynthetic process	biological_process	6.0205e-07	3.7883e-05	20	2858	49	23437	5	Os08g0532200,Novel00791,Os01g0527700,Os04g0610800,Os04g0490100	15	Os03g0811100,Os03g0563300,Os01g0279100,Os07g0657900,Os07g0168000,Os03g0337600,Os05g0361200,Os03g0323200,Os10g0496900,Os02g0680600,Os11g0216300,Os02g0744900,Os01g0631200,Os10g0567400,Os05g0408900
GO:0008483	transaminase activity	molecular_function	6.4755e-07	4.0184e-05	21	2858	53	23437	17	Os04g0559400,Os12g0131100,Os01g0178000,Os02g0273100,Os04g0614600,Os11g0644800,Os03g0643300,Os10g0390500,Os06g0548000,Os02g0112900,Os03g0231600,Os01g0760600,Os08g0532200,Os07g0461900,Os03g0171900,Os03g0157900,Os02g0306401	4	Os01g0238500,Os04g0623800,Os07g0108300,Os06g0345200
GO:0016769	transferase activity, transferring nitrogenous groups	molecular_function	6.4755e-07	4.0184e-05	21	2858	53	23437	17	Os04g0559400,Os02g0273100,Os04g0614600,Os12g0131100,Os01g0178000,Os11g0644800,Os03g0643300,Os10g0390500,Os06g0548000,Os02g0112900,Os03g0231600,Os02g0306401,Os08g0532200,Os07g0461900,Os03g0171900,Os01g0760600,Os03g0157900	4	Os01g0238500,Os04g0623800,Os07g0108300,Os06g0345200
GO:0009060	aerobic respiration	biological_process	6.7019e-07	4.1304e-05	27	2858	84	23437	21	Os07g0570500,Os05g0400400,Os03g0806900,Os04g0600200,Os12g0290150,Os03g0772800,Os03g0136900,Os01g0649100,Os11g0162200,Os01g0760600,Os02g0232400,Os07g0529000,Os04g0486950,Os12g0632700,Os03g0337900,Os07g0577700,Os01g0654500,Os07g0570100,Os01g0935900,Os08g0434300,Os07g0695800	6	Os03g0773800,Os07g0630800,Os01g0208700,Os06g0684000,Os08g0562100,Os05g0574400
GO:0016830	carbon-carbon lyase activity	molecular_function	7.9585e-07	4.8473e-05	36	2858	125	23437	20	Os08g0556200,Os05g0402700,Os08g0120600,Os01g0100900,Os02g0541325,Os01g0315800,Os01g0269000,Os04g0463500,Os09g0255400,Os03g0236200,Os01g0951400,Os08g0140300,Os07g0529000,Os03g0255500,Os08g0320400,Os01g0951200,Os02g0621300,Os06g0258900,Os03g0264400,Os02g0440000	16	Os12g0169600,Os10g0545200,Os02g0204400,Os01g0208700,Os12g0274700,Os11g0171300,Os06g0608700,Os12g0291400,Os04g0391900,Os01g0238500,Os08g0465800,Os05g0460600,Os03g0337600,Os12g0291100,Os12g0292400,Os07g0437500
GO:0042273	ribosomal large subunit biogenesis	biological_process	7.9729e-07	4.8473e-05	32	2858	111	23437	31	Os09g0551300,Os05g0567400,Os04g0501000,Os06g0137500,Os01g0860300,Os02g0321900,Os01g0896700,Os07g0600400,Os11g0220800,Os02g0503400,Os08g0558000,Os04g0598200,Os02g0591700,Os01g0815800,Os02g0591800,Os02g0785800,Os01g0896800,Os10g0456900,Os11g0151300,Os01g0348700,Os04g0376000,Os04g0685100,Os12g0167900,Os04g0473400,Os12g0150100,Os01g0140500,Os03g0699200,Os07g0673100,Os08g0326400,Os09g0507800,Os02g0699…	1	Os05g0388500
GO:0009064	glutamine family amino acid metabolic process	biological_process	8.1385e-07	4.9148e-05	26	2858	76	23437	18	Os10g0550900,Os01g0138800,Os03g0617900,Os04g0543900,Os04g0610800,Os03g0643300,Os08g0326600,Os03g0291500,Os12g0235800,Os04g0463500,Os03g0794500,Os01g0570700,Os03g0236200,Os03g0279400,Os01g0760600,Os01g0654100,Os02g0704800,Os03g0305500	8	Os05g0555600,Os08g0465800,Os03g0685300,Os03g0223400,Os04g0650700,Os07g0658400,Os04g0659100,Os03g0431200
GO:0009415	response to water	biological_process	8.6986e-07	5.218e-05	34	2858	116	23437	13	Os01g0884300,Os03g0356414,Os03g0815100,Os06g0716700,Os06g0111500,Os03g0437200,Os07g0150700,Os03g0643300,Os03g0218400,Os09g0514400,Os06g0727200,Os10g0517500,Os03g0285800	21	Os02g0766700,Os03g0131200,Os02g0666200,Os04g0559700,Os09g0394900,Os07g0448800,Os03g0157400,Os01g0851700,Os11g0216300,Os07g0635900,Os04g0448900,Os02g0629200,Os06g0592500,Os11g0167800,Os01g0798500,Os03g0758100,Os09g0541000,Os02g0823100,Os06g0601000,Os02g0669100,Os04g0605500
GO:0006096	glycolytic process	biological_process	8.8948e-07	5.2298e-05	26	2858	75	23437	12	Os05g0187100,Os07g0181000,Os12g0616900,Os09g0375000,Os10g0167300,Os01g0722700,Os03g0672300,Os05g0402700,Os08g0120600,Os05g0524400,Os10g0405600,Os04g0119400	14	Os10g0571200,Os06g0136600,Os06g0608700,Os06g0256500,Os11g0148500,Os09g0535000,Os02g0714200,Os01g0742500,Os04g0486600,Os12g0169600,Os01g0940100,Os05g0496200,Os11g0171300,Os06g0326400
GO:0006757	ATP generation from ADP	biological_process	8.8948e-07	5.2298e-05	26	2858	75	23437	12	Os04g0119400,Os10g0405600,Os05g0524400,Os08g0120600,Os05g0402700,Os03g0672300,Os01g0722700,Os09g0375000,Os10g0167300,Os12g0616900,Os07g0181000,Os05g0187100	14	Os06g0326400,Os11g0171300,Os01g0940100,Os05g0496200,Os12g0169600,Os04g0486600,Os01g0742500,Os02g0714200,Os09g0535000,Os11g0148500,Os06g0256500,Os06g0608700,Os06g0136600,Os10g0571200
GO:0046031	ADP metabolic process	biological_process	8.8948e-07	5.2298e-05	26	2858	75	23437	12	Os07g0181000,Os05g0187100,Os10g0167300,Os09g0375000,Os12g0616900,Os01g0722700,Os03g0672300,Os05g0402700,Os08g0120600,Os10g0405600,Os05g0524400,Os04g0119400	14	Os10g0571200,Os06g0136600,Os06g0608700,Os11g0148500,Os06g0256500,Os09g0535000,Os02g0714200,Os01g0742500,Os04g0486600,Os12g0169600,Os01g0940100,Os05g0496200,Os11g0171300,Os06g0326400
GO:0001101	response to acid chemical	biological_process	8.9508e-07	5.2298e-05	35	2858	121	23437	13	Os06g0727200,Os09g0514400,Os03g0285800,Os10g0517500,Os03g0218400,Os07g0150700,Os03g0643300,Os03g0437200,Os06g0111500,Os06g0716700,Os03g0815100,Os03g0356414,Os01g0884300	22	Os04g0605500,Os06g0601000,Os02g0669100,Os02g0823100,Os09g0541000,Os03g0758100,Os01g0798500,Os11g0167800,Os06g0592500,Os04g0448900,Os02g0629200,Os11g0216300,Os07g0635900,Os03g0157400,Os07g0448800,Os01g0851700,Os09g0394900,Os04g0559700,Os01g0390900,Os02g0666200,Os02g0766700,Os03g0131200
GO:0009072	aromatic amino acid family metabolic process	biological_process	9.1381e-07	5.3048e-05	27	2858	80	23437	25	Os03g0126000,Os03g0389700,Os01g0764400,Os07g0622200,Os02g0266000,Os07g0182100,Os02g0626100,Os01g0178000,Os02g0168100,Os06g0632200,Os04g0406600,Os02g0273100,Os03g0254800,Os08g0320400,Os06g0133900,Os06g0225800,Os04g0463500,Os09g0255400,Os08g0140300,Os05g0427400,Os02g0626400,Os04g0518400,Os03g0264400,Os08g0484500,Os08g0135900	2	Os03g0134300,Os07g0437500
GO:0009150	purine ribonucleotide metabolic process	biological_process	1.0691e-06	6.1664e-05	49	2858	199	23437	26	Os03g0831500,Os03g0699300,Os05g0402700,Os08g0120600,Os04g0119400,Os05g0524400,Os10g0405600,Os03g0313600,Os05g0187100,Os05g0349200,Os07g0181000,Os02g0525900,Os03g0174500,Os06g0207000,Os12g0616900,Os09g0517700,Os09g0375000,Os03g0672300,Os09g0492700,Os08g0326600,Os07g0577700,Os04g0117100,Os02g0625500,Os10g0167300,Os03g0780500,Os01g0722700	23	Os12g0169600,Os08g0457600,Os02g0750100,Os01g0940100,Os05g0496200,Os03g0278900,Os11g0171300,Os06g0136600,Os07g0513000,Os06g0608700,Os05g0161500,Os03g0736600,Os01g0742500,Os12g0233300,Os06g0256500,Os11g0148500,Os09g0535000,Os04g0486600,Os06g0326400,Os10g0571200,Os02g0714200,Os03g0340900,Os02g0699400
GO:0006629	lipid metabolic process	biological_process	1.1063e-06	6.3405e-05	156	2858	866	23437	74	Os02g0123600,Os01g0253900,Os08g0327400,Os07g0134400,Os04g0634700,Os02g0570400,Os02g0654100,Os02g0274100,Os02g0655600,Os01g0269000,Os03g0726800,Os06g0569500,Os01g0796400,Os08g0225000,Os12g0405200,Os02g0656200,Os02g0767200,Os01g0850100,Os11g0605500,Os11g0516000,Os11g0474800,Os11g0474900,Os01g0928800,Os08g0104700,Os03g0225900,Os08g0103500,Os04g0647800,Os05g0540000,Os06g0568600,Os07g0580900,Os01g0100…	82	Os03g0284500,Os02g0817900,Os03g0399532,Os12g0164800,Os05g0387200,Os09g0444200,Os08g0465700,Os09g0570400,Os05g0408900,Os01g0678500,Os04g0657500,Novel01651,Os02g0194700,Os04g0691900,Os04g0509100,Os02g0589700,Os06g0607100,Os03g0708400,Os07g0206700,Os02g0588500,Os03g0283600,Os07g0168000,Os03g0197000,Os07g0693800,Os07g0558300,Os03g0136200,Os04g0448900,Os08g0450700,Os01g0106900,Os01g0703400,Os11g021630…
GO:0009067	aspartate family amino acid biosynthetic process	biological_process	1.1136e-06	6.342e-05	18	2858	42	23437	10	Os03g0815200,Os02g0783625,Os02g0440000,Os12g0624000,Os02g0436400,Os10g0517500,Os10g0419400,Os08g0342400,Os12g0623900,Os03g0291500	8	Os12g0607000,Os04g0669900,Os03g0118600,Os11g0216900,Os09g0294000,Os01g0101200,Os10g0419500,Os03g0850400
GO:0046365	monosaccharide catabolic process	biological_process	1.288e-06	7.2892e-05	13	2858	24	23437	7	Os09g0505700,Os01g0665400,Os01g0817700,Os04g0458600,Os04g0458300,Os10g0155500,Os09g0323000	6	Os08g0374800,Os10g0189100,Os03g0169100,Os12g0420200,Os03g0712700,Os07g0212200
GO:0009853	photorespiration	biological_process	1.3415e-06	7.5441e-05	10	2858	15	23437	1	Os04g0623500	9	Os12g0291400,Os07g0152900,Os12g0274700,Os01g0228600,Os12g0292400,Os01g0682500,Os07g0108300,Os12g0291100,Os03g0786100
GO:0016108	tetraterpenoid metabolic process	biological_process	1.3788e-06	7.6582e-05	13	2858	24	23437	0		13	Os02g0817900,Os12g0640600,Os04g0448900,Os02g0651300,Os10g0546600,Os01g0581300,Os07g0168000,Os06g0729000,Os07g0204900,Os09g0570400,Os04g0379700,Os02g0680600,Os11g0216300
GO:0016116	carotenoid metabolic process	biological_process	1.3788e-06	7.6582e-05	13	2858	24	23437	0		13	Os07g0204900,Os06g0729000,Os11g0216300,Os02g0680600,Os04g0379700,Os09g0570400,Os12g0640600,Os02g0817900,Os07g0168000,Os01g0581300,Os10g0546600,Os02g0651300,Os04g0448900
GO:0006165	nucleoside diphosphate phosphorylation	biological_process	1.5816e-06	8.6495e-05	27	2858	82	23437	13	Os03g0672300,Os08g0120600,Os05g0402700,Os04g0119400,Os10g0405600,Os05g0524400,Os07g0181000,Os05g0187100,Os07g0577700,Os09g0375000,Os10g0167300,Os12g0616900,Os01g0722700	14	Os12g0169600,Os04g0486600,Os06g0326400,Os05g0496200,Os01g0940100,Os11g0171300,Os06g0136600,Os06g0608700,Os10g0571200,Os02g0714200,Os01g0742500,Os11g0148500,Os06g0256500,Os09g0535000
GO:0009135	purine nucleoside diphosphate metabolic process	biological_process	1.5861e-06	8.6495e-05	26	2858	77	23437	12	Os05g0524400,Os10g0405600,Os04g0119400,Os05g0402700,Os08g0120600,Os03g0672300,Os01g0722700,Os12g0616900,Os09g0375000,Os10g0167300,Os05g0187100,Os07g0181000	14	Os11g0171300,Os05g0496200,Os01g0940100,Os06g0326400,Os04g0486600,Os12g0169600,Os09g0535000,Os06g0256500,Os11g0148500,Os01g0742500,Os02g0714200,Os10g0571200,Os06g0608700,Os06g0136600
GO:0009179	purine ribonucleoside diphosphate metabolic process	biological_process	1.5861e-06	8.6495e-05	26	2858	77	23437	12	Os04g0119400,Os05g0524400,Os10g0405600,Os03g0672300,Os05g0402700,Os08g0120600,Os12g0616900,Os10g0167300,Os09g0375000,Os01g0722700,Os05g0187100,Os07g0181000	14	Os06g0326400,Os05g0496200,Os01g0940100,Os11g0171300,Os12g0169600,Os04g0486600,Os02g0714200,Os01g0742500,Os11g0148500,Os06g0256500,Os09g0535000,Os06g0136600,Os06g0608700,Os10g0571200
GO:0042435	indole-containing compound biosynthetic process	biological_process	1.7878e-06	9.6907e-05	14	2858	28	23437	12	Os01g0178000,Os08g0140300,Os07g0182100,Os06g0632200,Os03g0285800,Os03g0126000,Os02g0266000,Os09g0255400,Os04g0463500,Os03g0264400,Os08g0135900,Os08g0320400	2	Os05g0481000,Os07g0437500
GO:0009069	serine family amino acid metabolic process	biological_process	1.8056e-06	9.7286e-05	22	2858	60	23437	7	Os10g0517500,Os08g0447000,Os08g0342400,Os04g0650800,Os03g0157900,Os12g0409000,Os06g0564700	15	Os04g0623800,Os01g0874900,Os02g0167100,Os05g0533500,Os09g0294000,Os05g0429000,Os06g0655100,Os06g0611900,Os03g0133900,Os03g0850400,Os01g0711400,Os10g0516100,Os06g0564500,Os03g0738400,Os01g0978100
GO:0010206	photosystem II repair	biological_process	1.871e-06	9.9725e-05	8	2858	10	23437	0		8	Os06g0705100,Os05g0401100,Os06g0669400,Os04g0459900,Os06g0725900,Os03g0333400,Os07g0171100,Os05g0568900
GO:0015995	chlorophyll biosynthetic process	biological_process	1.873e-06	9.9725e-05	14	2858	28	23437	1	Os08g0532200	13	Os10g0567400,Os05g0408900,Os03g0323200,Os07g0168000,Os03g0337600,Os02g0744900,Os03g0811100,Os10g0496900,Os03g0563300,Os02g0680600,Os11g0216300,Os01g0279100,Os07g0657900
GO:0042274	ribosomal small subunit biogenesis	biological_process	2.1542e-06	0.00011402	24	2858	75	23437	24	Os03g0297100,Os03g0182600,Os03g0345200,Os03g0402400,Os04g0346100,Os02g0534800,Os04g0349500,Os11g0482000,Os05g0346300,Os04g0413600,Os03g0798600,Os02g0489400,Os12g0124200,Os02g0162500,Os01g0104800,Os11g0127900,Os02g0114700,Os04g0685100,Os10g0411700,Os01g0100700,Os03g0151700,Os03g0297300,Os03g0424500,Os07g0616600	0
GO:0009083	branched-chain amino acid catabolic process	biological_process	2.2934e-06	0.00012068	8	2858	10	23437	8	Os08g0424200,Os06g0677400,Os01g0269000,Os05g0125500,Os07g0170100,Os12g0183100,Os07g0188800,Os12g0605800	0
GO:0070887	cellular response to chemical stimulus	biological_process	2.3379e-06	0.00012231	140	2858	784	23437	69	Os07g0161600,Os12g0555300,Os05g0516900,Os06g0625500,Os07g0677200,Os08g0519700,Os03g0180900,Os02g0115900,Os03g0300400,Os09g0514400,Os06g0727200,Os08g0342300,Os04g0434800,Os06g0659500,Os01g0960500,Os08g0359500,Os04g0688100,Os05g0585500,Os06g0547400,Os01g0963000,Os01g0194300,Os01g0741900,Os10g0109300,Os12g0244100,Os02g0551100,Os03g0189400,Os12g0448900,Os04g0688600,Os12g0409000,Os01g0826400,Os12g0555…	71	Os01g0178500,Os10g0563600,Os05g0563400,Os05g0303000,Os07g0694700,Os02g0766700,Os04g0602100,Os02g0129800,Os03g0218500,Os03g0356700,Os09g0567300,Os10g0362300,Os04g0653000,Os01g0294700,Os07g0260300,Os06g0694800,Os03g0284600,Os11g0148500,Os03g0717700,Os08g0109400,Os08g0524100,Os11g0216900,Os03g0807400,Os01g0675100,Os05g0148700,Os10g0539600,Os01g0743800,Os01g0840100,Os01g0378100,Os03g0219200,Os03g0773…
GO:0005996	monosaccharide metabolic process	biological_process	2.3961e-06	0.00012462	41	2858	153	23437	20	Os05g0187100,Os08g0537900,Os03g0320100,Os01g0665400,Os09g0323000,Os02g0600400,Os04g0682300,Os01g0315800,Os06g0561000,Os04g0458300,Os11g0131900,Os10g0140200,Os09g0475500,Os05g0438600,Os03g0255500,Os10g0155500,Os04g0618200,Os04g0458600,Os01g0817700,Os09g0505700	21	Os04g0459500,Os11g0132600,Os09g0535000,Os06g0256500,Os03g0129300,Os01g0742500,Os03g0712700,Os03g0267300,Os11g0171300,Os05g0496200,Os03g0294200,Os05g0116100,Os04g0234600,Os08g0374800,Os06g0664200,Os04g0486600,Os07g0212200,Os12g0420200,Os10g0189100,Os03g0169100,Os05g0164100
GO:0009185	ribonucleoside diphosphate metabolic process	biological_process	2.743e-06	0.00014185	26	2858	79	23437	12	Os03g0672300,Os08g0120600,Os05g0402700,Os04g0119400,Os05g0524400,Os10g0405600,Os05g0187100,Os07g0181000,Os12g0616900,Os10g0167300,Os09g0375000,Os01g0722700	14	Os12g0169600,Os04g0486600,Os06g0326400,Os01g0940100,Os05g0496200,Os11g0171300,Os06g0136600,Os06g0608700,Os10g0571200,Os02g0714200,Os01g0742500,Os11g0148500,Os06g0256500,Os09g0535000
GO:0046939	nucleotide phosphorylation	biological_process	3.0299e-06	0.00015579	27	2858	85	23437	13	Os07g0181000,Os05g0187100,Os07g0577700,Os01g0722700,Os09g0375000,Os10g0167300,Os12g0616900,Os05g0402700,Os08g0120600,Os03g0672300,Os04g0119400,Os10g0405600,Os05g0524400	14	Os06g0608700,Os06g0136600,Os10g0571200,Os01g0742500,Os02g0714200,Os09g0535000,Os11g0148500,Os06g0256500,Os12g0169600,Os04g0486600,Os06g0326400,Os11g0171300,Os05g0496200,Os01g0940100
GO:0043650	dicarboxylic acid biosynthetic process	biological_process	3.3627e-06	0.00017192	12	2858	23	23437	9	Os12g0290150,Os02g0436400,Os12g0534000,Os03g0254800,Os08g0484500,Os01g0375200,Os03g0389700,Os08g0556200,Os07g0622200	3	Os01g0238500,Os07g0658400,Os05g0555600
GO:0022618	ribonucleoprotein complex assembly	biological_process	3.8033e-06	0.00019335	41	2858	168	23437	40	Os01g0100700,Os12g0167900,Os04g0473400,Os02g0699600,Os07g0546700,Os03g0798600,Os11g0433900,Os02g0147300,Os01g0896800,Os10g0456900,Os05g0104800,Os02g0591800,Os03g0402400,Os02g0177500,Os03g0182600,Os01g0348700,Os03g0182700,Os01g0229100,Os07g0616600,Os05g0227700,Os03g0424500,Os10g0411700,Os04g0103200,Os02g0591700,Os02g0162500,Os01g0815800,Os07g0222300,Os04g0598200,Os04g0376500,Os07g0608700,Os04g0413…	1	Os05g0102800
GO:0006766	vitamin metabolic process	biological_process	3.837e-06	0.00019379	24	2858	72	23437	10	Os12g0409000,Novel00791,Os02g0112900,Os04g0682300,Os08g0540100,Os06g0561000,Os12g0600400,Os04g0614600,Os07g0529600,Os08g0556200	14	Os03g0738400,Os10g0464400,Os12g0615400,Os05g0116100,Os05g0460600,Os02g0130100,Os02g0744900,Os06g0658900,Os05g0408900,Os01g0874900,Os01g0238500,Os02g0276500,Os05g0429000,Os03g0190100
GO:0006457	protein folding	biological_process	3.855e-06	0.00019379	49	2858	210	23437	24	Os01g0915800,Os12g0244100,Os04g0527700,Os06g0562600,Os02g0115900,Os01g0563000,Os03g0733800,Os04g0402100,Os03g0648400,Os07g0246200,Os12g0236500,Os12g0168400,Os04g0432500,Os06g0216800,Os05g0156500,Os06g0213200,Os11g0199200,Os06g0716700,Os06g0708500,Os03g0859600,Os02g0100100,Os06g0650900,Os08g0559400,Os08g0359500	25	Os02g0804500,Os03g0787300,Os04g0352400,Os01g0135900,Os03g0426900,Os01g0894700,Os05g0458100,Os02g0760300,Os02g0181900,Os07g0517100,Os09g0474300,Os05g0103200,Os02g0564400,Os06g0253100,Os06g0116800,Os03g0266900,Os08g0500700,Os05g0460000,Os08g0525600,Os01g0840100,Os03g0218500,Os03g0807400,Os01g0101700,Os02g0121300,Os05g0303000
GO:0009668	plastid membrane organization	biological_process	3.9179e-06	0.00019477	14	2858	30	23437	2	Os01g0127300,Os03g0844700	12	Os05g0121200,Os05g0390100,Os03g0684400,Os01g0102600,Os06g0669400,Os11g0216300,Os01g0895100,Os02g0259600,Os01g0151200,Os01g0585300,Os06g0725900,Os01g0501700
GO:0010027	thylakoid membrane organization	biological_process	3.9179e-06	0.00019477	14	2858	30	23437	2	Os01g0127300,Os03g0844700	12	Os05g0121200,Os05g0390100,Os03g0684400,Os01g0102600,Os11g0216300,Os06g0669400,Os01g0895100,Os02g0259600,Os01g0151200,Os01g0585300,Os06g0725900,Os01g0501700
GO:0031090	organelle membrane	cellular_component	4.2064e-06	0.00020796	198	2858	1198	23437	123	Os02g0100100,Os03g0288400,Os02g0621300,Os04g0390600,Os04g0446300,Os11g0473000,Os06g0301100,Os01g0103600,Os01g0821700,Os09g0492700,Os02g0664300,Os09g0452900,Os03g0565600,Os03g0172000,Os07g0240300,Os03g0805400,Os12g0538900,Os01g0527700,Os10g0393100,Os07g0246200,Os01g0729100,Os11g0162200,Os12g0236500,Os02g0317400,Os01g0565900,Os05g0301500,Os03g0818100,Os03g0721400,Os04g0102700,Os02g0673600,Os04g0674…	75	Os04g0491700,Os01g0134500,Os04g0201800,Os03g0729000,Os12g0641400,Os05g0427200,Os01g0168100,Os05g0101200,Os02g0788800,Os01g0212400,Os02g0643000,Os08g0549100,Os06g0503400,Os10g0545200,Os08g0428900,Os05g0390100,Os02g0314300,Os12g0103000,Os03g0226400,Os11g0660000,Os06g0488600,Os02g0707100,Os06g0729000,Os02g0608900,Os10g0567400,Os08g0327100,Os11g0106200,Os01g0150000,Os04g0602400,Os07g0513000,Os12g0278…
GO:0072329	monocarboxylic acid catabolic process	biological_process	4.2962e-06	0.00021124	17	2858	41	23437	15	Os05g0392700,Os10g0457600,Os06g0486900,Os12g0448900,Os02g0274100,Os01g0110400,Os01g0752200,Os05g0529200,Os02g0654100,Os06g0354500,Os10g0552900,Os06g0486800,Os06g0111500,Os11g0605500,Os03g0835400	2	Os04g0650700,Os06g0594100
GO:0009132	nucleoside diphosphate metabolic process	biological_process	4.4654e-06	0.00021837	27	2858	86	23437	13	Os05g0524400,Os10g0405600,Os04g0119400,Os03g0672300,Os05g0402700,Os08g0120600,Os12g0616900,Os10g0167300,Os09g0375000,Os01g0722700,Os07g0577700,Os05g0187100,Os07g0181000	14	Os01g0940100,Os05g0496200,Os11g0171300,Os06g0326400,Os04g0486600,Os12g0169600,Os06g0256500,Os11g0148500,Os09g0535000,Os02g0714200,Os01g0742500,Os10g0571200,Os06g0136600,Os06g0608700
GO:0016627	oxidoreductase activity, acting on the CH-CH group of donors	molecular_function	5.0113e-06	0.00024374	24	2858	74	23437	16	Os10g0389200,Os02g0436400,Os05g0163700,Os02g0736400,Os08g0508800,Os08g0459600,Os04g0179100,Os05g0125500,Os01g0159400,Os11g0605500,Os08g0327400,Os04g0490100,Os04g0610800,Os07g0664600,Os04g0117600,Os06g0354500	8	Os03g0118600,Os01g0150000,Os07g0204900,Os04g0278900,Os03g0708400,Os07g0162100,Os10g0496900,Os02g0744900
GO:0010033	response to organic substance	biological_process	5.4581e-06	0.00026404	137	2858	779	23437	64	Os03g0759500,Os03g0300400,Os04g0647800,Os09g0417800,Os02g0115900,Os08g0342300,Os09g0514400,Os06g0727200,Os07g0161600,Os02g0682500,Os12g0555300,Os05g0516900,Os03g0180900,Os09g0417600,Os01g0194300,Os01g0741900,Os03g0285800,Os12g0244100,Os02g0551100,Os03g0189400,Os01g0960500,Os08g0359500,Os04g0376500,Os05g0585500,Os04g0484900,Os04g0402100,Os10g0468500,Os05g0104800,Os11g0171500,Os07g0409900,Os12g0555…	73	Os04g0653000,Os10g0362300,Os11g0148500,Os03g0717700,Os03g0129300,Os08g0109400,Os07g0176900,Os08g0524100,Os01g0178500,Os04g0659100,Os08g0242700,Os05g0303000,Os05g0563400,Os02g0766700,Os03g0218500,Os07g0635900,Os11g0216300,Os03g0356700,Os06g0702600,Os03g0773700,Os12g0139400,Os01g0919800,Os05g0429000,Os03g0232600,Os07g0182400,Os04g0442000,Os11g0216900,Os03g0807400,Os02g0117100,Os01g0743800,Os10g0539…
GO:0043232	intracellular non-membrane-bounded organelle	cellular_component	5.8208e-06	0.00028008	214	2858	1380	23437	179	Os03g0312600,Os07g0450000,Os05g0350500,Os02g0274100,Os08g0117300,Os02g0229000,Os05g0346300,Os03g0756000,Os01g0665400,Os03g0799000,Os03g0807800,Os07g0209000,Os08g0128500,Os09g0413500,Os03g0798600,Os10g0457000,Os03g0818400,Os10g0389000,Os12g0150100,Os01g0686800,Os05g0243300,Os01g0149600,Os01g0679700,Os06g0195900,Os12g0613500,Os02g0111700,Os01g0328400,Os09g0553100,Os03g0297100,Os12g0406200,Os01g0896…	35	Novel00832,Os06g0234200,Os01g0633000,Os05g0291700,Os05g0388500,Os02g0739000,Os01g0278900,Os03g0838900,Os03g0298700,Os01g0589000,Os12g0541500,Os02g0259600,Os04g0544100,Os05g0113400,Os01g0895100,Os01g0552300,Os02g0189000,Os11g0425300,Os04g0659100,Os03g0196800,Os03g0773600,Os03g0780600,Os03g0356700,Os09g0114500,Os01g0166800,Os01g0268300,Os03g0157800,Os07g0548300,Os01g0924000,Os03g0219300,Os12g062810…
GO:0071826	ribonucleoprotein complex subunit organization	biological_process	6.3554e-06	0.00030418	41	2858	171	23437	40	Os01g0896800,Os10g0456900,Os02g0591800,Os05g0104800,Os03g0402400,Os02g0177500,Os03g0182600,Os01g0229100,Os03g0182700,Os01g0348700,Os01g0100700,Os12g0167900,Os04g0473400,Os02g0699600,Os07g0546700,Os11g0433900,Os03g0798600,Os02g0147300,Os04g0413600,Os07g0681000,Os04g0376500,Os07g0608700,Os02g0534800,Os02g0586500,Os11g0482000,Os04g0346100,Os01g0896700,Os11g0220800,Os04g0501000,Os06g0137500,Os03g0424…	1	Os05g0102800
GO:0009605	response to external stimulus	biological_process	6.5862e-06	0.00031356	89	2858	451	23437	56	Os03g0772600,Os01g0960500,Novel01623,Os04g0515400,Os08g0135400,Os01g0884300,Os07g0541400,Os08g0459600,Os10g0467600,Os05g0112000,Os06g0726200,Os11g0592200,Os03g0721200,Os03g0172000,Os02g0712700,Os09g0417600,Os01g0134700,Os03g0794500,Os11g0701100,Os03g0270000,Os08g0508800,Os03g0738600,Os02g0736400,Os01g0194300,Os03g0765400,Os10g0517500,Os10g0542900,Os03g0285800,Os05g0247800,Os07g0150700,Os02g083180…	33	Os05g0387200,Os08g0382400,Os12g0106000,Os01g0882500,Os09g0268000,Os01g0110100,Os06g0493600,Os10g0189100,Os10g0406900,Os02g0499000,Os08g0159500,Os05g0390100,Os06g0601000,Os01g0279700,Os07g0168000,Os04g0304200,Os03g0131200,Os05g0506000,Os04g0234600,Os06g0498400,Os07g0695100,Os01g0390900,Os11g0216300,Os03g0356700,Os11g0106700,Os01g0897600,Os11g0595200,Os05g0557400,Os06g0655500,Os07g0176900,Os11g0621…
GO:0006081	cellular aldehyde metabolic process	biological_process	6.8023e-06	0.00032214	19	2858	51	23437	10	Os11g0210300,Os07g0529000,Os12g0632700,Os04g0486950,Os01g0802100,Os02g0637700,Os03g0189400,Os12g0600400,Os11g0186200,Os03g0189600	9	Os09g0535000,Os02g0815500,Os01g0101700,Os07g0168000,Os11g0210600,Os02g0130100,Os09g0516600,Os03g0731900,Os01g0106900
GO:0000028	ribosomal small subunit assembly	biological_process	7.0654e-06	0.00033285	12	2858	26	23437	12	Os03g0182600,Os02g0162500,Os03g0798600,Os10g0411700,Os01g0100700,Os04g0413600,Os07g0616600,Os03g0424500,Os03g0402400,Os04g0346100,Os02g0534800,Os11g0482000	0
GO:0043228	non-membrane-bounded organelle	cellular_component	7.1067e-06	0.00033305	214	2858	1382	23437	179	Os07g0674200,Os10g0500500,Os04g0620700,Os08g0558000,Os02g0717800,Os11g0110100,Os12g0508300,Os02g0162500,Os03g0200500,Os04g0598200,Os11g0153800,Os07g0203300,Os03g0833700,Os03g0352400,Os11g0550800,Os01g0760000,Os02g0175600,Os02g0321900,Os08g0559200,Os04g0502300,Os02g0633400,Os01g0100700,Os03g0448600,Os07g0546700,Os08g0505300,Os02g0814700,Os01g0266000,Os05g0477300,Os04g0391000,Os03g0402400,Os08g0530…	35	Os03g0356700,Os03g0780600,Os03g0196800,Os03g0773600,Os04g0659100,Os11g0425300,Os01g0552300,Os01g0895100,Os02g0189000,Os05g0113400,Os04g0544100,Os02g0259600,Os01g0589000,Os12g0541500,Os03g0298700,Os03g0838900,Os01g0278900,Os02g0739000,Os05g0388500,Os01g0633000,Os05g0291700,Os06g0234200,Novel00832,Os06g0592500,Os03g0785200,Os01g0367900,Os03g0820500,Os12g0628100,Os03g0219300,Os01g0924000,Os07g054830…
GO:0030388	fructose 1,6-bisphosphate metabolic process	biological_process	7.7705e-06	0.00036228	8	2858	11	23437	2	Os08g0120600,Os05g0438600	6	Os06g0608700,Os03g0267300,Os12g0169600,Os06g0664200,Os04g0234600,Os11g0171300
GO:0044271	cellular nitrogen compound biosynthetic process	biological_process	1.0143e-05	0.00047045	447	2858	3097	23437	297	Os02g0579000,Os10g0411800,Os07g0180900,Os01g0178000,Os01g0816100,Os03g0130400,Os09g0287000,Os02g0103700,Os07g0614500,Os01g0860300,Os06g0162800,Os11g0601700,Os03g0183000,Os01g0826400,Os05g0274900,Os04g0482300,Os03g0598800,Os11g0433900,Os12g0589100,Os11g0634500,Os02g0699600,Os12g0167900,Os07g0622100,Os12g0290150,Os11g0684000,Os04g0682300,Os09g0507800,Os08g0326400,Os04g0463500,Os12g0209200,Os03g0796…	150	Os08g0118900,Os12g0263000,Os06g0108900,Os06g0592500,Os01g0524500,Os06g0571800,Os05g0460600,Os07g0685000,Os08g0162100,Os02g0141100,Os03g0251350,Os07g0143200,Os07g0685700,Os09g0490200,Os07g0545800,Os01g0924000,Os05g0230700,Os03g0732100,Os01g0801901,Os01g0904700,Os08g0109300,Os03g0736600,Os11g0167800,Os02g0726300,Os06g0245800,Os03g0100200,Os02g0680600,Os10g0534900,Os11g0191400,Os05g0361200,Os01g0906…
GO:0030258	lipid modification	biological_process	1.2222e-05	0.00056396	33	2858	121	23437	21	Os03g0700400,Os10g0552900,Os12g0559200,Os10g0457600,Os05g0392700,Os05g0540000,Os08g0508800,Os03g0738600,Os08g0509100,Os02g0274100,Os05g0529200,Os01g0752200,Os06g0354500,Os02g0654100,Os08g0104700,Os04g0634700,Os03g0835400,Os11g0605500,Os01g0110400,Os12g0448900,Os02g0656200	12	Os05g0304600,Os08g0524100,Os06g0594100,Os08g0428900,Os02g0169900,Os04g0691900,Os03g0663700,Os02g0194700,Os02g0822500,Os08g0450700,Os07g0558300,Os03g0399532
GO:0043207	response to external biotic stimulus	biological_process	1.2598e-05	0.0005754	67	2858	320	23437	48	Novel01623,Os03g0772600,Os01g0960500,Os10g0467600,Os08g0459600,Os07g0541400,Os01g0884300,Os08g0135400,Os06g0726200,Os11g0592200,Os05g0112000,Os03g0721200,Os01g0134700,Os09g0417600,Os02g0712700,Os03g0172000,Os01g0194300,Os08g0508800,Os03g0270000,Os03g0738600,Os11g0701100,Os03g0285800,Os10g0542900,Os04g0102700,Os10g0580900,Os01g0686800,Os02g0831800,Os05g0247800,Os12g0448900,Os08g0485400,Os06g032840…	19	Os09g0268000,Os01g0882500,Os12g0106000,Os08g0382400,Os02g0499000,Os08g0159500,Os01g0279700,Os06g0601000,Os05g0390100,Os06g0498400,Os01g0390900,Os04g0234600,Os03g0131200,Os01g0897600,Os11g0106700,Os11g0595200,Os07g0176900,Os05g0557400,Os05g0496200
GO:0051707	response to other organism	biological_process	1.2598e-05	0.0005754	67	2858	320	23437	48	Os01g0686800,Os10g0580900,Os02g0831800,Os05g0247800,Os04g0102700,Os10g0542900,Os03g0285800,Os01g0194300,Os03g0270000,Os03g0738600,Os08g0508800,Os11g0701100,Os03g0172000,Os01g0134700,Os09g0417600,Os02g0712700,Os03g0721200,Os05g0112000,Os06g0726200,Os11g0592200,Os01g0884300,Os08g0135400,Os10g0467600,Os08g0459600,Os07g0541400,Os03g0772600,Os01g0960500,Novel01623,Os01g0508500,Os07g0290200,Os03g064330…	19	Os01g0279700,Os05g0390100,Os06g0601000,Os08g0159500,Os02g0499000,Os08g0382400,Os09g0268000,Os01g0882500,Os12g0106000,Os05g0496200,Os07g0176900,Os05g0557400,Os11g0595200,Os01g0897600,Os11g0106700,Os03g0131200,Os01g0390900,Os06g0498400,Os04g0234600
GO:0009062	fatty acid catabolic process	biological_process	1.2783e-05	0.0005786	13	2858	28	23437	12	Os12g0448900,Os02g0274100,Os01g0110400,Os01g0752200,Os11g0605500,Os05g0529200,Os03g0835400,Os05g0392700,Os06g0354500,Os10g0457600,Os02g0654100,Os10g0552900	1	Os06g0594100
GO:0019395	fatty acid oxidation	biological_process	1.2796e-05	0.0005786	13	2858	28	23437	12	Os03g0835400,Os11g0605500,Os05g0529200,Os01g0752200,Os01g0110400,Os12g0448900,Os02g0274100,Os10g0552900,Os10g0457600,Os06g0354500,Os02g0654100,Os05g0392700	1	Os06g0594100
GO:0006563	L-serine metabolic process	biological_process	1.2862e-05	0.00057867	13	2858	28	23437	5	Os08g0447000,Os06g0564700,Os12g0409000,Os03g0157900,Os04g0650800	8	Os06g0655100,Os06g0564500,Os05g0429000,Os05g0533500,Os01g0874900,Os03g0133900,Os01g0978100,Os03g0738400
GO:0000287	magnesium ion binding	molecular_function	1.3144e-05	0.00058839	39	2858	155	23437	25	Os06g0617800,Os10g0167300,Os03g0326000,Os02g0127700,Os06g0225800,Os04g0179700,Os04g0515400,Os01g0974800,Os01g0654500,Os02g0570400,Os11g0474900,Os11g0474800,Os03g0672300,Os04g0178300,Os09g0375000,Os03g0174500,Os08g0168000,Os07g0181000,Os04g0344100,Os07g0218200,Os01g0723600,Os07g0195400,Os05g0100600,Os05g0558900,Os03g0699300	14	Os10g0103800,Os10g0571200,Os06g0488600,Os10g0189100,Os03g0230500,Os01g0101200,Os03g0134300,Os02g0143100,Os11g0148500,Os03g0348200,Os06g0136600,Os01g0376700,Novel01058,Os03g0712700
GO:0009607	response to biotic stimulus	biological_process	1.3911e-05	0.00061967	68	2858	327	23437	49	Novel01623,Os03g0772600,Os01g0960500,Os10g0467600,Os07g0541400,Os08g0459600,Os08g0135400,Os01g0884300,Os11g0592200,Os06g0726200,Os05g0112000,Os03g0721200,Os01g0134700,Os02g0712700,Os09g0417600,Os03g0172000,Os01g0194300,Os11g0701100,Os03g0270000,Os08g0508800,Os03g0738600,Os03g0285800,Os10g0542900,Os04g0102700,Os02g0831800,Os10g0580900,Os01g0686800,Os05g0247800,Os12g0448900,Os08g0485400,Os06g032840…	19	Os09g0268000,Os12g0106000,Os01g0882500,Os08g0382400,Os02g0499000,Os08g0159500,Os01g0279700,Os05g0390100,Os06g0601000,Os01g0390900,Os06g0498400,Os04g0234600,Os03g0131200,Os11g0106700,Os01g0897600,Os11g0595200,Os07g0176900,Os05g0557400,Os05g0496200
GO:0004568	chitinase activity	molecular_function	1.484e-05	0.00065777	17	2858	46	23437	17	Os11g0702100,Os04g0494100,Os11g0701100,Os11g0701500,Os05g0399300,Os06g0726200,Os10g0542900,Os06g0356800,Os01g0687400,Os08g0522500,Os05g0247100,Os04g0493400,Os04g0493600,Os10g0416100,Os08g0518900,Os11g0700900,Os05g0247800	0
GO:0005986	sucrose biosynthetic process	biological_process	1.5438e-05	0.00068093	7	2858	9	23437	1	Os05g0438600	6	Os06g0664200,Os02g0143100,Os04g0234600,Os01g0919400,Os03g0267300,Os01g0376700
GO:0009408	response to heat	biological_process	1.6032e-05	0.00070369	34	2858	131	23437	10	Os12g0168400,Os08g0359500,Os05g0530400,Os12g0244100,Os01g0266000,Os06g0727200,Os03g0643300,Os02g0115900,Os03g0648400,Os01g0194300	24	Os06g0253100,Os06g0116800,Os06g0592500,Os08g0500700,Os03g0266900,Os01g0840100,Os03g0218500,Os05g0460000,Os09g0394900,Os05g0303000,Os03g0787300,Os02g0804500,Os01g0135900,Os03g0426900,Os04g0379700,Os05g0519700,Os02g0758000,Os10g0419300,Os07g0517100,Os02g0181900,Os02g0815500,Os01g0798500,Os10g0330000,Os06g0682900
GO:0048511	rhythmic process	biological_process	1.6179e-05	0.0007067	15	2858	37	23437	4	Os09g0532400,Os02g0618200,Os11g0547000,Os06g0727200	11	Os11g0621500,Os03g0131200,Os07g0695100,Os01g0182600,Os01g0498200,Os05g0512200,Os01g0281100,Os03g0387900,Os03g0284100,Os05g0291700,Os04g0304200
GO:0006568	tryptophan metabolic process	biological_process	1.6505e-05	0.000714	12	2858	25	23437	11	Os08g0320400,Os03g0264400,Os08g0135900,Os03g0126000,Os02g0266000,Os09g0255400,Os04g0463500,Os01g0178000,Os08g0140300,Os07g0182100,Os06g0632200	1	Os07g0437500
GO:0006586	indolalkylamine metabolic process	biological_process	1.6505e-05	0.000714	12	2858	25	23437	11	Os04g0463500,Os09g0255400,Os02g0266000,Os03g0126000,Os06g0632200,Os07g0182100,Os01g0178000,Os08g0140300,Os08g0320400,Os08g0135900,Os03g0264400	1	Os07g0437500
GO:0009070	serine family amino acid biosynthetic process	biological_process	1.9383e-05	0.00083451	17	2858	45	23437	7	Os06g0564700,Os03g0157900,Os12g0409000,Os08g0342400,Os08g0447000,Os10g0517500,Os04g0650800	10	Os06g0564500,Os03g0738400,Os01g0978100,Os05g0429000,Os06g0655100,Os09g0294000,Os05g0533500,Os01g0874900,Os03g0850400,Os03g0133900
GO:0000162	tryptophan biosynthetic process	biological_process	2.0234e-05	0.00086287	9	2858	15	23437	9	Os08g0320400,Os08g0135900,Os03g0264400,Os04g0463500,Os09g0255400,Os02g0266000,Os03g0126000,Os06g0632200,Os07g0182100	0
GO:0046219	indolalkylamine biosynthetic process	biological_process	2.0234e-05	0.00086287	9	2858	15	23437	9	Os07g0182100,Os06g0632200,Os03g0126000,Os04g0463500,Os02g0266000,Os09g0255400,Os03g0264400,Os08g0135900,Os08g0320400	0
GO:0046034	ATP metabolic process	biological_process	2.0444e-05	0.00086773	37	2858	155	23437	19	Os03g0672300,Os03g0772800,Os07g0570500,Os07g0570100,Os01g0722700,Os10g0167300,Os04g0117100,Os05g0402700,Os08g0120600,Os04g0119400,Os10g0405600,Os05g0524400,Os03g0806900,Os05g0400400,Os07g0181000,Os05g0187100,Os09g0375000,Os12g0616900,Os11g0162200	18	Os04g0486600,Os06g0326400,Os10g0571200,Os02g0714200,Os12g0169600,Os02g0750100,Os11g0171300,Os03g0278900,Os05g0496200,Os01g0940100,Os06g0608700,Os07g0513000,Os06g0136600,Os01g0742500,Os03g0736600,Os09g0535000,Os06g0256500,Os11g0148500
GO:0015114	phosphate ion transmembrane transporter activity	molecular_function	2.1678e-05	0.00091575	6	2858	7	23437	2	Os08g0344600,Os09g0297400	4	Os05g0170950,Os06g0493600,Os01g0110100,Os01g0172100
GO:0010196	nonphotochemical quenching	biological_process	2.3204e-05	0.00097112	5	2858	5	23437	0		5	Os01g0869800,Os03g0311300,Os01g0585300,Os04g0488600,Os04g0457000
GO:1990066	energy quenching	biological_process	2.3204e-05	0.00097112	5	2858	5	23437	0		5	Os04g0488600,Os04g0457000,Os01g0585300,Os03g0311300,Os01g0869800
GO:0042548	regulation of photosynthesis, light reaction	biological_process	2.4883e-05	0.0010366	8	2858	13	23437	0		8	Os05g0480000,Os05g0481000,Os01g0501800,Os06g0725900,Os08g0440900,Os01g0773700,Os06g0669400,Os05g0508900
GO:0009073	aromatic amino acid family biosynthetic process	biological_process	2.6646e-05	0.0011049	19	2858	55	23437	18	Os08g0320400,Os03g0254800,Os06g0632200,Os04g0406600,Os02g0273100,Os07g0182100,Os02g0266000,Os07g0622200,Os01g0764400,Os03g0389700,Os03g0126000,Os08g0135900,Os08g0484500,Os03g0264400,Os09g0255400,Os06g0225800,Os04g0463500,Os06g0133900	1	Os03g0134300
GO:0006006	glucose metabolic process	biological_process	2.7983e-05	0.001155	19	2858	55	23437	7	Os05g0438600,Os04g0458300,Os01g0817700,Os04g0458600,Os03g0255500,Os10g0155500,Os02g0600400	12	Os03g0129300,Os09g0535000,Os06g0256500,Os04g0234600,Os04g0459500,Os11g0171300,Os10g0189100,Os05g0496200,Os03g0267300,Os06g0664200,Os04g0486600,Os03g0712700
GO:0006635	fatty acid beta-oxidation	biological_process	2.9401e-05	0.001208	12	2858	26	23437	11	Os05g0392700,Os10g0457600,Os06g0354500,Os02g0654100,Os10g0552900,Os02g0274100,Os01g0110400,Os11g0605500,Os01g0752200,Os05g0529200,Os03g0835400	1	Os06g0594100
GO:0009409	response to cold	biological_process	2.9886e-05	0.0012223	30	2858	113	23437	11	Os04g0543900,Os06g0111500,Os03g0285800,Os02g0718900,Os07g0529600,Os06g0716700,Os04g0517100,Os02g0621300,Os06g0172800,Os02g0661100,Os01g0884300	19	Os04g0605500,Os02g0669100,Os03g0267300,Os06g0320500,Os03g0844900,Os02g0622100,Os10g0189100,Os05g0496200,Os02g0764500,Os07g0635900,Os09g0394900,Os11g0106700,Os08g0242700,Os04g0649100,Os06g0498400,Os12g0106000,Os03g0129300,Os02g0259600,Os01g0893400
GO:0016854	racemase and epimerase activity	molecular_function	3.0479e-05	0.001241	14	2858	34	23437	7	Os04g0458300,Os04g0458600,Os02g0274100,Os09g0323000,Os10g0155500,Os04g0618200,Os09g0505700	7	Os04g0603000,Os09g0327400,Os07g0212200,Os08g0374800,Os12g0420200,Os01g0555200,Os03g0169100
GO:0042132	fructose 1,6-bisphosphate 1-phosphatase activity	molecular_function	3.1049e-05	0.0012585	5	2858	5	23437	1	Os05g0438600	4	Os03g0267300,Os01g0866400,Os06g0664200,Os04g0234600
GO:0045333	cellular respiration	biological_process	3.1846e-05	0.001285	29	2858	113	23437	23	Os01g0527700,Os07g0577700,Os01g0654500,Os07g0570100,Os01g0935900,Os08g0434300,Os07g0695800,Os01g0760600,Os11g0162200,Os02g0232400,Os07g0529000,Os04g0486950,Os12g0632700,Os03g0337900,Os01g0649100,Os03g0586500,Os07g0570500,Os03g0806900,Os05g0400400,Os04g0600200,Os12g0290150,Os03g0772800,Os03g0136900	6	Os08g0562100,Os05g0574400,Os06g0684000,Os01g0208700,Os03g0773800,Os07g0630800
GO:0003723	RNA binding	molecular_function	3.5457e-05	0.0014243	181	2858	1119	23437	136	Os12g0611200,Os04g0449900,Os09g0551300,Os11g0482000,Os07g0191700,Os03g0796501,Os01g0815800,Os03g0139100,Os07g0598100,Os03g0337800,Os05g0227700,Os03g0151700,Os03g0670700,Os03g0201600,Os01g0143800,Os02g0121000,Os02g0177500,Os09g0520700,Os11g0151300,Os03g0182700,Os03g0172000,Os03g0115200,Os12g0588900,Os10g0183900,Os11g0568600,Os03g0577000,Os08g0139000,Os05g0558900,Os07g0109500,Os01g0860300,Os06g0172…	45	Os04g0684500,Os03g0157800,Os03g0827700,Os02g0610800,Os02g0794400,Os12g0165900,Os09g0491756,Os03g0844900,Os03g0315800,Os08g0384100,Os01g0316600,Os01g0886300,Os05g0102800,Os03g0121800,Os05g0427300,Os05g0275000,Os02g0732900,Os07g0548300,Os11g0127800,Os07g0623300,Os08g0553800,Os02g0739000,Os04g0538166,Os03g0308800,Os05g0571100,Os12g0541500,Os05g0105600,Os05g0388500,Os04g0591000,Os11g0153700,Os03g0265…
GO:0019203	carbohydrate phosphatase activity	molecular_function	3.5632e-05	0.0014249	12	2858	27	23437	3	Os05g0438600,Os10g0553300,Os02g0661100	9	Os01g0866400,Os05g0164100,Os01g0376700,Os02g0143100,Os03g0294200,Os04g0234600,Os03g0267300,Os06g0664200,Os08g0409100
GO:0009071	serine family amino acid catabolic process	biological_process	3.6069e-05	0.0014338	8	2858	13	23437	1	Os12g0409000	7	Os06g0611900,Os03g0738400,Os01g0711400,Os01g0874900,Os04g0623800,Os05g0429000,Os10g0516100
GO:0009514	glyoxysome	cellular_component	3.6171e-05	0.0014338	5	2858	5	23437	4	Os06g0727200,Os07g0529000,Os04g0486950,Os12g0632700	1	Os03g0131200
GO:0009620	response to fungus	biological_process	3.7366e-05	0.0014746	24	2858	82	23437	21	Os01g0686800,Os02g0831800,Os05g0247800,Os07g0409900,Os11g0592000,Os11g0592200,Os06g0726200,Os03g0285800,Os10g0542900,Os11g0592100,Os01g0884300,Os05g0399300,Os01g0194300,Os08g0459600,Os11g0701100,Os08g0485400,Os09g0417800,Os10g0493600,Os12g0448900,Os01g0516600,Os09g0417600	3	Os06g0601000,Os06g0498400,Os01g0882500
GO:0006555	methionine metabolic process	biological_process	3.8789e-05	0.0015241	11	2858	23	23437	6	Os12g0623900,Os12g0624000,Os01g0178000,Os03g0815200,Os10g0517500,Os10g0419400	5	Os11g0216900,Os10g0419500,Os12g0607000,Os04g0669900,Os01g0101200
GO:0016122	xanthophyll metabolic process	biological_process	4.1664e-05	0.00163	7	2858	10	23437	0		7	Os02g0817900,Os12g0640600,Os09g0570400,Os04g0448900,Os04g0379700,Os01g0581300,Os07g0168000
GO:0006099	tricarboxylic acid cycle	biological_process	4.2021e-05	0.0016368	18	2858	54	23437	13	Os03g0136900,Os01g0649100,Os07g0529000,Os03g0337900,Os12g0632700,Os04g0486950,Os02g0232400,Os01g0760600,Os01g0935900,Os08g0434300,Os07g0695800,Os01g0654500,Os07g0577700	5	Os07g0630800,Os03g0773800,Os01g0208700,Os08g0562100,Os05g0574400
GO:0006551	leucine metabolic process	biological_process	4.2814e-05	0.0016605	7	2858	10	23437	7	Os12g0605800,Os11g0142500,Os06g0677400,Os08g0424200,Os01g0269000,Os05g0125500,Os12g0138900	0
GO:0044419	interspecies interaction between organisms	biological_process	4.3328e-05	0.0016732	75	2858	383	23437	53	Os05g0399300,Os01g0516600,Os10g0493600,Os07g0597200,Os09g0417800,Os04g0647800,Os07g0409900,Os02g0327000,Os07g0290200,Os03g0643300,Os01g0508500,Os11g0592100,Novel00307,Os06g0328400,Os12g0448900,Os08g0485400,Os01g0958700,Novel00602,Os02g0629400,Os08g0538300,Os11g0592000,Os04g0109100,Os03g0738600,Os03g0270000,Os08g0508800,Os11g0701100,Os01g0194300,Os09g0417600,Os02g0712700,Os01g0134700,Os03g0172000,…	22	Os11g0595200,Os01g0897600,Os03g0786100,Os11g0106700,Os05g0496200,Os01g0895100,Os05g0557400,Os07g0176900,Os04g0234600,Os01g0390900,Os06g0498400,Os03g0131200,Os08g0159500,Os02g0499000,Os07g0152900,Os05g0390100,Os06g0601000,Os01g0279700,Os01g0882500,Os12g0106000,Os09g0268000,Os08g0382400
GO:0009767	photosynthetic electron transport chain	biological_process	4.4651e-05	0.001717	14	2858	40	23437	0		14	Os03g0158300,Os07g0544800,Os03g0857400,Os07g0196200,Os08g0566600,Os08g0526300,Os03g0267300,Os03g0190100,Os02g0744000,Os06g0725900,Os11g0216300,Os08g0440900,Os06g0669400,Os01g0552300
GO:0035999	tetrahydrofolate interconversion	biological_process	4.5048e-05	0.0017249	7	2858	10	23437	3	Os03g0815200,Os09g0327300,Os12g0409000	4	Os05g0429000,Os03g0738400,Os01g0874900,Os05g0150800
GO:0006793	phosphorus metabolic process	biological_process	4.5788e-05	0.0017458	389	2858	2589	23437	202	Os05g0423500,Os04g0109100,Os04g0618200,Os09g0561500,Os10g0533600,Os03g0772800,Os08g0538300,Os03g0370000,Os11g0569600,Os07g0570500,Os02g0629400,Os01g0951200,Os07g0570100,Os07g0537900,Os12g0236400,Os07g0161600,Os02g0656200,Os05g0438600,Os04g0117100,Os05g0577700,Os02g0176100,Os02g0135200,Os04g0659300,Os06g0334400,Os03g0831500,Os02g0600400,Os05g0402700,Os07g0195400,Os07g0538400,Os04g0119400,Os10g0405…	187	Os05g0480000,Os03g0230500,Os01g0878300,Os11g0216300,Os04g0669900,Os03g0283600,Os02g0179100,Os06g0498400,Os08g0457600,Os08g0524100,Os02g0750100,Os01g0769700,Os10g0362300,Os03g0719500,Os06g0334300,Os12g0233300,Os01g0743800,Os08g0557400,Os04g0632100,Os04g0486600,Os05g0164100,Os03g0284500,Os05g0516300,Os03g0844100,Os04g0321800,Os02g0787300,Os11g0151700,Os04g0660500,Os02g0280400,Os02g0617600,Os11g0173…
GO:0019725	cellular homeostasis	biological_process	4.7424e-05	0.0017947	55	2858	269	23437	25	Os03g0405500,Os02g0673600,Os07g0666900,Os09g0451500,Os03g0721400,Os08g0323700,Os05g0120700,Os11g0655900,Os01g0337900,Os11g0124500,Os02g0639900,Os05g0187100,Os02g0774100,Os12g0562100,Os11g0199200,Os04g0432500,Os05g0156700,Os10g0501500,Os07g0684100,Os06g0224200,Os01g0722700,Os06g0625500,Os01g0174900,Os06g0659500,Os02g0100100	30	Os03g0226400,Os12g0538700,Os01g0940100,Os01g0557500,Os02g0314300,Os02g0537700,Os01g0837800,Os07g0657900,Os01g0742500,Os12g0638700,Os02g0192700,Os01g0212400,Os05g0568100,Os12g0188700,Os07g0260300,Os11g0106700,Os07g0509800,Os01g0675100,Os05g0148600,Os06g0103800,Os04g0676100,Os07g0476900,Os12g0106000,Os03g0163300,Os03g0311300,Os03g0131200,Os01g0200700,Os02g0567100,Os01g0328700,Os03g0251500
GO:0008514	organic anion transmembrane transporter activity	molecular_function	4.7472e-05	0.0017947	34	2858	135	23437	19	Os08g0187800,Os03g0817200,Os05g0302700,Os02g0226300,Os02g0191300,Os08g0344600,Os08g0127100,Os05g0392700,Os04g0659800,Os02g0718900,Os10g0573800,Os01g0597600,Os09g0297400,Os01g0266800,Os06g0593100,Os07g0553700,Os02g0208100,Os01g0825800,Os02g0101000	15	Os02g0788800,Os12g0278700,Os07g0100800,Os01g0857400,Os03g0644400,Os07g0662800,Os01g0172100,Os06g0604500,Os07g0134000,Os04g0201800,Os10g0573700,Os09g0570400,Os06g0633800,Os05g0170950,Os11g0432400
GO:0030060	L-malate dehydrogenase activity	molecular_function	4.805e-05	0.001809	7	2858	10	23437	3	Os08g0434300,Os12g0632700,Os01g0649100	4	Os05g0574400,Os03g0773800,Os08g0562100,Os07g0630800
GO:0044272	sulfur compound biosynthetic process	biological_process	5.1899e-05	0.0019458	28	2858	103	23437	15	Os06g0564700,Os12g0616900,Os12g0624000,Os05g0129000,Os02g0525900,Os02g0112900,Os03g0815200,Os08g0540100,Os04g0119400,Os12g0623900,Os07g0529600,Os10g0419400,Os03g0285800,Os10g0517500,Os04g0614600	13	Os01g0978100,Os07g0100300,Os11g0216900,Os05g0506000,Os06g0564500,Os12g0607000,Os04g0669900,Os10g0419500,Os03g0133900,Os12g0263000,Os05g0408900,Os01g0101200,Os05g0533500
GO:0019318	hexose metabolic process	biological_process	5.5343e-05	0.0020601	32	2858	123	23437	14	Os04g0618200,Os10g0155500,Os03g0255500,Os04g0458600,Os01g0817700,Os04g0458300,Os10g0140200,Os05g0438600,Os09g0475500,Os02g0600400,Os09g0323000,Os04g0682300,Os05g0187100,Os08g0537900	18	Os07g0212200,Os04g0486600,Os06g0664200,Os10g0189100,Os12g0420200,Os05g0164100,Os04g0234600,Os08g0374800,Os03g0712700,Os03g0267300,Os03g0294200,Os05g0496200,Os11g0171300,Os04g0459500,Os06g0256500,Os09g0535000,Os03g0129300,Os01g0742500
GO:0030091	protein repair	biological_process	5.5406e-05	0.0020601	9	2858	17	23437	0		9	Os05g0568900,Os07g0171100,Os03g0333400,Os04g0459900,Os06g0725900,Os06g0472000,Os06g0705100,Os05g0401100,Os06g0669400
GO:0000413	protein peptidyl-prolyl isomerization	biological_process	5.7573e-05	0.0021318	19	2858	61	23437	7	Os09g0501850,Os01g0563000,Os08g0559400,Os01g0915800,Os04g0446500,Os06g0216800,Os06g0708500	12	Os08g0541400,Os05g0458100,Os02g0760300,Os08g0382400,Os05g0103200,Os02g0121300,Os07g0133700,Os04g0352400,Os01g0894700,Os07g0565600,Os02g0751600,Os08g0525600
GO:0009084	glutamine family amino acid biosynthetic process	biological_process	5.9482e-05	0.0021935	12	2858	28	23437	7	Os03g0643300,Os03g0279400,Os02g0704800,Os12g0235800,Os03g0305500,Os03g0617900,Os01g0570700	5	Os03g0223400,Os07g0658400,Os04g0659100,Os05g0555600,Os03g0431200
GO:0015605	organophosphate ester transmembrane transporter activity	molecular_function	6.689e-05	0.0024566	11	2858	24	23437	8	Os08g0344600,Os08g0187800,Os02g0226300,Os02g0718900,Os09g0297400,Os05g0392700,Os05g0302700,Os02g0208100	3	Os06g0604500,Os05g0170950,Os01g0172100
GO:0016857	racemase and epimerase activity, acting on carbohydrates and derivatives	molecular_function	6.7917e-05	0.0024842	12	2858	28	23437	6	Os09g0505700,Os10g0155500,Os04g0618200,Os09g0323000,Os04g0458600,Os04g0458300	6	Os03g0169100,Os12g0420200,Os08g0374800,Os07g0212200,Os09g0327400,Os04g0603000
GO:0009538	photosystem I reaction center	cellular_component	6.9128e-05	0.0025183	5	2858	6	23437	0		5	Os08g0560900,Os07g0435300,Os05g0560000,Os12g0420400,Os03g0778100
GO:0051287	NAD binding	molecular_function	6.9435e-05	0.0025192	24	2858	83	23437	13	Os01g0654500,Os02g0274100,Os06g0677400,Os01g0723400,Os12g0443600,Os06g0486900,Os06g0258900,Os08g0447000,Os01g0796400,Os03g0617900,Os04g0650800,Os01g0315800,Os06g0486800	11	Os01g0228600,Os04g0459500,Os04g0547900,Os03g0129300,Os06g0634300,Os02g0562700,Os04g0486600,Os06g0655100,Os01g0574600,Os02g0101500,Os10g0503500
GO:0006796	phosphate-containing compound metabolic process	biological_process	7.329e-05	0.0026484	383	2858	2559	23437	198	Os01g0693300,Os01g0629900,Os12g0555500,Os12g0290150,Os05g0400400,Os07g0409900,Os02g0241100,Os11g0171500,Novel00353,Os10g0468500,Os07g0597200,Os08g0203600,Os03g0130400,Os04g0655300,Os12g0555200,Os04g0671100,Os06g0328400,Os03g0107700,Os12g0615300,Os08g0535700,Os07g0150700,Os02g0831800,Os12g0616900,Os10g0553300,Os12g0586100,Os03g0329700,Os11g0162200,Os03g0703200,Os08g0154300,Os09g0478500,Os03g080930…	185	Os11g0150100,Os11g0171300,Os06g0133800,Os03g0267300,Os03g0736600,Os06g0204400,Os02g0169900,Os02g0143100,Os08g0109300,Os03g0628800,Os05g0518600,Os08g0118900,Os03g0182400,Os02g0714200,Os01g0101700,Os03g0124300,Os02g0633066,Os01g0390900,Os01g0178400,Os01g0720400,Os07g0628900,Os10g0571200,Os01g0237100,Os09g0250700,Os03g0278900,Os12g0169600,Os08g0409100,Os05g0548900,Os09g0535000,Os03g0125600,Os03g0663…
GO:0009657	plastid organization	biological_process	7.5e-05	0.0026932	40	2858	174	23437	3	Os01g0127300,Os03g0271200,Os03g0844700	37	Os03g0426900,Os01g0895100,Os03g0684400,Os05g0390100,Os01g0673800,Os07g0548300,Os03g0360600,Os01g0102600,Os11g0595200,Os02g0259600,Os01g0321300,Os01g0279100,Os07g0583200,Os01g0798500,Os01g0501700,Os06g0725900,Os09g0535000,Os12g0188700,Os02g0766000,Os11g0216300,Os06g0669400,Os12g0105300,Os01g0585300,Os05g0121200,Os01g0692300,Os11g0105750,Os03g0308800,Os01g0151200,Os07g0188266,Os01g0823600,Os05g0506…
GO:0003755	peptidyl-prolyl cis-trans isomerase activity	molecular_function	7.5128e-05	0.0026932	19	2858	62	23437	7	Os09g0501850,Os01g0563000,Os08g0559400,Os06g0216800,Os01g0915800,Os04g0446500,Os06g0708500	12	Os08g0541400,Os05g0458100,Os02g0760300,Os02g0121300,Os08g0382400,Os05g0103200,Os04g0352400,Os07g0133700,Os08g0525600,Os01g0894700,Os07g0565600,Os02g0751600
GO:0006544	glycine metabolic process	biological_process	7.7004e-05	0.0027495	8	2858	14	23437	1	Os12g0409000	7	Os06g0611900,Os03g0738400,Os01g0874900,Os04g0623800,Os01g0711400,Os05g0429000,Os10g0516100
GO:0009651	response to salt stress	biological_process	8.2942e-05	0.0029499	36	2858	153	23437	16	Os03g0109600,Os01g0884300,Os01g0187900,Os02g0661100,Os06g0716700,Os03g0815100,Os10g0483000,Os06g0111500,Os04g0543900,Os02g0718900,Os08g0559600,Os07g0666900,Os02g0327000,Os03g0218400,Os03g0643300,Os03g0285800	20	Os03g0785200,Os01g0390900,Os01g0893400,Os07g0685700,Os02g0766700,Os04g0659100,Os10g0563600,Os09g0394900,Os02g0602400,Os07g0635900,Os03g0266900,Os06g0253100,Os01g0798500,Os07g0583200,Os07g0517100,Os01g0212400,Os11g0184900,Os01g0135900,Os02g0276500,Os08g0144000
GO:0045454	cell redox homeostasis	biological_process	8.379e-05	0.0029683	30	2858	126	23437	15	Os03g0405500,Os02g0774100,Os09g0451500,Os11g0199200,Os04g0432500,Os05g0156700,Os07g0684100,Os06g0224200,Os06g0625500,Os01g0337900,Os11g0655900,Os01g0174900,Os02g0639900,Os06g0659500,Os02g0100100	15	Os07g0509800,Os12g0538700,Os02g0537700,Os01g0675100,Os04g0676100,Os07g0476900,Os03g0163300,Os07g0657900,Os03g0131200,Os03g0311300,Os02g0192700,Os02g0567100,Os01g0328700,Os12g0188700,Os07g0260300
GO:0097237	cellular response to toxic substance	biological_process	8.585e-05	0.0030175	46	2858	216	23437	25	Os03g0189400,Os07g0677600,Os01g0962700,Os12g0111800,Os06g0727200,Os10g0109300,Os03g0235000,Os02g0240100,Os07g0677500,Os04g0688300,Os01g0963000,Os04g0651000,Os06g0547400,Os09g0538600,Os02g0637700,Os03g0189600,Os04g0688100,Os07g0677200,Os10g0109600,Os06g0625500,Os11g0210300,Os02g0713400,Os04g0688600,Os12g0448900,Os04g0434800	21	Os02g0537700,Os08g0549100,Os02g0815500,Os07g0657900,Os02g0553200,Os03g0284600,Os01g0294700,Os07g0260300,Os03g0219200,Os02g0192700,Os09g0567300,Os01g0378100,Os01g0675100,Os10g0509401,Os02g0129800,Os04g0602100,Os03g0163300,Os07g0694700,Os03g0131200,Os05g0116100,Os11g0210600
GO:1990748	cellular detoxification	biological_process	8.585e-05	0.0030175	46	2858	216	23437	25	Os07g0677500,Os02g0240100,Os03g0235000,Os01g0963000,Os04g0688300,Os12g0111800,Os01g0962700,Os07g0677600,Os03g0189400,Os06g0727200,Os10g0109300,Os11g0210300,Os06g0625500,Os12g0448900,Os04g0434800,Os04g0688600,Os02g0713400,Os02g0637700,Os09g0538600,Os06g0547400,Os04g0651000,Os10g0109600,Os04g0688100,Os07g0677200,Os03g0189600	21	Os03g0284600,Os02g0553200,Os08g0549100,Os02g0815500,Os07g0657900,Os02g0192700,Os07g0260300,Os03g0219200,Os01g0294700,Os02g0537700,Os03g0131200,Os03g0163300,Os07g0694700,Os11g0210600,Os05g0116100,Os09g0567300,Os01g0378100,Os02g0129800,Os10g0509401,Os04g0602100,Os01g0675100
GO:0009636	response to toxic substance	biological_process	8.6412e-05	0.0030254	48	2858	228	23437	27	Os12g0448900,Os04g0434800,Os04g0688600,Os02g0713400,Os11g0210300,Os06g0625500,Os10g0109600,Os04g0688100,Os07g0677200,Os03g0189600,Os09g0538600,Os02g0637700,Os06g0547400,Os04g0651000,Os01g0963000,Os04g0688300,Os04g0647800,Os07g0677500,Os02g0240100,Os03g0235000,Os06g0727200,Os10g0109300,Os12g0111800,Os06g0665800,Os01g0962700,Os07g0677600,Os03g0189400	21	Os11g0210600,Os05g0116100,Os03g0131200,Os03g0163300,Os07g0694700,Os02g0129800,Os10g0509401,Os04g0602100,Os01g0675100,Os09g0567300,Os01g0378100,Os02g0192700,Os03g0219200,Os07g0260300,Os01g0294700,Os03g0284600,Os02g0553200,Os02g0815500,Os08g0549100,Os07g0657900,Os02g0537700
GO:0009312	oligosaccharide biosynthetic process	biological_process	8.8601e-05	0.00309	17	2858	51	23437	7	Os07g0134400,Os10g0553300,Os05g0438600,Os08g0445700,Os02g0661100,Os08g0495800,Os06g0172800	10	Os01g0376700,Os01g0919400,Os05g0518600,Os09g0397300,Os03g0267300,Os06g0664200,Os07g0209100,Os08g0409100,Os02g0143100,Os04g0234600
GO:0019320	hexose catabolic process	biological_process	9.6721e-05	0.0033602	10	2858	21	23437	5	Os04g0458300,Os04g0458600,Os09g0323000,Os10g0155500,Os01g0817700	5	Os03g0712700,Os07g0212200,Os08g0374800,Os12g0420200,Os10g0189100
GO:0016109	tetraterpenoid biosynthetic process	biological_process	0.00010129	0.0034919	10	2858	21	23437	0		10	Os07g0168000,Os10g0546600,Os01g0581300,Os04g0448900,Os02g0651300,Os02g0817900,Os11g0216300,Os02g0680600,Os07g0204900,Os06g0729000
GO:0016117	carotenoid biosynthetic process	biological_process	0.00010129	0.0034919	10	2858	21	23437	0		10	Os02g0680600,Os11g0216300,Os07g0204900,Os06g0729000,Os10g0546600,Os01g0581300,Os07g0168000,Os04g0448900,Os02g0651300,Os02g0817900
GO:0016597	amino acid binding	molecular_function	0.00010437	0.0035846	8	2858	14	23437	2	Os12g0409000,Os02g0704800	6	Os03g0738400,Os06g0611900,Os06g0245800,Os05g0429000,Os01g0711400,Os01g0874900
GO:0016668	oxidoreductase activity, acting on a sulfur group of donors, NAD(P) as acceptor	molecular_function	0.00010609	0.0036295	10	2858	23	23437	5	Os01g0337900,Os03g0405500,Os06g0659500,Os02g0639900,Os02g0713400	5	Os07g0657900,Os03g0163300,Os01g0328700,Os12g0188700,Os04g0676100
GO:0046653	tetrahydrofolate metabolic process	biological_process	0.00010712	0.0036509	9	2858	18	23437	4	Os03g0815200,Os08g0556200,Os09g0327300,Os12g0409000	5	Os01g0874900,Os05g0150800,Os04g0662700,Os05g0429000,Os03g0738400
GO:0000097	sulfur amino acid biosynthetic process	biological_process	0.00010802	0.0036678	15	2858	42	23437	6	Os03g0815200,Os10g0517500,Os10g0419400,Os12g0623900,Os12g0624000,Os06g0564700	9	Os05g0533500,Os04g0669900,Os01g0101200,Os12g0607000,Os06g0564500,Os11g0216900,Os10g0419500,Os01g0978100,Os03g0133900
GO:0008509	anion transmembrane transporter activity	molecular_function	0.00010857	0.0036725	47	2858	216	23437	23	Os01g0597600,Os10g0573800,Os04g0659800,Os02g0718900,Os02g0101000,Os01g0825800,Os02g0208100,Os07g0553700,Os06g0593100,Os01g0266800,Os09g0297400,Os07g0666900,Os07g0519600,Os05g0302700,Os03g0817200,Os08g0323700,Os08g0187800,Os02g0689900,Os05g0392700,Os08g0127100,Os08g0344600,Os02g0191300,Os02g0226300	24	Os09g0240500,Os06g0604500,Os01g0172100,Os10g0554200,Os07g0662800,Os05g0148600,Os04g0652400,Os12g0438600,Os06g0493600,Os01g0110100,Os11g0432400,Os05g0170950,Os06g0633800,Os01g0704700,Os09g0570400,Os10g0573700,Os04g0201800,Os07g0134000,Os02g0745100,Os03g0644400,Os01g0857400,Os07g0100800,Os12g0278700,Os02g0788800
GO:0016860	intramolecular oxidoreductase activity	molecular_function	0.00011143	0.0037554	17	2858	51	23437	11	Os03g0733800,Os02g0274100,Os05g0529200,Os09g0255400,Os02g0100100,Os09g0451500,Os11g0199200,Os08g0320400,Os04g0432500,Os01g0103600,Os02g0266000	6	Os06g0256500,Os11g0216900,Os09g0535000,Os03g0781400,Os01g0581300,Os07g0176900
GO:0006950	response to stress	biological_process	0.00011236	0.0037725	262	2858	1723	23437	135	Os03g0577000,Os05g0530400,Os04g0102700,Os10g0392400,Os07g0677600,Os01g0962700,Os10g0580900,Os02g0712700,Os01g0134700,Os04g0688300,Os08g0508800,Os03g0738600,Os07g0677500,Os08g0559600,Os11g0701100,Os07g0246200,Os06g0111500,Os03g0244200,Os05g0112000,Os03g0721200,Os02g0621300,Novel01623,Os04g0517100,Os04g0515400,Os04g0179700,Os02g0100100,Os03g0772600,Os02g0713400,Os08g0135400,Os02g0612900,Os12g011180…	127	Os02g0669100,Os05g0390100,Os01g0135900,Os01g0166800,Os05g0519700,Os02g0575500,Os08g0549100,Os06g0116800,Os03g0157400,Os07g0448800,Os03g0340900,Os06g0320500,Os05g0496200,Os02g0622100,Os09g0541000,Os12g0270300,Os11g0106700,Os10g0330000,Os07g0583200,Os03g0266900,Os02g0602400,Os03g0785200,Os03g0131200,Os02g0562700,Os06g0597900,Os02g0537700,Os03g0758100,Os01g0798500,Os02g0553200,Os10g0485300,Os08g0159…
GO:0009611	response to wounding	biological_process	0.00011305	0.0037816	17	2858	55	23437	12	Os01g0194300,Os08g0508800,Os03g0738600,Os01g0615100,Os01g0615050,Os08g0135400,Os01g0960500,Os02g0327000,Os03g0180900,Os10g0392400,Os12g0437800,Os03g0285800	5	Os03g0340900,Os07g0685700,Os04g0653000,Os07g0171100,Os08g0524100
GO:0098805	whole membrane	cellular_component	0.00011591	0.0038629	83	2858	448	23437	41	Os05g0106100,Os10g0564800,Os10g0393100,Os12g0538900,Os07g0637400,Os04g0209200,Os12g0236500,Os07g0209000,Os02g0317400,Os02g0209000,Os06g0569500,Os03g0818100,Os04g0102700,Os02g0100100,Os10g0476000,Os03g0711500,Os04g0390600,Os02g0101000,Os03g0565600,Os02g0664300,Os09g0492700,Os02g0115900,Os06g0127000,Os08g0556550,Os06g0568600,Os05g0392700,Os05g0499500,Os03g0265300,Os07g0666900,Os11g0158400,Os06g0731…	42	Os02g0788800,Os04g0691900,Os01g0212400,Os06g0336200,Os08g0549100,Os01g0837800,Os08g0428900,Os05g0390100,Os02g0314300,Os03g0226400,Os04g0491700,Os04g0201800,Os07g0150100,Os03g0399532,Os03g0308800,Os07g0188266,Os06g0268800,Os12g0641400,Os01g0678500,Os11g0105750,Os01g0168100,Os05g0101200,Os12g0278700,Os01g0742500,Os01g0975900,Os12g0640600,Os11g0683500,Os01g0221600,Os03g0835100,Os01g0356400,Os03g0117…
GO:0009123	nucleoside monophosphate metabolic process	biological_process	0.00011708	0.0038874	19	2858	62	23437	14	Os03g0831500,Os03g0699300,Os03g0130400,Os08g0326600,Os03g0313600,Os01g0951200,Os03g0174500,Os02g0127700,Os05g0349200,Os01g0951400,Os12g0236400,Os03g0780500,Os06g0617800,Os02g0625500	5	Os08g0118900,Os08g0109300,Os10g0464400,Os08g0288200,Os02g0179100
GO:0009719	response to endogenous stimulus	biological_process	0.00012352	0.0040712	107	2858	622	23437	49	Os01g0826400,Os05g0516900,Os12g0409000,Os12g0555300,Os02g0682500,Os07g0161600,Os12g0448900,Os01g0187900,Os02g0606800,Os03g0180900,Os12g0555200,Os03g0672300,Os10g0468500,Os03g0300400,Os04g0484900,Os12g0555500,Os03g0643300,Os02g0327000,Os12g0555000,Os07g0409900,Os09g0514400,Os06g0727200,Os11g0171500,Os08g0342300,Os08g0135400,Os04g0376500,Os08g0359500,Os01g0192000,Os01g0960500,Os08g0203100,Os02g0621…	58	Os03g0131200,Os07g0685700,Os02g0766700,Os05g0563400,Os02g0602400,Os08g0242700,Os04g0659100,Os01g0178500,Os10g0571200,Os02g0141100,Os03g0356700,Os02g0557800,Os07g0635900,Os01g0874900,Os01g0524500,Os02g0761700,Os06g0592500,Os11g0523800,Os03g0717700,Os11g0148500,Os01g0718300,Os01g0897600,Os01g0904700,Os11g0106700,Os10g0362300,Os04g0653000,Os08g0524100,Os02g0622100,Os04g0671900,Os07g0176900,Os03g0267…
GO:0016859	cis-trans isomerase activity	molecular_function	0.00012352	0.0040712	20	2858	69	23437	8	Os08g0559400,Os09g0501850,Os01g0563000,Os12g0405200,Os06g0708500,Os01g0915800,Os04g0446500,Os06g0216800	12	Os08g0382400,Os05g0103200,Os02g0121300,Os08g0541400,Os02g0760300,Os05g0458100,Os01g0894700,Os07g0565600,Os02g0751600,Os08g0525600,Os07g0133700,Os04g0352400
GO:0046351	disaccharide biosynthetic process	biological_process	0.00012784	0.0041981	13	2858	34	23437	4	Os08g0445700,Os10g0553300,Os05g0438600,Os02g0661100	9	Os04g0234600,Os02g0143100,Os01g0919400,Os01g0376700,Os05g0518600,Os08g0409100,Os06g0664200,Os03g0267300,Os09g0397300
GO:0016615	malate dehydrogenase activity	molecular_function	0.00012835	0.0041998	9	2858	18	23437	4	Os12g0632700,Os08g0434300,Os01g0649100,Os01g0723400	5	Os07g0630800,Os03g0773800,Os10g0503500,Os05g0574400,Os08g0562100
GO:0019388	galactose catabolic process	biological_process	0.00013192	0.0043009	9	2858	18	23437	4	Os04g0458600,Os04g0458300,Os10g0155500,Os09g0323000	5	Os03g0712700,Os07g0212200,Os08g0374800,Os10g0189100,Os12g0420200
GO:0016671	oxidoreductase activity, acting on a sulfur group of donors, disulfide as acceptor	molecular_function	0.00013292	0.0043108	9	2858	19	23437	2	Os02g0639900,Os03g0733800	7	Os06g0472000,Os07g0657900,Os07g0476900,Os07g0509800,Os12g0188700,Os10g0563600,Os04g0676100
GO:0036094	small molecule binding	molecular_function	0.00013319	0.0043108	514	2858	3518	23437	279	Os05g0156700,Os08g0447000,Os04g0117600,Os01g0752700,Os03g0111100,Os02g0146600,Os03g0713000,Os05g0125500,Os03g0699300,Os04g0681900,Os02g0551100,Os03g0191400,Os01g0315800,Os12g0632800,Os03g0312600,Os02g0274100,Os03g0178000,Os04g0109100,Os10g0533600,Os03g0370000,Os08g0538300,Os12g0236400,Novel00791,Os07g0161600,Os05g0577700,Os03g0352400,Os03g0565500,Os04g0514600,Os01g0760600,Os02g0135200,Os06g033440…	235	Os01g0110100,Os04g0486600,Os04g0632100,Os05g0164100,Os06g0564500,Os01g0328700,Os02g0739000,Os05g0516300,Os02g0787300,Os04g0660500,Os02g0280400,Os11g0173900,Os03g0799700,Os02g0101500,Os02g0591900,Os05g0222200,Os09g0558900,Os04g0691900,Os04g0459500,Os02g0181900,Os11g0102200,Os01g0536000,Os01g0937400,Os06g0256500,Os03g0773700,Os05g0480000,Os05g0575300,Os06g0287700,Os09g0567300,Os11g0216300,Os08g0345…
GO:0043167	ion binding	molecular_function	0.00013601	0.0043865	838	2858	6050	23437	452	Os03g0643300,Os11g0133001,Os09g0353200,Os06g0665800,Os12g0111800,Os05g0182800,Os02g0240100,Os04g0390100,Os12g0147500,Os02g0114700,Os07g0682700,Os04g0370900,Os12g0235800,Os08g0190100,Os05g0125300,Os12g0527700,Os03g0255500,Os12g0481100,Os03g0672300,Os03g0743500,Os06g0617800,Os01g0776600,Os03g0586800,Os12g0409000,Os05g0160200,Os01g0736400,Os07g0519600,Os01g0670100,Os01g0723600,Os11g0691300,Os06g0557…	386	Os05g0496200,Os06g0320500,Os08g0504500,Os02g0805800,Os08g0288200,Os01g0911300,Os06g0712300,Os03g0786100,Os01g0718300,Os01g0711400,Os05g0161500,Os01g0231500,Os12g0438300,Os05g0534400,Os01g0709500,Os02g0564400,Os02g0704000,Os01g0238500,Os03g0131200,Os09g0527900,Os03g0808100,Os01g0919900,Os11g0210600,Os01g0359400,Os04g0304200,Os10g0103800,Os07g0658400,Os01g0800500,Os10g0545200,Os08g0428900,Os05g0390…
GO:0016667	oxidoreductase activity, acting on a sulfur group of donors	molecular_function	0.00014183	0.0045574	26	2858	108	23437	11	Os06g0659500,Os02g0639900,Os02g0713400,Os01g0174900,Os03g0733800,Os06g0224200,Os11g0655900,Os01g0337900,Os04g0527700,Os02g0774100,Os03g0405500	15	Os10g0563600,Os12g0188700,Os01g0328700,Os05g0116100,Os02g0567100,Os05g0503300,Os07g0657900,Os03g0163300,Os06g0472000,Os04g0668800,Os07g0476900,Os08g0530400,Os04g0676100,Os07g0509800,Os12g0538700
GO:0043467	regulation of generation of precursor metabolites and energy	biological_process	0.00014232	0.0045574	9	2858	19	23437	0		9	Os01g0501800,Os06g0725900,Os05g0496200,Os05g0508900,Os08g0440900,Os06g0669400,Os01g0773700,Os05g0481000,Os05g0480000
GO:0009086	methionine biosynthetic process	biological_process	0.00014824	0.0047299	10	2858	22	23437	5	Os12g0624000,Os12g0623900,Os10g0419400,Os10g0517500,Os03g0815200	5	Os10g0419500,Os11g0216900,Os01g0101200,Os04g0669900,Os12g0607000
GO:0009052	pentose-phosphate shunt, non-oxidative branch	biological_process	0.00015593	0.0049579	5	2858	6	23437	2	Os08g0154300,Os09g0505700	3	Os03g0781400,Os03g0169100,Os07g0176900
GO:0009644	response to high light intensity	biological_process	0.0001574	0.004987	9	2858	19	23437	0		9	Os06g0725900,Os03g0218500,Os02g0764500,Os08g0440900,Os06g0669400,Os07g0171100,Os06g0320500,Os08g0566600,Os01g0869800
GO:0071417	cellular response to organonitrogen compound	biological_process	0.00016063	0.0050715	9	2858	18	23437	4	Os03g0672300,Os07g0181000,Os01g0194300,Os12g0409000	5	Os01g0874900,Os10g0571200,Os05g0429000,Os11g0148500,Os03g0738400
GO:0030490	maturation of SSU-rRNA	biological_process	0.00016228	0.0051054	16	2858	51	23437	16	Os02g0489400,Os12g0124200,Os02g0162500,Os01g0104800,Os02g0114700,Os11g0127900,Os04g0685100,Os03g0151700,Os10g0411700,Os07g0616600,Os03g0182600,Os03g0345200,Os03g0402400,Os02g0534800,Os04g0349500,Os04g0413600	0
GO:0046655	folic acid metabolic process	biological_process	0.00016712	0.0052394	6	2858	9	23437	2	Os12g0409000,Os08g0556200	4	Os01g0874900,Os01g0238500,Os05g0429000,Os03g0738400
GO:0009110	vitamin biosynthetic process	biological_process	0.00016876	0.0052622	19	2858	63	23437	9	Os04g0682300,Os08g0540100,Os06g0561000,Os12g0600400,Os04g0614600,Os07g0529600,Os08g0556200,Novel00791,Os02g0112900	10	Os05g0460600,Os02g0130100,Os06g0658900,Os02g0744900,Os05g0408900,Os01g0238500,Os02g0276500,Os03g0190100,Os10g0464400,Os12g0615400
GO:0009116	nucleoside metabolic process	biological_process	0.00016901	0.0052622	19	2858	63	23437	14	Os07g0245100,Os01g0723600,Os08g0326600,Os12g0589100,Os06g0617800,Os03g0780500,Os02g0625500,Os06g0112200,Os09g0567900,Os01g0665400,Os01g0951200,Os02g0127700,Os01g0951400,Os08g0557900	5	Os08g0457600,Os03g0340900,Os03g0717700,Os02g0699400,Os05g0161500
GO:0006767	water-soluble vitamin metabolic process	biological_process	0.00017166	0.0053261	19	2858	63	23437	10	Os07g0529600,Os08g0556200,Os04g0614600,Os12g0600400,Os08g0540100,Os06g0561000,Os04g0682300,Novel00791,Os02g0112900,Os12g0409000	9	Os01g0238500,Os05g0429000,Os05g0408900,Os01g0874900,Os05g0460600,Os02g0130100,Os05g0116100,Os10g0464400,Os03g0738400
GO:0006970	response to osmotic stress	biological_process	0.00017238	0.0053303	39	2858	176	23437	16	Os03g0109600,Os01g0884300,Os02g0661100,Os01g0187900,Os03g0815100,Os10g0483000,Os06g0716700,Os02g0718900,Os04g0543900,Os06g0111500,Os08g0559600,Os03g0643300,Os07g0666900,Os02g0327000,Os03g0218400,Os03g0285800	23	Os07g0685700,Os02g0766700,Os01g0893400,Os01g0390900,Os03g0785200,Os02g0602400,Os10g0563600,Os09g0394900,Os04g0659100,Os07g0635900,Os03g0266900,Os06g0253100,Os03g0230500,Os07g0583200,Os01g0798500,Os06g0694800,Os11g0184900,Os07g0517100,Os01g0212400,Os02g0758000,Os02g0276500,Os08g0144000,Os01g0135900
GO:0009311	oligosaccharide metabolic process	biological_process	0.00017382	0.0053564	23	2858	83	23437	9	Os11g0175400,Os07g0134400,Os05g0438600,Os10g0553300,Os02g0550600,Os08g0445700,Os02g0661100,Os08g0495800,Os06g0172800	14	Os05g0518600,Os04g0432400,Os01g0919400,Os01g0376700,Os09g0397300,Os07g0662900,Os03g0267300,Os12g0641400,Os07g0209100,Os06g0664200,Os08g0409100,Os02g0143100,Os04g0234600,Os04g0602400
GO:0098754	detoxification	biological_process	0.00017655	0.0054217	46	2858	222	23437	25	Os06g0727200,Os10g0109300,Os03g0189400,Os07g0677600,Os01g0962700,Os12g0111800,Os04g0688300,Os01g0963000,Os03g0235000,Os02g0240100,Os07g0677500,Os03g0189600,Os07g0677200,Os04g0688100,Os10g0109600,Os04g0651000,Os06g0547400,Os02g0637700,Os09g0538600,Os02g0713400,Os04g0688600,Os04g0434800,Os12g0448900,Os06g0625500,Os11g0210300	21	Os02g0537700,Os01g0294700,Os07g0260300,Os03g0219200,Os02g0192700,Os07g0657900,Os08g0549100,Os02g0815500,Os02g0553200,Os03g0284600,Os01g0675100,Os04g0602100,Os02g0129800,Os10g0509401,Os09g0567300,Os01g0378100,Os05g0116100,Os11g0210600,Os07g0694700,Os03g0163300,Os03g0131200
GO:0050661	NADP binding	molecular_function	0.00019172	0.0058472	21	2858	72	23437	9	Os01g0375200,Os09g0492700,Os06g0111500,Os02g0600400,Os08g0342400,Os02g0736400,Os06g0258900,Os02g0436400,Os06g0677400	12	Os09g0548400,Os01g0106900,Os09g0294000,Os02g0562700,Os04g0486600,Os01g0574600,Os07g0437000,Os03g0129300,Os10g0553800,Os03g0163300,Os04g0459500,Os09g0558900
GO:0016051	carbohydrate biosynthetic process	biological_process	0.00019215	0.0058472	57	2858	281	23437	19	Os04g0618200,Os03g0255500,Os07g0134400,Os02g0763200,Os03g0586300,Os08g0495800,Os02g0661100,Os02g0275200,Os06g0172800,Os11g0547000,Os05g0438600,Os08g0445700,Novel01308,Os02g0725300,Os06g0561000,Os04g0682300,Os04g0636100,Os10g0553300,Os02g0763900	38	Os04g0429600,Os06g0160700,Os06g0664200,Os05g0518600,Os08g0327100,Os03g0169100,Os10g0189100,Os02g0744700,Os08g0345800,Os03g0735000,Os12g0291100,Os03g0808100,Os01g0303000,Os07g0208500,Os05g0506000,Os04g0234600,Os02g0135900,Os09g0478300,Os04g0409200,Os09g0397300,Os03g0267300,Os07g0412100,Os03g0712700,Os07g0209100,Os08g0409100,Os12g0274700,Os01g0376700,Os01g0919400,Os05g0496200,Os11g0171300,Os05g0176…
GO:0009670	triose-phosphate:phosphate antiporter activity	molecular_function	0.00019495	0.0058472	4	2858	4	23437	2	Os09g0297400,Os08g0344600	2	Os01g0172100,Os05g0170950
GO:0015121	phosphoenolpyruvate:phosphate antiporter activity	molecular_function	0.00019495	0.0058472	4	2858	4	23437	2	Os09g0297400,Os08g0344600	2	Os01g0172100,Os05g0170950
GO:0015315	organophosphate:inorganic phosphate antiporter activity	molecular_function	0.00019495	0.0058472	4	2858	4	23437	2	Os08g0344600,Os09g0297400	2	Os05g0170950,Os01g0172100
GO:0015355	secondary active monocarboxylate transmembrane transporter activity	molecular_function	0.00019495	0.0058472	4	2858	4	23437	2	Os08g0344600,Os09g0297400	2	Os05g0170950,Os01g0172100
GO:0089721	phosphoenolpyruvate transmembrane transporter activity	molecular_function	0.00019495	0.0058472	4	2858	4	23437	2	Os09g0297400,Os08g0344600	2	Os01g0172100,Os05g0170950
GO:0008299	isoprenoid biosynthetic process	biological_process	0.0001974	0.0058889	34	2858	144	23437	12	Os01g0802100,Os06g0568600,Os07g0580900,Os08g0507100,Os06g0569500,Os12g0405200,Os04g0179700,Os11g0474800,Os04g0178300,Os09g0492700,Os11g0474900,Os02g0570400	22	Os10g0330000,Os12g0271700,Os01g0695300,Os01g0581300,Os03g0731900,Os07g0168000,Os10g0546600,Os08g0465700,Os02g0651300,Os03g0197000,Os02g0817900,Os01g0101700,Os07g0204900,Os06g0729000,Os04g0448900,Os02g0704000,Os05g0408900,Os11g0216300,Os05g0582300,Os02g0680600,Os01g0106900,Os01g0703400
GO:0010207	photosystem II assembly	biological_process	0.00019765	0.0058889	6	2858	9	23437	0		6	Os01g0358300,Os02g0117100,Os07g0171100,Os08g0553800,Os03g0333400,Os01g0501800
GO:0006526	arginine biosynthetic process	biological_process	0.00020099	0.0059688	7	2858	12	23437	6	Os01g0570700,Os02g0704800,Os03g0305500,Os12g0235800,Os03g0279400,Os03g0617900	1	Os03g0431200
GO:2001070	starch binding	molecular_function	0.00020274	0.0060009	8	2858	15	23437	1	Os03g0133300	7	Os01g0856900,Os04g0624600,Os07g0662900,Os03g0294200,Os02g0135900,Os12g0297500,Os05g0164100
GO:0006002	fructose 6-phosphate metabolic process	biological_process	0.00021047	0.0062092	8	2858	16	23437	4	Os05g0524400,Os10g0405600,Os05g0438600,Os12g0131100	4	Os04g0234600,Os06g0326400,Os06g0664200,Os03g0267300
GO:0016836	hydro-lyase activity	molecular_function	0.00021248	0.0062314	22	2858	80	23437	17	Os09g0375000,Os10g0167300,Os03g0337900,Os08g0559600,Os08g0135900,Os05g0529200,Os08g0470200,Os03g0225900,Os02g0218700,Os02g0274100,Os03g0136900,Os08g0225000,Os02g0654100,Os01g0375200,Os04g0406600,Os06g0632200,Os07g0182100	5	Os06g0136600,Os08g0423600,Os01g0639900,Os04g0412500,Os03g0100200
GO:0015318	inorganic molecular entity transmembrane transporter activity	molecular_function	0.00021261	0.0062314	124	2858	734	23437	47	Os12g0562100,Os01g0597600,Os03g0411800,Os04g0529800,Os02g0101000,Os01g0825800,Os06g0210500,Os02g0574500,Os01g0930400,Os03g0218400,Os03g0721400,Os06g0264500,Os07g0519600,Os05g0120700,Os08g0206400,Os08g0130000,Os05g0513400,Os10g0470700,Os09g0448200,Os05g0106100,Os02g0191300,Os10g0573800,Os04g0401700,Os03g0772800,Os12g0581600,Os04g0659800,Os03g0150600,Os07g0553700,Os04g0117100,Os01g0266800,Os02g0699…	77	Os01g0503400,Os03g0574900,Os03g0363500,Os06g0493600,Os04g0652400,Os05g0148600,Os03g0296800,Os01g0110100,Os12g0641400,Os01g0678500,Os02g0666200,Os09g0570400,Os01g0704700,Os06g0633800,Os04g0201800,Os07g0150100,Os07g0448800,Os04g0491700,Os04g0559700,Os03g0226400,Os03g0278900,Os12g0502800,Os02g0314300,Os04g0605500,Os01g0279700,Os03g0388100,Os09g0563200,Os02g0745100,Os09g0394500,Os02g0730300,Os01g0837…
GO:0006730	one-carbon metabolic process	biological_process	0.00021543	0.0062923	9	2858	19	23437	4	Os03g0815200,Os03g0111100,Os09g0327300,Os12g0409000	5	Os05g0150800,Os01g0874900,Os05g0429000,Os10g0503200,Os03g0738400
GO:0000096	sulfur amino acid metabolic process	biological_process	0.00021659	0.0062923	17	2858	54	23437	7	Os12g0623900,Os10g0419400,Os01g0178000,Os10g0517500,Os06g0564700,Os12g0624000,Os03g0815200	10	Os10g0419500,Os03g0133900,Os05g0533500,Os02g0167100,Os01g0101200,Os01g0978100,Os11g0216900,Os06g0564500,Os04g0669900,Os12g0607000
GO:0006108	malate metabolic process	biological_process	0.00021709	0.0062923	9	2858	19	23437	4	Os12g0632700,Os03g0337900,Os01g0649100,Os08g0434300	5	Os07g0630800,Os10g0503500,Os03g0773800,Os05g0574400,Os08g0562100
GO:0009156	ribonucleoside monophosphate biosynthetic process	biological_process	0.00021748	0.0062923	13	2858	35	23437	12	Os03g0831500,Os01g0951200,Os03g0174500,Os05g0349200,Os02g0127700,Os01g0951400,Os03g0699300,Os03g0780500,Os06g0617800,Os02g0625500,Os08g0326600,Os03g0313600	1	Os10g0464400
GO:0009423	chorismate biosynthetic process	biological_process	0.00022483	0.0064841	6	2858	9	23437	6	Os07g0622200,Os12g0534000,Os03g0389700,Os03g0254800,Os08g0484500,Os01g0375200	0
GO:0016701	oxidoreductase activity, acting on single donors with incorporation of molecular oxygen	molecular_function	0.00022625	0.0065042	19	2858	65	23437	11	Os02g0792800,Os02g0168100,Os12g0559200,Os10g0419400,Os03g0700400,Os06g0561000,Os12g0448900,Os08g0485400,Os03g0738600,Os08g0508800,Os08g0509100	8	Os10g0567400,Os12g0640600,Os02g0704000,Os05g0304600,Os10g0419500,Os01g0190000,Os02g0194700,Os12g0623600
GO:0042430	indole-containing compound metabolic process	biological_process	0.00022867	0.0065528	15	2858	45	23437	13	Os08g0320400,Os08g0135900,Os03g0264400,Os04g0463500,Os03g0760000,Os09g0255400,Os02g0266000,Os03g0126000,Os03g0285800,Os06g0632200,Os07g0182100,Os08g0140300,Os01g0178000	2	Os07g0437500,Os05g0481000
GO:0043169	cation binding	molecular_function	0.00023558	0.0067292	418	2858	2909	23437	226	Os02g0186100,Os03g0835400,Os04g0573900,Os10g0109600,Os10g0167300,Os02g0127700,Os01g0850700,Os01g0174900,Os08g0542000,Os02g0180000,Os05g0557000,Os05g0529700,Os05g0558900,Os08g0507100,Os04g0379900,Os03g0437200,Os12g0236500,Os02g0740700,Os01g0723400,Os10g0497800,Os03g0809300,Os02g0121000,Os07g0218200,Os04g0651000,Os02g0637700,Os10g0513900,Os04g0629300,Os04g0178300,Os08g0178800,Os02g0506500,Os04g0482…	192	Os06g0669400,Os03g0169100,Os01g0101200,Os03g0738400,Os08g0323400,Os06g0254300,Os01g0893400,Os02g0178100,Os09g0346500,Os12g0297500,Os12g0106000,Os06g0694500,Os12g0576600,Os09g0268600,Os02g0328300,Os10g0503500,Os08g0144000,Os12g0271700,Os01g0164600,Os04g0605500,Os08g0547900,Os09g0491756,Os01g0212400,Os12g0607000,Os06g0571800,Os05g0460600,Os02g0714200,Os01g0200700,Os02g0633066,Os01g0720400,Os06g0664…
GO:0005342	organic acid transmembrane transporter activity	molecular_function	0.0002439	0.0069231	27	2858	107	23437	13	Os02g0101000,Os08g0127100,Os07g0553700,Os01g0825800,Os08g0344600,Os01g0266800,Os02g0191300,Os09g0297400,Os10g0573800,Os01g0597600,Os03g0817200,Os08g0187800,Os04g0659800	14	Os11g0432400,Os05g0170950,Os09g0570400,Os06g0633800,Os10g0573700,Os03g0644400,Os01g0857400,Os07g0100800,Os12g0278700,Os04g0201800,Os02g0788800,Os07g0134000,Os01g0172100,Os07g0662800
GO:0046943	carboxylic acid transmembrane transporter activity	molecular_function	0.0002439	0.0069231	27	2858	107	23437	13	Os04g0659800,Os03g0817200,Os08g0187800,Os01g0597600,Os10g0573800,Os02g0191300,Os09g0297400,Os08g0344600,Os01g0266800,Os08g0127100,Os07g0553700,Os01g0825800,Os02g0101000	14	Os07g0662800,Os01g0172100,Os02g0788800,Os07g0134000,Os01g0857400,Os04g0201800,Os07g0100800,Os12g0278700,Os06g0633800,Os09g0570400,Os03g0644400,Os10g0573700,Os11g0432400,Os05g0170950
GO:0006000	fructose metabolic process	biological_process	0.00024716	0.0069934	6	2858	9	23437	1	Os05g0438600	5	Os05g0164100,Os03g0267300,Os03g0294200,Os04g0234600,Os06g0664200
GO:0006012	galactose metabolic process	biological_process	0.00024922	0.0070296	10	2858	23	23437	5	Os04g0618200,Os10g0155500,Os09g0323000,Os04g0458600,Os04g0458300	5	Os10g0189100,Os12g0420200,Os08g0374800,Os03g0712700,Os07g0212200
GO:0016832	aldehyde-lyase activity	molecular_function	0.00025898	0.0072785	8	2858	16	23437	5	Os08g0556200,Os05g0402700,Os01g0100900,Os08g0120600,Os06g0258900	3	Os12g0169600,Os06g0608700,Os11g0171300
GO:0000462	maturation of SSU-rRNA from tricistronic rRNA transcript (SSU-rRNA, 5.8S rRNA, LSU-rRNA)	biological_process	0.00026113	0.0072785	13	2858	38	23437	13	Os03g0402400,Os01g0104800,Os11g0127900,Os02g0534800,Os04g0349500,Os04g0685100,Os04g0413600,Os07g0616600,Os02g0489400,Os03g0182600,Os02g0162500,Os12g0124200,Os03g0345200	0
GO:0004024	alcohol dehydrogenase activity, zinc-dependent	molecular_function	0.00026128	0.0072785	6	2858	9	23437	4	Os03g0189400,Os03g0189600,Os02g0637700,Os11g0210300	2	Os02g0815500,Os11g0210600
GO:0051903	S-(hydroxymethyl)glutathione dehydrogenase activity	molecular_function	0.00026128	0.0072785	6	2858	9	23437	4	Os03g0189400,Os03g0189600,Os02g0637700,Os11g0210300	2	Os02g0815500,Os11g0210600
GO:0016408	C-acyltransferase activity	molecular_function	0.0002641	0.0073346	7	2858	12	23437	7	Os03g0152400,Os01g0110400,Os01g0928800,Os02g0806900,Os10g0457600,Os11g0516000,Os10g0189600	0
GO:0046873	metal ion transmembrane transporter activity	molecular_function	0.00026611	0.0073675	41	2858	187	23437	16	Os12g0562100,Os04g0401700,Os03g0411800,Os12g0581600,Os03g0208500,Os01g0930400,Os08g0323700,Os05g0120700,Os08g0130000,Os08g0206400,Os06g0250600,Os07g0666900,Os06g0665800,Os03g0721400,Os09g0448200,Os05g0513400	25	Os06g0103800,Os11g0197400,Os09g0376900,Os03g0296800,Os05g0148600,Os01g0678500,Os03g0575200,Os02g0245800,Os01g0503400,Os03g0574900,Os04g0605500,Os03g0684400,Os09g0563200,Os03g0388100,Os02g0730300,Os04g0613900,Os01g0557500,Os03g0226400,Os02g0314300,Os07g0102100,Os02g0498300,Os01g0212400,Os01g0837800,Os03g0178100,Os03g0337500
GO:0016781	phosphotransferase activity, paired acceptors	molecular_function	0.00028103	0.0077566	4	2858	4	23437	2	Os03g0432100,Os05g0405000	2	Os06g0498400,Os12g0297500
GO:0016835	carbon-oxygen lyase activity	molecular_function	0.00028898	0.0079519	33	2858	142	23437	26	Os04g0406600,Os04g0178300,Os07g0182100,Os11g0474800,Os02g0570400,Os11g0474900,Os02g0654100,Os03g0136900,Os02g0218700,Os04g0179700,Os08g0135900,Os10g0167300,Os03g0337900,Os06g0632200,Os08g0225000,Os01g0375200,Os03g0254800,Os07g0218200,Os03g0225900,Os04g0344100,Os02g0274100,Os08g0168000,Os05g0529200,Os08g0470200,Os08g0559600,Os09g0375000	7	Os03g0100200,Os04g0412500,Os01g0639900,Os08g0423600,Novel01058,Os06g0136600,Os03g0348200
GO:0055085	transmembrane transport	biological_process	0.00029092	0.0079807	214	2858	1380	23437	91	Os03g0138700,Os06g0707100,Os08g0556550,Os08g0127100,Novel01308,Os05g0205050,Os07g0559700,Os02g0689900,Os07g0666900,Os06g0250600,Os05g0302700,Os08g0544400,Os01g0852200,Os03g0271200,Os03g0208500,Os01g0276200,Os01g0173900,Os09g0554300,Os07g0553700,Os04g0117100,Os02g0718900,Os10g0573800,Os08g0540000,Os03g0772800,Os12g0581600,Os02g0226300,Os05g0106100,Os05g0554000,Os05g0513400,Os04g0209200,Os11g058760…	123	Os09g0556400,Os04g0502800,Os01g0695700,Os05g0409500,Os01g0881300,Os03g0178100,Os04g0528300,Os01g0645200,Os12g0106600,Os01g0975900,Os10g0148400,Os07g0102100,Os02g0750100,Os02g0678200,Os01g0218700,Os03g0251500,Os05g0594700,Os02g0318450,Os05g0170950,Os10g0561300,Os03g0197100,Os11g0432400,Os10g0573700,Os11g0197400,Os12g0438600,Os02g0629200,Os07g0464600,Os02g0593500,Os02g0822100,Os02g0274900,Os09g0240…
GO:0005773	vacuole	cellular_component	0.00029505	0.0080695	71	2858	380	23437	32	Os04g0311400,Os06g0716700,Os10g0140200,Os03g0171900,Os05g0516900,Os01g0173900,Os03g0265300,Os05g0539400,Os07g0666900,Os05g0567100,Os09g0251800,Os02g0115900,Os06g0186400,Os06g0573600,Os03g0565600,Os02g0664300,Os04g0117600,Os02g0100100,Os06g0659500,Os04g0390600,Os02g0793300,Os02g0101000,Os07g0209000,Os03g0818100,Os04g0102700,Os05g0106100,Os10g0564800,Os04g0670200,Os04g0209200,Os10g0511400,Os12g0236…	39	Os02g0629200,Os01g0332800,Os05g0517500,Os12g0438600,Os01g0227300,Os03g0251500,Os11g0660000,Os09g0564000,Os07g0418000,Os01g0975900,Os02g0234500,Os12g0640600,Os01g0221600,Os02g0823100,Os01g0356400,Os01g0166700,Os01g0557500,Os12g0278700,Os09g0541000,Os12g0641400,Os01g0678500,Os01g0168100,Os04g0491700,Os09g0444200,Os04g0559700,Os04g0201800,Os07g0448800,Os07g0150100,Os03g0308800,Os02g0666200,Os06g0268…
GO:0005984	disaccharide metabolic process	biological_process	0.00031374	0.0085546	19	2858	65	23437	6	Os02g0661100,Os08g0445700,Os02g0550600,Os05g0438600,Os10g0553300,Os11g0175400	13	Os04g0602400,Os02g0143100,Os04g0234600,Os06g0664200,Os08g0409100,Os09g0397300,Os07g0662900,Os03g0267300,Os12g0641400,Os01g0919400,Os01g0376700,Os05g0518600,Os04g0432400
GO:1901293	nucleoside phosphate biosynthetic process	biological_process	0.000316	0.0085903	36	2858	165	23437	25	Os03g0831500,Os03g0699300,Os12g0290150,Os04g0119400,Os01g0723600,Os03g0313600,Os02g0525900,Os03g0174500,Os05g0349200,Os01g0951400,Os06g0207000,Os12g0616900,Os02g0134400,Os03g0130400,Os02g0606800,Os08g0326600,Os01g0951200,Os02g0127700,Os07g0577700,Os12g0236400,Os03g0780500,Os06g0617800,Os04g0117100,Os02g0625500,Os01g0654100	11	Os02g0750100,Os03g0278900,Os08g0109300,Os07g0513000,Os10g0464400,Os08g0288200,Os03g0736600,Os08g0118900,Os07g0167100,Os11g0191400,Os02g0179100
GO:1901657	glycosyl compound metabolic process	biological_process	0.00035048	0.009499	22	2858	82	23437	16	Os12g0589100,Os03g0760000,Os07g0245100,Os01g0723600,Os08g0326600,Os01g0951200,Os08g0111200,Os02g0127700,Os01g0951400,Os08g0557900,Os03g0780500,Os06g0617800,Os02g0625500,Os06g0112200,Os01g0665400,Os09g0567900	6	Os08g0457600,Os05g0161500,Os03g0340900,Os03g0717700,Os02g0699400,Os05g0506000
GO:0022857	transmembrane transporter activity	molecular_function	0.00036665	0.0098881	200	2858	1286	23437	84	Os09g0448200,Os02g0191300,Os02g0689200,Os10g0470700,Os01g0504500,Os08g0130000,Os03g0218400,Os09g0426000,Os03g0721400,Os06g0264500,Os07g0519600,Novel01623,Os01g0930400,Os10g0501500,Os08g0398300,Os01g0825800,Os02g0301100,Os12g0562100,Os03g0411800,Os07g0106200,Os01g0133400,Os08g0344600,Os05g0392700,Os11g0124500,Os08g0187800,Os03g0265300,Os08g0323700,Os03g0817200,Os06g0665800,Os06g0593100,Os02g069900…	116	Os02g0498300,Os01g0857400,Os01g0212400,Os02g0788800,Os01g0501700,Os04g0605500,Os03g0388100,Os09g0563200,Os02g0745100,Os02g0730300,Os06g0701600,Os02g0225000,Os03g0226400,Os03g0278900,Os12g0103000,Os05g0444300,Os02g0314300,Os04g0201800,Os03g0157400,Os07g0448800,Os03g0654400,Os05g0137200,Os04g0491700,Os04g0559700,Os02g0666200,Os06g0125400,Os04g0607500,Os04g0652400,Os12g0641400,Os06g0604500,Os01g0503…
GO:0007623	circadian rhythm	biological_process	0.00036704	0.0098881	12	2858	33	23437	3	Os11g0547000,Os06g0727200,Os02g0618200	9	Os04g0304200,Os05g0512200,Os01g0281100,Os03g0387900,Os01g0498200,Os05g0291700,Os01g0182600,Os03g0131200,Os11g0621500
GO:0071805	potassium ion transmembrane transport	biological_process	0.00040066	0.010762	18	2858	60	23437	8	Os01g0930400,Os09g0448200,Os08g0206400,Os08g0323700,Os07g0150700,Os04g0401700,Os06g0250600,Os07g0666900	10	Os03g0337500,Os02g0730300,Os09g0563200,Os05g0148600,Os09g0376900,Os07g0102100,Os03g0574900,Os03g0575200,Os02g0245800,Os04g0613900
GO:0042026	protein refolding	biological_process	0.00040267	0.010783	17	2858	57	23437	7	Os06g0650900,Os02g0115900,Os06g0708500,Os03g0859600,Os12g0244100,Os12g0168400,Os06g0216800	10	Os05g0103200,Os02g0121300,Os05g0303000,Os02g0181900,Os03g0426900,Os05g0460000,Os01g0840100,Os03g0218500,Os02g0804500,Os06g0116800
GO:0009725	response to hormone	biological_process	0.00040798	0.010863	103	2858	614	23437	48	Os09g0545300,Os12g0613700,Os03g0805400,Os07g0181000,Os03g0172000,Os12g0586100,Os01g0741900,Os05g0261700,Os09g0363600,Os01g0194300,Os10g0392400,Os06g0335500,Os02g0551100,Os03g0218400,Os08g0203100,Os01g0960500,Os01g0192000,Os02g0621300,Os08g0135400,Os08g0359500,Os04g0376500,Os01g0311500,Os06g0111500,Os03g0440900,Os05g0585500,Os03g0300400,Os04g0484900,Os10g0468500,Os08g0342300,Os11g0171500,Os09g0514…	55	Os06g0702600,Os01g0919800,Os12g0139400,Os03g0773700,Os09g0114500,Os03g0844900,Os08g0144000,Os03g0232600,Os03g0315800,Os06g0601000,Os02g0669100,Os07g0182400,Os04g0442000,Os01g0893400,Os02g0117100,Os12g0106000,Os11g0216900,Os08g0203300,Os01g0743800,Os10g0539600,Os10g0562100,Os03g0297600,Os11g0106700,Os01g0897600,Os01g0718300,Os01g0904700,Os04g0653000,Os10g0362300,Os03g0717700,Os11g0523800,Os11g0148…
GO:0046417	chorismate metabolic process	biological_process	0.00040839	0.010863	7	2858	13	23437	7	Os07g0622200,Os01g0764400,Os03g0254800,Os12g0534000,Os03g0389700,Os08g0484500,Os01g0375200	0
GO:0018208	peptidyl-proline modification	biological_process	0.00040951	0.010863	20	2858	75	23437	8	Os01g0915800,Os04g0446500,Os06g0216800,Os06g0708500,Os10g0497800,Os09g0501850,Os01g0563000,Os08g0559400	12	Os07g0133700,Os04g0352400,Os01g0894700,Os07g0565600,Os02g0751600,Os08g0525600,Os08g0541400,Os02g0760300,Os05g0458100,Os08g0382400,Os05g0103200,Os02g0121300
GO:0061077	chaperone-mediated protein folding	biological_process	0.00041049	0.010863	20	2858	74	23437	8	Os06g0650900,Os12g0236500,Os08g0359500,Os02g0115900,Os01g0563000,Os12g0244100,Os01g0915800,Os12g0168400	12	Os01g0101700,Os05g0303000,Os05g0458100,Os02g0760300,Os01g0894700,Os05g0460000,Os08g0525600,Os01g0840100,Os03g0218500,Os02g0804500,Os04g0352400,Os06g0116800
GO:0009161	ribonucleoside monophosphate metabolic process	biological_process	0.00041241	0.010882	13	2858	37	23437	12	Os06g0617800,Os03g0780500,Os02g0625500,Os03g0313600,Os08g0326600,Os01g0951200,Os03g0174500,Os03g0831500,Os02g0127700,Os05g0349200,Os01g0951400,Os03g0699300	1	Os10g0464400
GO:0046872	metal ion binding	molecular_function	0.00042583	0.011203	412	2858	2885	23437	224	Os12g0508300,Os07g0572100,Os01g0778800,Os11g0474800,Os12g0168400,Os07g0631700,Os05g0149400,Os12g0623900,Os12g0258700,Os04g0600200,Os08g0536300,Os05g0525900,Os03g0171900,Os10g0140200,Novel00159,Os10g0180800,Os08g0189900,Os09g0459800,Os06g0727200,Os08g0424200,Os01g0966300,Os03g0700400,Os05g0100600,Os06g0561000,Os03g0411300,Os12g0624000,Os06g0568600,Os07g0665200,Os09g0375000,Os03g0226200,Os02g021820…	188	Os01g0149800,Os04g0662700,Os01g0106900,Os08g0423600,Os03g0712700,Os02g0606200,Os08g0104600,Os03g0731900,Os06g0340200,Os01g0871200,Os01g0974200,Os01g0552300,Os10g0419500,Os05g0568100,Os05g0176100,Os01g0294700,Os11g0148500,Os01g0850550,Os03g0178100,Os06g0472000,Os08g0512500,Os05g0408900,Os01g0678500,Os10g0539600,Os07g0681400,Os04g0598900,Os10g0189100,Os08g0249000,Os12g0631200,Os01g0908200,Os04g0497…
GO:0005215	transporter activity	molecular_function	0.00042801	0.011228	210	2858	1363	23437	92	Os05g0205000,Os05g0120700,Os08g0206400,Os01g0253300,Os11g0707800,Os04g0194500,Os04g0209200,Os11g0587600,Os05g0513400,Os05g0554000,Os02g0226300,Os05g0106100,Os12g0623500,Os02g0695800,Os01g0597600,Os08g0384500,Os04g0529800,Os05g0494500,Os02g0208100,Os08g0520000,Os06g0210500,Os02g0101000,Os03g0724100,Os02g0574500,Os05g0302700,Os08g0544400,Os05g0100600,Os07g0666900,Os06g0250600,Novel01308,Os07g055970…	118	Os12g0502800,Os09g0508900,Os07g0502200,Os05g0222200,Os09g0394500,Os01g0279700,Os03g0644400,Os01g0919800,Os06g0336200,Os01g0837800,Os07g0100800,Os03g0572900,Os12g0515400,Os01g0532600,Os03g0574900,Os01g0110100,Os01g0678500,Os06g0493600,Os10g0513200,Os03g0296800,Os05g0148600,Os01g0704700,Os09g0570400,Os06g0633800,Os07g0150100,Os07g0102100,Os02g0750100,Os10g0148400,Os01g0975900,Os01g0645200,Os04g0528…
GO:0016114	terpenoid biosynthetic process	biological_process	0.00043254	0.011314	26	2858	104	23437	9	Os01g0802100,Os04g0179700,Os06g0568600,Os06g0569500,Os08g0507100,Os04g0178300,Os11g0474800,Os02g0570400,Os11g0474900	17	Os02g0817900,Os08g0465700,Os10g0546600,Os07g0168000,Os02g0651300,Os07g0204900,Os06g0729000,Os10g0330000,Os05g0408900,Os01g0581300,Os01g0695300,Os02g0704000,Os04g0448900,Os01g0703400,Os01g0106900,Os02g0680600,Os11g0216300
GO:0019843	rRNA binding	molecular_function	0.00045025	0.011743	21	2858	87	23437	21	Os09g0485900,Os10g0500500,Os01g0100700,Os02g0699600,Os02g0162500,Os03g0139100,Os08g0128500,Os04g0598200,Os02g0814700,Os01g0896800,Os04g0413600,Os10g0466700,Os11g0482000,Os02g0534800,Os08g0117300,Os01g0896700,Os08g0117200,Os11g0550800,Os02g0103700,Os06g0137500,Os02g0111700	0
GO:0009165	nucleotide biosynthetic process	biological_process	0.00045278	0.011775	35	2858	162	23437	24	Os01g0723600,Os12g0290150,Os04g0119400,Os03g0313600,Os03g0831500,Os03g0699300,Os12g0616900,Os05g0349200,Os03g0174500,Os02g0525900,Os06g0207000,Os01g0951400,Os03g0130400,Os02g0134400,Os02g0606800,Os08g0326600,Os02g0625500,Os04g0117100,Os06g0617800,Os03g0780500,Os01g0654100,Os02g0127700,Os01g0951200,Os12g0236400	11	Os02g0750100,Os03g0278900,Os03g0736600,Os08g0288200,Os07g0513000,Os08g0109300,Os10g0464400,Os11g0191400,Os08g0118900,Os07g0167100,Os02g0179100
GO:0006536	glutamate metabolic process	biological_process	0.00046245	0.011992	10	2858	25	23437	7	Os04g0543900,Os03g0236200,Os03g0794500,Os10g0550900,Os01g0760600,Os04g0610800,Os03g0643300	3	Os08g0465800,Os05g0555600,Os07g0658400
GO:0016868	intramolecular transferase activity, phosphotransferases	molecular_function	0.00048764	0.012609	7	2858	13	23437	4	Os04g0682300,Os01g0817700,Os04g0102500,Os07g0195400	3	Os03g0712700,Os10g0189100,Os06g0476200
GO:0090407	organophosphate biosynthetic process	biological_process	0.00049483	0.012758	59	2858	313	23437	32	Os03g0130400,Os02g0134400,Os08g0326600,Os02g0606800,Os12g0600400,Os07g0134400,Os02g0625500,Os04g0117100,Os06g0617800,Os03g0780500,Os01g0654100,Os02g0127700,Os01g0951200,Os12g0236400,Os07g0577700,Os02g0123600,Os01g0723600,Os12g0290150,Os04g0119400,Os03g0313600,Os02g0523800,Os03g0831500,Os03g0699300,Os12g0616900,Os05g0349200,Os01g0802100,Os03g0174500,Os04g0647800,Os02g0525900,Os06g0207000,Os01g0951…	27	Os11g0191400,Os01g0703400,Os01g0106900,Os08g0118900,Os05g0408900,Os04g0662700,Os07g0167100,Os03g0182400,Os01g0101700,Os02g0179100,Os07g0168000,Os03g0284500,Os03g0283600,Os02g0750100,Os02g0130100,Os03g0731900,Os03g0278900,Os01g0695300,Os03g0736600,Os08g0288200,Os06g0607100,Os06g0204400,Os05g0548900,Os09g0535000,Os07g0513000,Os08g0109300,Os10g0464400
GO:0000027	ribosomal large subunit assembly	biological_process	0.0005052	0.012988	14	2858	46	23437	14	Os10g0456900,Os01g0896800,Os04g0473400,Os12g0167900,Os02g0591800,Os11g0220800,Os01g0815800,Os01g0896700,Os02g0699600,Os02g0591700,Os06g0137500,Os01g0348700,Os04g0598200,Os04g0501000	0
GO:0009124	nucleoside monophosphate biosynthetic process	biological_process	0.00052536	0.013468	14	2858	43	23437	12	Os01g0951400,Os03g0699300,Os03g0831500,Os03g0174500,Os01g0951200,Os05g0349200,Os02g0127700,Os08g0326600,Os03g0313600,Os03g0780500,Os06g0617800,Os02g0625500	2	Os10g0464400,Os02g0179100
GO:0006721	terpenoid metabolic process	biological_process	0.00052938	0.013532	29	2858	122	23437	9	Os01g0802100,Os04g0179700,Os06g0568600,Os11g0474800,Os04g0178300,Os08g0507100,Os06g0569500,Os11g0474900,Os02g0570400	20	Os02g0651300,Os07g0168000,Os08g0465700,Os10g0546600,Os02g0817900,Os09g0570400,Os10g0330000,Os06g0729000,Os07g0204900,Os04g0448900,Os02g0704000,Os01g0695300,Os01g0581300,Os12g0640600,Os05g0408900,Os04g0379700,Os02g0680600,Os11g0216300,Os01g0703400,Os01g0106900
GO:0000470	maturation of LSU-rRNA	biological_process	0.00054448	0.013879	14	2858	45	23437	13	Os08g0558000,Os02g0503400,Os09g0507800,Os07g0673100,Os08g0326400,Os03g0699200,Os09g0551300,Os06g0137500,Os05g0567400,Os04g0376000,Os07g0600400,Os01g0860300,Os02g0321900	1	Os05g0388500
GO:0042549	photosystem II stabilization	biological_process	0.00054813	0.013932	4	2858	5	23437	0		4	Os01g0773700,Os05g0480000,Os05g0508900,Os01g0501800
GO:0010675	regulation of cellular carbohydrate metabolic process	biological_process	0.00055045	0.013952	8	2858	17	23437	2	Os03g0133300,Os11g0547000	6	Os07g0657900,Os01g0101700,Os02g0135900,Os05g0506000,Os07g0168000,Os05g0121600
GO:0000461	endonucleolytic cleavage to generate mature 3-end of SSU-rRNA from (SSU-rRNA, 5.8S rRNA, LSU-rRNA)	biological_process	0.00055869	0.014121	4	2858	5	23437	4	Os03g0182600,Os03g0345200,Os07g0616600,Os03g0402400	0
GO:0050662	obsolete coenzyme binding	molecular_function	0.00056302	0.014172	18	2858	63	23437	7	Os09g0492700,Os03g0184550,Os04g0630800,Os06g0651000,Os06g0652400,Os06g0623600,Os09g0127300	11	Os09g0419200,Os07g0212200,Novel01651,Os12g0420200,Os04g0630400,Os09g0491820,Os05g0387200,Os02g0834700,Os07g0601000,Os08g0183900,Os01g0528800
GO:0046292	formaldehyde metabolic process	biological_process	0.00056859	0.014172	6	2858	10	23437	4	Os03g0189400,Os03g0189600,Os02g0637700,Os11g0210300	2	Os02g0815500,Os11g0210600
GO:0046294	formaldehyde catabolic process	biological_process	0.00056859	0.014172	6	2858	10	23437	4	Os02g0637700,Os11g0210300,Os03g0189400,Os03g0189600	2	Os02g0815500,Os11g0210600
GO:0110095	cellular detoxification of aldehyde	biological_process	0.00056859	0.014172	6	2858	10	23437	4	Os03g0189400,Os03g0189600,Os02g0637700,Os11g0210300	2	Os02g0815500,Os11g0210600
GO:0110096	cellular response to aldehyde	biological_process	0.00056859	0.014172	6	2858	10	23437	4	Os02g0637700,Os11g0210300,Os03g0189400,Os03g0189600	2	Os02g0815500,Os11g0210600
GO:0004022	alcohol dehydrogenase (NAD+) activity	molecular_function	0.00057264	0.014195	6	2858	10	23437	4	Os02g0637700,Os11g0210300,Os03g0189400,Os03g0189600	2	Os02g0815500,Os11g0210600
GO:0018455	alcohol dehydrogenase [NAD(P)+] activity	molecular_function	0.00057264	0.014195	6	2858	10	23437	4	Os03g0189400,Os03g0189600,Os02g0637700,Os11g0210300	2	Os02g0815500,Os11g0210600
GO:0016874	ligase activity	molecular_function	0.00058321	0.014417	41	2858	192	23437	29	Os12g0540900,Os03g0291500,Os08g0424200,Os03g0831500,Os05g0558900,Os03g0699300,Os12g0443700,Os05g0182800,Os12g0605800,Os09g0378300,Os08g0538000,Os03g0174500,Os02g0525900,Os05g0129000,Os01g0570700,Os02g0121000,Os08g0326600,Os12g0235800,Os08g0448000,Os07g0191700,Os08g0435800,Os03g0132000,Os02g0506500,Os03g0586800,Os01g0654100,Os03g0152400,Os08g0295300,Os03g0111100,Os07g0577700	12	Os07g0691200,Os10g0503200,Os01g0743400,Os03g0811100,Os03g0323200,Os03g0223400,Os02g0771100,Os06g0245800,Os12g0263000,Os07g0167100,Os03g0563300,Os04g0659100
GO:0046033	AMP metabolic process	biological_process	0.00059258	0.014608	5	2858	7	23437	5	Os05g0349200,Os02g0625500,Os03g0174500,Os03g0699300,Os03g0313600	0
GO:0015711	organic anion transport	biological_process	0.0005942	0.014608	42	2858	202	23437	24	Os04g0659800,Os02g0718900,Os06g0665000,Os04g0438600,Os01g0597600,Os10g0573800,Os09g0297400,Os06g0593100,Os02g0208100,Os01g0825800,Os07g0553700,Os03g0724100,Os02g0101000,Os03g0326000,Os02g0173800,Os08g0187800,Os03g0817200,Os05g0302700,Os05g0100600,Os02g0226300,Os02g0191300,Os08g0344600,Os08g0127100,Os05g0392700	18	Os07g0662800,Os01g0172100,Os06g0604500,Os07g0134000,Os04g0201800,Os06g0488600,Os10g0573700,Os06g0633800,Os09g0570400,Os11g0432400,Os06g0268800,Os04g0119500,Os01g0221600,Os02g0788800,Os12g0278700,Os07g0100800,Os01g0857400,Os03g0644400
GO:0015748	organophosphate ester transport	biological_process	0.00060062	0.014726	19	2858	69	23437	15	Os09g0297400,Os02g0226300,Os08g0344600,Os02g0208100,Os03g0724100,Os05g0392700,Os03g0326000,Os02g0718900,Os02g0173800,Os06g0665000,Os08g0187800,Os03g0265300,Os05g0302700,Os04g0438600,Os05g0100600	4	Os06g0488600,Os04g0119500,Os01g0172100,Os06g0604500
GO:0008237	metallopeptidase activity	molecular_function	0.00061913	0.015138	22	2858	84	23437	11	Os07g0570500,Os01g0778800,Os01g0966300,Os02g0218200,Os10g0508400,Os12g0434400,Os04g0376500,Os12g0236500,Os07g0570100,Os02g0740700,Os08g0542000	11	Os06g0669400,Os06g0665500,Os01g0618800,Os02g0761700,Os01g0970700,Os06g0725900,Os01g0142100,Os03g0729000,Os04g0639300,Os02g0830100,Novel01367
GO:0006720	isoprenoid metabolic process	biological_process	0.00063603	0.015482	37	2858	171	23437	12	Os12g0405200,Os08g0507100,Os06g0569500,Os06g0568600,Os07g0580900,Os01g0802100,Os09g0492700,Os11g0474900,Os02g0570400,Os11g0474800,Os04g0178300,Os04g0179700	25	Os04g0379700,Os03g0731900,Os12g0271700,Os01g0695300,Os01g0581300,Os12g0640600,Os10g0330000,Os02g0680600,Os11g0216300,Os05g0582300,Os01g0703400,Os01g0106900,Os04g0448900,Os02g0704000,Os05g0408900,Os01g0101700,Os09g0570400,Os07g0204900,Os06g0729000,Os07g0168000,Os08g0465700,Os10g0546600,Os03g0197000,Os02g0651300,Os02g0817900
GO:0019253	reductive pentose-phosphate cycle	biological_process	0.00063834	0.015482	5	2858	8	23437	0		5	Os12g0291100,Os03g0169100,Os03g0267300,Os01g0303000,Os12g0274700
GO:0019685	photosynthesis, dark reaction	biological_process	0.00063834	0.015482	5	2858	8	23437	0		5	Os03g0267300,Os01g0303000,Os12g0274700,Os12g0291100,Os03g0169100
GO:0005977	glycogen metabolic process	biological_process	0.0006577	0.015866	9	2858	21	23437	0		9	Os04g0409200,Os07g0662900,Os08g0345800,Os03g0735000,Os01g0851700,Os03g0712700,Os03g0758100,Os09g0553200,Os10g0189100
GO:0006112	energy reserve metabolic process	biological_process	0.0006577	0.015866	9	2858	21	23437	0		9	Os09g0553200,Os10g0189100,Os04g0409200,Os08g0345800,Os07g0662900,Os03g0712700,Os03g0735000,Os01g0851700,Os03g0758100
GO:0004553	hydrolase activity, hydrolyzing O-glycosyl compounds	molecular_function	0.00066048	0.01589	75	2858	413	23437	55	Os08g0111200,Os03g0255100,Os07g0245200,Os11g0701500,Os02g0550600,Os11g0131900,Os08g0522500,Os01g0944700,Os08g0237000,Os06g0726200,Os11g0700900,Os01g0940700,Os04g0493400,Os11g0702100,Os01g0268600,Os03g0749300,Os07g0656200,Os04g0474900,Os01g0946700,Os11g0701100,Os04g0474800,Os01g0813800,Os01g0687400,Os07g0539900,Os11g0175400,Os10g0542900,Os05g0542800,Os05g0247800,Os01g0940800,Os01g0713200,Os04g0494…	20	Os09g0511600,Os06g0697000,Os10g0492900,Os06g0696600,Os01g0508000,Os04g0409200,Os03g0141200,Os07g0209100,Os03g0736300,Os05g0365600,Os09g0533900,Os09g0469400,Os01g0897600,Os11g0132600,Os08g0224500,Os06g0179000,Os01g0930800,Os11g0683500,Os04g0432400,Os01g0236800
GO:0006109	regulation of carbohydrate metabolic process	biological_process	0.00068168	0.016357	9	2858	22	23437	2	Os11g0547000,Os03g0133300	7	Os05g0121600,Os07g0168000,Os02g0135900,Os05g0506000,Os07g0657900,Os01g0101700,Os01g0303000
GO:0006813	potassium ion transport	biological_process	0.00074556	0.017842	19	2858	68	23437	8	Os04g0401700,Os07g0150700,Os07g0666900,Os06g0250600,Os08g0206400,Os08g0323700,Os01g0930400,Os09g0448200	11	Os02g0245800,Os03g0575200,Os07g0102100,Os03g0574900,Os04g0613900,Os09g0563200,Os02g0730300,Os09g0376900,Os05g0148600,Os03g0337500,Os12g0617800
GO:0015079	potassium ion transmembrane transporter activity	molecular_function	0.00077117	0.018406	17	2858	58	23437	7	Os08g0323700,Os08g0206400,Os07g0666900,Os06g0250600,Os04g0401700,Os01g0930400,Os09g0448200	10	Os05g0148600,Os09g0376900,Os02g0730300,Os09g0563200,Os04g0613900,Os07g0102100,Os03g0574900,Os02g0245800,Os03g0575200,Os03g0337500
GO:0051156	glucose 6-phosphate metabolic process	biological_process	0.00077592	0.01847	11	2858	30	23437	5	Os09g0505700,Os02g0600400,Os06g0111500,Os05g0187100,Os08g0154300	6	Os06g0256500,Os03g0169100,Os01g0742500,Os03g0781400,Os06g0133800,Os07g0176900
GO:0006364	rRNA processing	biological_process	0.00079509	0.018877	44	2858	222	23437	37	Os04g0685100,Os07g0673100,Os08g0326400,Os09g0507800,Os03g0699200,Os03g0182600,Os04g0376000,Os03g0402400,Os04g0349500,Os10g0183900,Os10g0456900,Os05g0346300,Os03g0833700,Os02g0489400,Os12g0124200,Os02g0162500,Os01g0104800,Os02g0114700,Os11g0127900,Os08g0558000,Os02g0503400,Os10g0411700,Os03g0151700,Os03g0297300,Os07g0616600,Os04g0620700,Os06g0137500,Os05g0567400,Os03g0297100,Os07g0600400,Os01g0860…	7	Os03g0844900,Os05g0388500,Os02g0766000,Os07g0158300,Os02g0739000,Os07g0168000,Os03g0157800
GO:0006790	sulfur compound metabolic process	biological_process	0.0008309	0.019675	51	2858	269	23437	23	Os04g0614600,Os01g0178000,Os07g0529600,Os10g0419400,Os12g0623900,Os07g0577700,Os03g0815200,Os10g0528100,Os03g0285800,Os10g0517500,Os01g0949800,Os03g0760000,Os08g0540100,Os04g0119400,Os12g0290150,Os02g0112900,Os05g0129000,Os01g0127300,Os02g0525900,Os12g0624000,Os06g0564700,Os09g0517700,Os12g0616900	28	Os05g0408900,Os01g0101200,Os02g0167100,Os05g0533500,Os08g0530400,Os12g0263000,Os07g0509800,Os04g0669900,Os06g0564500,Os06g0694500,Os05g0116100,Os07g0558300,Os11g0216900,Os05g0506000,Os03g0743900,Os01g0978100,Os07g0100300,Os03g0163300,Os10g0525400,Os10g0529300,Os04g0448600,Os09g0467200,Os10g0419500,Os03g0133900,Os12g0607000,Os05g0568100,Os10g0530500,Os12g0233300
GO:0098656	anion transmembrane transport	biological_process	0.00084406	0.019934	39	2858	186	23437	17	Os01g0597600,Os10g0573800,Os04g0659800,Os06g0210500,Os01g0825800,Os07g0553700,Os02g0101000,Os09g0297400,Os06g0593100,Os07g0666900,Os03g0817200,Os08g0323700,Os08g0187800,Os08g0127100,Os02g0191300,Os02g0226300,Os08g0344600	22	Os01g0172100,Os09g0240500,Os01g0110100,Os02g0593500,Os07g0662800,Os05g0148600,Os04g0652400,Os12g0438600,Os06g0493600,Os06g0633800,Os09g0570400,Os01g0704700,Os10g0573700,Os11g0432400,Os07g0134000,Os04g0304200,Os04g0201800,Os02g0745100,Os03g0644400,Os02g0788800,Os01g0857400,Os07g0100800
GO:0031407	oxylipin metabolic process	biological_process	0.00087679	0.020599	10	2858	26	23437	8	Os12g0559200,Os02g0218700,Os03g0225900,Os08g0509100,Os03g0700400,Os08g0508800,Os03g0738600,Os08g0459600	2	Os02g0194700,Os05g0304600
GO:0031408	oxylipin biosynthetic process	biological_process	0.00087679	0.020599	10	2858	26	23437	8	Os08g0508800,Os08g0459600,Os03g0738600,Os03g0700400,Os08g0509100,Os03g0225900,Os02g0218700,Os12g0559200	2	Os05g0304600,Os02g0194700
GO:0015075	ion transmembrane transporter activity	molecular_function	0.0008799	0.020618	120	2858	731	23437	50	Os04g0117100,Os07g0553700,Os06g0593100,Os02g0699000,Os01g0266800,Os03g0208500,Os09g0297400,Os10g0573800,Os12g0581600,Os04g0401700,Os03g0772800,Os02g0718900,Os04g0659800,Os05g0392700,Os08g0127100,Os03g0138700,Os08g0344600,Os01g0133400,Os07g0106200,Os06g0665800,Os06g0250600,Os07g0666900,Os05g0302700,Os03g0817200,Os08g0323700,Os08g0187800,Os02g0689900,Os07g0559700,Os02g0101000,Os01g0825800,Os02g0208…	70	Os11g0432400,Os12g0617800,Os10g0561300,Os03g0197100,Os05g0170950,Os10g0573700,Os05g0594700,Os07g0134000,Os03g0251500,Os02g0117500,Os09g0240500,Os03g0575200,Os10g0554200,Os01g0172100,Os02g0245800,Os07g0662800,Os06g0103800,Os12g0438600,Os11g0197400,Os09g0376900,Os02g0608900,Os03g0178100,Os03g0337500,Os03g0736600,Os12g0638700,Os12g0278700,Os07g0513000,Os10g0148400,Os04g0613900,Os01g0557500,Os02g0750…
GO:0016651	oxidoreductase activity, acting on NAD(P)H	molecular_function	0.00089022	0.020806	23	2858	100	23437	8	Os01g0954000,Os03g0405500,Os01g0337900,Os02g0736400,Os06g0659500,Os02g0639900,Os02g0713400,Os08g0557600	15	Os09g0567300,Os04g0539000,Os04g0676100,Os06g0684000,Os07g0657900,Os03g0163300,Os02g0815500,Os05g0348100,Os02g0707100,Os01g0882500,Os01g0959900,Os12g0188700,Os01g0328700,Os09g0558900,Os04g0403500
GO:0010038	response to metal ion	biological_process	0.0009419	0.021956	22	2858	87	23437	7	Os03g0171900,Os10g0565000,Os12g0236500,Os08g0485400,Os01g0187900,Os06g0716700,Os06g0727200	15	Os03g0129300,Os02g0729400,Os11g0167800,Os03g0131200,Os11g0216900,Os12g0106000,Os01g0897600,Os11g0106700,Os04g0659100,Os01g0851700,Os03g0266900,Os09g0567300,Os05g0496200,Os01g0106900,Os08g0144000
GO:0006820	anion transport	biological_process	0.00094561	0.021986	57	2858	301	23437	28	Os06g0593100,Os09g0297400,Os03g0724100,Os02g0101000,Os03g0326000,Os03g0150600,Os01g0825800,Os07g0553700,Os02g0208100,Os06g0210500,Os04g0659800,Os02g0718900,Os06g0665000,Os10g0573800,Os01g0597600,Os04g0438600,Os08g0344600,Os02g0226300,Os02g0191300,Os05g0392700,Os08g0127100,Os08g0187800,Os08g0323700,Os03g0817200,Os02g0173800,Os05g0100600,Os07g0666900,Os05g0302700	29	Os06g0488600,Os04g0201800,Os04g0304200,Os07g0134000,Os06g0268800,Os04g0119500,Os11g0432400,Os10g0573700,Os01g0704700,Os09g0570400,Os06g0633800,Os04g0652400,Os12g0438600,Os06g0493600,Os07g0662800,Os05g0148600,Os02g0593500,Os01g0110100,Os06g0604500,Os09g0240500,Os01g0172100,Os10g0554200,Os07g0100800,Os12g0278700,Os01g0857400,Os02g0788800,Os03g0644400,Os01g0221600,Os02g0745100
GO:0002183	cytoplasmic translational initiation	biological_process	0.00096389	0.022353	11	2858	31	23437	11	Os03g0182700,Os01g0229100,Os12g0147500,Os07g0222300,Os04g0103200,Os06g0701100,Os05g0104800,Os02g0146600,Os07g0681000,Os04g0376500,Os05g0227700	0
GO:0015301	anion:anion antiporter activity	molecular_function	0.00097382	0.022468	10	2858	27	23437	5	Os05g0302700,Os02g0208100,Os08g0344600,Os02g0718900,Os09g0297400	5	Os09g0240500,Os11g0432400,Os05g0170950,Os01g0172100,Os04g0652400
GO:0140323	solute:anion antiporter activity	molecular_function	0.00097382	0.022468	10	2858	27	23437	5	Os05g0302700,Os02g0208100,Os08g0344600,Os02g0718900,Os09g0297400	5	Os09g0240500,Os11g0432400,Os05g0170950,Os01g0172100,Os04g0652400
GO:0031347	regulation of defense response	biological_process	0.00098905	0.022761	20	2858	78	23437	12	Os03g0172000,Os09g0417800,Os01g0134700,Os01g0884300,Os10g0467600,Os01g0194300,Os03g0270000,Os01g0508500,Os10g0392400,Os02g0629400,Os02g0327000,Os03g0180900	8	Os01g0897600,Os04g0653000,Os02g0499000,Os08g0159500,Os01g0390900,Os06g0601000,Os05g0390100,Os05g0496200
GO:0002832	negative regulation of response to biotic stimulus	biological_process	0.00099814	0.022853	6	2858	11	23437	3	Os10g0467600,Os03g0270000,Os09g0417800	3	Os01g0390900,Os05g0390100,Os08g0159500
GO:0032102	negative regulation of response to external stimulus	biological_process	0.00099814	0.022853	6	2858	11	23437	3	Os10g0467600,Os03g0270000,Os09g0417800	3	Os01g0390900,Os05g0390100,Os08g0159500
GO:1901615	organic hydroxy compound metabolic process	biological_process	0.0010142	0.023163	50	2858	257	23437	22	Os12g0534000,Os04g0647800,Os03g0225900,Os08g0140300,Os01g0134700,Os06g0561000,Os07g0518100,Os04g0102700,Os01g0375200,Os02g0541325,Os05g0370700,Os02g0523800,Os12g0556200,Os06g0225800,Os01g0654500,Os02g0218700,Os12g0448900,Os07g0603600,Os09g0492700,Os04g0623500,Os01g0103600,Os12g0600400	28	Os02g0815500,Os02g0169900,Os10g0330000,Os09g0535000,Os03g0786100,Os02g0499000,Os07g0152900,Os08g0524100,Os07g0206700,Os09g0516600,Os02g0130100,Os06g0658900,Os02g0276500,Os10g0545200,Os03g0136200,Os07g0437500,Os06g0729000,Os03g0197000,Os12g0615400,Os10g0103800,Os01g0134500,Os02g0744900,Os03g0719300,Os02g0704000,Os03g0230500,Os04g0448900,Os04g0662700,Os03g0100200
GO:0009617	response to bacterium	biological_process	0.0010592	0.024129	37	2858	176	23437	25	Os02g0831800,Os10g0580900,Os03g0643300,Os04g0102700,Os02g0327000,Os11g0592100,Os03g0285800,Os01g0194300,Os04g0647800,Os09g0417800,Os01g0516600,Os01g0134700,Os02g0712700,Os09g0417600,Os03g0721200,Os04g0109100,Os05g0112000,Os11g0592200,Os11g0592000,Os08g0135400,Os06g0328400,Os07g0541400,Os01g0960500,Os03g0772600,Os12g0448900	12	Os07g0176900,Os06g0601000,Os05g0390100,Os11g0595200,Os11g0106700,Os01g0897600,Os02g0499000,Os03g0131200,Os08g0382400,Os09g0268000,Os12g0106000,Os04g0234600
GO:0005774	vacuolar membrane	cellular_component	0.0010678	0.024263	43	2858	213	23437	19	Os03g0265300,Os07g0209000,Os04g0102700,Os07g0666900,Os03g0818100,Os05g0106100,Os02g0115900,Os12g0236500,Os04g0209200,Os06g0716700,Os02g0664300,Os03g0565600,Os02g0100100,Os01g0173900,Os03g0171900,Os05g0516900,Os02g0101000,Os10g0140200,Os04g0390600	24	Os01g0221600,Os12g0640600,Os01g0975900,Os03g0226400,Os01g0557500,Os01g0356400,Os02g0314300,Os01g0212400,Os12g0278700,Os02g0788800,Os01g0837800,Os06g0336200,Os12g0438600,Os01g0678500,Os12g0641400,Os01g0227300,Os01g0168100,Os07g0150100,Os04g0201800,Os11g0660000,Os03g0251500,Os04g0491700,Os06g0268800,Os03g0308800
GO:0006525	arginine metabolic process	biological_process	0.0010735	0.024332	8	2858	19	23437	7	Os03g0617900,Os01g0570700,Os03g0279400,Os03g0643300,Os02g0704800,Os12g0235800,Os03g0305500	1	Os03g0431200
GO:0022900	electron transport chain	biological_process	0.0010779	0.02437	44	2858	250	23437	19	Os03g0835400,Os07g0570500,Os03g0772800,Os01g0174900,Os07g0570100,Os06g0659500,Os04g0182800,Os06g0224200,Os05g0529700,Os08g0482700,Os03g0586500,Os05g0400400,Os03g0806900,Os08g0482600,Os08g0137800,Os09g0572700,Os11g0162200,Os11g0655900,Os01g0337900	25	Os05g0555300,Os03g0190100,Os03g0685000,Os06g0669400,Os11g0216300,Os07g0556200,Os03g0857400,Os01g0328700,Os06g0684000,Os03g0163300,Os08g0323400,Os07g0544800,Os06g0101600,Os03g0267300,Os07g0196200,Os08g0566600,Os08g0104600,Os02g0744000,Os12g0538700,Os01g0552300,Os08g0440900,Os03g0158300,Os08g0526300,Os01g0730500,Os06g0725900
GO:0031406	carboxylic acid binding	molecular_function	0.0010881	0.024454	20	2858	83	23437	13	Os12g0555200,Os01g0314100,Os11g0605500,Os06g0354500,Os12g0555000,Os12g0555500,Os07g0290200,Os10g0497800,Os06g0105400,Os12g0555300,Os03g0300400,Os02g0704800,Os12g0409000	7	Os01g0874900,Os05g0429000,Os06g0245800,Os06g0611900,Os03g0297600,Os01g0711400,Os03g0738400
GO:0043177	organic acid binding	molecular_function	0.0010881	0.024454	20	2858	83	23437	13	Os12g0555200,Os01g0314100,Os11g0605500,Os06g0354500,Os12g0555000,Os12g0555500,Os07g0290200,Os10g0497800,Os06g0105400,Os12g0555300,Os03g0300400,Os02g0704800,Os12g0409000	7	Os01g0874900,Os05g0429000,Os06g0245800,Os06g0611900,Os03g0297600,Os01g0711400,Os03g0738400
GO:0071917	triose-phosphate transmembrane transporter activity	molecular_function	0.0010898	0.024454	5	2858	8	23437	3	Os08g0344600,Os08g0187800,Os09g0297400	2	Os05g0170950,Os01g0172100
GO:0080134	regulation of response to stress	biological_process	0.0010964	0.02454	32	2858	147	23437	18	Os10g0392400,Os01g0508500,Os02g0327000,Os03g0285800,Os03g0577000,Os06g0727200,Os03g0270000,Os01g0194300,Os09g0417800,Os03g0172000,Os01g0134700,Os03g0815100,Os03g0180900,Os02g0629400,Os01g0884300,Os10g0467600,Os02g0633400,Os03g0356414	14	Os09g0250700,Os05g0496200,Os06g0110100,Os06g0601000,Os05g0390100,Os08g0159500,Os01g0897600,Os11g0184900,Os02g0499000,Os04g0653000,Os02g0575500,Os03g0230500,Os07g0685700,Os01g0390900
GO:0098542	defense response to other organism	biological_process	0.0011262	0.025145	54	2858	286	23437	40	Os05g0399300,Os11g0701100,Os03g0270000,Os01g0194300,Os09g0417800,Os04g0647800,Os03g0172000,Os07g0597200,Os02g0712700,Os01g0516600,Os01g0134700,Os03g0643300,Os05g0247800,Os07g0290200,Os10g0580900,Os01g0686800,Os01g0508500,Os07g0409900,Os04g0102700,Os02g0327000,Os11g0592100,Os10g0542900,Os03g0285800,Os08g0135400,Os01g0884300,Os06g0328400,Os07g0541400,Os10g0467600,Os03g0772600,Os01g0960500,Os12g0448…	14	Os08g0159500,Os11g0595200,Os01g0897600,Os02g0499000,Os05g0496200,Os05g0557400,Os07g0176900,Os06g0601000,Os05g0390100,Os08g0382400,Os04g0234600,Os01g0882500,Os09g0268000,Os01g0390900
GO:0006575	cellular modified amino acid metabolic process	biological_process	0.0011423	0.025441	27	2858	125	23437	9	Os01g0949800,Os10g0528100,Os08g0556200,Os12g0235800,Os09g0327300,Os03g0815200,Os03g0111100,Os05g0129000,Os12g0409000	18	Os01g0874900,Os04g0662700,Os10g0525400,Os05g0429000,Os06g0699700,Os05g0517500,Os10g0503200,Os12g0263000,Os10g0529300,Os01g0238500,Os09g0467200,Os04g0448600,Os05g0150800,Os10g0530500,Os12g0607000,Os05g0116100,Os03g0738400,Os03g0163300
GO:0016072	rRNA metabolic process	biological_process	0.0011569	0.025703	44	2858	226	23437	37	Os04g0685100,Os03g0699200,Os07g0673100,Os08g0326400,Os09g0507800,Os04g0376000,Os03g0182600,Os10g0183900,Os04g0349500,Os03g0402400,Os05g0346300,Os10g0456900,Os03g0833700,Os02g0162500,Os12g0124200,Os02g0489400,Os02g0503400,Os01g0104800,Os02g0114700,Os11g0127900,Os08g0558000,Os07g0616600,Os04g0620700,Os03g0151700,Os10g0411700,Os03g0297300,Os05g0567400,Os06g0137500,Os02g0321900,Os03g0345200,Os01g0860…	7	Os03g0844900,Os05g0388500,Os02g0766000,Os07g0158300,Os07g0168000,Os02g0739000,Os03g0157800
GO:0009854	oxidative photosynthetic carbon pathway	biological_process	0.001211	0.026838	4	2858	5	23437	1	Os04g0623500	3	Os01g0228600,Os03g0786100,Os07g0152900
GO:0006167	AMP biosynthetic process	biological_process	0.0012241	0.027062	4	2858	5	23437	4	Os03g0174500,Os02g0625500,Os03g0313600,Os03g0699300	0
GO:0009773	photosynthetic electron transport in photosystem I	biological_process	0.0012342	0.027105	6	2858	13	23437	0		6	Os08g0566600,Os08g0526300,Os03g0267300,Os02g0744000,Os03g0158300,Os03g0857400
GO:0004372	glycine hydroxymethyltransferase activity	molecular_function	0.0012471	0.027105	4	2858	5	23437	1	Os12g0409000	3	Os01g0874900,Os05g0429000,Os03g0738400
GO:0006565	L-serine catabolic process	biological_process	0.0012471	0.027105	4	2858	5	23437	1	Os12g0409000	3	Os05g0429000,Os03g0738400,Os01g0874900
GO:0019264	glycine biosynthetic process from serine	biological_process	0.0012471	0.027105	4	2858	5	23437	1	Os12g0409000	3	Os05g0429000,Os03g0738400,Os01g0874900
GO:0070905	serine binding	molecular_function	0.0012471	0.027105	4	2858	5	23437	1	Os12g0409000	3	Os01g0874900,Os03g0738400,Os05g0429000
GO:1904481	response to tetrahydrofolate	biological_process	0.0012471	0.027105	4	2858	5	23437	1	Os12g0409000	3	Os01g0874900,Os05g0429000,Os03g0738400
GO:1904482	cellular response to tetrahydrofolate	biological_process	0.0012471	0.027105	4	2858	5	23437	1	Os12g0409000	3	Os01g0874900,Os05g0429000,Os03g0738400
GO:0019252	starch biosynthetic process	biological_process	0.0012665	0.02746	10	2858	27	23437	0		10	Os05g0121600,Os07g0412100,Os03g0735000,Os08g0345800,Os06g0160700,Os02g0744700,Os02g0135900,Os04g0234600,Os10g0189100,Os07g0657900
GO:0009082	branched-chain amino acid biosynthetic process	biological_process	0.0013094	0.028322	10	2858	28	23437	9	Os03g0713000,Os04g0559400,Os11g0256050,Os12g0138900,Os11g0142500,Os02g0273100,Os11g0256000,Os03g0231600,Os08g0559600	1	Os01g0238500
GO:0016702	oxidoreductase activity, acting on single donors with incorporation of molecular oxygen, incorporation of two atoms of oxygen	molecular_function	0.0013135	0.028342	15	2858	53	23437	8	Os12g0559200,Os10g0419400,Os12g0448900,Os02g0168100,Os08g0509100,Os08g0508800,Os03g0738600,Os03g0700400	7	Os02g0704000,Os02g0194700,Os12g0640600,Os12g0623600,Os10g0419500,Os01g0190000,Os05g0304600
GO:0019288	isopentenyl diphosphate biosynthetic process, methylerythritol 4-phosphate pathway	biological_process	0.0013354	0.028746	5	2858	8	23437	1	Os01g0802100	4	Os01g0106900,Os03g0731900,Os07g0168000,Os01g0101700
GO:0015977	carbon fixation	biological_process	0.0013432	0.028844	8	2858	21	23437	0		8	Os12g0292400,Os12g0291100,Os01g0208700,Os03g0267300,Os03g0169100,Os12g0291400,Os01g0303000,Os12g0274700
GO:0098588	bounding membrane of organelle	cellular_component	0.0013536	0.029	105	2858	635	23437	58	Os04g0618200,Os01g0850100,Os03g0582200,Os02g0329800,Os04g0506800,Os01g0858900,Os06g0716700,Os03g0402000,Os03g0369800,Os08g0104700,Os06g0593100,Os03g0271200,Os06g0731800,Os01g0276200,Os10g0140200,Os05g0516900,Os01g0173900,Os03g0171900,Os03g0265300,Os05g0499500,Os11g0158400,Os07g0666900,Os05g0100600,Os02g0725300,Os12g0170600,Os04g0636100,Os06g0127000,Os02g0115900,Os05g0392700,Os02g0694201,Os06g0568…	47	Os12g0438600,Os02g0608900,Os08g0450700,Os11g0106200,Os01g0227300,Os08g0327100,Os12g0105300,Os06g0488600,Os03g0251500,Os11g0660000,Os04g0534600,Os02g0707100,Os12g0640600,Os01g0221600,Os11g0683500,Os01g0975900,Os01g0557500,Os03g0835100,Os03g0117100,Os01g0356400,Os12g0278700,Os01g0742500,Os11g0105750,Os04g0429600,Os01g0678500,Os12g0641400,Os05g0101200,Os05g0427200,Os01g0168100,Os04g0201800,Os03g0399…
GO:0010319	stromule	cellular_component	0.0013734	0.029305	5	2858	8	23437	1	Os07g0529600	4	Os03g0129300,Os03g0267300,Os08g0242700,Os10g0189100
GO:0004332	fructose-bisphosphate aldolase activity	molecular_function	0.0013744	0.029305	5	2858	8	23437	2	Os08g0120600,Os05g0402700	3	Os12g0169600,Os06g0608700,Os11g0171300
GO:0098869	cellular oxidant detoxification	biological_process	0.0013907	0.029569	40	2858	205	23437	21	Os07g0677500,Os02g0240100,Os03g0235000,Os01g0963000,Os04g0688300,Os12g0111800,Os07g0677600,Os01g0962700,Os10g0109300,Os06g0727200,Os06g0625500,Os12g0448900,Os04g0434800,Os04g0688600,Os02g0713400,Os09g0538600,Os06g0547400,Os04g0651000,Os10g0109600,Os04g0688100,Os07g0677200	19	Os03g0284600,Os02g0553200,Os08g0549100,Os07g0657900,Os02g0192700,Os07g0260300,Os03g0219200,Os01g0294700,Os02g0537700,Os03g0131200,Os03g0163300,Os07g0694700,Os05g0116100,Os01g0378100,Os09g0567300,Os02g0129800,Os10g0509401,Os04g0602100,Os01g0675100
GO:0002831	regulation of response to biotic stimulus	biological_process	0.001396	0.029569	15	2858	53	23437	9	Os10g0467600,Os02g0327000,Os01g0194300,Os03g0270000,Os01g0884300,Os01g0508500,Os01g0134700,Os03g0172000,Os09g0417800	6	Os01g0390900,Os05g0496200,Os08g0159500,Os05g0390100,Os02g0499000,Os01g0897600
GO:1903825	organic acid transmembrane transport	biological_process	0.0013999	0.029569	24	2858	102	23437	12	Os10g0573800,Os01g0597600,Os03g0817200,Os08g0187800,Os04g0659800,Os02g0101000,Os08g0127100,Os07g0553700,Os01g0825800,Os08g0344600,Os02g0191300,Os09g0297400	12	Os01g0172100,Os07g0662800,Os11g0432400,Os09g0570400,Os06g0633800,Os10g0573700,Os03g0644400,Os01g0857400,Os07g0100800,Os04g0201800,Os02g0788800,Os07g0134000
GO:1905039	carboxylic acid transmembrane transport	biological_process	0.0013999	0.029569	24	2858	102	23437	12	Os10g0573800,Os01g0597600,Os08g0187800,Os03g0817200,Os04g0659800,Os02g0101000,Os01g0825800,Os07g0553700,Os08g0127100,Os08g0344600,Os09g0297400,Os02g0191300	12	Os01g0172100,Os07g0662800,Os11g0432400,Os10g0573700,Os03g0644400,Os09g0570400,Os06g0633800,Os07g0100800,Os04g0201800,Os01g0857400,Os07g0134000,Os02g0788800
GO:0016120	carotene biosynthetic process	biological_process	0.0014231	0.029988	5	2858	8	23437	1	Os12g0405200	4	Os06g0729000,Os07g0204900,Os01g0581300,Os07g0168000
GO:0046686	response to cadmium ion	biological_process	0.0014291	0.030044	15	2858	52	23437	6	Os03g0171900,Os06g0716700,Os12g0236500,Os08g0485400,Os06g0727200,Os01g0187900	9	Os03g0129300,Os03g0266900,Os03g0131200,Os09g0567300,Os05g0496200,Os01g0106900,Os08g0144000,Os04g0659100,Os01g0851700
GO:0008610	lipid biosynthetic process	biological_process	0.0014582	0.030586	83	2858	479	23437	35	Os09g0539800,Os12g0559200,Os03g0297400,Os03g0700400,Os11g0158400,Os07g0518100,Os03g0225900,Os08g0509100,Os05g0287800,Os07g0580900,Os06g0568600,Os11g0474800,Os01g0850100,Os04g0178300,Os11g0474900,Os12g0448900,Os02g0218700,Os08g0507100,Os06g0569500,Os12g0405200,Os02g0673600,Os08g0225000,Os01g0802100,Os04g0379900,Os03g0738600,Os08g0508800,Os01g0103600,Os07g0134400,Os08g0327400,Os09g0492700,Os02g0570…	48	Os02g0802700,Os01g0695300,Os03g0187300,Os03g0731900,Os05g0304600,Os01g0150000,Os06g0143400,Os10g0330000,Os06g0204400,Os02g0704000,Os04g0448900,Os03g0182400,Os11g0216300,Os07g0474600,Os01g0703400,Os01g0106900,Os02g0651300,Os03g0197000,Os10g0546600,Os07g0168000,Os03g0283600,Os03g0136200,Os01g0101700,Os07g0100300,Os06g0729000,Os07g0204900,Os01g0770000,Os10g0545200,Os01g0581300,Os12g0271700,Os09g0250…
GO:0042559	pteridine-containing compound biosynthetic process	biological_process	0.0014974	0.031333	7	2858	16	23437	2	Os08g0556200,Os03g0111100	5	Os06g0699700,Os01g0238500,Os10g0503200,Os03g0100200,Os04g0662700
GO:0005853	eukaryotic translation elongation factor 1 complex	cellular_component	0.001519	0.031713	3	2858	3	23437	3	Os07g0614500,Os03g0406200,Os07g0662500	0
GO:0016798	hydrolase activity, acting on glycosyl bonds	molecular_function	0.0015523	0.032322	82	2858	475	23437	60	Os10g0493600,Os05g0375400,Os03g0320100,Os07g0538000,Os06g0335975,Os06g0573600,Os01g0947000,Os05g0399300,Os09g0255000,Os10g0370500,Os08g0518900,Os10g0416100,Os05g0539400,Os06g0106800,Os01g0713200,Os01g0940800,Os08g0557900,Os10g0140200,Os04g0494100,Os09g0439400,Os03g0109300,Os06g0356800,Os10g0416500,Os12g0578400,Os03g0351300,Os03g0828300,Os07g0539100,Os04g0493600,Os05g0247100,Os07g0656200,Os03g0749…	22	Os11g0132600,Os08g0224500,Os01g0897600,Os01g0930800,Os11g0683500,Os06g0179000,Os01g0236800,Os04g0432400,Os03g0736300,Os01g0937100,Os09g0533900,Os05g0365600,Os09g0469400,Os06g0696600,Os01g0508000,Os07g0209100,Os04g0409200,Os03g0141200,Os01g0588900,Os09g0511600,Os06g0697000,Os10g0492900
GO:0003746	translation elongation factor activity	molecular_function	0.0015554	0.032322	12	2858	38	23437	9	Os07g0614500,Os06g0571400,Os03g0406200,Os07g0191700,Os07g0662500,Os03g0178000,Os03g0565500,Os12g0507200,Os02g0220500	3	Os12g0541500,Os02g0595700,Os04g0538166
GO:0030001	metal ion transport	biological_process	0.0015747	0.032649	59	2858	327	23437	23	Os05g0513400,Novel01018,Os03g0152000,Os09g0448200,Os01g0927300,Os04g0390100,Os06g0665800,Os07g0666900,Os06g0250600,Os07g0150700,Os03g0721400,Os08g0323700,Os08g0206400,Os08g0130000,Os05g0120700,Os01g0930400,Os03g0208500,Os01g0850700,Os03g0111400,Os12g0562100,Os03g0411800,Os12g0581600,Os04g0401700	36	Os04g0244800,Os01g0837800,Os01g0850550,Os03g0337500,Os03g0178100,Os10g0209700,Os12g0515400,Os01g0212400,Os02g0498300,Os11g0106700,Os03g0226400,Os04g0613900,Os01g0557500,Os07g0102100,Os02g0314300,Os01g0933200,Os01g0507700,Os03g0684400,Os04g0605500,Os02g0730300,Os03g0388100,Os09g0563200,Os12g0617800,Os12g0106000,Os01g0309800,Os03g0574900,Os02g0245800,Os01g0503400,Os03g0575200,Os03g0296800,Os05g0148…
GO:0006811	ion transport	biological_process	0.0015871	0.03283	148	2858	949	23437	65	Os03g0411800,Os12g0562100,Os06g0665000,Os01g0825800,Os03g0326000,Os01g0930400,Os01g0850700,Os07g0150700,Os07g0519600,Os06g0264500,Os03g0721400,Os03g0218400,Os08g0130000,Os10g0470700,Os09g0448200,Os02g0191300,Os04g0438600,Os04g0401700,Os04g0659800,Os03g0150600,Os09g0297400,Os06g0593100,Os02g0699000,Os06g0665800,Os02g0173800,Os03g0817200,Os08g0187800,Os08g0323700,Os05g0392700,Novel01018,Os01g092730…	83	Os03g0363500,Os01g0503400,Os06g0604500,Os04g0652400,Os04g0607500,Os04g0119500,Os12g0106000,Os04g0201800,Os02g0314300,Os03g0226400,Os03g0278900,Os06g0701600,Os02g0745100,Os02g0730300,Os03g0388100,Os09g0563200,Os01g0507700,Os04g0605500,Os02g0788800,Os01g0857400,Os01g0212400,Os02g0498300,Os02g0245800,Os02g0117500,Os02g0608900,Os07g0662800,Os09g0376900,Os06g0103800,Os12g0617800,Os11g0660000,Os01g0309…
GO:0009642	response to light intensity	biological_process	0.0015916	0.032846	14	2858	48	23437	1	Os06g0727200	13	Os07g0171100,Os08g0566600,Os06g0320500,Os01g0869800,Os01g0718300,Os01g0321300,Os02g0764500,Os06g0669400,Os08g0440900,Os06g0725900,Os03g0333400,Os03g0695500,Os03g0218500
GO:0006631	fatty acid metabolic process	biological_process	0.0016028	0.033003	36	2858	174	23437	26	Os08g0459600,Os02g0218700,Os01g0110400,Os12g0448900,Os02g0654100,Os06g0354500,Os11g0605500,Os03g0835400,Os08g0327400,Os08g0509100,Os04g0379900,Os05g0392700,Os08g0508800,Os03g0738600,Os10g0457600,Os05g0529200,Os01g0752200,Os03g0225900,Os02g0274100,Os03g0297400,Os10g0552900,Os08g0225000,Os03g0700400,Os12g0559200,Os09g0539800,Os01g0796400	10	Os01g0919900,Os01g0678500,Os06g0143400,Os01g0150000,Os06g0712300,Os02g0194700,Os06g0594100,Os04g0379700,Os05g0304600,Os03g0187300
GO:0008135	translation factor activity, RNA binding	molecular_function	0.0016363	0.033614	30	2858	140	23437	23	Os07g0662500,Os03g0262400,Os03g0702800,Os12g0147500,Os07g0614500,Os03g0182700,Os01g0229100,Os04g0376500,Os07g0681000,Os10g0467600,Os02g0146600,Os12g0507200,Os05g0104800,Os06g0701100,Os03g0565500,Os03g0178000,Os04g0103200,Os07g0191700,Os03g0406200,Os07g0222300,Os06g0571400,Os05g0227700,Os02g0220500	7	Os08g0553800,Os02g0794400,Os04g0538166,Os05g0575300,Os03g0249200,Os12g0541500,Os02g0595700
GO:0016831	carboxy-lyase activity	molecular_function	0.0016429	0.033675	20	2858	81	23437	11	Os03g0236200,Os01g0951400,Os08g0140300,Os09g0255400,Os01g0951200,Os02g0440000,Os03g0255500,Os01g0100900,Os02g0541325,Os01g0315800,Os08g0320400	9	Os12g0292400,Os12g0291100,Os03g0337600,Os04g0391900,Os07g0437500,Os12g0291400,Os08g0465800,Os01g0208700,Os12g0274700
GO:0043168	anion binding	molecular_function	0.0016555	0.033855	498	2858	3500	23437	263	Os01g0668901,Os03g0815200,Os07g0577700,Os01g0609300,Os05g0522600,Os07g0542400,Os07g0162300,Os04g0103500,Os07g0541400,Os04g0634700,Os08g0384500,Os04g0623500,Os04g0103700,Os07g0539700,Os11g0676200,Os08g0326600,Os05g0585500,Os06g0562600,Os05g0129000,Os01g0113800,Os06g0207000,Os04g0209200,Os02g0523800,Os04g0194500,Os01g0796400,Os03g0285800,Os07g0522900,Os04g0112100,Os02g0639100,Os07g0522500,Os05g0524…	235	Os03g0399532,Os03g0735000,Os03g0592500,Os09g0268000,Os10g0539600,Os04g0598900,Os11g0592700,Os06g0493600,Os01g0292200,Os01g0840100,Os06g0234200,Os04g0466100,Os03g0758100,Os02g0111600,Os05g0136200,Os09g0296800,Os10g0405100,Os06g0725900,Os05g0429000,Os04g0457000,Os01g0743400,Os05g0566400,Os02g0698000,Os01g0673500,Os04g0659100,Os01g0958100,Os03g0130900,Os06g0663200,Os06g0345200,Os03g0780600,Os08g0450…
GO:0046835	carbohydrate phosphorylation	biological_process	0.0016751	0.034177	13	2858	42	23437	3	Os01g0722700,Os01g0665400,Os05g0187100	10	Os06g0326400,Os01g0742500,Os05g0164100,Os02g0714200,Os12g0297500,Os01g0940100,Os03g0294200,Os03g0230500,Os10g0573000,Os10g0103800
GO:0034220	ion transmembrane transport	biological_process	0.001725	0.035117	111	2858	681	23437	46	Os01g0597600,Os12g0562100,Os03g0411800,Os04g0529800,Os02g0101000,Os01g0825800,Os06g0210500,Os02g0574500,Os01g0930400,Os03g0218400,Os03g0721400,Os06g0264500,Os07g0519600,Os07g0150700,Os11g0707800,Os05g0120700,Os08g0206400,Os05g0513400,Os10g0470700,Os02g0226300,Os02g0191300,Os09g0448200,Os05g0106100,Os10g0573800,Os04g0401700,Os03g0772800,Os12g0581600,Os04g0659800,Os04g0117100,Os07g0553700,Os06g0593…	65	Os01g0532600,Os01g0503400,Os03g0363500,Os03g0574900,Os06g0493600,Os04g0607500,Os04g0652400,Os05g0148600,Os03g0296800,Os01g0678500,Os01g0110100,Os06g0633800,Os01g0704700,Os09g0570400,Os04g0201800,Os07g0150100,Os06g0701600,Os03g0278900,Os03g0226400,Os02g0314300,Os04g0605500,Os09g0563200,Os03g0388100,Os02g0730300,Os09g0394500,Os02g0745100,Os01g0837800,Os03g0644400,Os02g0498300,Os07g0100800,Os01g0212…
GO:0042542	response to hydrogen peroxide	biological_process	0.0018244	0.037055	10	2858	31	23437	1	Os06g0727200	9	Os06g0253100,Os11g0106700,Os01g0135900,Os07g0517100,Os03g0266900,Os03g0131200,Os01g0893400,Os12g0106000,Os03g0218500
GO:0042744	hydrogen peroxide catabolic process	biological_process	0.0018397	0.037284	30	2858	139	23437	18	Os10g0109300,Os07g0677200,Os06g0727200,Os04g0688100,Os10g0109600,Os09g0538600,Os12g0111800,Os04g0651000,Os01g0962700,Os07g0677600,Os06g0547400,Os04g0434800,Os01g0963000,Os04g0688600,Os04g0688300,Os02g0240100,Os07g0677500,Os06g0625500	12	Os01g0675100,Os04g0602100,Os02g0537700,Os02g0192700,Os05g0116100,Os12g0188700,Os01g0294700,Os07g0694700,Os07g0657900,Os08g0549100,Os02g0553200,Os03g0131200
GO:0019323	pentose catabolic process	biological_process	0.0018935	0.038188	3	2858	3	23437	2	Os09g0505700,Os01g0665400	1	Os03g0169100
GO:0006833	water transport	biological_process	0.0018971	0.038188	8	2858	21	23437	0		8	Os09g0541000,Os07g0448800,Os03g0157400,Os02g0629200,Os04g0559700,Os02g0666200,Os02g0823100,Os06g0336200
GO:0042044	fluid transport	biological_process	0.0018971	0.038188	8	2858	21	23437	0		8	Os03g0157400,Os09g0541000,Os07g0448800,Os02g0629200,Os04g0559700,Os02g0666200,Os02g0823100,Os06g0336200
GO:0019682	glyceraldehyde-3-phosphate metabolic process	biological_process	0.0019141	0.038445	6	2858	12	23437	1	Os01g0802100	5	Os01g0106900,Os03g0731900,Os09g0535000,Os07g0168000,Os01g0101700
GO:0005985	sucrose metabolic process	biological_process	0.0019199	0.038474	11	2858	33	23437	3	Os05g0438600,Os02g0550600,Os11g0175400	8	Os04g0234600,Os02g0143100,Os04g0432400,Os01g0919400,Os01g0376700,Os06g0664200,Os03g0267300,Os12g0641400
GO:1901701	cellular response to oxygen-containing compound	biological_process	0.0019333	0.038658	55	2858	298	23437	34	Os01g0192000,Os12g0555300,Os02g0713400,Os01g0960500,Os07g0161600,Os12g0448900,Os01g0826400,Os08g0135400,Os11g0210300,Os12g0409000,Os05g0516900,Os03g0189600,Os03g0672300,Os12g0555200,Os05g0585500,Os03g0180900,Os08g0519700,Os02g0637700,Os03g0300400,Os07g0181000,Os12g0586100,Os09g0363600,Os01g0194300,Os08g0342300,Os10g0517500,Os09g0514400,Os11g0171500,Os10g0392400,Os12g0555500,Os03g0189400,Os02g0551…	21	Os11g0210600,Os10g0571200,Os02g0766700,Os03g0738400,Os11g0216900,Os10g0539600,Os01g0874900,Os03g0297600,Os01g0897600,Os03g0219200,Os01g0718300,Os07g0686500,Os04g0653000,Os07g0657900,Os02g0815500,Os11g0148500,Os09g0114500,Os03g0232600,Os05g0429000,Os06g0601000,Os08g0524100
GO:0006407	rRNA export from nucleus	biological_process	0.0019776	0.039308	3	2858	3	23437	3	Os03g0402400,Os07g0616600,Os03g0182600	0
GO:0051029	rRNA transport	biological_process	0.0019776	0.039308	3	2858	3	23437	3	Os03g0402400,Os07g0616600,Os03g0182600	0
GO:0009706	chloroplast inner membrane	cellular_component	0.001979	0.039308	10	2858	29	23437	4	Os07g0240300,Os01g0821700,Os01g0729100,Os06g0301100	6	Os04g0602400,Os12g0615400,Os09g0570400,Os01g0279100,Os10g0100300,Os01g0895100
GO:0033499	galactose catabolic process via UDP-galactose	biological_process	0.0019986	0.039611	7	2858	16	23437	4	Os04g0458600,Os04g0458300,Os10g0155500,Os09g0323000	3	Os08g0374800,Os07g0212200,Os12g0420200
GO:0015714	phosphoenolpyruvate transport	biological_process	0.002038	0.040214	3	2858	3	23437	2	Os09g0297400,Os08g0344600	1	Os01g0172100
GO:0089722	phosphoenolpyruvate transmembrane transport	biological_process	0.002038	0.040214	3	2858	3	23437	2	Os09g0297400,Os08g0344600	1	Os01g0172100
GO:0006098	pentose-phosphate shunt	biological_process	0.0020516	0.040394	8	2858	20	23437	4	Os02g0600400,Os06g0111500,Os08g0154300,Os09g0505700	4	Os03g0781400,Os07g0176900,Os06g0133800,Os03g0169100
GO:0004017	adenylate kinase activity	molecular_function	0.0020738	0.040743	5	2858	9	23437	2	Os12g0236400,Os03g0130400	3	Os08g0109300,Os08g0288200,Os08g0118900
GO:0030062	mitochondrial tricarboxylic acid cycle enzyme complex	cellular_component	0.0020861	0.040894	3	2858	3	23437	3	Os12g0183100,Os07g0577700,Os07g0170100	0
GO:0032101	regulation of response to external stimulus	biological_process	0.0021018	0.041114	15	2858	55	23437	9	Os02g0327000,Os01g0194300,Os10g0467600,Os03g0270000,Os01g0508500,Os01g0884300,Os01g0134700,Os03g0172000,Os09g0417800	6	Os01g0390900,Os05g0496200,Os08g0159500,Os05g0390100,Os02g0499000,Os01g0897600
GO:0080005	photosystem stoichiometry adjustment	biological_process	0.0021443	0.041853	3	2858	3	23437	0		3	Os08g0163400,Os01g0552300,Os12g0292900
GO:0071732	cellular response to nitric oxide	biological_process	0.0021543	0.041893	3	2858	3	23437	1	Os12g0448900	2	Os11g0216900,Os01g0897600
GO:0006097	glyoxylate cycle	biological_process	0.0021603	0.041893	3	2858	3	23437	3	Os07g0529000,Os04g0486950,Os12g0632700	0
GO:0046487	glyoxylate metabolic process	biological_process	0.0021603	0.041893	3	2858	3	23437	3	Os04g0486950,Os12g0632700,Os07g0529000	0
GO:0044208	de novo AMP biosynthetic process	biological_process	0.002171	0.042009	3	2858	3	23437	3	Os03g0174500,Os03g0313600,Os03g0699300	0
GO:0048585	negative regulation of response to stimulus	biological_process	0.002241	0.043272	19	2858	76	23437	10	Os09g0417800,Os03g0356414,Os01g0194300,Os05g0516900,Os10g0467600,Os03g0270000,Os08g0359500,Os09g0363600,Os01g0826400,Os09g0514400	9	Os03g0251350,Os07g0695100,Os01g0390900,Os03g0782500,Os08g0159500,Os07g0685700,Os05g0390100,Os01g0286100,Os06g0110100
GO:0015849	organic acid transport	biological_process	0.0022531	0.043319	27	2858	123	23437	12	Os10g0573800,Os01g0597600,Os04g0659800,Os08g0187800,Os03g0817200,Os01g0825800,Os07g0553700,Os08g0127100,Os02g0101000,Os09g0297400,Os02g0191300,Os08g0344600	15	Os01g0172100,Os07g0662800,Os01g0221600,Os10g0573700,Os03g0644400,Os09g0570400,Os06g0633800,Os06g0268800,Os11g0432400,Os07g0134000,Os02g0788800,Os12g0278700,Os07g0100800,Os04g0201800,Os01g0857400
GO:0046942	carboxylic acid transport	biological_process	0.0022531	0.043319	27	2858	123	23437	12	Os10g0573800,Os01g0597600,Os03g0817200,Os08g0187800,Os04g0659800,Os02g0101000,Os08g0127100,Os01g0825800,Os07g0553700,Os08g0344600,Os02g0191300,Os09g0297400	15	Os01g0172100,Os07g0662800,Os01g0221600,Os06g0268800,Os11g0432400,Os09g0570400,Os06g0633800,Os10g0573700,Os03g0644400,Os01g0857400,Os12g0278700,Os07g0100800,Os04g0201800,Os02g0788800,Os07g0134000
GO:0019538	protein metabolic process	biological_process	0.0022792	0.043727	605	2858	4471	23437	384	Os11g0569500,Os10g0180800,Os10g0140200,Os01g0699600,Os09g0350900,Os03g0821800,Os01g0124401,Os10g0127900,Os12g0555300,Os02g0120100,Os03g0159100,Os08g0558000,Os01g0227100,Os01g0702000,Os07g0674200,Os05g0297900,Os04g0598200,Os02g0162500,Os01g0674800,Os12g0443700,Os08g0530200,Os01g0113200,Os01g0124200,Os01g0840700,Os11g0183900,Os06g0186400,Os06g0508700,Os02g0682300,Os07g0584100,Os12g0540900,Os01g0100…	221	Os06g0663200,Os03g0130900,Os03g0196800,Os12g0182700,Os11g0104300,Os02g0771100,Os10g0415800,Os01g0960400,Os05g0317900,Os11g0219000,Os01g0552300,Os06g0110100,Os03g0756200,Os03g0592500,Os03g0308800,Os09g0268000,Os04g0650700,Os08g0553800,Os12g0631200,Os01g0292200,Os08g0525600,Os04g0598900,Os05g0136200,Os06g0725900,Os04g0466100,Os03g0249200,Os05g0566400,Os01g0775100,Os01g0743400,Os05g0388500,Os04g0457…
GO:1990204	oxidoreductase complex	cellular_component	0.0023304	0.044615	25	2858	124	23437	12	Os07g0570100,Os07g0695800,Os06g0105400,Os09g0568900,Os06g0486900,Os11g0162200,Os12g0183100,Os06g0486800,Os07g0570500,Os05g0400400,Os07g0170100,Os03g0806900	13	Os10g0516100,Os01g0711400,Os04g0403500,Os01g0938100,Os08g0504500,Os08g0200300,Os08g0512500,Os07g0544800,Os07g0141400,Os06g0611900,Os12g0190200,Os01g0805300,Os01g0501800
GO:0090079	translation regulator activity, nucleic acid binding	molecular_function	0.0023784	0.045435	31	2858	150	23437	24	Os07g0681000,Os10g0467600,Os04g0376500,Os03g0178000,Os06g0701100,Os03g0565500,Os05g0104800,Os12g0507200,Os02g0146600,Os03g0702800,Os03g0262400,Os01g0143800,Os07g0662500,Os01g0229100,Os03g0182700,Os07g0614500,Os12g0147500,Os02g0220500,Os05g0227700,Os07g0222300,Os03g0406200,Os04g0103200,Os07g0191700,Os06g0571400	7	Os04g0538166,Os02g0794400,Os08g0553800,Os02g0595700,Os03g0249200,Os12g0541500,Os05g0575300
GO:0002682	regulation of immune system process	biological_process	0.0023834	0.045435	12	2858	40	23437	7	Os03g0172000,Os01g0134700,Os01g0508500,Os02g0327000,Os01g0194300,Os10g0467600,Os03g0270000	5	Os01g0897600,Os05g0390100,Os08g0159500,Os01g0390900,Os05g0496200
GO:0002683	negative regulation of immune system process	biological_process	0.0024182	0.046003	5	2858	9	23437	2	Os10g0467600,Os03g0270000	3	Os01g0390900,Os05g0390100,Os08g0159500
GO:0070181	small ribosomal subunit rRNA binding	molecular_function	0.0024693	0.046841	6	2858	14	23437	6	Os10g0500500,Os04g0413600,Os02g0162500,Os08g0117200,Os08g0117300,Os02g0534800	0
GO:0070069	cytochrome complex	cellular_component	0.0024727	0.046841	8	2858	23	23437	7	Novel00347,Os07g0570100,Os11g0162200,Os07g0570500,Os05g0400400,Os03g0806900,Os03g0772800	1	Os03g0765900
GO:0019200	carbohydrate kinase activity	molecular_function	0.0025578	0.048351	13	2858	44	23437	5	Os01g0722700,Os05g0524400,Os01g0665400,Os10g0405600,Os05g0187100	8	Os05g0164100,Os01g0742500,Os06g0326400,Os02g0714200,Os12g0297500,Os03g0294200,Os01g0940100,Os10g0573000
GO:1901699	cellular response to nitrogen compound	biological_process	0.0025832	0.04859	14	2858	49	23437	6	Os08g0519700,Os01g0194300,Os12g0409000,Os12g0448900,Os03g0672300,Os07g0181000	8	Os11g0216900,Os11g0148500,Os03g0738400,Os01g0874900,Os10g0571200,Os07g0686500,Os05g0429000,Os01g0897600
GO:0005372	water transmembrane transporter activity	molecular_function	0.0025866	0.04859	8	2858	22	23437	0		8	Os04g0559700,Os01g0975900,Os02g0629200,Os07g0448800,Os09g0541000,Os06g0336200,Os02g0823100,Os02g0666200
GO:0015250	water channel activity	molecular_function	0.0025866	0.04859	8	2858	22	23437	0		8	Os02g0666200,Os06g0336200,Os02g0823100,Os07g0448800,Os09g0541000,Os04g0559700,Os01g0975900,Os02g0629200
GO:0005982	starch metabolic process	biological_process	0.0026141	0.048917	13	2858	44	23437	1	Os03g0133300	12	Os07g0657900,Os04g0234600,Os10g0189100,Os06g0498400,Os02g0135900,Os12g0297500,Os06g0160700,Os02g0744700,Os08g0345800,Os07g0412100,Os03g0735000,Os05g0121600
GO:0015036	disulfide oxidoreductase activity	molecular_function	0.0026149	0.048917	19	2858	86	23437	10	Os04g0527700,Os02g0774100,Os03g0405500,Os02g0639900,Os06g0659500,Os02g0713400,Os03g0733800,Os01g0174900,Os11g0655900,Os06g0224200	9	Os04g0676100,Os12g0538700,Os12g0188700,Os05g0116100,Os02g0567100,Os07g0657900,Os03g0163300,Os07g0476900,Os04g0668800
GO:0009528	plastid inner membrane	cellular_component	0.0026345	0.049023	10	2858	30	23437	4	Os07g0240300,Os01g0821700,Os01g0729100,Os06g0301100	6	Os04g0602400,Os12g0615400,Os09g0570400,Os01g0279100,Os10g0100300,Os01g0895100
GO:0006775	fat-soluble vitamin metabolic process	biological_process	0.0026369	0.049023	5	2858	9	23437	0		5	Os03g0190100,Os02g0276500,Os02g0744900,Os06g0658900,Os12g0615400
GO:0042362	fat-soluble vitamin biosynthetic process	biological_process	0.0026369	0.049023	5	2858	9	23437	0		5	Os02g0744900,Os06g0658900,Os12g0615400,Os03g0190100,Os02g0276500
GO:0016209	antioxidant activity	molecular_function	0.0026472	0.049112	39	2858	205	23437	23	Os07g0677500,Os02g0240100,Os03g0235000,Os07g0665200,Os01g0963000,Os04g0688300,Os12g0111800,Os07g0677600,Os01g0962700,Os10g0109300,Os06g0727200,Os06g0625500,Os12g0448900,Os04g0434800,Os04g0688600,Os02g0713400,Os06g0659500,Os09g0538600,Os06g0547400,Os04g0651000,Os10g0109600,Os04g0688100,Os07g0677200	16	Os03g0284600,Os02g0553200,Os08g0549100,Os07g0657900,Os02g0192700,Os07g0260300,Os03g0219200,Os01g0294700,Os02g0537700,Os03g0131200,Os03g0163300,Os07g0694700,Os05g0116100,Os01g0378100,Os04g0602100,Os01g0675100
GO:0045182	translation regulator activity	molecular_function	0.0026633	0.049309	31	2858	151	23437	24	Os05g0227700,Os02g0220500,Os07g0191700,Os04g0103200,Os07g0222300,Os03g0406200,Os06g0571400,Os07g0681000,Os10g0467600,Os04g0376500,Os12g0507200,Os05g0104800,Os02g0146600,Os06g0701100,Os03g0178000,Os03g0565500,Os01g0143800,Os07g0662500,Os03g0262400,Os03g0702800,Os12g0147500,Os03g0182700,Os01g0229100,Os07g0614500	7	Os02g0595700,Os12g0541500,Os03g0249200,Os05g0575300,Os04g0538166,Os02g0794400,Os08g0553800
GO:0044242	cellular lipid catabolic process	biological_process	0.0026708	0.049347	19	2858	76	23437	15	Os10g0552900,Os08g0535700,Os06g0354500,Os02g0654100,Os03g0835400,Os11g0605500,Os01g0100900,Os10g0457600,Os05g0392700,Os05g0529200,Os01g0752200,Os08g0111200,Os12g0448900,Os01g0110400,Os02g0274100	4	Os06g0594100,Os02g0704000,Os12g0640600,Os01g0955000
