# Supplementary material for: Comprehensive Transcriptomic Analysis of the Molecular Mechanisms Conferring Resistance to Rice Blast in the Elite Restorer Line Fuhui2165
Source: Int J Mol Sci. 2025 Oct 19;26(20):10164. doi: 10.3390/ijms262010164 (PMC12564515; doi:10.3390/ijms262010164)
Supplement: Supplementary file 1 [file ijms-26-10164-s001.zip › Table S9.xlsx]

## Sheet: Sheet1
Table S9. Summary of Gene Ontology (GO) enrichment for differentially expressed genes (DEGs) in SH527.
GO_accession	Description	Term_type	Over_represented_pValue	Corrected_pValue	DEG_item	DEG_list	Bg_item	Bg_list	Up	Up_Gene_names	Down	Down_Gene_names
GO:0009507	chloroplast	cellular_component	2.3904e-128	2.1509e-124	575	3910	1296	23437	130	Os01g0665400,Os03g0586500,Os05g0365500,Os07g0147900,Os02g0831800,Os05g0186300,Os06g0678200,Os02g0274100,Os02g0440000,Os07g0529600,Os04g0650800,Os12g0138900,Os03g0308100,Os01g0852200,Os02g0134400,Os10g0580900,Os06g0305200,Os09g0520600,Os03g0701300,Os04g0639200,Os08g0344600,Os02g0100100,Os06g0213200,Os02g0196300,Os03g0855600,Os11g0110100,Os08g0327400,Os11g0158400,Os02g0792800,Os03g0279400,Os08g0484…	445	Os01g0798500,Os03g0592500,Os10g0330400,Os04g0459500,Os12g0420400,Os11g0544800,Os10g0496900,Os06g0101600,Os04g0639300,Os06g0664200,Os07g0626400,Os04g0602400,Os10g0577700,Os10g0100300,Os07g0168000,Os02g0698000,Os02g0535000,Os08g0457600,Os01g0101700,Os01g0805300,Os12g0480100,Os01g0763700,Os09g0535000,Os07g0205700,Os02g0129900,Os04g0379700,Os01g0912700,Os07g0476900,Os11g0171300,Os05g0560000,Os08g0553…
GO:0005737	cytoplasm	cellular_component	1.7142e-127	5.8209e-124	1705	3910	6396	23437	944	Os05g0477300,Os07g0674200,Os03g0818100,Os01g0174900,Os03g0844700,Os04g0372800,Os02g0327000,Os05g0392700,Os12g0562300,Os02g0813500,Os08g0542000,Os11g0209700,Os01g0125900,Os05g0508300,Os01g0103600,Os07g0195400,Os08g0170100,Os12g0578500,Os02g0523500,Os01g0749900,Os06g0508700,Os06g0701100,Os07g0553700,Os05g0182800,Os03g0858400,Os12g0540900,Os05g0154700,Os02g0123600,Os03g0369800,Os07g0409900,Os01g0821…	761	Os05g0101400,Os10g0571200,Os06g0694500,Os11g0242800,Os08g0254500,Os02g0751600,Os05g0170950,Os02g0643500,Os02g0125000,Os03g0141200,Os07g0517100,Os07g0160400,Os03g0267300,Os04g0448900,Os10g0536500,Os07g0470700,Os09g0296800,Os01g0268300,Os12g0615400,Os01g0286600,Os01g0172100,Os02g0788800,Os01g0750300,Os05g0571100,Os02g0669100,Os01g0924000,Os07g0448800,Os11g0696600,Os12g0105300,Os06g0115300,Os07g0252…
GO:0009536	plastid	cellular_component	1.9407e-127	5.8209e-124	581	3910	1322	23437	131	Os08g0487800,Os04g0379900,Os09g0297400,Os05g0580000,Os04g0643300,Os04g0463500,Os03g0758900,Os09g0453400,Os07g0181000,Os12g0405200,Os02g0736400,Os04g0434800,Os06g0625500,Os06g0568600,Os01g0871300,Os03g0174500,Os06g0489500,Os02g0127700,Os03g0831500,Os11g0142500,Os06g0486800,Os09g0541700,Os12g0290150,Os04g0290800,Os03g0387000,Os02g0774100,Os06g0225800,Os09g0297000,Os12g0514500,Os03g0389700,Os05g0443…	450	Os01g0773700,Os02g0125700,Os04g0530600,Os11g0216300,Os12g0182700,Os12g0297500,Os10g0492300,Os08g0260000,Os03g0177300,Os07g0570700,Os01g0959900,Os11g0595200,Os05g0519600,Os03g0333400,Os07g0565600,Os01g0142100,Os03g0595300,Os08g0549100,Os11g0150100,Os01g0208700,Os01g0235100,Os08g0512500,Os07g0469100,Os12g0291100,Os03g0191100,Os02g0125100,Os04g0678700,Os04g0676100,Os12g0188700,Os02g0701600,Os01g0323…
GO:0009532	plastid stroma	cellular_component	2.1708e-66	4.8833e-63	199	3910	343	23437	41	Os03g0586500,Os03g0760700,Os01g0665400,Os03g0126000,Os09g0465600,Os02g0831800,Os03g0831500,Os01g0871300,Os07g0529600,Os06g0625500,Os04g0434800,Os03g0308100,Os04g0119400,Os04g0650800,Os02g0736400,Os07g0181000,Os04g0406600,Os03g0133300,Os08g0379300,Os03g0157900,Os04g0379900,Os03g0254800,Os09g0539100,Os08g0487800,Os08g0559600,Os01g0118000,Os09g0532000,Os04g0596300,Os09g0467100,Os03g0824100,Os12g0514…	158	Os10g0577900,Os01g0720500,Os11g0544800,Os07g0158300,Os02g0137200,Os07g0520800,Os03g0592500,Os03g0611200,Os10g0100300,Os07g0168000,Os07g0165000,Os09g0346500,Os01g0552300,Os09g0567366,Os12g0190200,Os06g0655100,Os03g0844900,Os08g0435900,Os12g0626400,Os05g0455700,Os08g0485900,Os06g0664200,Os01g0805300,Os02g0117100,Os10g0189100,Os04g0659100,Os09g0535000,Os01g0763700,Os06g0498400,Os03g0785200,Os08g0266…
GO:0009570	chloroplast stroma	cellular_component	7.9514e-65	1.4309e-61	195	3910	337	23437	41	Os03g0760700,Os03g0586500,Os01g0665400,Os03g0126000,Os09g0465600,Os03g0831500,Os02g0831800,Os01g0871300,Os06g0625500,Os07g0529600,Os04g0434800,Os03g0308100,Os02g0736400,Os04g0650800,Os04g0119400,Os04g0406600,Os07g0181000,Os08g0379300,Os03g0157900,Os03g0133300,Os04g0379900,Os08g0487800,Os09g0539100,Os03g0254800,Os01g0118000,Os08g0559600,Os09g0467100,Os09g0532000,Os04g0596300,Os03g0824100,Os03g0279…	154	Os07g0520800,Os07g0158300,Os11g0544800,Os02g0137200,Os01g0720500,Os10g0577900,Os03g0611200,Os03g0592500,Os03g0844900,Os06g0655100,Os12g0190200,Os09g0567366,Os01g0552300,Os09g0346500,Os07g0165000,Os07g0168000,Os10g0100300,Os06g0664200,Os08g0485900,Os12g0626400,Os05g0455700,Os08g0435900,Os02g0739000,Os08g0411200,Os08g0266300,Os06g0498400,Os01g0763700,Os09g0535000,Os04g0659100,Os10g0189100,Os02g0117…
GO:0009579	thylakoid	cellular_component	2.3984e-64	3.5969e-61	192	3910	353	23437	13	Os12g0152700,Novel00645,Os02g0291500,Os03g0844700,Os07g0147550,Os01g0118000,Os04g0639200,Os03g0146400,Os03g0308100,Os09g0453400,Os04g0668900,Os07g0529600,Os03g0586500	179	Os03g0410700,Os05g0110300,Os03g0811100,Os08g0557100,Os01g0924000,Os03g0170500,Os06g0725900,Os02g0197600,Os08g0114100,Os04g0691600,Os05g0508900,Os03g0279950,Os04g0306750,Os07g0577600,Os02g0553200,Os03g0857400,Os01g0895100,Os07g0105600,Os03g0158300,Os03g0315800,Os01g0862200,Os03g0765900,Os03g0169100,Os06g0669400,Os02g0731600,Os11g0621400,Os07g0141400,Os01g0151200,Os02g0764500,Os03g0343900,Os07g0562…
GO:0044281	small molecule metabolic process	biological_process	4.2607e-63	5.4769e-60	493	3910	1411	23437	306	Os12g0556200,Os05g0125500,Os03g0672300,Os02g0187100,Os06g0652400,Os04g0643300,Os04g0463500,Os10g0369000,Os02g0626100,Os04g0515400,Os05g0529200,Os03g0254800,Os01g0276100,Os12g0600400,Os02g0525900,Os08g0537900,Os04g0379900,Os01g0722700,Os10g0405600,Os06g0354500,Os04g0119400,Novel00395,Os02g0736400,Os02g0273000,Os03g0815200,Os03g0746800,Os08g0557900,Os12g0443600,Os04g0406600,Os02g0621700,Os09g050920…	187	Os04g0403500,Os03g0717700,Os03g0278900,Os01g0238500,Os12g0548300,Os06g0658900,Os06g0665500,Os07g0212200,Os04g0530600,Os01g0691500,Os06g0531200,Os12g0420200,Os06g0608700,Os10g0419500,Os09g0248000,Os05g0517500,Os08g0530400,Os03g0780800,Os01g0678500,Os03g0187300,Os05g0460800,Os05g0304600,Os08g0478800,Os05g0116100,Os05g0519600,Os10g0517400,Os02g0608600,Os02g0581500,Os01g0919900,Os03g0738400,Os01g0851…
GO:0005622	intracellular	cellular_component	1.5065e-61	1.6944e-58	2199	3910	10338	23437	1254	Os03g0252800,Os07g0471000,Os02g0783625,Os07g0617000,Os07g0658200,Os06g0342100,Os02g0134300,Os04g0693000,Os06g0678200,Os02g0440000,Os05g0517200,Os07g0147900,Os02g0803300,Os06g0650900,Os09g0545300,Os06g0186400,Os12g0123200,Os04g0605900,Os01g0143800,Os12g0170600,Os12g0167900,Os04g0103200,Os04g0182800,Os06g0222400,Os09g0451500,Os04g0397000,Os12g0169800,Os03g0213400,Os01g0977600,Os02g0701900,Os03g0569…	945	Os06g0116800,Os01g0101700,Os01g0805300,Os10g0573000,Os12g0628100,Os06g0570100,Os08g0490100,Os07g0205700,Os02g0129900,Os02g0499000,Os03g0751400,Os03g0592500,Os05g0595300,Os07g0626400,Os02g0817600,Os02g0580800,Os12g0485000,Os05g0395000,Os05g0103200,Os01g0279700,Os02g0602400,Os10g0530500,Os05g0148700,Os06g0683200,Os01g0675700,Os03g0340900,Os01g0390300,Os04g0491700,Os03g0841900,Os06g0191300,Os06g0289…
GO:0009534	chloroplast thylakoid	cellular_component	1.8342e-57	1.6504e-54	152	3910	254	23437	8	Os12g0152700,Os02g0291500,Os03g0844700,Os01g0118000,Os03g0146400,Os04g0639200,Os03g0308100,Os09g0453400	144	Os03g0410700,Os03g0811100,Os08g0557100,Os06g0725900,Os03g0170500,Os02g0197600,Os05g0508900,Os04g0691600,Os08g0114100,Os03g0279950,Os03g0857400,Os02g0553200,Os04g0306750,Os07g0577600,Os01g0895100,Os01g0862200,Os03g0158300,Os11g0621400,Os01g0151200,Os02g0731600,Os06g0669400,Os03g0169100,Os02g0764500,Os09g0517000,Os08g0526300,Os07g0562700,Os06g0320500,Os03g0747700,Os07g0176900,Os05g0121200,Os07g0171…
GO:0031976	plastid thylakoid	cellular_component	1.8342e-57	1.6504e-54	152	3910	254	23437	8	Os03g0146400,Os04g0639200,Os03g0308100,Os09g0453400,Os03g0844700,Os01g0118000,Os12g0152700,Os02g0291500	144	Os06g0597900,Os05g0568900,Os01g0805300,Os04g0459900,Os05g0110100,Os04g0658300,Os12g0480100,Os04g0659100,Os07g0558400,Os08g0463900,Os03g0311300,Os04g0539000,Os08g0553800,Os04g0416000,Os05g0560000,Os03g0778100,Os09g0279400,Os04g0379700,Os01g0882500,Os01g0938100,Os06g0196300,Os01g0720500,Os12g0420400,Os05g0419000,Os07g0158300,Os01g0278900,Os01g0798500,Os03g0592500,Os01g0869800,Os09g0346500,Os01g0221…
GO:1901566	organonitrogen compound biosynthetic process	biological_process	1.1675e-55	9.5502e-53	476	3910	1486	23437	336	Os05g0346300,Novel01202,Os10g0400800,Os03g0305500,Os08g0140300,Os05g0557000,Os01g0143800,Os06g0555400,Os02g0220500,Os03g0126000,Os06g0571400,Os03g0141000,Os07g0693500,Os01g0328400,Os04g0399000,Os01g0951400,Os11g0135400,Os05g0557800,Os03g0182700,Os02g0664100,Os07g0662500,Os03g0760700,Os09g0508300,Os08g0517900,Os07g0585600,Os02g0266000,Os08g0116500,Os03g0313600,Os07g0209000,Os12g0508300,Os01g017800…	140	Os05g0455700,Os02g0652600,Os07g0168000,Os07g0165000,Os11g0657100,Os03g0751400,Os11g0544800,Os10g0496900,Os03g0219900,Os01g0749200,Os05g0408900,Os03g0828100,Os06g0564500,Os08g0553800,Os06g0528600,Os04g0659100,Os02g0794400,Os03g0265400,Os06g0699700,Os10g0524100,Os03g0134300,Os12g0625000,Os09g0556500,Os06g0683200,Os03g0351200,Os02g0179100,Os02g0744900,Os04g0477500,Os04g0499200,Os03g0815400,Os05g0555…
GO:0005829	cytosol	cellular_component	1.8552e-53	1.3911e-50	432	3910	1288	23437	325	Os03g0831500,Os06g0319700,Os05g0378900,Os08g0128500,Os03g0182600,Os03g0836200,Os09g0465600,Os01g0120800,Os02g0103700,Os03g0291500,Os01g0777000,Os04g0647800,Os12g0238100,Os03g0798600,Os10g0167300,Os10g0411700,Os03g0756000,Os01g0266000,Os03g0337800,Os11g0142500,Os07g0150200,Os04g0484900,Os09g0482100,Os01g0686800,Os02g0814700,Os05g0349200,Os03g0564200,Os01g0300200,Os08g0117300,Os11g0568600,Os03g0577…	107	Os03g0843400,Os02g0815500,Os05g0150800,Os02g0137200,Os06g0320000,Os03g0133900,Os03g0219300,Os02g0101500,Os02g0562700,Os10g0189100,Os05g0519600,Os02g0608600,Os01g0208700,Os03g0187300,Os08g0478800,Os05g0116100,Os07g0212200,Os12g0420200,Os06g0608700,Os06g0531200,Os12g0182700,Os04g0645100,Os09g0248000,Os01g0238500,Os07g0570700,Os05g0518600,Os05g0388500,Os12g0441600,Os05g0358400,Os02g0169900,Os02g0617…
GO:0042651	thylakoid membrane	cellular_component	8.9379e-53	6.1864e-50	145	3910	251	23437	6	Os04g0639200,Os09g0453400,Os03g0844700,Os07g0147550,Os12g0152700,Os02g0291500	139	Os10g0485300,Os01g0938100,Os01g0882500,Os06g0196300,Os05g0560000,Os03g0778100,Os04g0416000,Os08g0553800,Os09g0279400,Os08g0463900,Os03g0311300,Os07g0558400,Os08g0515800,Os04g0539000,Os06g0597900,Os05g0568900,Os05g0110100,Os04g0658300,Os01g0805300,Os01g0934400,Os12g0480100,Os04g0659100,Os06g0101600,Os01g0144100,Os08g0435900,Os01g0221700,Os09g0346500,Os10g0100300,Os12g0189400,Os12g0190200,Os01g0798…
GO:0034357	photosynthetic membrane	cellular_component	3.1369e-51	2.0161e-48	152	3910	282	23437	7	Os09g0453400,Os04g0639200,Os07g0147550,Os03g0844700,Novel00645,Os02g0291500,Os12g0152700	145	Os10g0100300,Os12g0189400,Os09g0346500,Os01g0221700,Os12g0190200,Os08g0435900,Os01g0144100,Os06g0101600,Os07g0148900,Os08g0347500,Os08g0504500,Os12g0420400,Os01g0720500,Os01g0278900,Os07g0158300,Os01g0798500,Os03g0592500,Os01g0869800,Os12g0564400,Os05g0560000,Os03g0778100,Os08g0553800,Os04g0416000,Os09g0279400,Os10g0485300,Os06g0196300,Os07g0435300,Os01g0938100,Os01g0882500,Os05g0110100,Os04g0658…
GO:0009535	chloroplast thylakoid membrane	cellular_component	7.015e-49	3.9451e-46	127	3910	211	23437	5	Os03g0844700,Os04g0639200,Os12g0152700,Os02g0291500,Os09g0453400	122	Os06g0264800,Os09g0279400,Os05g0560000,Os02g0643500,Os03g0778100,Os04g0416000,Os09g0279500,Os02g0815400,Os06g0196300,Os01g0501700,Os01g0938100,Os01g0882500,Os07g0133700,Os10g0567400,Os07g0513000,Os03g0176700,Os04g0659100,Os12g0480100,Os08g0254500,Os01g0279100,Os02g0751600,Os05g0110100,Os09g0439500,Os04g0658300,Os10g0575700,Os11g0242800,Os06g0597900,Os05g0568900,Os02g0729400,Os04g0539000,Os08g0288…
GO:0055035	plastid thylakoid membrane	cellular_component	7.015e-49	3.9451e-46	127	3910	211	23437	5	Os03g0844700,Os09g0453400,Os02g0291500,Os04g0639200,Os12g0152700	122	Os08g0435900,Os01g0144100,Os06g0101600,Os01g0600900,Os06g0715200,Os05g0388500,Os12g0189400,Os02g0759900,Os10g0100300,Os08g0242700,Os09g0346500,Os01g0221700,Os01g0761000,Os03g0592500,Os01g0798500,Os09g0296800,Os01g0869800,Os12g0420400,Os04g0602100,Os01g0720500,Os04g0448900,Os10g0536500,Os01g0589800,Os01g0278900,Os07g0470700,Os07g0158300,Os03g0293100,Os10g0567400,Os07g0513000,Os07g0133700,Os03g0176…
GO:0044391	ribosomal subunit	cellular_component	1.308e-48	6.9231e-46	141	3910	274	23437	123	Os04g0605900,Os02g0103700,Os08g0128500,Os03g0182600,Os05g0346300,Os06g0319700,Os03g0337800,Os07g0150200,Os05g0243300,Os03g0141000,Os11g0135400,Os10g0411700,Os03g0756000,Os03g0798600,Os04g0399000,Os08g0117300,Os02g0814700,Os01g0834600,Os12g0616200,Os08g0116500,Os08g0517900,Os01g0686800,Os12g0508300,Os07g0450000,Os01g0251100,Os07g0658200,Os05g0556900,Os12g0124200,Os03g0577000,Os12g0406200,Os03g0773…	18	Os03g0843400,Os02g0137200,Os01g0749200,Os03g0219900,Os06g0683200,Os03g0704000,Os03g0284400,Os03g0815400,Os03g0769100,Os05g0388500,Os01g0678600,Os06g0647100,Os03g0196800,Os05g0101400,Os03g0452300,Os03g0122200,Os04g0691600,Os01g0805000
GO:0022626	cytosolic ribosome	cellular_component	1.245e-47	6.2237e-45	123	3910	218	23437	110	Os05g0552300,Os07g0229900,Os04g0399000,Os03g0798600,Os11g0135400,Os03g0756000,Os10g0411700,Os08g0207000,Os03g0424800,Os03g0141000,Os07g0109500,Os03g0337800,Os07g0150200,Os06g0319700,Os08g0128500,Os05g0346300,Os03g0182600,Os02g0103700,Os08g0436800,Os04g0605900,Os02g0699600,Os08g0530200,Os03g0345200,Os01g0896700,Os03g0577000,Os12g0406200,Os02g0478700,Os05g0555800,Os05g0556900,Os07g0674200,Os12g0124…	13	Os02g0137200,Os05g0388500,Os03g0843400,Os05g0101400,Os04g0659100,Os01g0749200,Os06g0647100,Os03g0265400,Os03g0122200,Os06g0683200,Os03g0125000,Os04g0691600,Os03g0815400
GO:0005840	ribosome	cellular_component	2.4779e-47	1.1735e-44	182	3910	427	23437	144	Os08g0326400,Os01g0834500,Os11g0105400,Os11g0585700,Os07g0613200,Os02g0102400,Os03g0297100,Os10g0465800,Os09g0507800,Os02g0321900,Os10g0170200,Os03g0402400,Os06g0128500,Os08g0156800,Os01g0896800,Os03g0796501,Os12g0150100,Os11g0168200,Os09g0485900,Os09g0568800,Os04g0473400,Os05g0445500,Os02g0489400,Os03g0200500,Os03g0598800,Os03g0818400,Os11g0634500,Os01g0924800,Os03g0424500,Os05g0459900,Os10g0564…	38	Os12g0541500,Os03g0122200,Os05g0186000,Os01g0589000,Os01g0924000,Os02g0754300,Os02g0259600,Os04g0461100,Os04g0691600,Os03g0125000,Os01g0805000,Os02g0822600,Os03g0356300,Os03g0769100,Os05g0388500,Os01g0678600,Os05g0101400,Os03g0452300,Os06g0647100,Os09g0279500,Os03g0196800,Os03g0284400,Os12g0563200,Os06g0683200,Os03g0265400,Os03g0704000,Os02g0189000,Os03g0815400,Os01g0278900,Os02g0137200,Os03g0751…
GO:0003735	structural constituent of ribosome	molecular_function	9.0693e-45	4.0803e-42	168	3910	394	23437	133	Os03g0598800,Os03g0818400,Os02g0489400,Os03g0200500,Os11g0634500,Os09g0568800,Os09g0485900,Os05g0445500,Os04g0473400,Os01g0616500,Os11g0482000,Os07g0173501,Os10g0500500,Os10g0564300,Os05g0459900,Os03g0424500,Os02g0198900,Os10g0411800,Os04g0349500,Os03g0297100,Os02g0102400,Os07g0613200,Os10g0465800,Os01g0834500,Os11g0585700,Os01g0896800,Os06g0128500,Os08g0156800,Os11g0168200,Os12g0150100,Os03g0796…	35	Os01g0924000,Os04g0691600,Os02g0259600,Os04g0461100,Os02g0754300,Os03g0125000,Os01g0805000,Os03g0315800,Os03g0122200,Os03g0452300,Os05g0101400,Os03g0196800,Os06g0647100,Os03g0356300,Os02g0822600,Os05g0388500,Os03g0769100,Os01g0678600,Os02g0189000,Os01g0662300,Os07g0213300,Os03g0815400,Os03g0284400,Os12g0563200,Os03g0265400,Os03g0704000,Os06g0683200,Os01g0749200,Os03g0219900,Os03g0828100,Os01g0633…
GO:0043603	cellular amide metabolic process	biological_process	2.0194e-43	8.6525e-41	316	3910	950	23437	234	Os09g0503400,Os03g0406200,Os07g0222300,Os07g0658200,Os05g0297900,Os08g0517900,Os08g0116500,Os12g0508300,Os03g0565500,Os05g0227700,Os01g0834600,Os06g0571400,Os03g0141000,Os01g0328400,Os04g0399000,Os05g0557800,Os11g0135400,Os03g0182700,Os07g0662500,Os05g0346300,Os10g0400800,Os12g0597500,Os12g0123200,Os05g0557000,Os12g0210200,Os01g0143800,Os06g0555400,Os02g0220500,Os01g0815800,Os02g0503400,Os03g0702…	82	Os02g0794400,Os04g0650700,Os03g0219900,Os10g0529300,Os01g0749200,Os03g0828100,Os08g0553800,Os03g0751400,Os11g0544800,Os04g0448600,Os02g0652600,Os07g0165000,Os11g0657100,Os02g0189000,Os03g0815400,Os10g0530500,Os03g0265400,Os06g0699700,Os09g0556500,Os06g0683200,Os01g0874900,Os08g0360100,Os03g0196800,Os07g0485400,Os10g0503200,Os02g0822600,Os07g0468100,Os03g0769100,Os01g0743400,Os10g0525400,Os02g0259…
GO:0009941	chloroplast envelope	cellular_component	2.5176e-43	1.0297e-40	149	3910	283	23437	31	Os09g0297400,Os03g0146400,Os09g0520600,Os03g0758900,Os03g0308100,Os03g0271200,Os01g0852200,Os01g0729100,Os04g0119400,Os07g0529600,Os06g0568600,Os05g0522500,Os01g0179400,Os03g0126000,Os08g0139100,Os07g0240300,Os01g0789100,Os06g0569500,Os04g0290800,Os02g0291500,Os11g0158400,Os02g0792800,Os08g0416900,Os02g0196300,Os03g0855600,Os06g0301100,Os01g0821700,Os07g0187400,Os01g0133400,Os08g0344600,Os09g0532…	118	Os03g0815400,Os05g0291700,Os02g0539100,Os02g0533000,Os07g0100300,Os03g0835100,Os05g0575300,Os02g0475400,Os03g0729000,Os11g0595200,Os07g0188266,Os12g0548300,Os01g0279700,Os03g0177300,Os07g0558500,Os05g0196800,Os06g0360300,Os04g0234600,Os03g0351200,Os01g0682500,Os06g0683200,Os12g0583400,Os11g0683500,Os01g0142100,Os03g0851700,Os09g0570400,Os02g0744900,Os09g0530000,Os03g0129300,Os04g0457000,Os02g0608…
GO:0019752	carboxylic acid metabolic process	biological_process	1.1948e-42	4.6744e-40	313	3910	864	23437	210	Os12g0443700,Os01g0150200,Os05g0405000,Os01g0760600,Os04g0623500,Os12g0145700,Os04g0447100,Os08g0447000,Os08g0508800,Os02g0654100,Os05g0402700,Os08g0327400,Os03g0111100,Os03g0248600,Os09g0544900,Os06g0105400,Os03g0279400,Os10g0457600,Os08g0538000,Os08g0484500,Os03g0586800,Os06g0133900,Os01g0796400,Os03g0152400,Os06g0677400,Os02g0571100,Os01g0138800,Os01g0682001,Os12g0448900,Os02g0601300,Os03g0297…	103	Os01g0711400,Os03g0382100,Os07g0152900,Os03g0850400,Os07g0658400,Os01g0101200,Os06g0245800,Os06g0143400,Os12g0169600,Os01g0151400,Os08g0465800,Os04g0518100,Os01g0874900,Os10g0516100,Os07g0485400,Os08g0502700,Os03g0685300,Os01g0188400,Os05g0496200,Os06g0712300,Os01g0106900,Os10g0503200,Os06g0345200,Os03g0786100,Os10g0100700,Os02g0822500,Os03g0773800,Os01g0150000,Os01g0743400,Os02g0167100,Os05g0555…
GO:0009526	plastid envelope	cellular_component	2.5183e-42	9.4416e-40	150	3910	290	23437	31	Os08g0139100,Os07g0240300,Os01g0789100,Os06g0569500,Os04g0290800,Os02g0291500,Os11g0158400,Os02g0792800,Os08g0416900,Os02g0196300,Os06g0301100,Os03g0855600,Os01g0821700,Os07g0187400,Os01g0133400,Os08g0344600,Os09g0532000,Os09g0297400,Os03g0146400,Os03g0758900,Os09g0520600,Os03g0308100,Os03g0271200,Os01g0852200,Os01g0729100,Os04g0119400,Os07g0529600,Os06g0568600,Os05g0522500,Os01g0179400,Os03g0126…	119	Os07g0577600,Os03g0125000,Os03g0308800,Os08g0114100,Os04g0691600,Os02g0754300,Os02g0259600,Os01g0924000,Os02g0531200,Os03g0735000,Os06g0725900,Os06g0308000,Os08g0440900,Os12g0105300,Os01g0321300,Os01g0711400,Os06g0729000,Os07g0562700,Os05g0186000,Os06g0320500,Os07g0176900,Os12g0225200,Os06g0669400,Os02g0764500,Os01g0895100,Os09g0279500,Os01g0142300,Os06g0611900,Os10g0567400,Os11g0105750,Os01g0730…
GO:0043436	oxoacid metabolic process	biological_process	2.8777e-42	1.0358e-39	320	3910	895	23437	212	Os12g0183100,Os03g0617900,Os09g0252100,Os11g0664800,Os06g0632200,Os11g0668650,Os07g0485100,Os08g0345700,Os02g0112900,Os06g0103300,Os08g0424200,Os04g0492600,Os03g0586800,Os06g0133900,Os01g0796400,Os03g0152400,Os06g0677400,Os03g0760200,Os02g0571100,Os01g0138800,Os01g0682001,Os12g0448900,Os02g0601300,Os03g0297400,Os08g0225000,Os01g0654500,Os08g0327400,Os03g0111100,Os03g0248600,Os06g0105400,Os09g0544…	108	Os05g0496200,Os06g0712300,Os01g0106900,Os10g0503200,Os06g0345200,Os10g0100700,Os03g0786100,Os02g0822500,Os03g0773800,Os01g0150000,Os01g0743400,Os02g0167100,Os01g0874900,Os10g0516100,Os07g0485400,Os01g0142300,Os08g0502700,Os03g0685300,Os01g0188400,Os05g0506000,Os01g0101200,Os06g0245800,Os06g0143400,Os12g0169600,Os01g0151400,Os08g0465800,Os04g0518100,Os01g0711400,Os03g0382100,Os07g0152900,Os03g0850…
GO:0006082	organic acid metabolic process	biological_process	3.4899e-42	1.2078e-39	321	3910	900	23437	212	Os06g0645400,Os08g0120600,Os03g0760000,Os07g0529000,Os05g0392700,Os01g0120400,Os04g0178300,Os09g0255400,Os03g0720300,Os07g0577700,Os03g0700700,Os07g0603600,Os09g0327300,Os12g0556300,Os10g0419400,Os12g0556500,Os08g0320000,Os03g0225900,Os10g0550900,Os02g0218700,Os09g0378300,Os05g0182800,Os08g0126300,Os12g0540900,Os06g0508700,Os01g0118000,Os08g0559600,Os07g0188800,Os11g0538900,Os03g0266200,Os01g0654…	109	Os05g0533500,Os03g0186100,Os09g0516600,Os06g0611900,Os03g0731900,Os03g0228200,Os01g0120300,Os10g0571200,Os04g0610800,Os04g0448900,Os09g0294000,Os04g0623800,Os06g0594100,Os03g0118600,Os11g0455800,Os03g0223400,Os01g0761300,Os04g0518400,Os04g0445700,Os02g0125100,Os03g0133900,Os08g0556200,Os01g0978100,Os08g0562100,Os06g0655100,Os12g0559200,Os05g0150800,Os02g0194700,Os04g0669900,Os06g0531200,Os06g0608…
GO:0005198	structural molecule activity	molecular_function	1.1473e-41	3.8234e-39	194	3910	497	23437	154	Os09g0408000,Os02g0815000,Os01g0348700,Os11g0220800,Os02g0209000,Os12g0567700,Os07g0546700,Os08g0505300,Os01g0191100,Os04g0501000,Os08g0559200,Os11g0127900,Os02g0162500,Novel01120,Os11g0174000,Os02g0111700,Os07g0622100,Os01g0304000,Os08g0234000,Os03g0773150,Os02g0785800,Os04g0376000,Os08g0117200,Os12g0167900,Os06g0305200,Os03g0576700,Os03g0807800,Os07g0180900,Os07g0202900,Os04g0598200,Os03g013910…	40	Os12g0563200,Os03g0284400,Os03g0780600,Os06g0683200,Os03g0704000,Os03g0265400,Os01g0662300,Os07g0213300,Os02g0189000,Os03g0815400,Os02g0137200,Os03g0751400,Os02g0652600,Os03g0843400,Os01g0633000,Os03g0828100,Os03g0219300,Os01g0749200,Os03g0219900,Os08g0505200,Os03g0315800,Os03g0122200,Os01g0805900,Os01g0924000,Os03g0125000,Os01g0805000,Os04g0691600,Os04g0461100,Os02g0259600,Os02g0754300,Os02g0822…
GO:0043226	organelle	cellular_component	3.0437e-41	9.7811e-39	1841	3910	8772	23437	1032	Os01g0788950,Os03g0225500,Os12g0597500,Os04g0432500,Os06g0659500,Os11g0705200,Os05g0350600,Os10g0497800,Os05g0557800,Os08g0191000,Os04g0641000,Os02g0654700,Os03g0141000,Os11g0134500,Os03g0125300,Os01g0665400,Os03g0195200,Os06g0259000,Os05g0365500,Os03g0859600,Os02g0684300,Os02g0101000,Os08g0116500,Os09g0475400,Os07g0529600,Os07g0570100,Os01g0182400,Os01g0173900,Os11g0684000,Os04g0337201,Os07g0581…	809	Os06g0101600,Os04g0601800,Os04g0450100,Os04g0639300,Os03g0297600,Os10g0100300,Os10g0577700,Os02g0170000,Os02g0148000,Os01g0798500,Os10g0330400,Os12g0420400,Os04g0459500,Os06g0204400,Os10g0496900,Os04g0379700,Os01g0734600,Os01g0221600,Os01g0719100,Os07g0476900,Os05g0560000,Os03g0639300,Os02g0725200,Os05g0408900,Os02g0698000,Os02g0535000,Os08g0457600,Os05g0461400,Os01g0178400,Os12g0617800,Os12g0124…
GO:0043604	amide biosynthetic process	biological_process	3.4862e-41	1.0817e-38	272	3910	791	23437	208	Os09g0378300,Os03g0390000,Os02g0812400,Os08g0320000,Os12g0564600,Os07g0681000,Os07g0109500,Os06g0701100,Os06g0508700,Os08g0207000,Os12g0540900,Os05g0182800,Os03g0424800,Os02g0591700,Os09g0413500,Os03g0408300,Os06g0645400,Os03g0794700,Os07g0674200,Os05g0477300,Os07g0614500,Os02g0699600,Os01g0120400,Os05g0150900,Os03g0402400,Os10g0170200,Os02g0321900,Os12g0150100,Os08g0295300,Os12g0607100,Os03g0796…	64	Os01g0678600,Os05g0388500,Os03g0356300,Os06g0647100,Os02g0285800,Os01g0120300,Os05g0101400,Os03g0452300,Os03g0315800,Os01g0805000,Os01g0924000,Os01g0906000,Os12g0263000,Os03g0843400,Os02g0137200,Os01g0278900,Os01g0633000,Os05g0110100,Os01g0637600,Os08g0556200,Os03g0704000,Os12g0563200,Os03g0284400,Os02g0595700,Os05g0575300,Os07g0570700,Os01g0662300,Os01g0238500,Os01g0743400,Os03g0769100,Os02g0822…
GO:0043229	intracellular organelle	cellular_component	5.7444e-41	1.7229e-38	1820	3910	8661	23437	1017	Os03g0794500,Os09g0121050,Os11g0594200,Os02g0664200,Os07g0167000,Os07g0159500,Os02g0321900,Os11g0669100,Os03g0402400,Os01g0896800,Os02g0768200,Os05g0120700,Os01g0269000,Os07g0600400,Os01g0911200,Os03g0100400,Os08g0485700,Os03g0599800,Os07g0622200,Os06g0264300,Os06g0665000,Os07g0225300,Os04g0556400,Novel00811,Os03g0253100,Os05g0459900,Os02g0103900,Os08g0517200,Os04g0611400,Os08g0139100,Os03g072880…	803	Os03g0157800,Os03g0315800,Os09g0518000,Os01g0761300,Os01g0536000,Os08g0157600,Os02g0815200,Os03g0118200,Os07g0548300,Os07g0657900,Os12g0225200,Os01g0588900,Os01g0924000,Os07g0448800,Os12g0105300,Os11g0696600,Os01g0904700,Os07g0252400,Os01g0693400,Os02g0699400,Os01g0661500,Os07g0470700,Os10g0536500,Os04g0448900,Os03g0267300,Os07g0160400,Os01g0268300,Os12g0165900,Os09g0296800,Os01g0750300,Os02g0788…
GO:0031984	organelle subcompartment	cellular_component	1.7355e-40	5.0375e-38	191	3910	443	23437	34	Os06g0708500,Os04g0636100,Os10g0412050,Os02g0798100,Os07g0680000,Os09g0557700,Os09g0453400,Os01g0315800,Os01g0850100,Os03g0335300,Os03g0308100,Os09g0539100,Os04g0639200,Os03g0146400,Os04g0618200,Os03g0582200,Os05g0494500,Os12g0170600,Os06g0644500,Os12g0538900,Os05g0154700,Os01g0118000,Os08g0135100,Os03g0844700,Os12g0554400,Os10g0477100,Os02g0291500,Os04g0502200,Os02g0102400,Os06g0245700,Os04g0611…	157	Os08g0435900,Os01g0144100,Os06g0101600,Os12g0190200,Os10g0100300,Os12g0189400,Os09g0346500,Os01g0221700,Os01g0869800,Os03g0592500,Os01g0798500,Os01g0278900,Os07g0158300,Os05g0419000,Os12g0420400,Os01g0720500,Os06g0196300,Os01g0938100,Os01g0882500,Os04g0379700,Os09g0279400,Os05g0560000,Os03g0778100,Os04g0416000,Os08g0553800,Os04g0539000,Os03g0311300,Os08g0463900,Os07g0558400,Os04g0659100,Os12g0480…
GO:0006518	peptide metabolic process	biological_process	5.0411e-40	1.4175e-37	278	3910	830	23437	209	Os09g0378300,Os03g0390000,Os02g0812400,Os08g0320000,Os12g0564600,Os07g0681000,Os07g0109500,Os06g0701100,Os06g0508700,Os08g0207000,Os12g0540900,Os03g0424800,Os05g0182800,Os02g0591700,Os09g0413500,Os06g0645400,Os03g0408300,Os03g0794700,Os07g0674200,Os02g0827900,Os05g0477300,Os07g0614500,Os02g0699600,Os01g0120400,Os02g0813500,Os05g0150900,Os03g0402400,Os10g0170200,Os02g0321900,Os08g0295300,Os12g0150…	69	Os01g0678600,Os05g0388500,Os03g0356300,Os06g0647100,Os02g0285800,Os02g0830100,Os01g0120300,Os05g0101400,Os03g0452300,Os03g0315800,Os01g0805000,Os01g0924000,Os12g0263000,Os02g0465900,Os03g0843400,Os02g0137200,Os01g0278900,Os01g0633000,Os01g0902200,Os05g0110100,Os01g0637600,Os03g0704000,Os02g0728100,Os05g0116100,Os12g0563200,Os03g0284400,Os02g0595700,Os05g0575300,Os07g0570700,Os01g0662300,Os01g0743…
GO:0015979	photosynthesis	biological_process	6.5559e-39	1.7876e-36	107	3910	192	23437	6	Os05g0405000,Os04g0623500,Novel00645,Os08g0345700,Os07g0147900,Os07g0147550	101	Os03g0279950,Os07g0577600,Os03g0857400,Os02g0197600,Os07g0196200,Os05g0481000,Os01g0773700,Os12g0291400,Os11g0216300,Os05g0508900,Os09g0481200,Os06g0725900,Os07g0152900,Os08g0440900,Os02g0702000,Os06g0705100,Os07g0558500,Os03g0811100,Os01g0321300,Os07g0562700,Os05g0401100,Os02g0744000,Os08g0526300,Os03g0747700,Os03g0340900,Os08g0560900,Os06g0320500,Os02g0714200,Os05g0401300,Os06g0326400,Os06g0669…
GO:0006412	translation	biological_process	1.4816e-38	3.9209e-36	247	3910	715	23437	190	Os03g0756000,Os11g0135400,Os10g0411700,Os05g0557800,Os03g0798600,Os04g0399000,Os03g0182700,Os03g0141000,Os06g0571400,Os05g0243300,Os01g0328400,Os12g0147500,Os06g0326500,Os07g0662500,Os07g0150200,Os03g0337800,Os03g0831100,Os06g0319700,Os03g0182600,Os05g0346300,Os10g0400800,Os02g0146600,Os08g0128500,Os01g0143800,Os02g0103700,Os05g0557000,Os02g0220500,Os01g0120800,Os06g0555400,Os03g0177900,Os12g0406…	57	Os03g0751400,Os01g0278900,Os11g0544800,Os02g0137200,Os03g0843400,Os07g0165000,Os11g0657100,Os02g0652600,Os01g0637600,Os05g0110100,Os02g0794400,Os03g0219900,Os01g0749200,Os08g0553800,Os01g0633000,Os03g0828100,Os12g0563200,Os03g0284400,Os03g0704000,Os09g0556500,Os03g0265400,Os06g0683200,Os01g0662300,Os02g0189000,Os07g0570700,Os05g0575300,Os02g0595700,Os03g0815400,Os03g0356300,Os02g0822600,Os01g0678…
GO:0043043	peptide biosynthetic process	biological_process	1.9369e-38	4.9794e-36	250	3910	728	23437	192	Os07g0109500,Os05g0182800,Os03g0424800,Os02g0821200,Os12g0540900,Os08g0207000,Os07g0229900,Os06g0508700,Os05g0552300,Os06g0701100,Os08g0436800,Os03g0390000,Os04g0492600,Os04g0376500,Os09g0378300,Os07g0681000,Os04g0179100,Os12g0564600,Os08g0320000,Os02g0812400,Os07g0614500,Os05g0104800,Os05g0477300,Os07g0674200,Os05g0555800,Os02g0478700,Os01g0896700,Os01g0120400,Os08g0530200,Os02g0699600,Os03g0345…	58	Os02g0822600,Os03g0356300,Os01g0743400,Os05g0388500,Os03g0769100,Os01g0678600,Os05g0101400,Os01g0120300,Os08g0360100,Os03g0452300,Os06g0647100,Os03g0196800,Os02g0285800,Os07g0485400,Os06g0245800,Os03g0315800,Os12g0541500,Os03g0249200,Os05g0186000,Os03g0122200,Os01g0151400,Os01g0924000,Os02g0259600,Os04g0461100,Os02g0754300,Os04g0691600,Os03g0308800,Os03g0125000,Os01g0805000,Os01g0278900,Os02g0137…
GO:1990904	ribonucleoprotein complex	cellular_component	2.3708e-35	5.9257e-33	231	3910	659	23437	202	Os02g0586500,Os02g0717800,Os09g0413500,Os03g0408300,Os08g0155000,Os03g0794700,Os02g0728700,Os01g0511200,Os06g0167000,Os10g0321700,Os02g0591700,Os08g0151400,Os06g0644600,Os08g0530200,Os04g0372800,Os02g0699600,Os03g0345200,Os10g0483000,Os02g0478700,Os05g0555800,Os01g0896700,Os05g0477300,Os07g0674200,Os01g0104800,Os05g0104800,Os04g0497600,Os08g0177700,Os08g0139000,Os08g0436800,Os04g0376500,Os06g0137…	29	Os03g0196800,Os02g0285800,Os06g0647100,Os09g0279500,Os03g0452300,Os05g0101400,Os01g0678600,Os10g0470900,Os03g0769100,Os05g0388500,Os11g0153700,Os01g0805000,Os04g0691600,Os09g0491756,Os03g0265600,Os08g0557100,Os03g0122200,Os02g0815200,Os03g0121800,Os11g0153600,Os03g0219900,Os01g0749200,Os03g0843400,Os07g0158300,Os02g0137200,Os03g0815400,Os03g0704000,Os06g0683200,Os03g0284400
GO:0022625	cytosolic large ribosomal subunit	cellular_component	1.6019e-31	3.8956e-29	73	3910	122	23437	65	Os06g0319700,Os08g0128500,Os02g0103700,Os08g0436800,Os04g0605900,Os03g0756000,Os11g0135400,Os03g0141000,Os07g0109500,Os03g0337800,Os09g0413500,Os02g0717800,Os08g0116500,Os03g0408300,Os02g0814700,Os02g0591700,Os02g0699600,Os08g0530200,Os01g0896700,Os05g0555800,Os05g0556900,Os07g0674200,Os07g0450000,Os02g0785800,Os11g0168200,Os12g0150100,Os03g0796501,Os01g0896800,Os04g0376000,Os08g0156800,Os02g0111…	8	Os05g0388500,Os02g0137200,Os01g0749200,Os06g0647100,Os05g0101400,Os03g0122200,Os06g0683200,Os03g0815400
GO:0031967	organelle envelope	cellular_component	2.0868e-31	4.8147e-29	222	3910	633	23437	99	Os02g0684300,Os01g0276200,Os03g0377300,Os05g0350600,Os11g0707800,Os03g0126000,Os05g0420600,Os09g0453500,Os03g0225500,Os11g0162200,Os01g0179400,Os06g0210500,Os06g0568600,Os05g0155601,Os12g0571200,Os03g0806900,Os07g0570100,Os07g0529600,Os03g0765400,Os02g0202250,Os02g0592400,Os05g0522500,Os04g0462900,Os03g0271200,Os01g0852200,Os03g0843600,Os02g0226300,Os03g0308100,Novel00642,Os07g0673900,Os01g072910…	123	Os02g0137200,Os03g0684400,Os01g0720500,Os05g0419000,Os03g0611200,Os10g0546600,Os03g0592500,Os01g0742500,Os09g0567366,Os09g0346500,Os04g0602400,Os10g0100300,Os07g0464600,Os07g0150100,Os12g0626400,Os08g0485900,Os08g0435900,Os06g0498400,Os08g0266300,Os04g0659100,Os09g0535000,Os06g0597900,Os10g0189100,Os02g0535000,Os02g0705100,Os07g0558400,Os03g0828100,Os01g0166800,Os03g0283600,Os06g0570100,Os01g0882…
GO:0031975	envelope	cellular_component	2.0868e-31	4.8147e-29	222	3910	633	23437	99	Os08g0416900,Os03g0137500,Os09g0568900,Os01g0976600,Os05g0499500,Os08g0170100,Os02g0196300,Os01g0921600,Os03g0349000,Os07g0134800,Os03g0855600,Os06g0301100,Os01g0870100,Os03g0172000,Os07g0570500,Os01g0821700,Os01g0527700,Os07g0187400,Os01g0200500,Os03g0261900,Os11g0132700,Os01g0133400,Os10g0545800,Os03g0116000,Os01g0191500,Os08g0344600,Os07g0553700,Os07g0262200,Os01g0966300,Os09g0532000,Os05g0302…	123	Os01g0142300,Os09g0279500,Os06g0611900,Os10g0567400,Os07g0513000,Os11g0105750,Os01g0730800,Os09g0439500,Os01g0279100,Os07g0171100,Os08g0288200,Os01g0141600,Os08g0242700,Os01g0172100,Os01g0286600,Os05g0390100,Os12g0615400,Os01g0600900,Os05g0349700,Os05g0388500,Os03g0769100,Os01g0645200,Os04g0448900,Os03g0565200,Os03g0267300,Os07g0470700,Os02g0328300,Os07g0204900,Os09g0296800,Os04g0644600,Os12g0165…
GO:0008150	biological_process	biological_process	9.0459e-31	2.0349e-28	3034	3910	16356	23437	1788	Os07g0245100,Os09g0454600,Os06g0676000,Novel00267,Os05g0519900,Os02g0755400,Os07g0526400,Os08g0486200,Os02g0625500,Os04g0402100,Os03g0749300,Os07g0637200,Os07g0106200,Os02g0682300,Os02g0767200,Os03g0279400,Os05g0112000,Os02g0718900,Os09g0554300,Os03g0743500,Os02g0115700,Os12g0527700,Os11g0592000,Os05g0125300,Os10g0572300,Os03g0405500,Os08g0493900,Os02g0293500,Os01g0165000,Os09g0359800,Os04g057120…	1246	Os02g0716500,Os02g0153200,Os04g0531750,Os03g0131200,Os04g0244800,Os05g0508900,Os02g0259600,Os04g0488600,Os07g0658400,Os09g0394900,Os11g0448400,Os11g0425300,Os02g0529900,Os04g0657500,Os03g0823400,Os07g0105600,Os06g0601000,Os12g0623600,Os06g0320500,Os02g0720900,Os03g0163300,Os07g0108300,Os07g0693800,Os03g0187700,Os07g0260300,Os06g0185900,Os07g0133700,Os04g0573000,Os03g0731100,Os07g0468100,Os07g0674…
GO:0008152	metabolic process	biological_process	1.0475e-30	2.2988e-28	2376	3910	12194	23437	1399	Os04g0288500,Os10g0437200,Os07g0539700,Os09g0323000,Os04g0600200,Os07g0124500,Os12g0563500,Os03g0255100,Os03g0270000,Os05g0542800,Os11g0105400,Os11g0643700,Os02g0792800,Os07g0191700,Os05g0550800,Os03g0821800,Os06g0152400,Os11g0186200,Os12g0555500,Os10g0489200,Os05g0555800,Os02g0763900,Os08g0530200,Os03g0345200,Os02g0467600,Os03g0216600,Os08g0225000,Os01g0364100,Os03g0297400,Os02g0586500,Os08g0386…	977	Os07g0152900,Os08g0557100,Os03g0843800,Os01g0711400,Os11g0167800,Os03g0308800,Os02g0197600,Os06g0245800,Os08g0504700,Os03g0329500,Os01g0101200,Os01g0695300,Os07g0162100,Os07g0694700,Os01g0511000,Os05g0348100,Os06g0191300,Os03g0819600,Os09g0535900,Os06g0109100,Os08g0502700,Os03g0124300,Os11g0546300,Os05g0496200,Os03g0663700,Os05g0548900,Os09g0327400,Os10g0100700,Os09g0481800,Os12g0485000,Os02g0602…
GO:0015934	large ribosomal subunit	cellular_component	2.7839e-30	5.9642e-28	83	3910	157	23437	72	Os03g0756000,Os11g0135400,Os05g0243300,Os03g0141000,Os07g0109500,Os03g0337800,Os06g0319700,Os08g0128500,Os02g0103700,Os04g0605900,Os08g0436800,Os08g0530200,Os02g0699600,Os01g0896700,Os05g0555800,Os05g0556900,Os07g0674200,Os01g0251100,Os07g0450000,Os09g0413500,Os02g0717800,Os08g0116500,Os01g0511200,Os12g0616200,Os03g0408300,Os02g0814700,Os02g0591700,Os12g0567700,Os09g0507800,Os08g0505300,Os04g0501…	11	Os02g0137200,Os05g0388500,Os05g0101400,Os01g0749200,Os03g0219900,Os06g0647100,Os03g0284400,Os03g0122200,Os06g0683200,Os01g0805000,Os03g0815400
GO:0044237	cellular metabolic process	biological_process	3.2484e-29	6.7974e-27	2000	3910	10029	23437	1205	Novel00601,Os10g0419400,Os05g0582100,Os07g0598100,Os09g0378300,Os07g0597200,Os09g0572700,Os11g0133700,Os06g0137500,Os11g0261900,Os03g0424800,Os08g0126300,Os07g0147550,Os07g0188800,Os01g0674100,Os01g0118000,Os04g0619400,Os03g0794700,Os12g0589100,Os02g0472700,Os12g0258700,Novel00063,Os03g0700700,Os06g0308100,Os05g0322900,Os01g0104800,Os05g0305900,Os11g0474800,Os09g0407950,Os08g0137900,Os07g0194800,…	795	Os11g0208900,Os01g0600900,Os03g0412900,Os01g0581300,Os07g0545800,Os05g0230700,Os03g0356300,Os04g0610800,Os06g0348800,Os03g0360600,Os06g0647100,Os01g0239000,Os05g0164100,Os01g0725800,Os03g0228200,Os01g0801901,Os03g0337600,Os07g0558300,Os09g0418000,Os04g0196200,Os02g0771100,Os08g0561700,Os12g0257000,Os02g0606200,Os11g0455800,Os03g0118600,Os07g0412100,Os02g0814400,Os06g0152000,Os06g0496400,Os03g0223…
GO:0043231	intracellular membrane-bounded organelle	cellular_component	4.4034e-29	8.8478e-27	1645	3910	7966	23437	870	Os06g0335500,Os01g0681600,Os08g0447200,Os06g0301300,Os01g0375000,Os09g0266400,Os02g0139200,Os05g0155601,Os03g0350300,Os06g0127000,Os12g0502200,Os07g0209000,Os06g0116600,Os03g0243600,Os03g0760700,Os01g0634300,Os06g0486900,Os08g0187800,Os05g0106100,Os01g0730700,Os05g0230600,Os12g0170700,Os03g0126000,Os07g0201100,Os09g0261300,Os04g0492300,Os03g0759500,Os02g0807000,Novel01202,Os01g0134700,Os12g055520…	775	Os02g0752800,Os03g0850600,Os02g0589400,Os04g0659100,Os03g0311300,Os02g0780800,Os01g0716400,Os02g0760000,Os10g0465700,Os01g0218700,Os07g0418000,Os03g0219900,Os07g0158300,Os12g0233300,Os04g0119500,Os01g0295900,Os01g0924400,Os11g0657100,Os03g0844900,Os12g0190200,Os01g0918300,Os03g0229500,Os11g0267000,Os04g0662900,Os03g0685000,Os06g0194000,Os04g0648900,Os03g0815400,Os01g0704700,Os02g0704000,Os04g0684…
GO:0006091	generation of precursor metabolites and energy	biological_process	4.4249e-29	8.8478e-27	174	3910	474	23437	81	Os01g0935900,Os09g0509200,Os07g0181000,Os04g0674400,Os02g0621700,Os09g0375000,Os04g0119400,Os04g0486950,Os03g0835400,Os01g0276100,Os10g0405600,Os06g0111500,Os01g0722700,Os04g0182800,Os02g0232400,Os03g0672300,Os08g0496000,Os05g0580000,Os05g0400400,Os01g0649100,Os05g0524400,Os06g0659500,Os05g0420600,Os08g0482600,Os09g0465600,Os10g0167300,Os08g0137800,Os08g0434300,Os03g0586500,Os06g0224200,Os03g0790…	93	Os08g0566600,Os12g0538600,Os03g0333400,Os12g0538700,Os05g0401100,Os02g0744000,Os06g0326400,Os02g0714200,Os03g0851200,Os08g0323400,Os04g0457000,Os01g0208700,Os08g0478800,Os03g0758100,Os07g0196200,Os01g0940100,Os01g0773700,Os04g0409200,Os11g0216300,Os06g0608700,Os07g0558500,Os03g0685000,Os08g0435900,Os08g0562100,Os06g0101600,Os06g0136600,Os01g0552300,Os01g0221700,Os09g0346500,Os01g0730500,Os01g0742…
GO:0043227	membrane-bounded organelle	cellular_component	1.6166e-28	3.1622e-26	1680	3910	8180	23437	896	Os02g0778400,Os04g0399300,Os03g0849600,Os03g0347200,Os03g0387100,Os02g0126400,Novel00394,Os03g0577000,Os02g0537500,Os07g0680000,Os04g0244400,Os01g0251100,Os02g0127700,Os04g0206500,Os03g0171600,Os04g0462900,Os04g0434300,Os06g0568600,Os06g0354500,Os06g0662200,Os12g0405200,Os05g0507300,Os02g0329800,Os09g0408000,Os04g0487300,Os12g0615900,Os03g0405000,Os07g0181000,Os12g0556200,Os03g0191000,Os03g039020…	784	Os02g0488600,Os11g0526200,Os03g0611200,Os01g0266600,Os07g0520800,Os04g0304200,Os03g0230500,Os01g0278900,Os01g0210500,Os03g0325500,Os12g0626400,Os08g0435900,Os09g0564000,Os10g0562100,Os09g0567366,Os07g0464600,Os04g0539000,Os01g0637600,Os07g0558400,Os07g0685700,Os12g0271700,Os04g0658300,Os05g0186100,Os03g0191100,Os01g0323300,Os04g0678700,Os04g0676100,Os12g0188700,Os02g0701600,Os11g0150100,Os03g0187…
GO:0009987	cellular process	biological_process	3.8641e-28	7.3977e-26	2580	3910	13558	23437	1555	Os01g0133400,Os07g0109500,Os02g0603600,Os08g0507100,Os04g0616300,Os02g0521300,Os01g0516600,Os06g0706400,Os01g0527700,Os02g0812400,Os07g0577700,Os01g0279300,Os02g0827900,Os02g0120100,Os07g0159800,Os07g0134800,Os04g0688100,Os03g0720300,Os04g0578700,Os01g0959800,Os11g0247300,Os04g0527700,Os06g0505302,Os02g0554300,Os06g0225800,Os03g0666100,Os10g0109600,Os04g0479200,Os08g0275200,Os03g0796501,Os10g0578…	1025	Os03g0323200,Os06g0571800,Os12g0441600,Os05g0427200,Os05g0349700,Os05g0518600,Os05g0332300,Os09g0516600,Os04g0635700,Os06g0611900,Os10g0567400,Os02g0285800,Os03g0170900,Os08g0557400,Os01g0895100,Os03g0121800,Os06g0655500,Os02g0651300,Os03g0712700,Os02g0234500,Os01g0743800,Os12g0163800,Os01g0703400,Os01g0559600,Os12g0133100,Os08g0440900,Os02g0553200,Os09g0426500,Os06g0228200,Os08g0163400,Os10g0577…
GO:1901576	organic substance biosynthetic process	biological_process	2.0387e-27	3.8217e-25	979	3910	4392	23437	589	Os01g0140500,Os04g0548300,Os10g0512400,Os03g0852900,Os01g0816100,Os01g0860300,Os09g0399800,Os04g0379900,Os02g0525900,Os04g0637400,Os12g0507200,Os02g0284600,Os05g0589200,Os04g0346100,Os04g0515400,Os04g0463500,Os07g0680400,Os04g0643300,Os03g0807800,Os05g0580000,Os01g0575200,Os01g0714800,Os12g0176800,Os09g0258600,Os05g0474900,Os12g0556200,Os03g0191000,Os03g0773150,Os01g0754200,Os04g0668900,Os02g0111…	390	Os05g0390800,Os10g0419500,Os04g0409200,Os02g0595700,Os11g0216300,Os06g0531200,Os01g0691500,Os08g0109400,Os02g0766700,Os07g0570700,Os10g0533500,Os07g0206700,Os02g0608600,Os12g0601800,Os03g0704000,Os05g0519600,Os05g0460800,Os05g0304600,Os12g0632900,Os03g0187300,Os03g0780800,Os02g0726300,Os11g0707600,Novel00832,Os12g0563200,Os02g0701600,Os04g0678700,Os03g0133900,Os01g0633000,Os02g0125100,Os04g044570…
GO:0009058	biosynthetic process	biological_process	7.8528e-27	1.442e-24	1006	3910	4551	23437	604	Os06g0335500,Os05g0316800,Os03g0406200,Os05g0244700,Os01g0375000,Os01g0761100,Os11g0516000,Os09g0503400,Os02g0139200,Os06g0325500,Os06g0561000,Os02g0672100,Os01g0834600,Os11g0474900,Os07g0209000,Os01g0178000,Os03g0664700,Os08g0517900,Os08g0360300,Os03g0777000,Os09g0417600,Os03g0738600,Os02g0664100,Os03g0183000,Os03g0760700,Os11g0135400,Os07g0673200,Os04g0399000,Os01g0951400,Os01g0730700,Os07g0693…	402	Os02g0752800,Os06g0110000,Os02g0794400,Os04g0659100,Os04g0493100,Os02g0780800,Os02g0143100,Os06g0564500,Os03g0828100,Os05g0516300,Os03g0219900,Os01g0749200,Os03g0387900,Os10g0534900,Os01g0924400,Os10g0330000,Os07g0165000,Os11g0657100,Os02g0652600,Os01g0178500,Novel01330,Os05g0455700,Os08g0468100,Os09g0306400,Os04g0662900,Os06g0194000,Os05g0555600,Os02g0189000,Os03g0857900,Os12g0210800,Novel00518,…
GO:1901564	organonitrogen compound metabolic process	biological_process	9.7318e-27	1.7513e-24	1179	3910	5461	23437	775	Os12g0555500,Os05g0592600,Os05g0550800,Os02g0738200,Os03g0821800,Os08g0484500,Os04g0576500,Os09g0507800,Os12g0437800,Os08g0326400,Os12g0563500,Os11g0482000,Os08g0447000,Os01g0616500,Os07g0124500,Os01g0150200,Os05g0287800,Os12g0443700,Os08g0398700,Os01g0760600,Os04g0288500,Os04g0655300,Os07g0539700,Os10g0101200,Os04g0179100,Os02g0112900,Os03g0336300,Os07g0229900,Os05g0160200,Os01g0699400,Os02g0712…	404	Os04g0518100,Os04g0640500,Os01g0101200,Os01g0201200,Os06g0245800,Os08g0504700,Os02g0754300,Os03g0308800,Os03g0125000,Os02g0197600,Os10g0561900,Os03g0385400,Os01g0894600,Os01g0711400,Os04g0559800,Os10g0100700,Os05g0548900,Os05g0587200,Os03g0844100,Os05g0496200,Os06g0345200,Os05g0147500,Os03g0196800,Os06g0109100,Os08g0502700,Os10g0516100,Os06g0191300,Os10g0524100,Os03g0340900,Os06g0683200,Os10g0530…
GO:0044249	cellular biosynthetic process	biological_process	3.6045e-26	6.3594e-24	953	3910	4292	23437	580	Os10g0578900,Os01g0764400,Os02g0321900,Os05g0540000,Os05g0150900,Os03g0402400,Os11g0669100,Os01g0896800,Os04g0675500,Os05g0183100,Os08g0295300,Os01g0269000,Os12g0607100,Os07g0194800,Os07g0580900,Os02g0570400,Os01g0375200,Os03g0231600,Os02g0664200,Os02g0102400,Os06g0274200,Os07g0167000,Os10g0465800,Os11g0256050,Os09g0470500,Novel00811,Os03g0253100,Os05g0459900,Os04g0482300,Os01g0293000,Os02g025890…	373	Os07g0412100,Os11g0455800,Os03g0118600,Os07g0657900,Os02g0606200,Os01g0588900,Os01g0633100,Os01g0887100,Os10g0430200,Os04g0518400,Os03g0315800,Os06g0496400,Os03g0223400,Os01g0761300,Os05g0586600,Os07g0252400,Os01g0926600,Os01g0693400,Os10g0561400,Novel00558,Os03g0735000,Os09g0114500,Os01g0924000,Os07g0691200,Os12g0613000,Os06g0214900,Os09g0294000,Os03g0811100,Os01g0906000,Os01g0904700,Os01g075030…
GO:0044283	small molecule biosynthetic process	biological_process	5.2255e-26	9.0421e-24	204	3910	582	23437	120	Os05g0244700,Os02g0783625,Os07g0182100,Os06g0678200,Os06g0564700,Os01g0871300,Os03g0713000,Os06g0568600,Os02g0440000,Os06g0561000,Os07g0529600,Os01g0300200,Os03g0192700,Os12g0235800,Os04g0559400,Os07g0585600,Os02g0266000,Os02g0274100,Os01g0178000,Os02g0523800,Os03g0790700,Os11g0142500,Os03g0760700,Os03g0738600,Os08g0360300,Os08g0342400,Os07g0673200,Os06g0598800,Os03g0291500,Os09g0465600,Os03g0643…	84	Os09g0535000,Os06g0110000,Os04g0659100,Os01g0978100,Os08g0556200,Os09g0555500,Os03g0805100,Os09g0361500,Os06g0564500,Os05g0408900,Os06g0570100,Os03g0133900,Os11g0171300,Os02g0701600,Os04g0445700,Os02g0125100,Os04g0669900,Os02g0194700,Os10g0330000,Os06g0655100,Os03g0100200,Os12g0559200,Os06g0664200,Os12g0626400,Os12g0534200,Os01g0238500,Os12g0548300,Os06g0658900,Os05g0555600,Os04g0403500,Os10g0419…
GO:0110165	cellular anatomical entity	cellular_component	4.8074e-24	8.1617e-22	3003	3910	16501	23437	1730	Os07g0110200,Os04g0504000,Os05g0513200,Os06g0622700,Os01g0560000,Os07g0599000,Os02g0562600,Os06g0650600,Os12g0238000,Os08g0359500,Os07g0570300,Os01g0944700,Os11g0514500,Os07g0538700,Os03g0363900,Os01g0566100,Os03g0602600,Os01g0550100,Os03g0200500,Os03g0818400,Os08g0550400,Os03g0598800,Os03g0397400,Os02g0198900,Os03g0327800,Os03g0586300,Os05g0150300,Os04g0596300,Os11g0104900,Os12g0183100,Os03g0388…	1273	Os06g0133800,Os06g0143400,Os01g0495900,Os05g0186000,Os02g0186500,Os01g0805900,Os07g0628700,Os02g0537700,Os02g0805800,Os08g0345800,Os04g0691800,Os01g0641700,Os08g0116900,Os04g0306750,Os01g0173000,Os08g0434632,Os12g0291400,Os06g0604400,Os01g0233000,Os01g0730300,Os01g0332800,Os01g0150000,Os03g0773800,Os08g0557000,Os12g0292400,Os02g0257300,Os02g0567100,Os04g0391900,Os05g0121600,Os08g0384100,Os08g0172…
GO:0005575	cellular_component	cellular_component	5.1209e-22	8.533e-20	3020	3910	16686	23437	1739	Os04g0119400,Os02g0162500,Novel00642,Os07g0192000,Os10g0147200,Os02g0661900,Os10g0113100,Os05g0205000,Os06g0557100,Os07g0557100,Os12g0443600,Os04g0498200,Os02g0332200,Os04g0659800,Os01g0100900,Os06g0498500,Os06g0105500,Os01g0858900,Os06g0181566,Os04g0616500,Os03g0721200,Os11g0642800,Os03g0139100,Os07g0542600,Os05g0529200,Os05g0163250,Os01g0369000,Os10g0412050,Os10g0411700,Os05g0360400,Os03g021840…	1281	Os02g0608900,Os03g0284400,Os01g0642000,Os10g0213700,Os01g0678500,Os04g0606500,Os08g0478800,Os08g0566600,Os03g0563300,Os12g0274700,Os02g0744000,Os02g0197200,Os06g0103800,Os11g0683500,Os07g0188266,Os03g0278900,Os03g0241900,Os04g0298200,Os02g0617800,Os08g0424500,Os03g0218500,Os05g0589700,Os02g0326700,Os04g0387900,Novel00607,Os01g0672500,Os04g0671900,Os01g0747700,Os02g0666200,Os06g0193400,Os11g059920…
GO:0006520	cellular amino acid metabolic process	biological_process	6.5935e-22	1.0787e-19	148	3910	398	23437	100	Os11g0142500,Os02g0306401,Os03g0760700,Os08g0319900,Os08g0342400,Os03g0291500,Os08g0140300,Os02g0749300,Os03g0126000,Os03g0643300,Os12g0210200,Os03g0264400,Os10g0400800,Os03g0305500,Os08g0135900,Os02g0831800,Os05g0244700,Os02g0783625,Os03g0694900,Os07g0182100,Os09g0503400,Os06g0564700,Os01g0871300,Os03g0713000,Os02g0440000,Os04g0543900,Os04g0559400,Os12g0235800,Os07g0585600,Os02g0266000,Os01g0178…	48	Os11g0544800,Os04g0669900,Os06g0655100,Os07g0165000,Os04g0659100,Os01g0978100,Os04g0650700,Os06g0564500,Os03g0133900,Os02g0125100,Os03g0738400,Os02g0608600,Os09g0556500,Os03g0134300,Os12g0625000,Os01g0238500,Os05g0555600,Os09g0248000,Os10g0419500,Os06g0345200,Os04g0610800,Os02g0167100,Os01g0743400,Os10g0100700,Os02g0822500,Os10g0516100,Os01g0120300,Os03g0228200,Os01g0874900,Os03g0685300,Os08g0502…
GO:0071704	organic substance metabolic process	biological_process	1.6152e-21	2.5953e-19	2037	3910	10474	23437	1243	Os01g0104800,Os05g0375400,Os11g0474800,Os05g0305900,Os03g0700700,Os06g0308100,Os05g0322900,Novel00063,Os03g0349000,Os02g0472700,Os12g0258700,Os03g0794700,Os12g0589100,Os04g0619400,Os01g0674100,Os01g0118000,Os07g0188800,Os03g0424800,Os08g0126300,Os06g0137500,Os06g0474600,Os11g0133700,Os09g0378300,Os07g0597200,Os07g0598100,Os05g0582100,Os06g0172800,Novel00601,Os10g0419400,Os01g0826400,Os06g0569500,…	794	Os08g0561700,Os07g0558300,Os02g0771100,Os09g0418000,Os03g0337600,Os03g0228200,Os01g0801901,Os05g0164100,Os01g0725800,Os01g0239000,Os06g0647100,Os06g0348800,Os03g0360600,Os04g0610800,Os07g0545800,Os05g0230700,Os03g0356300,Os01g0581300,Os03g0412900,Os11g0208900,Os01g0600900,Os03g0735000,Os06g0214900,Os07g0691200,Os12g0613000,Os09g0114500,Os03g0811100,Os09g0294000,Os10g0181200,Os04g0121100,Os04g0591…
GO:0019684	photosynthesis, light reaction	biological_process	2.9351e-21	4.6334e-19	50	3910	82	23437	0		50	Os03g0592500,Os01g0798500,Os04g0457000,Os09g0296800,Os05g0480000,Os03g0158300,Os03g0267300,Os07g0105600,Os01g0720500,Os06g0669400,Os08g0566600,Os03g0190100,Os08g0435900,Os01g0600900,Os01g0501800,Os02g0764500,Os03g0333400,Os07g0562700,Os05g0401100,Os09g0346500,Os01g0221700,Os02g0744000,Os01g0552300,Os08g0526300,Os03g0747700,Os06g0320500,Os07g0171100,Os08g0440900,Os07g0544800,Os08g0463900,Os02g0702…
GO:0010287	plastoglobule	cellular_component	2.0269e-20	3.1445e-18	31	3910	35	23437	1	Os01g0118000	30	Os10g0575700,Os06g0214900,Os09g0439500,Os06g0646000,Os01g0720500,Os11g0242800,Os11g0595200,Os08g0411200,Os03g0592500,Os09g0296800,Os07g0558400,Os04g0457000,Os04g0403500,Os06g0729000,Os07g0562700,Os06g0360300,Os04g0640500,Os11g0171300,Os09g0346500,Os07g0577600,Os01g0173000,Os06g0320500,Os08g0435900,Os02g0197600,Os10g0509200,Os02g0276500,Os12g0626400,Os01g0600900,Os02g0764500,Os11g0216300
GO:0015935	small ribosomal subunit	cellular_component	8.6514e-20	1.3194e-17	58	3910	117	23437	51	Os10g0170200,Os03g0773150,Os03g0402400,Os03g0182600,Os08g0117200,Os05g0346300,Os01g0834500,Os07g0150200,Os11g0127900,Os08g0207000,Os03g0297100,Os02g0162500,Os02g0102400,Os03g0424800,Os05g0552300,Os10g0411700,Os08g0559200,Os07g0229900,Os04g0399000,Os03g0798600,Os08g0117300,Os10g0500500,Os03g0424500,Os02g0287000,Os06g0134000,Os01g0834600,Os04g0349500,Os01g0823300,Os11g0482000,Os11g0153800,Os08g0517…	7	Os03g0843400,Os03g0769100,Os01g0678600,Os03g0704000,Os04g0691600,Os03g0196800,Os03g0452300
GO:0032787	monocarboxylic acid metabolic process	biological_process	1.2684e-19	1.9021e-17	143	3910	399	23437	97	Os08g0120600,Os02g0601300,Os12g0448900,Os03g0297400,Os08g0225000,Os01g0796400,Os07g0529000,Os05g0392700,Os03g0152400,Os03g0700700,Os07g0603600,Os12g0556500,Os11g0664800,Os12g0556300,Os02g0218700,Os02g0112900,Os11g0668650,Os08g0345700,Os03g0225900,Os06g0103300,Os09g0252100,Os08g0126300,Os01g0118000,Os03g0266200,Os04g0447100,Os08g0508800,Os06g0486800,Os05g0402700,Os02g0654100,Os01g0276700,Os01g0150…	46	Os03g0731900,Os01g0188400,Os09g0516600,Os10g0571200,Os03g0786100,Os01g0150000,Os05g0496200,Os06g0712300,Os04g0448900,Os01g0106900,Os06g0594100,Os03g0382100,Os07g0152900,Os12g0169600,Os04g0518100,Os01g0761300,Os04g0518400,Os06g0143400,Os04g0379700,Os02g0499000,Os04g0445700,Os11g0171300,Os04g0650700,Os01g0101700,Os09g0535000,Os07g0168000,Os12g0559200,Os06g0136600,Os01g0742500,Os10g0330000,Os02g0194…
GO:0016053	organic acid biosynthetic process	biological_process	1.372e-19	1.9912e-17	150	3910	427	23437	100	Os08g0320400,Os08g0508800,Os04g0447100,Os08g0447000,Os06g0569500,Os07g0622200,Os10g0517500,Os01g0150200,Os12g0290150,Os01g0764400,Os08g0484500,Os11g0669100,Os03g0279400,Os01g0375200,Os03g0231600,Os03g0389700,Os06g0225800,Os03g0111100,Os11g0256050,Os08g0327400,Os08g0225000,Os03g0297400,Os12g0448900,Os01g0682001,Os03g0700700,Os03g0152400,Os02g0571100,Os09g0255400,Os06g0133900,Os04g0178300,Os03g0225…	50	Os07g0658400,Os03g0850400,Os03g0382100,Os09g0294000,Os04g0518100,Os01g0151400,Os11g0455800,Os03g0118600,Os06g0143400,Os04g0518400,Os03g0223400,Os01g0101200,Os01g0761300,Os03g0186100,Os08g0502700,Os05g0533500,Os01g0874900,Os01g0150000,Os10g0503200,Os04g0448900,Os10g0419500,Os06g0531200,Os02g0704000,Os12g0534200,Os01g0238500,Os05g0555600,Os03g0738400,Os02g0608600,Os06g0699700,Os03g0134300,Os12g0625…
GO:0046394	carboxylic acid biosynthetic process	biological_process	1.372e-19	1.9912e-17	150	3910	427	23437	100	Os08g0320400,Os08g0508800,Os04g0447100,Os08g0447000,Os06g0569500,Os07g0622200,Os10g0517500,Os01g0150200,Os12g0290150,Os01g0764400,Os08g0484500,Os11g0669100,Os01g0375200,Os03g0279400,Os03g0231600,Os03g0389700,Os06g0225800,Os08g0327400,Os11g0256050,Os03g0111100,Os08g0225000,Os03g0297400,Os12g0448900,Os01g0682001,Os03g0700700,Os03g0152400,Os02g0571100,Os09g0255400,Os06g0133900,Os04g0178300,Os03g0225…	50	Os07g0658400,Os03g0850400,Os03g0382100,Os09g0294000,Os04g0518100,Os01g0151400,Os03g0118600,Os11g0455800,Os06g0143400,Os04g0518400,Os01g0101200,Os03g0223400,Os01g0761300,Os03g0186100,Os08g0502700,Os05g0533500,Os01g0874900,Os01g0150000,Os10g0503200,Os04g0448900,Os10g0419500,Os06g0531200,Os02g0704000,Os12g0534200,Os01g0238500,Os05g0555600,Os03g0738400,Os06g0699700,Os02g0608600,Os12g0625000,Os05g0519…
GO:0022613	ribonucleoprotein complex biogenesis	biological_process	8.8882e-19	1.2695e-16	142	3910	421	23437	127	Os03g0297100,Os03g0151700,Os07g0475800,Os07g0647900,Os09g0507800,Os06g0274200,Os07g0167000,Os08g0326400,Os11g0105400,Os11g0594200,Os07g0608700,Os12g0166500,Os01g0896800,Os07g0224900,Os08g0156800,Os12g0607100,Os11g0168200,Os12g0150100,Os10g0495500,Os05g0567400,Os02g0321900,Os03g0402400,Os02g0489400,Os01g0924800,Os03g0833700,Os11g0298400,Os02g0114700,Os07g0178900,Os07g0600400,Os02g0591800,Os04g0473…	15	Os03g0157800,Os03g0122200,Os08g0557100,Os03g0125000,Os05g0388500,Os03g0769100,Os09g0279500,Os03g0284400,Os01g0973400,Os03g0425000,Os07g0158300,Os03g0844900,Os07g0168000,Os02g0766000,Os02g0739000
GO:0044282	small molecule catabolic process	biological_process	2.4559e-18	3.4529e-16	83	3910	187	23437	56	Os03g0189400,Os01g0752200,Os03g0720300,Os05g0392700,Os06g0677400,Os04g0224900,Os06g0561000,Os03g0713000,Os03g0832600,Os12g0448900,Os01g0178000,Os02g0274100,Os04g0543900,Os09g0505700,Os07g0188800,Os08g0319900,Os06g0486900,Os11g0210300,Os09g0252100,Os01g0665400,Os12g0183100,Os12g0210200,Os03g0643300,Os10g0550900,Os04g0647800,Os06g0103300,Os08g0424200,Os11g0605500,Os09g0567900,Os02g0187100,Os02g0626…	27	Os04g0650700,Os10g0189100,Os08g0374800,Os10g0516100,Os09g0535000,Os01g0874900,Os06g0611900,Os09g0516600,Os02g0169900,Os03g0833900,Os02g0815500,Os08g0524100,Os06g0594100,Os03g0712700,Os04g0623800,Os01g0711400,Os09g0248000,Os07g0212200,Os12g0420200,Os04g0518400,Os01g0761300,Os10g0159800,Os08g0465800,Os03g0738400,Os04g0518100,Os03g0169100,Os11g0455800
GO:0055086	nucleobase-containing small molecule metabolic process	biological_process	7.8653e-18	1.0888e-15	132	3910	378	23437	92	Os03g0130400,Os04g0660400,Os02g0664100,Os10g0167300,Os01g0951400,Os07g0693500,Os01g0665400,Os02g0778400,Os09g0465600,Os03g0115100,Os12g0597500,Os03g0831500,Os03g0174500,Os02g0127700,Os01g0951200,Os05g0194900,Os06g0325500,Os05g0430200,Os01g0300200,Os05g0349200,Os12g0131150,Os05g0187100,Os05g0522500,Os03g0313600,Os02g0273000,Os10g0363300,Os03g0746800,Os08g0557900,Os04g0119400,Os08g0530000,Novel0039…	40	Os10g0577900,Os12g0233300,Os06g0136600,Os01g0742500,Os05g0455700,Os04g0685800,Os09g0535000,Os08g0457600,Os11g0171300,Os05g0516300,Os08g0478800,Os02g0179100,Os06g0326400,Os02g0714200,Os03g0340900,Os05g0519600,Os06g0665500,Os03g0278900,Os03g0717700,Os12g0548300,Os01g0691500,Os01g0940100,Os06g0531200,Os06g0608700,Os04g0499200,Os03g0833900,Os05g0496200,Os04g0613700,Os10g0571200,Os07g0167100,Os06g0109…
GO:0055114	oxidation-reduction process	biological_process	2.1205e-17	2.8909e-15	462	3910	1949	23437	243	Os01g0954000,Os01g0752200,Os04g0244400,Os11g0162200,Os02g0713400,Os12g0632700,Os06g0625500,Os05g0552500,Os09g0447300,Os03g0806900,Os06g0568600,Os09g0530300,Os04g0434800,Os10g0109300,Os04g0543900,Os07g0665200,Os01g0894500,Os07g0518100,Os09g0440300,Os01g0963000,Os05g0149300,Os08g0137800,Os07g0677500,Os08g0342400,Os07g0675000,Os08g0482600,Os05g0420600,Os04g0688600,Os10g0525000,Os11g0605500,Os06g0649…	219	Os10g0189100,Os03g0414400,Os02g0562700,Os04g0539000,Os04g0444800,Os06g0338200,Os03g0371400,Os04g0676100,Os04g0678700,Os12g0188700,Os02g0101500,Os12g0291100,Os01g0882500,Os06g0320000,Os07g0626800,Os04g0338000,Os02g0194700,Os05g0150800,Os02g0815500,Os11g0572700,Os11g0489250,Os01g0266600,Os04g0578400,Os10g0546600,Os03g0611200,Os01g0552300,Os03g0268900,Os12g0559200,Os01g0675100,Os06g0655100,Os08g0562…
GO:0022627	cytosolic small ribosomal subunit	cellular_component	3.2718e-17	4.394e-15	46	3910	87	23437	44	Os03g0773150,Os10g0170200,Os03g0402400,Os03g0182600,Os08g0117200,Os05g0346300,Os07g0150200,Os01g0834500,Os03g0424800,Os02g0162500,Os03g0297100,Os11g0127900,Os08g0207000,Os04g0399000,Os08g0559200,Os03g0798600,Os07g0229900,Os10g0411700,Os05g0552300,Os03g0424500,Os08g0117300,Os01g0823300,Os04g0349500,Os01g0834600,Os02g0287000,Os06g0134000,Os11g0153800,Os11g0482000,Os04g0346100,Os12g0508300,Os01g0686…	2	Os03g0843400,Os04g0691600
GO:1901135	carbohydrate derivative metabolic process	biological_process	3.7301e-17	4.9358e-15	184	3910	603	23437	119	Os08g0326600,Os07g0245100,Os04g0506800,Os01g0276700,Os05g0519900,Os03g0599800,Os12g0145700,Os01g0911200,Os05g0486200,Os07g0134400,Os02g0131200,Os01g0654100,Os07g0661100,Os06g0207000,Os06g0245700,Os03g0266200,Os06g0142700,Os09g0517700,Os02g0625500,Os03g0253100,Os05g0402700,Os06g0701200,Os12g0131100,Os11g0158400,Os02g0664200,Os03g0248600,Os04g0504000,Os07g0194800,Os04g0675500,Os03g0821800,Os05g0540…	65	Os01g0906000,Os07g0691200,Novel00558,Os05g0161500,Os02g0699400,Os01g0926600,Os06g0160700,Os08g0116900,Os02g0750100,Os05g0506000,Os06g0133800,Os09g0553200,Os03g0169100,Os12g0169600,Os03g0102100,Os07g0176900,Os03g0736600,Os05g0164100,Os03g0416500,Os03g0803900,Os03g0781400,Os10g0571200,Os07g0513000,Novel00821,Os03g0731900,Os01g0142300,Os05g0496200,Os03g0833900,Os03g0267300,Os01g0106900,Os05g0387200,…
GO:0009521	photosystem	cellular_component	4.9355e-17	6.4361e-15	46	3910	92	23437	2	Os07g0147550,Novel00645	44	Os07g0544800,Os07g0558400,Os01g0805300,Os09g0439500,Os11g0242800,Os09g0481200,Os01g0934400,Os02g0197600,Os01g0773700,Os07g0435300,Novel01048,Os05g0508900,Os01g0938100,Os03g0778100,Os05g0560000,Os03g0279950,Os07g0577600,Os03g0592500,Os03g0731100,Os09g0296800,Os04g0457000,Os12g0564400,Os01g0869800,Os12g0420400,Os08g0512500,Os08g0504500,Os07g0105600,Os08g0347500,Os01g0720500,Os08g0435900,Os01g050180…
GO:0042254	ribosome biogenesis	biological_process	8.6373e-17	1.1103e-14	115	3910	329	23437	100	Os03g0182600,Os05g0346300,Novel01314,Os03g0343300,Os08g0436800,Os04g0605900,Os03g0802700,Os08g0207600,Os12g0105200,Os12g0170700,Os12g0279000,Os03g0125300,Os03g0195200,Os03g0424800,Os04g0399000,Os03g0798600,Os06g0137500,Os11g0135400,Os10g0411700,Os11g0266000,Os02g0728700,Os07g0301200,Os08g0155000,Os03g0699200,Os09g0413500,Os06g0644600,Os10g0456900,Os02g0591700,Os01g0896700,Os05g0555800,Os02g047870…	15	Os05g0388500,Os03g0769100,Os03g0844900,Os07g0168000,Os07g0158300,Os09g0279500,Os02g0766000,Os02g0739000,Os03g0122200,Os03g0284400,Os03g0157800,Os01g0973400,Os03g0425000,Os03g0125000,Os08g0557100
GO:0009765	photosynthesis, light harvesting	biological_process	1.6482e-16	2.0889e-14	23	3910	25	23437	0		23	Os02g0764500,Os03g0333400,Os08g0435900,Os06g0669400,Os02g0197600,Os01g0600900,Os07g0577600,Os06g0320500,Os05g0401100,Os07g0562700,Os09g0346500,Os06g0705100,Os03g0592500,Os07g0171100,Os09g0296800,Os07g0558400,Os04g0457000,Os06g0725900,Os04g0459900,Os09g0439500,Os05g0568900,Os11g0242800,Os01g0720500
GO:0044238	primary metabolic process	biological_process	3.5638e-16	4.4537e-14	1890	3910	9848	23437	1176	Os08g0113200,Os02g0600400,Os01g0761100,Os09g0503400,Os11g0516000,Os06g0325500,Os05g0316800,Os05g0318700,Os02g0807800,Os09g0132600,Os05g0244700,Os02g0241100,Os07g0636000,Os02g0165100,Os05g0522500,Os10g0416100,Os01g0178000,Os03g0664700,Os06g0356800,Os02g0672100,Os09g0513100,Os10g0180800,Os07g0537900,Os07g0673200,Os08g0434300,Os01g0328400,Os03g0107700,Os08g0360300,Os09g0417600,Os03g0777000,Os03g0738…	714	Os06g0110000,Os08g0374800,Os04g0493100,Os04g0685800,Os05g0516300,Os01g0123900,Os10g0415600,Os05g0365600,Os03g0828100,Os10g0534900,Os03g0388900,Os05g0480000,Os01g0178500,Os05g0455700,Os07g0165000,Os06g0136600,Os01g0742500,Os07g0213300,Os02g0189000,Os03g0795200,Os05g0256100,Os01g0897600,Os05g0514200,Os09g0306400,Os01g0618200,Os04g0457000,Os04g0610500,Os06g0696600,Os03g0758100,Os09g0556500,Os09g0475…
GO:0009522	photosystem I	cellular_component	5.9329e-16	7.3129e-14	25	3910	32	23437	0		25	Os09g0481200,Os11g0242800,Os01g0720500,Os12g0420400,Os09g0439500,Os07g0558400,Os09g0296800,Os04g0457000,Os03g0731100,Os03g0592500,Os06g0320500,Os08g0560900,Os07g0577600,Os09g0346500,Os12g0189400,Os03g0778100,Os05g0560000,Os07g0562700,Os07g0148900,Os07g0435300,Os02g0764500,Novel01048,Os01g0600900,Os08g0435900,Os02g0197600
GO:0019637	organophosphate metabolic process	biological_process	8.5314e-16	1.0374e-13	171	3910	562	23437	101	Os10g0578900,Os01g0191700,Os03g0248600,Os02g0554300,Os12g0131100,Os09g0517700,Os02g0625500,Os05g0402700,Os03g0253100,Os02g0258900,Os08g0104700,Os07g0661100,Os06g0207000,Os03g0266200,Os06g0142700,Os07g0134400,Os01g0654100,Os02g0131200,Os12g0145700,Os01g0789100,Os01g0931300,Os01g0276700,Os12g0290150,Novel01217,Os05g0489000,Os05g0367400,Os08g0326600,Os11g0133700,Os03g0113100,Os01g0723600,Os12g023640…	70	Os07g0176900,Os03g0736600,Os01g0695300,Os03g0102100,Os03g0169100,Os12g0169600,Os06g0133800,Os02g0750100,Os06g0607100,Os02g0699400,Os05g0161500,Os01g0703400,Os07g0546000,Os05g0548900,Os02g0822500,Os10g0100700,Os06g0604400,Os03g0267300,Os01g0106900,Os06g0712300,Os02g0169900,Os03g0663700,Os05g0496200,Os03g0731900,Novel00821,Os07g0513000,Os04g0691900,Os07g0167100,Os07g0558300,Os03g0781400,Os10g057120…
GO:0002181	cytoplasmic translation	biological_process	4.4007e-15	5.2796e-13	44	3910	82	23437	43	Os12g0147500,Os12g0567700,Os06g0701100,Os08g0505300,Os07g0167000,Os03g0182700,Os11g0135400,Os01g0120800,Os01g0304000,Os03g0402400,Os02g0103700,Os04g0376500,Os10g0569200,Os02g0785800,Os12g0607100,Os12g0150100,Os06g0319700,Os07g0681000,Os02g0146600,Os03g0182600,Os05g0556900,Os04g0103200,Os07g0674200,Os04g0473400,Os07g0222300,Os05g0566500,Os05g0256000,Os03g0702800,Os05g0104800,Os09g0485900,Os08g0530…	1	Os07g0570700
GO:0043232	intracellular non-membrane-bounded organelle	cellular_component	4.826e-14	5.7137e-12	322	3910	1380	23437	253	Os08g0207000,Os03g0424800,Os06g0701100,Os06g0137500,Os03g0805200,Os07g0109500,Os03g0824100,Os03g0390000,Os05g0154700,Os10g0483000,Os02g0699600,Os02g0269200,Os08g0412200,Os01g0104800,Os06g0697400,Os07g0674200,Os05g0477300,Os11g0247300,Os03g0794700,Os03g0408300,Os08g0155000,Os09g0413500,Os02g0591700,Os03g0297100,Os02g0102400,Os07g0475800,Os07g0613200,Os09g0520700,Os06g0274200,Os10g0465800,Os09g0121…	69	Os03g0356300,Os01g0268300,Os05g0388500,Os01g0678600,Os09g0307300,Os03g0452300,Os05g0101400,Os09g0279500,Os06g0647100,Os01g0895100,Os03g0157800,Os03g0825500,Os01g0589000,Os07g0548300,Os09g0114500,Os01g0924000,Os01g0805000,Os04g0544100,Os02g0137200,Os01g0278900,Os03g0843400,Os01g0552300,Os03g0785200,Os02g0739000,Os03g0219300,Os01g0166800,Os01g0633000,Os03g0284400,Novel00832,Os12g0563200,Os03g077360…
GO:1901605	alpha-amino acid metabolic process	biological_process	5.6974e-14	6.6578e-12	94	3910	258	23437	59	Os03g0264400,Os12g0210200,Os03g0126000,Os03g0643300,Os10g0550900,Os08g0140300,Os03g0291500,Os06g0103300,Os08g0424200,Os02g0831800,Os03g0305500,Os10g0419400,Os08g0135900,Os06g0632200,Os07g0188800,Os08g0319900,Os03g0760700,Os11g0142500,Os08g0342400,Os03g0617900,Os02g0440000,Os03g0713000,Os01g0178000,Os02g0266000,Os12g0235800,Os07g0585600,Os04g0543900,Os01g0138800,Os02g0783625,Os01g0682001,Os09g0255…	35	Os02g0167100,Os06g0655100,Os04g0610800,Os04g0669900,Os06g0611900,Os08g0502700,Os03g0133900,Os06g0564500,Os03g0685300,Os05g0533500,Os04g0650700,Os01g0978100,Os04g0659100,Os10g0516100,Os01g0874900,Os08g0465800,Os01g0151400,Os03g0738400,Os04g0518100,Os03g0134300,Os12g0625000,Os02g0608600,Os11g0455800,Os03g0118600,Os04g0518400,Os01g0101200,Os03g0223400,Os10g0419500,Os09g0248000,Os07g0658400,Os03g0850…
GO:0043228	non-membrane-bounded organelle	cellular_component	5.9884e-14	6.9082e-12	322	3910	1382	23437	253	Os06g0701100,Os06g0137500,Os08g0207000,Os03g0424800,Os07g0109500,Os03g0805200,Os03g0824100,Os05g0154700,Os03g0390000,Os10g0483000,Os02g0699600,Os07g0674200,Os06g0697400,Os05g0477300,Os01g0104800,Os08g0412200,Os02g0269200,Os09g0413500,Os11g0247300,Os03g0794700,Os03g0408300,Os08g0155000,Os02g0591700,Os09g0520700,Os06g0274200,Os10g0465800,Os03g0297100,Os02g0102400,Os07g0475800,Os07g0613200,Os09g0121…	69	Os03g0356300,Os01g0268300,Os01g0678600,Os05g0388500,Os09g0307300,Os03g0452300,Os05g0101400,Os09g0279500,Os06g0647100,Os01g0895100,Os03g0157800,Os01g0589000,Os07g0548300,Os03g0825500,Os09g0114500,Os01g0924000,Os01g0805000,Os04g0544100,Os02g0137200,Os01g0278900,Os03g0843400,Os01g0552300,Os03g0785200,Os02g0739000,Os01g0633000,Os01g0166800,Os03g0219300,Novel00832,Os12g0563200,Os03g0284400,Os03g077360…
GO:0003824	catalytic activity	molecular_function	7.5685e-14	8.6204e-12	1892	3910	9892	23437	1101	Os03g0794500,Os07g0687900,Os10g0558700,Novel00270,Os03g0184550,Os06g0602800,Os02g0664200,Os10g0578900,Os03g0235000,Os01g0764400,Os10g0142100,Os07g0281800,Os04g0446300,Os12g0607100,Os01g0269000,Os01g0911200,Os03g0100400,Os07g0622200,Os03g0599800,Os05g0462301,Os04g0556400,Os08g0343000,Os03g0780900,Os04g0474800,Os03g0253100,Os02g0258900,Os03g0772600,Os08g0517200,Os04g0611400,Os03g0728800,Os07g066110…	791	Os03g0157800,Os01g0633100,Os09g0518000,Os07g0677400,Os07g0474600,Os01g0761300,Os01g0536000,Os07g0657900,Os01g0588900,Os01g0840100,Os06g0594100,Os04g0404900,Os01g0906000,Os02g0588500,Os09g0453900,Os01g0723800,Os03g0294800,Os07g0252400,Os01g0661500,Os02g0666300,Os08g0409100,Os06g0254700,Os03g0267300,Os07g0613500,Os04g0448900,Os01g0268300,Os11g0427500,Os01g0878300,Os05g0134200,Os01g0750300,Os12g0615…
GO:0008652	cellular amino acid biosynthetic process	biological_process	9.0734e-14	1.0192e-11	75	3910	187	23437	50	Os02g0266000,Os12g0235800,Os04g0559400,Os07g0585600,Os02g0440000,Os03g0713000,Os09g0255400,Os06g0564700,Os06g0133900,Os01g0871300,Os07g0182100,Os01g0682001,Os05g0244700,Os02g0783625,Os03g0305500,Os10g0419400,Os08g0135900,Os06g0632200,Os02g0749300,Os03g0126000,Os03g0643300,Os07g0485100,Os03g0264400,Os03g0291500,Os08g0342400,Os03g0617900,Os08g0559600,Os11g0142500,Os03g0760700,Os09g0539100,Os03g0254…	25	Os05g0533500,Os02g0125100,Os03g0133900,Os08g0502700,Os06g0564500,Os01g0874900,Os01g0978100,Os04g0659100,Os06g0655100,Os04g0669900,Os03g0850400,Os10g0419500,Os07g0658400,Os09g0294000,Os01g0238500,Os05g0555600,Os12g0625000,Os03g0134300,Os11g0455800,Os03g0118600,Os02g0608600,Os01g0151400,Os03g0738400,Os01g0101200,Os03g0223400
GO:0006753	nucleoside phosphate metabolic process	biological_process	9.1747e-14	1.0192e-11	101	3910	292	23437	68	Os02g0714600,Os03g0831500,Novel00601,Os03g0115100,Os03g0113100,Os09g0465600,Os08g0345700,Os12g0236400,Os01g0723600,Os08g0126300,Os07g0693500,Os02g0778400,Os09g0467100,Os10g0167300,Os01g0951400,Os03g0130400,Os01g0118000,Os03g0313600,Os02g0601300,Os08g0120600,Os05g0522500,Os05g0187100,Os01g0300200,Os05g0430200,Os05g0349200,Os05g0194900,Os06g0325500,Os01g0951200,Novel01479,Os07g0577700,Os03g0174500,…	33	Os01g0742500,Os06g0136600,Os05g0496200,Os12g0233300,Os10g0577900,Os07g0513000,Os11g0171300,Os08g0288200,Os08g0457600,Os06g0109600,Os04g0685800,Os09g0535000,Os10g0571200,Os07g0167100,Os05g0519600,Os12g0169600,Os06g0326400,Os02g0714200,Os03g0736600,Os03g0340900,Os03g0102100,Os02g0179100,Os08g0478800,Os06g0531200,Os06g0608700,Os04g0499200,Os02g0699400,Os05g0161500,Os01g0691500,Os01g0940100,Os02g0750…
GO:0003723	RNA binding	molecular_function	1.6988e-13	1.8642e-11	279	3910	1119	23437	204	Os08g0113200,Os07g0636000,Os05g0509500,Os07g0658200,Os07g0222300,Os03g0406200,Os06g0342100,Os02g0274100,Os12g0502200,Os05g0227700,Os03g0565500,Os03g0350300,Os06g0571400,Os03g0182700,Os05g0557800,Os11g0135400,Os04g0399000,Os07g0662500,Os01g0772800,Os10g0400800,Os01g0788950,Os04g0605900,Os12g0170700,Os02g0220500,Os01g0143800,Os02g0266100,Os01g0815800,Os03g0702800,Os04g0620700,Os02g0503400,Os03g0576…	75	Os02g0794400,Os01g0749200,Os03g0828100,Os08g0553800,Os03g0751400,Os07g0158300,Os03g0844900,Os11g0657100,Os07g0168000,Os12g0503200,Os04g0684500,Os05g0275000,Os01g0101600,Os09g0537700,Os03g0425000,Os01g0551100,Os03g0328900,Os03g0265400,Os12g0124000,Os08g0434100,Os03g0827700,Os08g0360100,Os08g0384100,Os03g0196800,Os02g0610800,Os03g0769100,Os11g0153700,Os10g0470900,Os08g0557100,Os03g0308800,Os04g0691…
GO:0009523	photosystem II	cellular_component	2.5208e-13	2.7328e-11	37	3910	76	23437	2	Novel00645,Os07g0147550	35	Os01g0938100,Os05g0508900,Novel01048,Os01g0773700,Os02g0197600,Os07g0577600,Os03g0279950,Os07g0558400,Os07g0544800,Os01g0934400,Os11g0242800,Os09g0439500,Os01g0805300,Os03g0343900,Os02g0764500,Os07g0141400,Os01g0600900,Os01g0501800,Os08g0435900,Os08g0200300,Os05g0401300,Os06g0320500,Os12g0190200,Os09g0346500,Os07g0562700,Os01g0869800,Os12g0564400,Os04g0457000,Os09g0296800,Os03g0592500,Os01g072050…
GO:0042273	ribosomal large subunit biogenesis	biological_process	3.2298e-13	3.4597e-11	50	3910	111	23437	47	Os01g0140500,Os02g0591700,Os10g0456900,Os10g0104500,Os01g0860300,Os09g0551300,Os03g0699200,Os04g0598200,Os02g0591800,Os02g0503400,Os07g0600400,Os05g0367100,Os04g0473400,Os05g0556900,Os12g0167900,Os05g0555800,Os01g0896700,Os02g0699600,Os03g0241200,Os01g0815800,Os01g0924800,Os03g0802700,Os02g0321900,Os04g0605900,Os05g0567400,Os08g0234000,Os12g0105200,Os04g0685100,Os01g0896800,Os04g0376000,Os10g0495…	3	Os03g0125000,Os03g0122200,Os05g0388500
GO:0009117	nucleotide metabolic process	biological_process	4.0259e-13	4.2617e-11	98	3910	286	23437	66	Os05g0187100,Os01g0300200,Os05g0349200,Os03g0313600,Os08g0120600,Os02g0601300,Os05g0522500,Os07g0577700,Os03g0174500,Os02g0127700,Os05g0194900,Os06g0325500,Os01g0951200,Novel01479,Os03g0115100,Os08g0345700,Os09g0465600,Os12g0236400,Os01g0723600,Os02g0714600,Os03g0831500,Novel00601,Os01g0118000,Os03g0130400,Os07g0693500,Os08g0126300,Os09g0467100,Os02g0778400,Os10g0167300,Os01g0951400,Os01g0722700,…	32	Os11g0171300,Os07g0513000,Os09g0535000,Os10g0571200,Os07g0167100,Os08g0457600,Os08g0288200,Os06g0109600,Os01g0742500,Os06g0136600,Os12g0233300,Os10g0577900,Os05g0496200,Os02g0750100,Os06g0531200,Os06g0608700,Os04g0499200,Os02g0699400,Os05g0161500,Os01g0691500,Os01g0940100,Os12g0548300,Os03g0278900,Os06g0326400,Os02g0714200,Os03g0340900,Os03g0736600,Os03g0102100,Os05g0519600,Os12g0169600,Os08g0478…
GO:0044271	cellular nitrogen compound biosynthetic process	biological_process	5.8031e-13	6.0716e-11	648	3910	3097	23437	423	Os05g0256000,Os07g0180900,Os05g0537100,Os10g0369000,Os04g0598200,Os03g0139100,Os02g0673600,Os06g0652400,Os11g0642800,Os07g0616600,Os03g0721200,Os06g0181566,Os02g0205300,Os01g0823300,Os02g0229000,Os12g0600400,Os12g0613700,Os02g0162500,Os08g0505300,Os04g0119400,Os12g0566300,Os06g0105500,Novel01185,Os02g0135700,Os09g0509200,Os03g0645100,Os12g0443600,Os05g0566500,Os05g0556900,Os12g0124200,Os07g018210…	225	Os04g0649100,Os05g0575300,Os03g0161900,Os01g0238500,Os12g0548300,Os01g0662300,Os03g0278900,Os08g0424500,Os04g0493000,Os03g0284400,Os03g0782500,Os01g0190300,Os03g0563300,Os01g0631200,Os08g0506700,Os11g0700500,Os10g0517400,Os05g0110100,Os09g0423300,Os08g0556200,Os01g0281100,Os06g0702600,Os03g0271100,Os02g0137200,Novel00607,Os06g0164400,Os06g0193400,Os12g0263000,Os03g0100200,Os03g0843400,Os01g010840…
GO:0009768	photosynthesis, light harvesting in photosystem I	biological_process	1.1599e-12	1.1997e-10	15	3910	15	23437	0		15	Os06g0320500,Os07g0577600,Os09g0346500,Os01g0720500,Os11g0242800,Os07g0562700,Os09g0439500,Os02g0764500,Os04g0457000,Os01g0600900,Os09g0296800,Os07g0558400,Os02g0197600,Os03g0592500,Os08g0435900
GO:0016054	organic acid catabolic process	biological_process	1.2639e-12	1.2778e-10	54	3910	121	23437	40	Os06g0677400,Os05g0392700,Os05g0125500,Os03g0720300,Os01g0752200,Os02g0626100,Os02g0187100,Os06g0103500,Os04g0543900,Os02g0274100,Os01g0178000,Os12g0448900,Os05g0529200,Os06g0111500,Os03g0713000,Os02g0654100,Os06g0486800,Os09g0252100,Os12g0183100,Os02g0168100,Os07g0170100,Os03g0236200,Os06g0354500,Os03g0835400,Os06g0486900,Os03g0794500,Os08g0319900,Os09g0544900,Os01g0110400,Os05g0427400,Os07g0188…	14	Os01g0874900,Os01g0711400,Os10g0516100,Os04g0623800,Os04g0650700,Os06g0594100,Os09g0248000,Os06g0611900,Os01g0761300,Os04g0518400,Os11g0455800,Os04g0518100,Os03g0738400,Os08g0465800
GO:0046395	carboxylic acid catabolic process	biological_process	1.2639e-12	1.2778e-10	54	3910	121	23437	40	Os11g0605500,Os10g0457600,Os01g0269000,Os12g0605800,Os10g0550900,Os06g0103300,Os08g0424200,Os12g0210200,Os03g0643300,Os09g0252100,Os12g0183100,Os02g0168100,Os07g0170100,Os06g0354500,Os03g0236200,Os03g0835400,Os03g0794500,Os06g0486900,Os08g0319900,Os09g0544900,Os01g0110400,Os05g0427400,Os07g0188800,Os06g0103500,Os04g0543900,Os01g0178000,Os02g0274100,Os12g0448900,Os05g0529200,Os06g0111500,Os03g0713…	14	Os11g0455800,Os04g0518100,Os03g0738400,Os08g0465800,Os01g0761300,Os04g0518400,Os09g0248000,Os06g0611900,Os01g0874900,Os01g0711400,Os10g0516100,Os04g0623800,Os06g0594100,Os04g0650700
GO:0022618	ribonucleoprotein complex assembly	biological_process	3.0029e-12	2.9905e-10	64	3910	168	23437	62	Os04g0103200,Os12g0167900,Os04g0473400,Os10g0466300,Os07g0178900,Os05g0256000,Os02g0591800,Os04g0598200,Os01g0815800,Os07g0616600,Os12g0176800,Os02g0266100,Os12g0288600,Os10g0104500,Os07g0124500,Os03g0424500,Os04g0346100,Os11g0482000,Os11g0105400,Os11g0594200,Os07g0608700,Os01g0348700,Os11g0220800,Os07g0167000,Os07g0546700,Os04g0501000,Os05g0519500,Os02g0162500,Os03g0402400,Os02g0177500,Os10g0569…	2	Os03g0125000,Os03g0122200
GO:0072521	purine-containing compound metabolic process	biological_process	3.0244e-12	2.9905e-10	84	3910	238	23437	59	Os09g0567900,Os05g0524400,Os12g0145700,Os07g0245100,Os08g0326600,Os03g0672300,Os01g0276700,Os02g0525900,Os03g0780500,Os01g0722700,Os09g0517700,Os02g0625500,Os05g0402700,Os03g0253100,Os10g0405600,Os02g0131200,Os06g0142700,Os03g0266200,Os06g0207000,Os04g0504000,Os03g0248600,Os10g0363300,Os08g0557900,Os03g0746800,Os04g0119400,Os02g0621700,Os03g0645100,Os07g0181000,Os09g0509200,Os01g0191700,Os09g0375…	25	Os06g0665500,Os03g0278900,Os12g0548300,Os02g0750100,Os01g0940100,Os05g0161500,Os06g0608700,Os02g0699400,Os08g0478800,Os03g0102100,Os02g0714200,Os06g0326400,Os03g0340900,Os03g0736600,Os12g0169600,Os10g0571200,Os09g0535000,Os08g0457600,Os11g0171300,Os07g0513000,Os12g0233300,Os03g0833900,Os05g0496200,Os06g0136600,Os01g0742500
GO:0031977	thylakoid lumen	cellular_component	4.6867e-12	4.5838e-10	20	3910	25	23437	0		20	Os11g0595200,Os04g0459900,Os01g0805300,Os08g0512500,Os05g0568900,Os01g0102300,Os01g0664000,Os05g0103200,Os08g0463900,Os03g0747700,Os12g0190200,Os05g0401100,Os06g0663800,Os08g0382400,Os06g0196300,Os03g0333400,Os07g0565600,Os04g0379700,Os07g0133700,Os01g0144100
GO:0019693	ribose phosphate metabolic process	biological_process	7.0056e-12	6.7781e-10	80	3910	225	23437	56	Os01g0723600,Os08g0345700,Os09g0465600,Novel00601,Os03g0831500,Os02g0714600,Os01g0118000,Os07g0693500,Os08g0126300,Os09g0467100,Os10g0167300,Os01g0951400,Os05g0187100,Os01g0300200,Os05g0349200,Os03g0313600,Os02g0601300,Os08g0120600,Os05g0522500,Os07g0577700,Os03g0174500,Os02g0127700,Os05g0194900,Os06g0325500,Novel01479,Os01g0951200,Os09g0375000,Os12g0566300,Os01g0191700,Os07g0181000,Os09g0509200,…	24	Os01g0742500,Os06g0136600,Os12g0233300,Os05g0496200,Os11g0171300,Os07g0513000,Os09g0535000,Os04g0685800,Os10g0571200,Os08g0457600,Os03g0340900,Os03g0736600,Os06g0326400,Os02g0714200,Os03g0102100,Os12g0169600,Os08g0478800,Os02g0750100,Os02g0699400,Os06g0608700,Os05g0161500,Os01g0940100,Os12g0548300,Os03g0278900
GO:0071826	ribonucleoprotein complex subunit organization	biological_process	7.9933e-12	7.6514e-10	64	3910	171	23437	62	Os03g0182700,Os11g0135400,Os06g0137500,Os10g0411700,Os03g0798600,Os04g0399000,Os03g0424800,Os07g0681000,Os03g0182600,Os01g0120800,Os12g0105200,Os08g0207600,Os04g0376500,Os02g0699600,Os01g0896700,Os02g0478700,Os07g0222300,Os05g0566500,Os05g0104800,Os02g0586500,Os02g0728700,Os03g0664700,Os05g0227700,Os06g0167000,Os08g0151400,Os10g0456900,Os02g0591700,Os07g0546700,Os07g0167000,Os04g0501000,Os05g0519…	2	Os03g0122200,Os03g0125000
GO:0042274	ribosomal small subunit biogenesis	biological_process	1.0307e-11	9.6872e-10	37	3910	75	23437	36	Os04g0349500,Os02g0103900,Os03g0424500,Os04g0548300,Os04g0346100,Os04g0592700,Os11g0482000,Os02g0728700,Os12g0124200,Os07g0658200,Os01g0104800,Os02g0114700,Os03g0345200,Os03g0241200,Os11g0298400,Os02g0489400,Os02g0478700,Os07g0616600,Os03g0402400,Os12g0170700,Os08g0207600,Os04g0685100,Os05g0346300,Os03g0182600,Os10g0411700,Os04g0399000,Os03g0798600,Os07g0647900,Os02g0162500,Os03g0424800,Os11g0127…	1	Os03g0769100
GO:0031969	chloroplast membrane	cellular_component	1.0335e-11	9.6872e-10	51	3910	116	23437	18	Os01g0821700,Os03g0271200,Os01g0852200,Os11g0158400,Os09g0532000,Os08g0344600,Os01g0729100,Os06g0568600,Os08g0416900,Os09g0297400,Os05g0522500,Os06g0569500,Os01g0789100,Os03g0758900,Os07g0240300,Os01g0179400,Os06g0301100,Os03g0855600	33	Os01g0742500,Os12g0583400,Os11g0683500,Os03g0851700,Os01g0142100,Os04g0602400,Os01g0172100,Os05g0390100,Os12g0615400,Os10g0100300,Os09g0570400,Os12g0225200,Os12g0626400,Os05g0349700,Os03g0684400,Os04g0448900,Os01g0895100,Os02g0608900,Os06g0570100,Os03g0308800,Os03g0835100,Os02g0539100,Os10g0567400,Os03g0729000,Os01g0279100,Os11g0105750,Os12g0105300,Os01g0279700,Os02g0535000,Os07g0558500,Os06g0729…
GO:0006163	purine nucleotide metabolic process	biological_process	1.1791e-11	1.0938e-09	75	3910	208	23437	52	Os02g0621700,Os03g0645100,Os09g0509200,Os07g0181000,Os01g0191700,Os12g0566300,Os09g0375000,Os04g0119400,Os03g0248600,Os10g0363300,Os02g0131200,Os06g0142700,Os03g0266200,Os06g0207000,Os02g0525900,Os03g0780500,Os01g0722700,Os09g0517700,Os05g0402700,Os02g0625500,Os03g0253100,Os10g0405600,Os08g0326600,Os03g0672300,Os01g0276700,Os05g0524400,Os12g0145700,Os02g0714600,Os03g0831500,Novel00601,Os08g034570…	23	Os12g0169600,Os03g0102100,Os02g0714200,Os06g0326400,Os03g0340900,Os03g0736600,Os08g0478800,Os01g0940100,Os05g0161500,Os06g0608700,Os02g0699400,Os02g0750100,Os03g0278900,Os12g0548300,Os06g0136600,Os01g0742500,Os05g0496200,Os12g0233300,Os07g0513000,Os11g0171300,Os08g0457600,Os10g0571200,Os09g0535000
GO:0044255	cellular lipid metabolic process	biological_process	1.481e-11	1.3598e-09	176	3910	639	23437	93	Os12g0448900,Os03g0297400,Os01g0959800,Os08g0225000,Os11g0209700,Os03g0805400,Os01g0796400,Os04g0178300,Os05g0392700,Os02g0571100,Os08g0111200,Os03g0700700,Os11g0474800,Os02g0123600,Os02g0655600,Os02g0218700,Os03g0225900,Os08g0507100,Os12g0491800,Os09g0252100,Os02g0656200,Os10g0189600,Os07g0134400,Os04g0447100,Os07g0661100,Os06g0226950,Os08g0508800,Os08g0104700,Os02g0654100,Os03g0253100,Os04g0179…	83	Os04g0691900,Novel00821,Os01g0142300,Os03g0731900,Os03g0203200,Os02g0197700,Os07g0558300,Os12g0640600,Os02g0822500,Os01g0150000,Os02g0575500,Os05g0548900,Os01g0581300,Os03g0663700,Os02g0169900,Os06g0712300,Os11g0546300,Os01g0106900,Os05g0387200,Os04g0448900,Os06g0604400,Os02g0680600,Os07g0204900,Os09g0444200,Os06g0607100,Os07g0546000,Os01g0906000,Os06g0729000,Os01g0703400,Os03g0382100,Os06g059410…
GO:0042255	ribosome assembly	biological_process	1.6281e-11	1.4798e-09	38	3910	80	23437	36	Os04g0346100,Os01g0616500,Os02g0728700,Os11g0482000,Os10g0104500,Os03g0424500,Os02g0591700,Os10g0456900,Os01g0815800,Os02g0699600,Os02g0478700,Os01g0896700,Os07g0616600,Os04g0473400,Os12g0167900,Os02g0591800,Os04g0598200,Os11g0168200,Os03g0182600,Os01g0896800,Os03g0402400,Os08g0207600,Os12g0105200,Os03g0798600,Os04g0399000,Os11g0135400,Os10g0411700,Os06g0137500,Os04g0501000,Os03g0424800,Os02g0162…	2	Os03g0125000,Os03g0122200
GO:0042170	plastid membrane	cellular_component	2.2431e-11	2.0183e-09	51	3910	118	23437	18	Os01g0179400,Os03g0855600,Os06g0301100,Os07g0240300,Os06g0569500,Os01g0789100,Os03g0758900,Os05g0522500,Os09g0297400,Os08g0416900,Os06g0568600,Os01g0729100,Os08g0344600,Os11g0158400,Os09g0532000,Os03g0271200,Os01g0852200,Os01g0821700	33	Os07g0171100,Os07g0188266,Os02g0535000,Os01g0279700,Os12g0105300,Os07g0558500,Os06g0729000,Os11g0105750,Os03g0729000,Os01g0279100,Os02g0539100,Os10g0567400,Os03g0308800,Os03g0835100,Os06g0570100,Os02g0608900,Os01g0895100,Os04g0448900,Os03g0684400,Os12g0626400,Os12g0225200,Os05g0349700,Os09g0570400,Os01g0172100,Os05g0390100,Os04g0602400,Os12g0615400,Os10g0100300,Os01g0742500,Os12g0583400,Os01g0142…
GO:0005975	carbohydrate metabolic process	biological_process	2.5023e-11	2.2293e-09	248	3910	977	23437	134	Os05g0524400,Os01g0649100,Os01g0941200,Os05g0580000,Os01g0952600,Os03g0672300,Os11g0702100,Os02g0232400,Os04g0494100,Os01g0722700,Os04g0618200,Os06g0111500,Os10g0405600,Os08g0537900,Os09g0475500,Os07g0538000,Os01g0817700,Os10g0416500,Os09g0376800,Os04g0674800,Os01g0268600,Os04g0486950,Os04g0119400,Os05g0569400,Os07g0245200,Os04g0458300,Os03g0351300,Os09g0375000,Os01g0754200,Os01g0315800,Os08g0518…	114	Os01g0897600,Os03g0808100,Os04g0474500,Os09g0478300,Os12g0297500,Os03g0837100,Os06g0608700,Os12g0420200,Os04g0409200,Os01g0940100,Os07g0212200,Os03g0758100,Os08g0478800,Os10g0492900,Os03g0129300,Os06g0696600,Os05g0116100,Os01g0236800,Os11g0592300,Os04g0603000,Os01g0376700,Os10g0437600,Os02g0714200,Os06g0326400,Os11g0683500,Os05g0196800,Os04g0234600,Os09g0511600,Os12g0641400,Os05g0176100,Os09g0533…
GO:0043648	dicarboxylic acid metabolic process	biological_process	3.2296e-11	2.849e-09	42	3910	89	23437	25	Os02g0440000,Os12g0632700,Os12g0534000,Os03g0254800,Os09g0539100,Os04g0543900,Os07g0622200,Os07g0577700,Os01g0649100,Os01g0682001,Os01g0760600,Os03g0720300,Os05g0186300,Os12g0290150,Os08g0484500,Os03g0643300,Os10g0550900,Os01g0764400,Os03g0337900,Os03g0389700,Os01g0375200,Os03g0794500,Os03g0760700,Os03g0236200,Os08g0434300	17	Os01g0188400,Os07g0658400,Os03g0850400,Os07g0630800,Os05g0555600,Os01g0874900,Os08g0556200,Os01g0238500,Os08g0465800,Os03g0773800,Os01g0151400,Os03g0738400,Os08g0562100,Os03g0118600,Os11g0455800,Os04g0610800,Os01g0761300
GO:0046148	pigment biosynthetic process	biological_process	3.6327e-11	3.1735e-09	39	3910	79	23437	7	Os03g0831500,Os01g0527700,Os04g0668900,Os09g0297000,Os04g0504000,Os12g0589100,Os08g0496000	32	Os01g0631200,Os03g0563300,Os07g0657900,Os12g0626400,Os02g0190600,Os05g0349700,Os02g0651300,Os01g0286600,Os07g0168000,Os03g0351200,Os06g0132400,Os10g0546600,Os01g0581300,Os11g0572700,Os10g0496900,Os03g0323200,Os02g0680600,Os02g0744900,Os07g0204900,Os04g0448900,Os04g0610800,Os12g0632900,Os11g0216300,Os10g0567400,Os05g0408900,Os03g0186100,Os04g0678700,Os02g0535000,Os03g0811100,Os06g0729000,Os03g0337…
GO:0006090	pyruvate metabolic process	biological_process	4.6176e-11	3.9952e-09	45	3910	98	23437	28	Os09g0465600,Os08g0345700,Os09g0509200,Os07g0181000,Os03g0645100,Os01g0191700,Os09g0375000,Os03g0248600,Os06g0105400,Os01g0118000,Os10g0167300,Os04g0119400,Os08g0126300,Os01g0722700,Os05g0187100,Os10g0405600,Os05g0402700,Os02g0601300,Os08g0120600,Os05g0522500,Os03g0266200,Os05g0405000,Os05g0524400,Os12g0145700,Os05g0186300,Os05g0194900,Os03g0672300,Os01g0276700	17	Os06g0136600,Os07g0168000,Os06g0326400,Os01g0742500,Os02g0714200,Os12g0169600,Os01g0106900,Os08g0478800,Os05g0496200,Os11g0171300,Os03g0731900,Os01g0188400,Os01g0940100,Os06g0608700,Os01g0101700,Os10g0571200,Os09g0535000
GO:1901700	response to oxygen-containing compound	biological_process	5.1738e-11	4.4337e-09	154	3910	556	23437	78	Os07g0409900,Os05g0516900,Os04g0376500,Os07g0150700,Os08g0345700,Os03g0815100,Os08g0141300,Os09g0306700,Os08g0129200,Os09g0417800,Os12g0448900,Os01g0194300,Os01g0960200,Os03g0180900,Os05g0585500,Os03g0805400,Os01g0960500,Os03g0300400,Os01g0884300,Os02g0327000,Os05g0104800,Os12g0555500,Os02g0115700,Os03g0437200,Os06g0622700,Os01g0746200,Os02g0637700,Os06g0716700,Os12g0586100,Os03g0843300,Os01g0276…	76	Os04g0593400,Os07g0619800,Os02g0575500,Os02g0629200,Os01g0750300,Os08g0242700,Os10g0554200,Os03g0219200,Os01g0639900,Os02g0823100,Os04g0602100,Os04g0448900,Os01g0135900,Os07g0517100,Os07g0635900,Os05g0213500,Os09g0279500,Os01g0874900,Os08g0561700,Os10g0571200,Os07g0657900,Os11g0455800,Os06g0601000,Os07g0694700,Os01g0536000,Os05g0407500,Os01g0524500,Os04g0605500,Os04g0653000,Os10g0561400,Os02g0553…
GO:0042440	pigment metabolic process	biological_process	5.8973e-11	5.006e-09	43	3910	93	23437	11	Os04g0668900,Os03g0831500,Os01g0527700,Os04g0504000,Os09g0297000,Os03g0146400,Os12g0589100,Os06g0354700,Os08g0496000,Os07g0563700,Os10g0389200	32	Os02g0651300,Os01g0286600,Os07g0168000,Os03g0351200,Os07g0657900,Os01g0631200,Os03g0563300,Os12g0626400,Os02g0190600,Os05g0349700,Os10g0496900,Os03g0323200,Os02g0680600,Os02g0744900,Os07g0204900,Os04g0448900,Os04g0610800,Os12g0632900,Os06g0132400,Os10g0546600,Os01g0581300,Os11g0572700,Os05g0408900,Os03g0186100,Os04g0678700,Os11g0216300,Os10g0567400,Os01g0279100,Os02g0535000,Os03g0811100,Os03g0337…
GO:0009259	ribonucleotide metabolic process	biological_process	6.5547e-11	5.5121e-09	76	3910	218	23437	53	Os06g0142700,Os03g0266200,Os06g0207000,Os02g0131200,Os01g0654100,Os03g0780500,Os01g0722700,Os09g0517700,Os02g0625500,Os05g0402700,Os03g0253100,Os10g0405600,Os02g0525900,Os03g0672300,Os01g0276700,Os08g0326600,Os05g0524400,Os12g0145700,Os01g0191700,Os09g0375000,Os12g0566300,Os02g0621700,Os03g0645100,Os07g0181000,Os09g0509200,Os08g0530000,Os04g0119400,Os10g0363300,Os02g0273000,Os03g0248600,Os03g0313…	23	Os06g0608700,Os02g0699400,Os01g0940100,Os05g0161500,Os02g0750100,Os12g0548300,Os03g0278900,Os12g0169600,Os02g0714200,Os06g0326400,Os03g0340900,Os03g0736600,Os03g0102100,Os08g0478800,Os07g0513000,Os11g0171300,Os08g0457600,Os09g0535000,Os10g0571200,Os01g0742500,Os06g0136600,Os05g0496200,Os12g0233300
GO:0009150	purine ribonucleotide metabolic process	biological_process	6.7901e-11	5.6571e-09	71	3910	199	23437	48	Os12g0145700,Os05g0524400,Os08g0326600,Os01g0276700,Os03g0672300,Os02g0525900,Os05g0402700,Os09g0517700,Os03g0253100,Os02g0625500,Os10g0405600,Os03g0780500,Os01g0722700,Os02g0131200,Os06g0207000,Os06g0142700,Os03g0266200,Os03g0248600,Os10g0363300,Os04g0119400,Os03g0645100,Os09g0509200,Os07g0181000,Os02g0621700,Os12g0566300,Os09g0375000,Os01g0191700,Os03g0174500,Os07g0577700,Novel01479,Os06g032550…	23	Os03g0278900,Os12g0548300,Os02g0750100,Os01g0940100,Os05g0161500,Os02g0699400,Os06g0608700,Os08g0478800,Os03g0102100,Os03g0736600,Os03g0340900,Os02g0714200,Os06g0326400,Os12g0169600,Os10g0571200,Os09g0535000,Os08g0457600,Os11g0171300,Os07g0513000,Os12g0233300,Os05g0496200,Os06g0136600,Os01g0742500
GO:0042221	response to chemical	biological_process	7.9782e-11	6.586e-09	294	3910	1253	23437	152	Os02g0664200,Os06g0701200,Os12g0236500,Os10g0109600,Os03g0440900,Os01g0746200,Os03g0794500,Os03g0437200,Os03g0235000,Os03g0843300,Os01g0276700,Os01g0826400,Os01g0741900,Os08g0557700,Os10g0517500,Os05g0261700,Os12g0586100,Os03g0660400,Os09g0306700,Os02g0521300,Os01g0118000,Os04g0373400,Os07g0409900,Os03g0172000,Os05g0516900,Os02g0813500,Os01g0884300,Os02g0327000,Os04g0688100,Os09g0417800,Os01g0960…	142	Os05g0407500,Os07g0677400,Os03g0315800,Os04g0605500,Os07g0657900,Os11g0455800,Os02g0557800,Os01g0840100,Os07g0176900,Os01g0536000,Os03g0807400,Os06g0253100,Os01g0904700,Os11g0523800,Os01g0743800,Os01g0924000,Os09g0114500,Os07g0448800,Os02g0669100,Os10g0561400,Os02g0553200,Os05g0230700,Os03g0572900,Os02g0823100,Os03g0219200,Os04g0448900,Os03g0267300,Os01g0750300,Os02g0629200,Os10g0554200,Os04g0537…
GO:0015994	chlorophyll metabolic process	biological_process	1.4539e-10	1.1893e-08	26	3910	42	23437	3	Os03g0146400,Os10g0389200,Os06g0354700	23	Os04g0379700,Os10g0567400,Os05g0349700,Os03g0563300,Os11g0216300,Os07g0657900,Os04g0678700,Os01g0286600,Os07g0168000,Os03g0351200,Os05g0408900,Os03g0186100,Os02g0705100,Os03g0811100,Os06g0132400,Os03g0337600,Os04g0320100,Os05g0419000,Os10g0496900,Os02g0744900,Os03g0323200,Os01g0279100,Os02g0680600
GO:0009628	response to abiotic stimulus	biological_process	1.5572e-10	1.2623e-08	181	3910	688	23437	68	Os01g0106700,Os02g0656500,Os03g0748700,Os01g0752200,Os06g0727200,Os02g0139200,Os07g0529600,Os01g0178000,Os09g0482100,Os03g0648400,Os04g0543900,Os03g0851000,Os12g0209200,Os01g0355600,Os03g0347200,Os04g0660400,Os01g0266000,Os03g0218400,Os03g0643300,Os04g0647800,Os02g0115900,Os03g0266300,Os10g0498700,Os02g0181300,Os02g0738400,Os01g0134700,Os03g0836200,Os03g0356414,Os01g0174300,Os06g0111500,Os04g0639…	113	Os10g0189100,Os06g0498400,Os03g0785200,Os06g0116800,Os04g0659100,Os07g0685700,Os03g0311300,Os07g0558400,Os04g0379700,Os01g0720500,Os03g0684400,Os03g0230500,Os04g0304200,Os08g0163400,Os02g0815500,Os01g0798500,Os03g0592500,Os10g0330000,Os01g0869800,Os09g0346500,Os02g0666200,Os08g0524100,Os07g0695100,Os03g0844900,Os08g0435900,Os03g0229500,Os03g0157400,Os04g0649100,Os01g0718300,Os12g0548300,Os01g0279…
GO:0016491	oxidoreductase activity	molecular_function	2.1465e-10	1.7245e-08	401	3910	1826	23437	211	Os06g0547400,Os09g0400400,Os09g0538600,Os03g0815200,Os10g0113100,Novel00395,Os02g0736400,Os06g0354500,Os04g0119400,Os04g0223500,Os04g0668900,Os05g0320700,Os10g0113900,Os09g0509200,Os03g0645100,Os12g0443600,Os03g0405000,Os09g0489200,Os04g0117600,Os06g0652400,Os05g0125500,Os05g0163700,Os04g0560300,Os10g0512400,Os03g0856000,Os09g0399800,Os04g0379900,Os01g0276100,Os07g0518100,Os09g0440300,Os01g096300…	190	Os05g0304600,Os12g0137200,Os05g0116100,Os03g0780800,Os07g0677100,Os11g0707600,Os01g0227800,Os09g0275400,Os08g0530400,Os04g0278900,Os10g0533500,Os01g0919900,Os08g0549100,Os12g0274700,Os12g0538700,Os10g0517400,Os08g0566600,Os01g0959900,Os04g0668800,Os04g0403500,Os10g0419500,Os04g0269600,Os04g0530600,Os08g0424500,Os05g0150800,Os02g0194700,Os04g0338000,Os04g0578400,Os10g0546600,Os03g0611200,Os02g0815…
GO:0016829	lyase activity	molecular_function	2.2562e-10	1.7966e-08	108	3910	357	23437	65	Os08g0559600,Os01g0118000,Os01g0951400,Os10g0167300,Os12g0491800,Os03g0264400,Os02g0218700,Os08g0140300,Os03g0225900,Os08g0135900,Os03g0305500,Os06g0632200,Os02g0635200,Os11g0474800,Os08g0470200,Novel00988,Os09g0255400,Os03g0720300,Os04g0178300,Os01g0951200,Os06g0258900,Os03g0854000,Os07g0182100,Os07g0529000,Os02g0571100,Os02g0440000,Os01g0300200,Os08g0225000,Os03g0713000,Os11g0474900,Os02g027410…	43	Os08g0167800,Os04g0448600,Os01g0639900,Os02g0680600,Os04g0412500,Os06g0136600,Os02g0465900,Os03g0100200,Os02g0762100,Os10g0100700,Os07g0674100,Os12g0292400,Os03g0347900,Os04g0391900,Os03g0337600,Os08g0139700,Os08g0556200,Os11g0171300,Os03g0186100,Os01g0188400,Os12g0291100,Os02g0125100,Os04g0518400,Os05g0460800,Os01g0662700,Os09g0532700,Os02g0533300,Os10g0545200,Os03g0348200,Os11g0707600,Os01g0208…
GO:0006629	lipid metabolic process	biological_process	3.1065e-10	2.452e-08	219	3910	866	23437	108	Os02g0654100,Os03g0253100,Os08g0104700,Os08g0508800,Os04g0447100,Os07g0661100,Os06g0226950,Os07g0134400,Os01g0789100,Os06g0569500,Os01g0931300,Novel01217,Os05g0287800,Os05g0489000,Os01g0150200,Os01g0253900,Os05g0567100,Os04g0179700,Os02g0806900,Os10g0578900,Os01g0928800,Os05g0540000,Os01g0269000,Os10g0457600,Os02g0767200,Os09g0544900,Os07g0580900,Os02g0570400,Os07g0416900,Os11g0158400,Os02g055430…	111	Os06g0607100,Os09g0444200,Novel00558,Os03g0382100,Os06g0594100,Os01g0703400,Os03g0708400,Os02g0716500,Os06g0729000,Os02g0588500,Os01g0906000,Os07g0546000,Os08g0440900,Os01g0695300,Os02g0651300,Os07g0162100,Os04g0657500,Os06g0143400,Os01g0887100,Os10g0545200,Os07g0474600,Os01g0761300,Os09g0535900,Os01g0142300,Os03g0731900,Os04g0509100,Novel00821,Os04g0691900,Os12g0640600,Os07g0693800,Os07g0558300,…
GO:0009063	cellular amino acid catabolic process	biological_process	5.117e-10	4.0037e-08	35	3910	72	23437	23	Os01g0178000,Os04g0543900,Os03g0713000,Os03g0720300,Os06g0677400,Os05g0125500,Os02g0187100,Os02g0626100,Os01g0269000,Os12g0210200,Os03g0643300,Os12g0605800,Os10g0550900,Os06g0103300,Os08g0424200,Os07g0170100,Os03g0236200,Os02g0168100,Os12g0183100,Os05g0427400,Os07g0188800,Os03g0794500,Os08g0319900	12	Os06g0611900,Os09g0248000,Os01g0874900,Os01g0711400,Os04g0650700,Os10g0516100,Os04g0623800,Os11g0455800,Os08g0465800,Os04g0518100,Os03g0738400,Os04g0518400
GO:0016168	chlorophyll binding	molecular_function	5.2349e-10	4.0606e-08	15	3910	18	23437	0		15	Os07g0577600,Os06g0320500,Os07g0562700,Os09g0439500,Os09g0346500,Os11g0242800,Os01g0720500,Os02g0764500,Os02g0197600,Os03g0592500,Os08g0435900,Os04g0457000,Os01g0600900,Os07g0558400,Os09g0296800
GO:0006364	rRNA processing	biological_process	6.4817e-10	4.9848e-08	74	3910	222	23437	62	Os03g0402400,Os08g0234000,Os04g0685100,Os02g0321900,Os05g0567400,Os07g0224900,Os04g0376000,Os12g0166500,Os11g0105400,Os08g0326400,Os07g0435400,Os09g0507800,Os06g0274200,Os02g0162500,Os07g0475800,Os07g0647900,Os03g0297100,Os03g0151700,Os03g0598200,Os11g0127900,Os05g0519500,Os01g0860300,Os04g0349500,Os09g0551300,Os02g0103900,Os04g0548300,Os04g0592700,Os10g0437200,Os02g0503400,Os04g0620700,Os02g0114…	12	Os01g0973400,Os03g0425000,Os03g0157800,Os08g0557100,Os07g0168000,Os03g0844900,Os05g0388500,Os03g0769100,Os07g0158300,Os09g0279500,Os02g0739000,Os02g0766000
GO:0006778	porphyrin-containing compound metabolic process	biological_process	1.0449e-09	7.9675e-08	31	3910	60	23437	6	Os01g0527700,Os03g0146400,Os10g0389200,Os09g0297000,Os08g0496000,Os06g0354700	25	Os05g0349700,Os04g0379700,Os10g0567400,Os11g0216300,Os01g0631200,Os07g0657900,Os03g0563300,Os04g0678700,Os01g0286600,Os03g0351200,Os07g0168000,Os03g0186100,Os05g0408900,Os02g0705100,Os06g0132400,Os03g0811100,Os03g0337600,Os04g0610800,Os05g0419000,Os04g0320100,Os10g0496900,Os03g0323200,Os01g0279100,Os02g0680600,Os02g0744900
GO:0006096	glycolytic process	biological_process	1.1468e-09	8.5281e-08	36	3910	75	23437	24	Os01g0276700,Os05g0194900,Os03g0672300,Os12g0145700,Os05g0524400,Os03g0266200,Os08g0120600,Os02g0601300,Os05g0522500,Os05g0187100,Os10g0405600,Os05g0402700,Os01g0722700,Os08g0126300,Os04g0119400,Os10g0167300,Os01g0118000,Os03g0248600,Os09g0375000,Os01g0191700,Os09g0509200,Os07g0181000,Os09g0465600,Os08g0345700	12	Os09g0535000,Os10g0571200,Os06g0608700,Os01g0940100,Os11g0171300,Os05g0496200,Os08g0478800,Os12g0169600,Os01g0742500,Os06g0326400,Os02g0714200,Os06g0136600
GO:0006757	ATP generation from ADP	biological_process	1.1468e-09	8.5281e-08	36	3910	75	23437	24	Os08g0126300,Os04g0119400,Os10g0167300,Os01g0118000,Os03g0248600,Os09g0375000,Os01g0191700,Os09g0509200,Os07g0181000,Os09g0465600,Os08g0345700,Os01g0276700,Os03g0672300,Os05g0194900,Os12g0145700,Os05g0524400,Os03g0266200,Os05g0522500,Os08g0120600,Os02g0601300,Os05g0402700,Os10g0405600,Os05g0187100,Os01g0722700	12	Os05g0496200,Os08g0478800,Os12g0169600,Os02g0714200,Os01g0742500,Os06g0326400,Os06g0136600,Os09g0535000,Os10g0571200,Os06g0608700,Os01g0940100,Os11g0171300
GO:0046031	ADP metabolic process	biological_process	1.1468e-09	8.5281e-08	36	3910	75	23437	24	Os09g0375000,Os01g0191700,Os07g0181000,Os09g0509200,Os08g0345700,Os09g0465600,Os01g0118000,Os03g0248600,Os08g0126300,Os10g0167300,Os04g0119400,Os10g0405600,Os05g0187100,Os05g0402700,Os01g0722700,Os03g0266200,Os02g0601300,Os08g0120600,Os05g0522500,Os12g0145700,Os05g0524400,Os01g0276700,Os05g0194900,Os03g0672300	12	Os06g0326400,Os01g0742500,Os02g0714200,Os06g0136600,Os12g0169600,Os08g0478800,Os05g0496200,Os11g0171300,Os06g0608700,Os01g0940100,Os09g0535000,Os10g0571200
GO:0006165	nucleoside diphosphate phosphorylation	biological_process	1.2104e-09	8.9271e-08	38	3910	82	23437	25	Os08g0126300,Os04g0119400,Os10g0167300,Os01g0118000,Os03g0248600,Os09g0375000,Os01g0191700,Os07g0181000,Os09g0509200,Os09g0465600,Os08g0345700,Os01g0276700,Os05g0194900,Os03g0672300,Os12g0145700,Os07g0577700,Os05g0524400,Os03g0266200,Os08g0120600,Os02g0601300,Os05g0522500,Os10g0405600,Os05g0187100,Os05g0402700,Os01g0722700	13	Os05g0496200,Os08g0478800,Os12g0169600,Os01g0742500,Os06g0326400,Os02g0714200,Os06g0136600,Os12g0548300,Os09g0535000,Os10g0571200,Os06g0608700,Os01g0940100,Os11g0171300
GO:0016072	rRNA metabolic process	biological_process	1.5392e-09	1.126e-07	74	3910	226	23437	62	Os03g0241200,Os03g0345200,Os12g0124200,Os07g0658200,Os01g0104800,Os07g0636000,Os03g0699200,Os08g0155000,Os07g0301200,Os02g0728700,Os06g0644600,Os10g0456900,Os10g0411700,Os06g0137500,Os03g0195200,Os11g0266000,Os03g0182600,Os05g0346300,Os12g0279000,Os12g0170700,Os12g0105200,Os03g0802700,Os04g0605900,Os03g0343300,Os04g0683100,Os11g0298400,Os03g0833700,Os01g0924800,Os02g0489400,Os07g0616600,Os10g0437…	12	Os02g0766000,Os02g0739000,Os09g0279500,Os07g0158300,Os03g0769100,Os05g0388500,Os07g0168000,Os03g0844900,Os08g0557100,Os03g0425000,Os01g0973400,Os03g0157800
GO:0032991	protein-containing complex	cellular_component	1.9097e-09	1.3858e-07	555	3910	2752	23437	425	Os01g0281400,Os01g0746200,Os05g0558900,Os02g0690700,Os03g0297100,Os03g0804800,Os07g0613200,Os07g0475800,Os10g0170200,Os12g0150100,Os10g0495500,Os03g0387000,Os03g0796501,Os03g0337900,Novel00930,Os11g0547000,Os07g0178900,Os09g0485900,Os11g0634500,Os06g0486800,Os03g0424500,Os04g0391000,Os07g0173501,Os05g0461000,Os07g0109500,Os12g0621900,Os08g0207000,Os09g0306700,Os03g0172000,Os07g0570500,Os02g081240…	130	Os08g0505200,Os07g0562700,Os03g0121800,Os03g0765900,Os02g0764500,Os03g0279950,Os01g0805000,Os02g0617600,Os08g0200300,Os08g0244100,Os05g0388500,Os10g0509000,Os03g0452300,Os09g0279500,Os06g0611900,Os02g0285800,Os07g0513000,Os03g0773600,Os03g0187300,Os08g0512500,Os12g0631200,Os01g0786800,Os03g0704000,Os02g0608600,Os10g0492300,Os01g0773700,Os01g0720500,Os01g0869800,Os09g0346500,Os03g0696300,Os08g0435…
GO:0033013	tetrapyrrole metabolic process	biological_process	2.6242e-09	1.889e-07	32	3910	65	23437	7	Os03g0146400,Os06g0354700,Os08g0496000,Os10g0389200,Novel01202,Os01g0527700,Os09g0297000	25	Os05g0408900,Os03g0186100,Os04g0678700,Os11g0216300,Os10g0567400,Os04g0379700,Os01g0279100,Os03g0337600,Os03g0811100,Os02g0705100,Os07g0168000,Os03g0351200,Os01g0286600,Os03g0563300,Os07g0657900,Os01g0631200,Os05g0349700,Os02g0744900,Os03g0323200,Os02g0680600,Os10g0496900,Os04g0320100,Os05g0419000,Os04g0610800,Os06g0132400
GO:0034660	ncRNA metabolic process	biological_process	2.6981e-09	1.9268e-07	122	3910	437	23437	96	Os09g0482680,Os06g0274200,Os09g0507800,Os05g0558900,Os07g0647900,Os02g0162500,Os07g0475800,Os11g0127900,Os05g0519500,Os03g0297100,Os03g0151700,Os03g0598200,Os12g0166500,Os11g0105400,Os08g0326400,Os03g0746800,Os07g0435400,Os08g0538000,Os08g0295300,Os07g0224900,Os04g0376000,Os08g0234000,Os03g0402400,Os05g0150900,Os04g0685100,Os02g0321900,Os05g0567400,Os07g0191700,Os04g0683100,Os12g0443700,Os11g0298…	26	Os04g0278900,Os03g0425000,Os01g0973400,Os03g0157800,Os06g0245800,Os09g0556500,Os02g0702000,Os08g0557100,Os12g0485000,Os09g0248000,Os01g0295900,Os11g0544800,Os07g0158300,Os03g0769100,Os05g0388500,Os07g0165000,Os07g0168000,Os01g0743400,Os03g0844900,Os08g0384100,Os02g0766000,Os01g0120300,Os02g0739000,Os11g0592800,Os07g0485400,Os09g0279500
GO:0016853	isomerase activity	molecular_function	2.737e-09	1.9391e-07	80	3910	249	23437	45	Os04g0244400,Os07g0636000,Os02g0571100,Os03g0310400,Os04g0178300,Os09g0255400,Os05g0552500,Os02g0266000,Os03g0192700,Os09g0505700,Os01g0103600,Os02g0274100,Os07g0195400,Os04g0660400,Os06g0708500,Os11g0148300,Os02g0100100,Os12g0210200,Os09g0465600,Os04g0102500,Os04g0432500,Os06g0652400,Os03g0599800,Os08g0559400,Os09g0323000,Os09g0451500,Os08g0320400,Os01g0563000,Os04g0618200,Os11g0199200,Os04g0458…	35	Os08g0374800,Os02g0751600,Os09g0535000,Os10g0189100,Os03g0781400,Os03g0819600,Os09g0361500,Os05g0458100,Os02g0125100,Novel00821,Os03g0786500,Os07g0133700,Os01g0268300,Os11g0572700,Os01g0581300,Os11g0302500,Os09g0327400,Os08g0541400,Os03g0712700,Os05g0103200,Os06g0308000,Os07g0546000,Os04g0629500,Os08g0382400,Os01g0894700,Os12g0420200,Os02g0760300,Os07g0212200,Os08g0478800,Os04g0603000,Os07g017690…
GO:0009135	purine nucleoside diphosphate metabolic process	biological_process	2.8736e-09	2.0044e-07	36	3910	77	23437	24	Os03g0248600,Os01g0118000,Os04g0119400,Os10g0167300,Os08g0126300,Os08g0345700,Os09g0465600,Os07g0181000,Os09g0509200,Os01g0191700,Os09g0375000,Os05g0524400,Os12g0145700,Os03g0672300,Os05g0194900,Os01g0276700,Os01g0722700,Os05g0402700,Os10g0405600,Os05g0187100,Os05g0522500,Os02g0601300,Os08g0120600,Os03g0266200	12	Os08g0478800,Os05g0496200,Os06g0136600,Os02g0714200,Os06g0326400,Os01g0742500,Os12g0169600,Os10g0571200,Os09g0535000,Os11g0171300,Os01g0940100,Os06g0608700
GO:0009179	purine ribonucleoside diphosphate metabolic process	biological_process	2.8736e-09	2.0044e-07	36	3910	77	23437	24	Os03g0266200,Os05g0522500,Os08g0120600,Os02g0601300,Os01g0722700,Os05g0402700,Os10g0405600,Os05g0187100,Os03g0672300,Os05g0194900,Os01g0276700,Os05g0524400,Os12g0145700,Os01g0191700,Os09g0375000,Os09g0465600,Os08g0345700,Os07g0181000,Os09g0509200,Os08g0126300,Os04g0119400,Os10g0167300,Os01g0118000,Os03g0248600	12	Os06g0608700,Os01g0940100,Os11g0171300,Os09g0535000,Os10g0571200,Os12g0169600,Os02g0714200,Os01g0742500,Os06g0326400,Os06g0136600,Os05g0496200,Os08g0478800
GO:0005739	mitochondrion	cellular_component	2.9336e-09	2.0305e-07	237	3910	1018	23437	172	Os01g0191500,Os12g0631800,Os01g0118000,Os10g0545800,Os03g0116000,Os07g0222700,Os07g0188800,Os05g0302700,Os01g0966300,Os12g0183100,Os07g0262200,Os07g0553700,Os10g0550900,Os07g0570500,Os04g0492600,Os02g0100100,Os08g0424200,Os08g0207600,Os07g0597200,Os07g0695800,Os01g0527700,Os01g0821700,Os07g0577700,Os04g0320200,Os01g0174900,Os10g0489200,Os03g0754800,Os02g0274000,Os12g0562300,Os07g0134800,Os02g0196…	65	Os10g0503200,Os02g0822600,Os01g0268300,Os01g0743400,Os02g0167100,Os04g0544400,Os10g0516100,Os01g0120300,Os01g0141600,Os02g0729400,Os03g0452300,Os01g0783100,Os05g0430400,Os06g0611900,Os10g0566700,Os07g0513000,Os03g0196800,Os12g0541500,Os01g0761300,Os02g0564400,Os04g0466100,Os04g0623800,Os06g0646000,Os06g0214900,Os03g0309800,Os06g0192300,Os01g0711400,Os10g0181200,Os01g0805000,Os11g0544800,Os01g0295…
GO:0031090	organelle membrane	cellular_component	2.9893e-09	2.0533e-07	275	3910	1198	23437	189	Os09g0266400,Os01g0173900,Os11g0516000,Os04g0693000,Os05g0297900,Os07g0471000,Os03g0252800,Os07g0209000,Os05g0522500,Os06g0127000,Os07g0570100,Os05g0106100,Os08g0191000,Os05g0230600,Os12g0430000,Os06g0259000,Os11g0473000,Os03g0377300,Os02g0101000,Os08g0450700,Os07g0201100,Os02g0688500,Os03g0810600,Os04g0601700,Os08g0496000,Os05g0400400,Os12g0170600,Os01g0895600,Os04g0397000,Os04g0618200,Os03g0733…	86	Os02g0535000,Os06g0110000,Os01g0221600,Os03g0117100,Os06g0570100,Os03g0283600,Os06g0204400,Os07g0150100,Os10g0100300,Os04g0602400,Os01g0742500,Os07g0558500,Os01g0279700,Os03g0729000,Os03g0835100,Os03g0226400,Os11g0592300,Os09g0563800,Os01g0134500,Os10g0524100,Os09g0570400,Os12g0641400,Os04g0491700,Os05g0196800,Os12g0583400,Os07g0171100,Os01g0279100,Os12g0640600,Os03g0187700,Os09g0558900,Os06g0336…
GO:1901606	alpha-amino acid catabolic process	biological_process	3.0654e-09	2.0896e-07	33	3910	69	23437	21	Os01g0178000,Os04g0543900,Os03g0713000,Os03g0720300,Os06g0677400,Os05g0125500,Os02g0187100,Os02g0626100,Os01g0269000,Os12g0210200,Os03g0643300,Os12g0605800,Os10g0550900,Os08g0424200,Os06g0103300,Os03g0236200,Os02g0168100,Os07g0188800,Os05g0427400,Os08g0319900,Os03g0794500	12	Os06g0611900,Os09g0248000,Os01g0874900,Os01g0711400,Os04g0650700,Os04g0623800,Os10g0516100,Os11g0455800,Os08g0465800,Os03g0738400,Os04g0518100,Os04g0518400
GO:0046939	nucleotide phosphorylation	biological_process	3.4981e-09	2.3666e-07	38	3910	85	23437	25	Os07g0181000,Os09g0509200,Os09g0465600,Os08g0345700,Os09g0375000,Os01g0191700,Os03g0248600,Os01g0118000,Os10g0167300,Os04g0119400,Os08g0126300,Os05g0187100,Os10g0405600,Os05g0402700,Os01g0722700,Os08g0120600,Os02g0601300,Os05g0522500,Os03g0266200,Os12g0145700,Os07g0577700,Os05g0524400,Os01g0276700,Os05g0194900,Os03g0672300	13	Os06g0136600,Os06g0326400,Os01g0742500,Os02g0714200,Os12g0169600,Os08g0478800,Os05g0496200,Os11g0171300,Os01g0940100,Os06g0608700,Os10g0571200,Os09g0535000,Os12g0548300
GO:0008610	lipid biosynthetic process	biological_process	4.2158e-09	2.8309e-07	132	3910	479	23437	58	Os03g0738600,Os07g0518100,Os06g0598800,Os06g0678200,Os01g0300200,Os06g0568600,Os11g0474900,Os03g0790700,Os03g0192700,Os02g0701900,Os10g0363300,Os08g0459600,Os12g0405200,Os01g0850100,Os04g0668900,Os12g0566300,Os03g0405000,Os03g0700400,Os02g0673600,Os04g0643300,Os08g0508000,Os05g0474900,Os04g0379900,Os06g0596300,Os09g0539800,Os08g0509100,Os08g0507100,Os12g0491800,Os02g0123600,Os02g0218700,Os03g0225…	74	Os10g0577900,Os02g0194700,Os06g0204400,Os11g0572700,Os10g0330000,Os04g0578400,Os10g0546600,Os05g0582300,Os12g0559200,Os07g0168000,Os12g0626400,Novel01330,Novel01651,Os01g0101700,Os06g0110000,Os12g0271700,Os02g0535000,Os03g0805100,Os09g0555500,Os03g0283600,Os05g0408900,Os06g0570100,Os04g0445700,Os03g0780800,Os01g0678500,Os03g0187300,Os05g0460800,Os05g0304600,Os11g0707600,Os05g0196800,Os10g0378100,…
GO:0015995	chlorophyll biosynthetic process	biological_process	4.8028e-09	3.2011e-07	19	3910	28	23437	0		19	Os10g0496900,Os02g0744900,Os02g0680600,Os01g0279100,Os03g0323200,Os03g0811100,Os06g0132400,Os03g0337600,Os05g0408900,Os03g0186100,Os04g0678700,Os01g0286600,Os03g0351200,Os07g0168000,Os11g0216300,Os07g0657900,Os03g0563300,Os10g0567400,Os05g0349700
GO:0010109	regulation of photosynthesis	biological_process	6.4698e-09	4.2362e-07	18	3910	27	23437	1	Os04g0623500	17	Os05g0481000,Os06g0669400,Os01g0773700,Os01g0501800,Os03g0786100,Os03g0306800,Os11g0216300,Os05g0508900,Os07g0165000,Os01g0552300,Os12g0292900,Os08g0440900,Os01g0321300,Os05g0480000,Os08g0163400,Os06g0725900,Os07g0152900
GO:0018298	protein-chromophore linkage	biological_process	6.4789e-09	4.2362e-07	16	3910	22	23437	1	Os11g0547000	15	Os02g0764500,Os01g0600900,Os02g0197600,Os08g0435900,Os06g0320500,Os07g0577600,Os09g0346500,Os07g0562700,Os04g0457000,Os09g0296800,Os07g0558400,Os03g0592500,Os01g0720500,Os11g0242800,Os09g0439500
GO:0009132	nucleoside diphosphate metabolic process	biological_process	6.497e-09	4.2362e-07	38	3910	86	23437	25	Os01g0276700,Os03g0672300,Os05g0194900,Os07g0577700,Os12g0145700,Os05g0524400,Os03g0266200,Os05g0522500,Os08g0120600,Os02g0601300,Os05g0402700,Os05g0187100,Os10g0405600,Os01g0722700,Os08g0126300,Os04g0119400,Os10g0167300,Os01g0118000,Os03g0248600,Os09g0375000,Os01g0191700,Os07g0181000,Os09g0509200,Os09g0465600,Os08g0345700	13	Os12g0548300,Os09g0535000,Os10g0571200,Os06g0608700,Os01g0940100,Os11g0171300,Os05g0496200,Os08g0478800,Os12g0169600,Os02g0714200,Os01g0742500,Os06g0326400,Os06g0136600
GO:0009185	ribonucleoside diphosphate metabolic process	biological_process	6.7863e-09	4.393e-07	36	3910	79	23437	24	Os01g0118000,Os03g0248600,Os08g0126300,Os04g0119400,Os10g0167300,Os09g0375000,Os01g0191700,Os07g0181000,Os09g0509200,Os09g0465600,Os08g0345700,Os12g0145700,Os05g0524400,Os01g0276700,Os03g0672300,Os05g0194900,Os05g0402700,Os10g0405600,Os05g0187100,Os01g0722700,Os03g0266200,Os05g0522500,Os02g0601300,Os08g0120600	12	Os08g0478800,Os05g0496200,Os02g0714200,Os06g0326400,Os01g0742500,Os06g0136600,Os12g0169600,Os09g0535000,Os10g0571200,Os11g0171300,Os06g0608700,Os01g0940100
GO:0030490	maturation of SSU-rRNA	biological_process	8.0761e-09	5.1906e-07	26	3910	51	23437	25	Os03g0182600,Os04g0592700,Os04g0548300,Os04g0685100,Os12g0170700,Os02g0103900,Os03g0402400,Os04g0349500,Os03g0598200,Os03g0151700,Os05g0519500,Os11g0127900,Os07g0616600,Os03g0195200,Os02g0162500,Os07g0647900,Os02g0489400,Os11g0298400,Os10g0411700,Os03g0345200,Os03g0241200,Os02g0114700,Os01g0104800,Os07g0658200,Os12g0124200	1	Os03g0769100
GO:0006779	porphyrin-containing compound biosynthetic process	biological_process	1.0526e-08	6.7173e-07	24	3910	43	23437	3	Os01g0527700,Os09g0297000,Os08g0496000	21	Os05g0349700,Os10g0567400,Os11g0216300,Os07g0657900,Os03g0563300,Os01g0631200,Os04g0678700,Os01g0286600,Os07g0168000,Os03g0351200,Os03g0186100,Os05g0408900,Os06g0132400,Os03g0811100,Os03g0337600,Os04g0610800,Os10g0496900,Os02g0680600,Os03g0323200,Os01g0279100,Os02g0744900
GO:0016108	tetraterpenoid metabolic process	biological_process	1.192e-08	7.5004e-07	17	3910	24	23437	1	Os04g0668900	16	Os11g0572700,Os01g0581300,Os02g0535000,Os06g0729000,Os10g0546600,Os04g0448900,Os12g0640600,Os07g0204900,Os02g0680600,Os12g0626400,Os04g0379700,Os02g0190600,Os11g0216300,Os09g0570400,Os02g0651300,Os07g0168000
GO:0016116	carotenoid metabolic process	biological_process	1.192e-08	7.5004e-07	17	3910	24	23437	1	Os04g0668900	16	Os04g0448900,Os12g0640600,Os07g0204900,Os02g0680600,Os11g0572700,Os01g0581300,Os02g0535000,Os06g0729000,Os10g0546600,Os02g0651300,Os07g0168000,Os12g0626400,Os04g0379700,Os02g0190600,Os11g0216300,Os09g0570400
GO:0005759	mitochondrial matrix	cellular_component	1.4324e-08	8.9508e-07	46	3910	124	23437	36	Os06g0128500,Os12g0605800,Os07g0570500,Os01g0143800,Os09g0509200,Os03g0643300,Os02g0102400,Os01g0966300,Os05g0243300,Os12g0183100,Os08g0338700,Os03g0111100,Os07g0170100,Os03g0835400,Os01g0191500,Os07g0637300,Os06g0105400,Os06g0326500,Os03g0370000,Os12g0616200,Os07g0689300,Os01g0511200,Os01g0616500,Os02g0293500,Os03g0212700,Os10g0500500,Os07g0570100,Os02g0194100,Os02g0232400,Os05g0125500,Os04g0182…	10	Os05g0568100,Os02g0564400,Os02g0781400,Os01g0266600,Os03g0851200,Os10g0503200,Os12g0541500,Os10g0566700,Os01g0805000,Os03g0452300
GO:0009668	plastid membrane organization	biological_process	1.6925e-08	1.0431e-06	19	3910	30	23437	2	Os09g0453400,Os03g0844700	17	Os11g0657100,Os05g0587200,Os05g0390100,Os02g0152900,Os01g0151200,Os06g0669400,Os11g0216300,Os01g0501700,Os02g0259600,Os03g0684400,Os06g0725900,Os01g0895100,Os01g0102600,Os08g0463900,Os05g0121200,Os01g0585300,Os07g0558500
GO:0010027	thylakoid membrane organization	biological_process	1.6925e-08	1.0431e-06	19	3910	30	23437	2	Os09g0453400,Os03g0844700	17	Os02g0259600,Os01g0501700,Os11g0216300,Os06g0669400,Os01g0151200,Os02g0152900,Os05g0587200,Os05g0390100,Os11g0657100,Os07g0558500,Os01g0585300,Os08g0463900,Os05g0121200,Os01g0102600,Os01g0895100,Os06g0725900,Os03g0684400
GO:0009657	plastid organization	biological_process	1.7175e-08	1.0513e-06	60	3910	174	23437	9	Os03g0271200,Os09g0453400,Os07g0187400,Os03g0758900,Os03g0602600,Os03g0395300,Os01g0179400,Os02g0196300,Os03g0844700	51	Os07g0520800,Os01g0278900,Os03g0684400,Os06g0217600,Os09g0553900,Os05g0506000,Os01g0585300,Os03g0426900,Os11g0572700,Os01g0895100,Os01g0798500,Os06g0683200,Os05g0587200,Os05g0390100,Os03g0178200,Os11g0657100,Os07g0548300,Os05g0186000,Os01g0151200,Os05g0519600,Os06g0669400,Os03g0785200,Os06g0725900,Os11g0595200,Os01g0279100,Os09g0535000,Os11g0105750,Os07g0570700,Os07g0619100,Os12g0105300,Os01g0321…
GO:0034440	lipid oxidation	biological_process	1.7334e-08	1.0539e-06	24	3910	44	23437	19	Os03g0835400,Os06g0354500,Os05g0392700,Os09g0252100,Os03g0738600,Os03g0700700,Os01g0110400,Os09g0544900,Os01g0752200,Os05g0529200,Os12g0448900,Os02g0274100,Os10g0457600,Os11g0605500,Os03g0700400,Os08g0509100,Os06g0103500,Os08g0508800,Os02g0654100	5	Os11g0707600,Os06g0594100,Os02g0194700,Os05g0304600,Os12g0559200
GO:0034641	cellular nitrogen compound metabolic process	biological_process	2.0143e-08	1.2164e-06	931	3910	4848	23437	605	Os03g0248600,Os05g0494100,Os04g0504000,Os03g0796900,Os01g0834500,Os06g0334400,Os06g0622700,Os07g0647900,Os12g0131100,Os03g0151700,Os07g0684800,Os01g0159800,Os04g0610400,Os08g0538000,Os09g0493700,Os11g0168200,Os07g0570300,Os06g0128500,Os07g0224900,Os03g0602600,Os03g0655600,Os12g0145700,Os02g0114700,Os03g0833700,Os02g0489400,Os03g0200500,Os03g0598800,Os03g0818400,Os02g0198900,Os08g0169700,Os03g0327…	326	Os12g0541500,Os05g0105900,Os01g0205300,Os01g0495900,Os03g0122200,Os05g0186000,Os03g0249200,Os04g0442000,Os02g0462300,Os10g0525400,Os03g0265600,Os05g0481000,Os04g0461100,Os04g0691600,Os02g0822600,Os01g0639900,Os10g0503200,Os04g0613700,Os03g0413000,Os03g0838900,Os10g0470900,Os10g0556200,Os07g0685000,Os05g0121600,Os08g0384100,Os01g0874900,Os08g0360100,Os09g0522200,Os07g0485400,Os09g0527900,Os01g0551…
GO:1901607	alpha-amino acid biosynthetic process	biological_process	2.2943e-08	1.3763e-06	56	3910	157	23437	33	Os12g0138900,Os03g0760700,Os11g0142500,Os03g0279400,Os03g0815200,Os11g0256050,Os04g0650800,Os08g0342400,Os03g0617900,Os04g0406600,Os03g0126000,Os03g0643300,Os03g0264400,Os03g0291500,Os10g0419400,Os08g0135900,Os03g0305500,Os03g0157900,Os06g0632200,Os10g0517500,Os04g0463500,Os01g0682001,Os02g0783625,Os06g0564700,Os09g0255400,Os07g0182100,Os02g0440000,Os08g0320400,Os03g0713000,Os08g0447000,Os12g0235…	23	Os04g0669900,Os01g0101200,Os03g0223400,Os01g0151400,Os06g0655100,Os03g0738400,Os12g0625000,Os03g0134300,Os03g0118600,Os11g0455800,Os02g0608600,Os01g0978100,Os04g0659100,Os09g0294000,Os05g0555600,Os01g0874900,Os08g0502700,Os03g0133900,Os10g0419500,Os07g0658400,Os06g0564500,Os05g0533500,Os03g0850400
GO:0044085	cellular component biogenesis	biological_process	2.6353e-08	1.5704e-06	254	3910	1130	23437	183	Os01g0896800,Os08g0156800,Os07g0224900,Os12g0150100,Os06g0731800,Os12g0607100,Os08g0359500,Os11g0168200,Os09g0407950,Os10g0495500,Os05g0567400,Os02g0321900,Os04g0502200,Os03g0402400,Os03g0151700,Os03g0297100,Os07g0647900,Os07g0475800,Os07g0167000,Os06g0274200,Os09g0507800,Os03g0187000,Os08g0326400,Os11g0105400,Os12g0166500,Os07g0608700,Os11g0594200,Os07g0689300,Os11g0482000,Os01g0616500,Os12g0105…	71	Os01g0363300,Os03g0747700,Os03g0122200,Os03g0157800,Os06g0687600,Os01g0926600,Os08g0237000,Os03g0125000,Os04g0429600,Os07g0252400,Os07g0208500,Os06g0253100,Os02g0702000,Os02g0234500,Os08g0557100,Os09g0114500,Os07g0691200,Os03g0769100,Os05g0388500,Os07g0424400,Os01g0501800,Os09g0481800,Os01g0750300,Os01g0150000,Os07g0517100,Os01g0135900,Os05g0563600,Os04g0650500,Os04g0635700,Os01g0358300,Os09g0279…
GO:0006807	nitrogen compound metabolic process	biological_process	2.8729e-08	1.7007e-06	1600	3910	8656	23437	1024	Os02g0709400,Os11g0266000,Os05g0115800,Os06g0326500,Os07g0150200,Os05g0490800,Os02g0798100,Os07g0584100,Os06g0726200,Os05g0360400,Os10g0411700,Os02g0103700,Os03g0177900,Os12g0632800,Os06g0708500,Os10g0498700,Os02g0115900,Os08g0538300,Os03g0836200,Os08g0128500,Os05g0556900,Os01g0106700,Os11g0171500,Os05g0566500,Os08g0241400,Os11g0568600,Os05g0349200,Os01g0300200,Os01g0209000,Os01g0925700,Os02g0814…	576	Novel00607,Os04g0669900,Os01g0271400,Os02g0137200,Os11g0219000,Os02g0798200,Os02g0465900,Os06g0655100,Os12g0263000,Os06g0193400,Os04g0671900,Os03g0843400,Os04g0459900,Os02g0212900,Os05g0449500,Os08g0556200,Os09g0423300,Os06g0702600,Os01g0166800,Os01g0281100,Os03g0271100,Os01g0973400,Os02g0761700,Os08g0478800,Os05g0116100,Os04g0321800,Os04g0278900,Os03g0426900,Os03g0284400,Os03g0738400,Os01g019030…
GO:0005777	peroxisome	cellular_component	3.0609e-08	1.7885e-06	44	3910	113	23437	28	Os03g0265300,Os04g0671200,Os01g0159400,Os09g0544900,Os04g0527700,Os06g0354500,Os04g0486950,Os08g0459600,Os07g0637200,Os08g0556550,Os10g0457600,Os11g0605500,Os04g0623500,Os06g0727200,Os01g0796400,Os03g0310400,Os03g0152400,Os07g0529000,Os05g0107600,Os05g0392700,Os05g0163700,Os12g0632700,Os11g0209700,Os03g0253100,Os06g0127000,Os02g0274100,Os05g0529200,Os06g0103500	16	Os01g0662700,Os11g0219000,Os12g0233300,Os02g0815500,Os08g0549100,Os03g0786100,Os12g0257000,Os09g0563800,Os03g0131200,Os07g0152900,Os06g0253100,Os08g0502700,Os03g0117100,Os04g0534600,Os02g0707100,Os08g0424500
GO:0042579	microbody	cellular_component	3.0609e-08	1.7885e-06	44	3910	113	23437	28	Os04g0486950,Os08g0459600,Os06g0354500,Os08g0556550,Os07g0637200,Os03g0265300,Os01g0159400,Os04g0671200,Os04g0527700,Os09g0544900,Os10g0457600,Os11g0605500,Os06g0727200,Os03g0310400,Os01g0796400,Os03g0152400,Os07g0529000,Os05g0163700,Os05g0392700,Os05g0107600,Os04g0623500,Os05g0529200,Os02g0274100,Os06g0127000,Os06g0103500,Os12g0632700,Os11g0209700,Os03g0253100	16	Os02g0815500,Os01g0662700,Os11g0219000,Os12g0233300,Os03g0786100,Os09g0563800,Os12g0257000,Os08g0549100,Os06g0253100,Os07g0152900,Os03g0131200,Os02g0707100,Os08g0424500,Os03g0117100,Os08g0502700,Os04g0534600
GO:0010035	response to inorganic substance	biological_process	4.5438e-08	2.6377e-06	84	3910	284	23437	36	Os12g0236500,Os08g0459600,Os06g0701200,Os03g0171900,Os02g0115700,Os03g0437200,Os01g0187900,Os02g0621700,Os03g0843300,Os08g0485400,Os02g0198600,Os10g0517500,Os03g0356414,Os06g0111500,Os03g0285800,Os06g0716700,Os07g0673200,Os02g0521300,Os03g0815100,Os03g0218400,Os08g0129200,Os01g0118000,Os10g0565000,Os03g0266300,Os02g0738400,Os02g0181300,Os07g0150700,Os03g0643300,Os08g0519700,Os06g0727200,Os01g0884…	48	Os04g0605500,Os03g0129300,Os03g0758100,Os06g0601000,Os07g0657900,Os01g0536000,Os02g0781400,Os12g0438600,Os06g0253100,Os12g0548300,Os04g0559700,Os03g0157400,Os02g0669100,Os07g0448800,Os11g0595200,Os03g0131200,Os01g0897600,Os02g0766700,Os10g0561400,Os06g0115400,Os01g0893400,Os11g0216300,Os11g0167800,Os09g0541000,Os09g0394900,Os03g0218500,Os02g0255500,Os05g0496200,Os01g0266600,Os01g0798500,Os04g0448…
GO:0043094	cellular metabolic compound salvage	biological_process	4.5981e-08	2.6521e-06	25	3910	49	23437	12	Os08g0530000,Os07g0693500,Os02g0273000,Os04g0504000,Os04g0623500,Os02g0606800,Os10g0419400,Os12g0600400,Os12g0589100,Os05g0349200,Os02g0625500,Os03g0115100	13	Os02g0179100,Os01g0101200,Os12g0292400,Os07g0108300,Os07g0152900,Os12g0291100,Os10g0517400,Os03g0786100,Os05g0455700,Os12g0274700,Os12g0291400,Os10g0419500,Os01g0682500
GO:0033014	tetrapyrrole biosynthetic process	biological_process	5.6063e-08	3.2131e-06	25	3910	49	23437	4	Os01g0527700,Novel01202,Os08g0496000,Os09g0297000	21	Os01g0286600,Os04g0678700,Os03g0351200,Os07g0168000,Os03g0186100,Os05g0408900,Os05g0349700,Os10g0567400,Os11g0216300,Os07g0657900,Os01g0631200,Os03g0563300,Os04g0610800,Os10g0496900,Os03g0323200,Os01g0279100,Os02g0680600,Os02g0744900,Os06g0132400,Os03g0811100,Os03g0337600
GO:0006979	response to oxidative stress	biological_process	5.8761e-08	3.3464e-06	82	3910	284	23437	38	Os03g0358100,Os03g0266300,Os07g0677200,Os06g0172800,Os06g0659500,Os01g0326300,Os03g0643300,Os04g0688600,Os02g0100100,Os07g0677500,Os07g0188800,Os01g0963000,Os01g0118000,Os04g0434800,Os12g0448900,Os10g0109300,Os06g0625500,Os04g0688100,Os06g0727200,Os02g0713400,Os01g0962700,Os02g0115700,Os03g0437200,Os12g0111800,Os03g0235000,Os07g0677600,Os10g0109600,Os08g0459600,Os09g0297000,Os04g0651000,Os09g0538…	44	Os02g0575500,Os01g0675100,Os01g0798500,Os01g0266600,Os04g0602100,Os03g0219200,Os10g0485300,Os06g0185900,Os07g0517100,Os06g0196300,Os01g0135900,Os02g0562700,Os06g0694800,Os06g0597900,Os01g0294700,Os08g0561700,Os07g0694700,Os05g0135500,Os07g0657900,Os01g0929100,Os08g0549100,Os05g0148700,Os02g0781400,Os07g0677400,Os10g0563600,Os02g0192700,Os07g0677100,Os08g0440100,Os02g0276500,Os06g0115400,Os01g0893…
GO:0042180	cellular ketone metabolic process	biological_process	7.1588e-08	4.0513e-06	36	3910	86	23437	20	Os04g0224900,Os01g0178000,Os01g0976600,Os02g0187100,Os04g0674200,Os12g0556200,Os05g0107600,Os06g0678200,Os11g0668650,Os11g0669100,Os11g0664800,Os12g0556500,Os12g0556300,Os06g0152400,Os01g0134700,Os02g0701900,Os08g0360300,Os08g0319900,Os07g0673200,Os06g0505302	16	Os09g0516600,Os02g0499000,Os01g0101700,Os06g0214900,Os04g0403500,Os09g0361500,Os02g0581500,Os07g0168000,Os04g0422000,Os03g0190100,Os02g0190600,Os01g0678500,Os03g0187300,Os01g0662700,Os01g0581300,Os10g0330000
GO:0009060	aerobic respiration	biological_process	8.189e-08	4.6053e-06	34	3910	84	23437	29	Os07g0695800,Os03g0337900,Os01g0935900,Os05g0420600,Os04g0479200,Os02g0621700,Os07g0570500,Os04g0486950,Os08g0434300,Os03g0212700,Os11g0538900,Os01g0276100,Os06g0142700,Os03g0806900,Os07g0570100,Os12g0632700,Os01g0654500,Os04g0600200,Os07g0529000,Os02g0232400,Os02g0194100,Os12g0290150,Os07g0134800,Os11g0162200,Os05g0400400,Os07g0577700,Os03g0136900,Os01g0649100,Os01g0760600	5	Os08g0562100,Os03g0773800,Os01g0208700,Os07g0630800,Os06g0214900
GO:0090407	organophosphate biosynthetic process	biological_process	8.2947e-08	4.6134e-06	89	3910	313	23437	58	Os06g0142700,Os06g0207000,Os07g0661100,Os12g0600400,Os02g0131200,Os01g0654100,Os06g0617800,Os07g0134400,Os03g0780500,Os03g0253100,Os02g0625500,Os02g0525900,Os02g0258900,Os12g0290150,Os08g0326600,Os05g0367400,Os01g0931400,Os01g0789100,Os02g0606800,Os10g0578900,Os02g0134400,Os07g0624700,Os12g0566300,Os03g0645100,Os09g0509200,Os08g0530000,Os04g0119400,Os10g0363300,Os02g0273000,Os03g0313600,Os01g0959…	31	Os04g0499200,Os01g0691500,Os02g0750100,Os06g0607100,Os12g0548300,Os07g0546000,Os03g0278900,Os03g0284500,Os01g0703400,Os10g0524100,Os10g0517400,Os01g0695300,Os03g0736600,Os03g0102100,Os02g0179100,Novel00821,Os07g0513000,Os03g0283600,Os05g0408900,Os03g0731900,Os08g0288200,Os06g0109600,Os09g0535000,Os01g0101700,Os07g0167100,Os10g0100700,Os05g0548900,Os07g0168000,Os06g0204400,Os01g0106900,Os10g0577900
GO:0062197	cellular response to chemical stress	biological_process	8.3125e-08	4.6134e-06	26	3910	55	23437	7	Os04g0434800,Os12g0448900,Os02g0738400,Os06g0659500,Os06g0625500,Os02g0713400,Os09g0538600	19	Os07g0694700,Os06g0196300,Os06g0115400,Os07g0657900,Os02g0553200,Os08g0549100,Os05g0148700,Os01g0675100,Os02g0781400,Os01g0266600,Os10g0563600,Os06g0694800,Os02g0192700,Os04g0602100,Os03g0219200,Os01g0897600,Os03g0785200,Os09g0250700,Os08g0561700
GO:0000287	magnesium ion binding	molecular_function	8.4053e-08	4.6134e-06	54	3910	155	23437	36	Os10g0167300,Os11g0446500,Os10g0412050,Os05g0558900,Os06g0225800,Os12g0491800,Os03g0248600,Os02g0570400,Os03g0326000,Os02g0714600,Os07g0181000,Os01g0723600,Os02g0749300,Os02g0621700,Os09g0375000,Os05g0100600,Os04g0178300,Os04g0179700,Novel00988,Os01g0276700,Os02g0571100,Os03g0672300,Os11g0642800,Os03g0174500,Os02g0127700,Os12g0145700,Os04g0515400,Os11g0474800,Os06g0617800,Os01g0974800,Os07g019540…	18	Os03g0348200,Os01g0101200,Os08g0167800,Os03g0230500,Os03g0134300,Os06g0136600,Os12g0191150,Os01g0376700,Os08g0139700,Os03g0347900,Os10g0189100,Os10g0571200,Os03g0712700,Os01g0757900,Os02g0704900,Os02g0768600,Os02g0143100,Os06g0488600
GO:0044262	cellular carbohydrate metabolic process	biological_process	8.4085e-08	4.6134e-06	113	3910	411	23437	46	Os01g0754200,Os11g0701500,Os08g0379300,Os03g0133300,Os04g0674800,Os06g0505302,Os11g0175400,Os11g0700900,Os04g0486950,Os06g0111500,Os02g0661100,Os04g0618200,Os01g0722700,Os06g0702500,Os09g0376800,Os01g0817700,Os11g0547000,Os05g0580000,Os10g0553300,Os03g0602600,Os11g0702100,Os01g0952600,Os04g0647800,Os03g0828300,Os02g0763200,Os08g0345700,Os05g0582100,Os10g0498700,Os05g0438600,Os03g0586300,Os02g0550…	67	Os07g0412100,Os02g0714200,Os10g0437600,Os01g0376700,Os06g0326400,Os12g0641400,Os05g0176100,Os05g0196800,Os04g0234600,Os07g0657900,Os09g0533900,Os03g0169100,Os09g0553200,Os06g0696600,Os06g0687600,Os03g0758100,Os01g0633100,Os03g0170900,Os03g0329500,Os09g0397300,Os05g0506000,Os04g0429600,Os03g0837100,Os08g0345800,Os07g0208500,Os06g0160700,Os07g0252400,Os12g0297500,Os04g0409200,Os08g0237000,Os01g0926…
GO:0010207	photosystem II assembly	biological_process	9.9285e-08	5.4144e-06	9	3910	9	23437	0		9	Os01g0358300,Os03g0747700,Os01g0221700,Os02g0117100,Os08g0553800,Os03g0333400,Os07g0558500,Os01g0501800,Os07g0171100
GO:0009081	branched-chain amino acid metabolic process	biological_process	1.0089e-07	5.4685e-06	21	3910	38	23437	19	Os11g0256000,Os10g0549500,Os04g0559400,Os01g0269000,Os08g0424200,Os03g0713000,Os12g0605800,Os05g0125500,Os12g0183100,Os06g0677400,Os07g0170100,Os11g0256050,Os11g0142500,Os05g0244700,Os03g0760700,Os03g0231600,Os12g0138900,Os07g0188800,Os08g0559600	2	Os02g0608600,Os01g0238500
GO:1901293	nucleoside phosphate biosynthetic process	biological_process	1.0627e-07	5.7261e-06	55	3910	165	23437	42	Os06g0325500,Os12g0290150,Os08g0326600,Novel01479,Os01g0951200,Os07g0577700,Os02g0127700,Os03g0174500,Os06g0142700,Os03g0313600,Os06g0207000,Os02g0131200,Os01g0654100,Os06g0617800,Os03g0780500,Os02g0625500,Os02g0525900,Os05g0349200,Os05g0430200,Os01g0300200,Os02g0778400,Os09g0467100,Os08g0530000,Os07g0693500,Os01g0951400,Os04g0119400,Os10g0363300,Os03g0130400,Os02g0273000,Os03g0831500,Os02g071460…	13	Os12g0548300,Os08g0288200,Os06g0109600,Os03g0278900,Os07g0167100,Os04g0499200,Os07g0513000,Os01g0691500,Os02g0750100,Os02g0179100,Os10g0577900,Os03g0736600,Os03g0102100
GO:0009654	photosystem II oxygen evolving complex	cellular_component	1.0793e-07	5.7806e-06	17	3910	30	23437	1	Os07g0147550	16	Os12g0564400,Os07g0544800,Os01g0934400,Os08g0504500,Os08g0512500,Os07g0105600,Os01g0805300,Os08g0347500,Os01g0938100,Novel01048,Os01g0501800,Os07g0141400,Os05g0401300,Os08g0200300,Os12g0190200,Os03g0279950
GO:0000302	response to reactive oxygen species	biological_process	1.3204e-07	7.0301e-06	31	3910	73	23437	9	Os08g0459600,Os06g0727200,Os02g0713400,Os09g0538600,Os02g0612900,Os04g0434800,Os02g0115700,Os12g0448900,Os03g0266300	22	Os06g0253100,Os12g0548300,Os04g0602100,Os08g0440100,Os03g0219200,Os11g0595200,Os09g0250700,Os08g0561700,Os03g0131200,Os01g0897600,Os10g0485300,Os07g0694700,Os01g0893400,Os01g0135900,Os06g0115400,Os07g0517100,Os07g0657900,Os03g0218500,Os02g0575500,Os08g0549100,Os02g0553200,Os02g0781400
GO:0034599	cellular response to oxidative stress	biological_process	1.5405e-07	8.1536e-06	24	3910	50	23437	6	Os09g0538600,Os02g0713400,Os06g0625500,Os06g0659500,Os04g0434800,Os12g0448900	18	Os03g0219200,Os09g0250700,Os08g0561700,Os01g0897600,Os04g0602100,Os02g0192700,Os10g0563600,Os01g0266600,Os06g0694800,Os08g0549100,Os02g0553200,Os02g0781400,Os01g0675100,Os05g0148700,Os06g0115400,Os06g0196300,Os07g0657900,Os07g0694700
GO:0006487	protein N-linked glycosylation	biological_process	1.7005e-07	8.948e-06	20	3910	37	23437	18	Os06g0245700,Os04g0397000,Os07g0661100,Os05g0301500,Os05g0486200,Os06g0567000,Os07g0209000,Os12g0131150,Os11g0133700,Os01g0921200,Os03g0821800,Os02g0664200,Os04g0693000,Os12g0131100,Os02g0688500,Os02g0798100,Os02g0664100,Os01g0911200	2	Novel00558,Os04g0477500
GO:0046034	ATP metabolic process	biological_process	1.9687e-07	1.0299e-05	51	3910	155	23437	35	Os01g0118000,Os03g0248600,Os08g0126300,Os10g0167300,Os04g0119400,Os07g0570500,Os09g0375000,Os01g0191700,Os05g0420600,Os07g0181000,Os09g0509200,Os08g0345700,Os09g0465600,Novel00601,Os12g0145700,Os05g0524400,Os05g0400400,Os01g0276700,Os11g0162200,Os03g0672300,Os07g0134800,Os05g0194900,Novel01479,Os05g0402700,Os10g0405600,Os05g0187100,Os01g0722700,Os03g0806900,Os07g0570100,Os06g0142700,Os03g0266200,…	16	Os08g0478800,Os05g0496200,Os03g0736600,Os02g0714200,Os01g0742500,Os06g0326400,Os06g0136600,Os12g0169600,Os09g0535000,Os10g0571200,Os03g0278900,Os02g0750100,Os11g0171300,Os06g0608700,Os07g0513000,Os01g0940100
GO:0016616	oxidoreductase activity, acting on the CH-OH group of donors, NAD or NADP as acceptor	molecular_function	2.0518e-07	1.0672e-05	65	3910	207	23437	41	Os03g0184550,Os02g0701900,Os10g0113100,Os09g0400400,Os01g0375200,Os04g0650800,Os10g0113900,Os04g0479200,Os03g0405000,Os12g0443600,Os06g0652400,Os04g0623500,Os01g0649100,Os06g0651100,Os04g0630800,Os06g0486800,Os09g0399800,Os12g0534000,Os03g0780500,Os02g0637700,Os06g0111500,Os04g0179200,Os08g0447000,Os01g0276100,Os06g0486900,Os09g0127300,Os11g0210300,Os08g0434300,Os08g0342400,Os01g0723400,Os03g0189…	24	Os10g0430200,Os07g0601000,Os08g0183900,Os10g0159800,Os10g0517400,Os09g0419200,Os07g0152900,Os09g0294000,Os09g0491820,Os01g0106900,Os02g0815500,Os03g0773800,Os06g0655100,Os03g0786100,Novel01330,Os08g0562100,Novel01651,Os07g0630800,Os02g0562700,Os03g0228200,Os01g0574600,Os04g0630400,Os01g0188400,Os02g0101500
GO:0006793	phosphorus metabolic process	biological_process	2.1791e-07	1.1268e-05	534	3910	2589	23437	335	Os02g0126400,Os05g0420600,Os03g0115100,Os01g0674800,Os03g0831500,Os01g0822200,Os02g0241600,Os01g0355600,Os07g0537600,Os03g0130400,Os10g0167300,Os02g0778400,Os07g0542400,Os01g0742400,Os07g0538400,Os02g0523800,Os02g0822900,Os06g0690200,Os03g0174500,Os02g0127700,Os04g0103700,Os01g0951200,Os11g0162200,Os02g0621700,Os07g0181000,Os01g0137500,Os02g0273000,Os04g0634700,Os02g0639100,Os03g0568900,Os06g0698…	199	Os01g0552300,Os10g0362300,Os11g0151700,Os07g0628900,Os10g0577900,Os03g0230500,Os04g0304200,Os02g0608500,Os05g0186100,Os06g0498400,Os01g0631700,Os05g0519600,Os01g0513100,Os03g0130900,Os12g0632900,Os10g0370000,Os11g0150100,Os12g0297500,Os01g0691500,Os06g0531200,Os11g0216300,Os06g0608700,Os05g0398000,Os09g0307300,Os05g0518600,Os08g0566400,Os02g0169900,Os02g0617600,Os03g0731900,Os05g0213500,Os04g0490…
GO:1901137	carbohydrate derivative biosynthetic process	biological_process	2.1934e-07	1.1278e-05	99	3910	366	23437	68	Os10g0363300,Os08g0438600,Os02g0273000,Os12g0131100,Os02g0664200,Novel00395,Os11g0158400,Os08g0530000,Os04g0119400,Os06g0701200,Os01g0921200,Os12g0566300,Os05g0540000,Os03g0645100,Os09g0509200,Os03g0821800,Os04g0675500,Os12g0443600,Os07g0194800,Os01g0911200,Os05g0519900,Os06g0652400,Os12g0170600,Os04g0506800,Os08g0326600,Os01g0858900,Os02g0688500,Os02g0625500,Os03g0780500,Os04g0618200,Os02g052590…	31	Os04g0477500,Os05g0506000,Os02g0179100,Os03g0736600,Os10g0437600,Os03g0102100,Os10g0524100,Os02g0802700,Novel00558,Os07g0691200,Os01g0906000,Os12g0548300,Os03g0278900,Os02g0750100,Os08g0116900,Os06g0160700,Os01g0926600,Os07g0100300,Os02g0539100,Os05g0387200,Os04g0613700,Os07g0195200,Os05g0427200,Os09g0535000,Os03g0803900,Os05g0408900,Os01g0142300,Os02g0125100,Novel00821,Os07g0513000,Os05g0516300
GO:0015980	energy derivation by oxidation of organic compounds	biological_process	2.3281e-07	1.1903e-05	46	3910	134	23437	33	Os03g0586500,Os08g0434300,Os04g0486950,Os07g0570500,Os05g0420600,Os04g0479200,Os02g0621700,Os07g0695800,Os03g0337900,Os01g0935900,Os01g0527700,Os03g0136900,Os07g0577700,Os01g0649100,Os01g0760600,Os05g0580000,Os05g0400400,Os07g0529000,Os02g0194100,Os02g0232400,Os12g0290150,Os07g0134800,Os11g0162200,Os04g0600200,Os01g0654500,Os04g0224900,Os03g0806900,Os07g0570100,Os12g0632700,Os11g0538900,Os06g0142…	13	Os09g0553200,Os01g0633100,Os03g0758100,Os01g0208700,Os03g0773800,Os08g0562100,Os03g0712700,Os03g0735000,Os06g0214900,Os07g0630800,Os10g0189100,Os08g0345800,Os04g0409200
GO:0034470	ncRNA processing	biological_process	2.7394e-07	1.3926e-05	97	3910	357	23437	78	Os06g0137500,Os10g0411700,Os03g0195200,Os11g0266000,Os03g0347200,Os03g0775300,Os12g0588900,Os05g0346300,Os07g0598100,Os03g0182600,Os12g0279000,Os12g0105200,Os12g0170700,Os04g0605900,Os03g0802700,Os03g0343300,Os03g0345200,Os03g0241200,Os11g0568600,Os12g0124200,Os06g0555500,Os07g0658200,Os06g0489500,Os01g0104800,Os07g0636000,Os03g0699200,Os04g0484900,Os07g0301200,Os08g0155000,Os02g0728700,Os10g0456…	19	Os01g0295900,Os07g0158300,Os05g0388500,Os03g0769100,Os07g0168000,Os03g0844900,Os02g0766000,Os08g0384100,Os02g0739000,Os11g0592800,Os09g0279500,Os04g0278900,Os01g0973400,Os03g0425000,Os03g0157800,Os06g0245800,Os02g0702000,Os08g0557100,Os12g0485000
GO:0006002	fructose 6-phosphate metabolic process	biological_process	3.176e-07	1.6055e-05	12	3910	16	23437	8	Os10g0405600,Os01g0191700,Os12g0131150,Os05g0524400,Os11g0133700,Os05g0438600,Os12g0131100,Os05g0194900	4	Os06g0326400,Os03g0267300,Os04g0234600,Os06g0664200
GO:0000027	ribosomal large subunit assembly	biological_process	3.7122e-07	1.8661e-05	22	3910	46	23437	20	Os01g0896800,Os11g0168200,Os10g0456900,Os02g0591700,Os12g0105200,Os10g0104500,Os01g0896700,Os04g0501000,Os01g0815800,Os11g0135400,Os06g0137500,Os02g0699600,Os01g0348700,Os04g0598200,Os11g0220800,Os02g0591800,Os12g0167900,Os11g0105400,Os11g0594200,Os04g0473400	2	Os03g0125000,Os03g0122200
GO:0002183	cytoplasmic translational initiation	biological_process	3.9154e-07	1.9478e-05	18	3910	31	23437	18	Os12g0147500,Os07g0222300,Os04g0103200,Os05g0104800,Os05g0566500,Os05g0256000,Os06g0701100,Os03g0182700,Os07g0167000,Os12g0176800,Os05g0227700,Os01g0120800,Os10g0569200,Os04g0376500,Os07g0124500,Os12g0607100,Os07g0681000,Os02g0146600	0
GO:0009116	nucleoside metabolic process	biological_process	3.918e-07	1.9478e-05	28	3910	63	23437	20	Os08g0530000,Novel00395,Os01g0665400,Os08g0326600,Os07g0245100,Os01g0951400,Os01g0951200,Os03g0746800,Os08g0557900,Os02g0127700,Os04g0504000,Os02g0273000,Os09g0567900,Os12g0589100,Os02g0131200,Os02g0714600,Os06g0617800,Os03g0780500,Os02g0625500,Os01g0723600	8	Os08g0457600,Os12g0548300,Os03g0833900,Os03g0717700,Os02g0699400,Os05g0455700,Os05g0161500,Os03g0340900
GO:1901657	glycosyl compound metabolic process	biological_process	6.2929e-07	3.1112e-05	33	3910	82	23437	23	Os02g0714600,Os01g0723600,Os01g0951400,Os01g0665400,Novel00395,Os08g0530000,Os04g0504000,Os02g0273000,Os08g0557900,Os03g0746800,Os02g0131200,Os06g0617800,Os03g0760000,Os12g0589100,Os03g0780500,Os02g0625500,Os07g0245100,Os08g0326600,Os01g0951200,Os03g0760200,Os02g0127700,Os08g0111200,Os09g0567900	10	Os05g0455700,Os03g0340900,Os03g0833900,Os05g0506000,Os05g0161500,Os02g0125100,Os02g0699400,Os03g0717700,Os12g0548300,Os08g0457600
GO:0000028	ribosomal small subunit assembly	biological_process	6.4439e-07	3.1684e-05	15	3910	26	23437	15	Os03g0424500,Os08g0207600,Os03g0402400,Os11g0482000,Os07g0616600,Os05g0519500,Os02g0728700,Os03g0182600,Os03g0424800,Os02g0478700,Os02g0162500,Os03g0798600,Os04g0399000,Os10g0411700,Os04g0346100	0
GO:0016109	tetraterpenoid biosynthetic process	biological_process	8.0295e-07	3.9054e-05	14	3910	21	23437	1	Os04g0668900	13	Os07g0204900,Os02g0680600,Os04g0448900,Os02g0651300,Os07g0168000,Os02g0535000,Os11g0216300,Os06g0729000,Os10g0546600,Os01g0581300,Os12g0626400,Os11g0572700,Os02g0190600
GO:0016117	carotenoid biosynthetic process	biological_process	8.0295e-07	3.9054e-05	14	3910	21	23437	1	Os04g0668900	13	Os07g0168000,Os02g0651300,Os04g0448900,Os02g0680600,Os07g0204900,Os02g0190600,Os12g0626400,Os01g0581300,Os11g0572700,Os10g0546600,Os06g0729000,Os02g0535000,Os11g0216300
GO:0009165	nucleotide biosynthetic process	biological_process	8.4933e-07	4.1087e-05	52	3910	162	23437	39	Os08g0326600,Os01g0951200,Novel01479,Os06g0325500,Os12g0290150,Os03g0174500,Os02g0127700,Os01g0654100,Os02g0131200,Os06g0617800,Os06g0142700,Os03g0313600,Os06g0207000,Os02g0525900,Os01g0300200,Os05g0349200,Os03g0780500,Os02g0625500,Os04g0119400,Os01g0951400,Os07g0693500,Os08g0530000,Os02g0778400,Os09g0467100,Os02g0273000,Os03g0130400,Os10g0363300,Os02g0714600,Os03g0831500,Novel00601,Os02g0606800,…	13	Os06g0109600,Os03g0278900,Os08g0288200,Os12g0548300,Os07g0167100,Os01g0691500,Os07g0513000,Os04g0499200,Os02g0750100,Os02g0179100,Os10g0577900,Os03g0102100,Os03g0736600
GO:0016836	hydro-lyase activity	molecular_function	8.9098e-07	4.2872e-05	32	3910	80	23437	22	Os01g0150200,Os07g0182100,Os02g0635200,Os08g0470200,Os03g0136900,Os02g0274100,Os05g0529200,Os03g0266200,Os08g0225000,Os02g0654100,Os10g0167300,Os08g0559600,Os03g0248600,Os01g0375200,Os09g0544900,Os08g0135900,Os06g0632200,Os03g0337900,Os02g0218700,Os04g0406600,Os03g0225900,Os09g0375000	10	Os02g0125100,Os06g0531200,Os03g0186100,Os01g0639900,Os02g0533300,Os05g0460800,Os05g0519600,Os06g0136600,Os04g0412500,Os03g0100200
GO:0016874	ligase activity	molecular_function	1.0067e-06	4.8181e-05	61	3910	192	23437	42	Os02g0621700,Os05g0150900,Os09g0378300,Os05g0295300,Os03g0291500,Os07g0191700,Os04g0492600,Os08g0424200,Os12g0605800,Os03g0831500,Os08g0320000,Os08g0295300,Os08g0538000,Os03g0737200,Os10g0400800,Os08g0435800,Os10g0363300,Os05g0558900,Os03g0111100,Os12g0540900,Os09g0467100,Os05g0182800,Os02g0525900,Os02g0506500,Os01g0654100,Os02g0131200,Os12g0235800,Os08g0448000,Os06g0645400,Os03g0174500,Os11g0642…	19	Os07g0165000,Os12g0263000,Os01g0743400,Os09g0556500,Os03g0563300,Os11g0544800,Os10g0503200,Os06g0245800,Os03g0323200,Os01g0761300,Os03g0223400,Os07g0485400,Os02g0771100,Os07g0167100,Os07g0691200,Os01g0120300,Os04g0659100,Os05g0238200,Os03g0811100
GO:0016052	carbohydrate catabolic process	biological_process	1.3139e-06	6.2552e-05	78	3910	269	23437	50	Os11g0701500,Os08g0379300,Os09g0375000,Os03g0351300,Os04g0458300,Os01g0191700,Os09g0509200,Os07g0181000,Os11g0175400,Os04g0119400,Os11g0700900,Os04g0674800,Os03g0248600,Os04g0458600,Os03g0266200,Os01g0817700,Os10g0405600,Os06g0111500,Os05g0402700,Os01g0722700,Os03g0749300,Os01g0276700,Os11g0702100,Os03g0672300,Os01g0952600,Os09g0323000,Os04g0494100,Os12g0145700,Os05g0524400,Os04g0647800,Os03g0828…	28	Os09g0533900,Os03g0169100,Os12g0169600,Os06g0326400,Os02g0714200,Os05g0449600,Os08g0478800,Os03g0758100,Os01g0236800,Os03g0329500,Os12g0420200,Os06g0608700,Os07g0212200,Os03g0736300,Os01g0940100,Os03g0712700,Os01g0897600,Os01g0742500,Os06g0136600,Os05g0496200,Os10g0465700,Os03g0141200,Os11g0171300,Os09g0535000,Os08g0374800,Os06g0498400,Os10g0189100,Os10g0571200
GO:0006457	protein folding	biological_process	1.4829e-06	7.0229e-05	62	3910	210	23437	41	Os03g0859600,Os12g0514500,Os05g0507300,Os04g0527700,Os12g0236500,Os07g0290800,Os06g0650900,Os03g0733800,Os08g0338700,Os03g0804800,Os05g0230600,Os02g0332200,Os07g0246200,Os02g0100100,Os06g0213200,Os06g0708500,Os08g0359500,Os02g0115900,Os03g0266300,Os06g0562600,Os03g0276500,Os04g0432500,Os05g0156500,Os03g0859700,Os01g0915800,Os02g0656500,Os01g0895600,Os08g0559400,Os05g0147400,Os05g0552500,Os12g0168…	21	Os03g0426900,Os01g0239100,Os02g0781400,Os01g0840100,Os02g0564400,Os01g0101700,Os05g0460000,Os06g0116800,Os01g0668000,Os06g0308000,Os03g0807400,Os05g0103200,Os06g0253100,Os09g0474300,Os03g0218500,Os05g0458100,Os02g0760300,Os10g0566700,Os01g0135900,Os01g0894700,Os07g0517100
GO:0009072	aromatic amino acid family metabolic process	biological_process	1.503e-06	7.0806e-05	32	3910	80	23437	29	Os03g0254800,Os09g0539100,Os01g0178000,Os02g0266000,Os08g0320400,Os01g0871300,Os06g0133900,Os09g0255400,Os07g0182100,Os02g0187100,Os07g0622200,Os02g0626100,Os04g0463500,Os08g0135900,Os06g0632200,Os03g0264400,Os12g0210200,Os08g0484500,Os04g0406600,Os02g0749300,Os03g0126000,Os08g0140300,Os01g0764400,Os06g0103300,Os06g0225800,Os02g0168100,Os03g0389700,Os05g0427400,Os08g0319900	3	Os03g0134300,Os04g0518100,Os04g0518400
GO:0072330	monocarboxylic acid biosynthetic process	biological_process	1.6846e-06	7.8947e-05	60	3910	193	23437	41	Os10g0363300,Os08g0360300,Os05g0427400,Os03g0738600,Os08g0327400,Os07g0673200,Os08g0459600,Os12g0566300,Os03g0225900,Os06g0598800,Os03g0291500,Os02g0218700,Os11g0669100,Os02g0112900,Os11g0668650,Os01g0134700,Os08g0540100,Os03g0700400,Os12g0556300,Os11g0664800,Os12g0556500,Os02g0626100,Os04g0643300,Os03g0700700,Os12g0556200,Os01g0150200,Os03g0152400,Os04g0614600,Os01g0300200,Os08g0225000,Os04g0379…	19	Os06g0143400,Os05g0460800,Os05g0304600,Os04g0518400,Os02g0194700,Os01g0678500,Os04g0448900,Os03g0187300,Os10g0330000,Os01g0761300,Os04g0518100,Os12g0559200,Os01g0150000,Os05g0519600,Os12g0534200,Os03g0382100,Os04g0445700,Os02g0704000,Os06g0531200
GO:0008237	metallopeptidase activity	molecular_function	1.7267e-06	8.0501e-05	33	3910	84	23437	17	Os08g0542000,Os10g0508400,Os08g0398700,Os03g0212700,Os12g0628500,Os07g0570100,Os03g0336300,Os01g0966300,Os02g0218200,Os12g0236500,Os01g0778800,Os01g0191500,Os02g0740700,Os07g0570300,Os04g0376500,Os07g0570500,Os12g0434400	16	Os03g0729000,Os06g0725900,Os01g0618800,Os02g0830100,Os12g0485000,Os06g0665500,Os03g0579000,Os07g0205700,Os01g0902200,Os01g0295900,Os01g0970700,Os02g0761700,Os04g0610500,Os04g0639300,Os06g0669400,Os01g0142100
GO:1901615	organic hydroxy compound metabolic process	biological_process	1.9349e-06	8.9742e-05	74	3910	257	23437	36	Os06g0225800,Os01g0375200,Os11g0669100,Os04g0479200,Os12g0556200,Os02g0541325,Os04g0623500,Os01g0276100,Os12g0600400,Os12g0534000,Os05g0370700,Os07g0673200,Os08g0360300,Os07g0518100,Os12g0556500,Os11g0664800,Os12g0556300,Os01g0134700,Os02g0749300,Os11g0668650,Os02g0218700,Os04g0647800,Os06g0103300,Os04g0102700,Os08g0140300,Os03g0225900,Os02g0465400,Os07g0603600,Os12g0448900,Os02g0523800,Os01g0103…	38	Os10g0545200,Os11g0707600,Os02g0744900,Os05g0519600,Os10g0517400,Os01g0134500,Os03g0197000,Os05g0196800,Os10g0378100,Os07g0206700,Os06g0658900,Os06g0729000,Os07g0152900,Os01g0757900,Os02g0276500,Os06g0531200,Os02g0704000,Os02g0815500,Os02g0169900,Os10g0330000,Os04g0448900,Os03g0230500,Os12g0626400,Os10g0100700,Os03g0786100,Os11g0525200,Os08g0524100,Os12g0615400,Os03g0100200,Os02g0197700,Os03g0805…
GO:0009414	response to water deprivation	biological_process	1.9979e-06	9.219e-05	40	3910	114	23437	17	Os03g0843300,Os01g0884300,Os06g0727200,Os10g0517500,Os03g0356414,Os06g0716700,Os06g0111500,Os03g0285800,Os03g0218400,Os03g0815100,Os08g0129200,Os02g0181300,Os02g0738400,Os03g0437200,Os02g0115700,Os07g0150700,Os03g0643300	23	Os04g0559700,Os03g0131200,Os07g0448800,Os03g0157400,Os02g0669100,Os11g0216300,Os02g0766700,Os07g0635900,Os02g0255500,Os05g0213500,Os09g0279500,Os09g0394900,Os11g0167800,Os09g0541000,Os01g0798500,Os02g0823100,Os03g0758100,Os04g0448900,Os04g0605500,Os06g0601000,Os01g0750300,Os02g0629200,Os02g0666200
GO:0008299	isoprenoid biosynthetic process	biological_process	2.2224e-06	0.00010202	48	3910	144	23437	18	Os08g0508000,Os06g0569500,Os11g0474800,Os04g0178300,Os04g0179700,Os06g0678200,Os02g0571100,Os05g0474900,Os03g0253100,Os06g0568600,Os11g0474900,Os03g0790700,Os02g0570400,Os07g0580900,Os12g0405200,Os12g0491800,Os08g0507100,Os04g0668900	30	Os01g0703400,Os01g0101700,Os06g0110000,Os12g0271700,Os02g0197700,Os07g0546000,Os03g0203200,Os06g0729000,Os02g0535000,Os03g0731900,Os06g0570100,Os05g0408900,Os02g0704000,Os11g0216300,Os01g0887100,Os04g0448900,Os01g0106900,Os07g0204900,Os02g0680600,Os11g0572700,Os01g0581300,Os10g0546600,Os10g0330000,Os07g0168000,Os02g0651300,Os05g0582300,Os01g0695300,Os02g0190600,Os12g0626400,Os03g0197000
GO:0044267	cellular protein metabolic process	biological_process	2.544e-06	0.0001162	772	3910	4019	23437	533	Os01g0550100,Os02g0551100,Os03g0598800,Os03g0818400,Os11g0113700,Os03g0200500,Os02g0489400,Os11g0607200,Os07g0689300,Os03g0225700,Os02g0198900,Os10g0500500,Os10g0564300,Os08g0112500,Os05g0513200,Os12g0486900,Os06g0334400,Os12g0131100,Os01g0834500,Os04g0226800,Os11g0168200,Os05g0550000,Os08g0538000,Os07g0538700,Os03g0363900,Os06g0128500,Os08g0560500,Os07g0570300,Os12g0277000,Os09g0471200,Os09g0452…	239	Os03g0232600,Os02g0805800,Os06g0705100,Os07g0628700,Os06g0725900,Os04g0691600,Os04g0461100,Os02g0255500,Os08g0116900,Os07g0530600,Os12g0541500,Os02g0186500,Os05g0186000,Os03g0122200,Os03g0249200,Os07g0171100,Os08g0360100,Os03g0803900,Os09g0439500,Os07g0485400,Os06g0219700,Os04g0628900,Os05g0566400,Os04g0628100,Os12g0292900,Os01g0332800,Os10g0136400,Os02g0822600,Os07g0619800,Os04g0593400,Os08g0557…
GO:0016835	carbon-oxygen lyase activity	molecular_function	2.8124e-06	0.00012781	47	3910	142	23437	32	Os02g0218700,Os04g0406600,Os03g0225900,Os09g0375000,Os08g0135900,Os06g0632200,Os03g0337900,Os03g0248600,Os08g0559600,Os01g0375200,Os02g0570400,Os09g0544900,Os10g0167300,Os12g0491800,Os08g0225000,Os11g0474900,Os02g0654100,Os03g0254800,Os05g0529200,Os02g0274100,Os09g0539100,Os03g0266200,Os02g0635200,Os03g0136900,Os08g0470200,Os11g0474800,Os04g0178300,Novel00988,Os04g0179700,Os02g0571100,Os01g015020…	15	Os06g0136600,Os02g0581500,Os04g0412500,Os03g0100200,Os05g0519600,Os08g0167800,Os02g0533300,Os01g0639900,Os05g0460800,Os03g0348200,Os03g0186100,Os02g0125100,Os06g0531200,Os03g0347900,Os08g0139700
GO:0005730	nucleolus	cellular_component	3.0108e-06	0.00013614	71	3910	252	23437	68	Os07g0435400,Os11g0105400,Os07g0110200,Os12g0166500,Os11g0594200,Os05g0519500,Os03g0151700,Os03g0598200,Os07g0475800,Os07g0203300,Os06g0274200,Os09g0520700,Os03g0566800,Os05g0567400,Os06g0498500,Os04g0685100,Os02g0135700,Os04g0487300,Os12g0615900,Os07g0224900,Os08g0117200,Os10g0495500,Os07g0600400,Os04g0620700,Os02g0591800,Os06g0305200,Os10g0437200,Os03g0833700,Os05g0350500,Os04g0548300,Os02g0103…	3	Os03g0157800,Os01g0552300,Os03g0828100
GO:0009123	nucleoside monophosphate metabolic process	biological_process	3.1542e-06	0.00014191	26	3910	62	23437	22	Os03g0780500,Os03g0113100,Os02g0625500,Os07g0624700,Os12g0236400,Os05g0349200,Os05g0430200,Os03g0313600,Os03g0831500,Os02g0131200,Os06g0617800,Os03g0130400,Os02g0127700,Os03g0174500,Os02g0273000,Os09g0467100,Os02g0778400,Os08g0530000,Os07g0693500,Os08g0326600,Os01g0951200,Os01g0951400	4	Os03g0102100,Os08g0288200,Os06g0109600,Os02g0179100
GO:0009415	response to water	biological_process	3.3336e-06	0.00014923	40	3910	116	23437	17	Os02g0115700,Os03g0437200,Os02g0738400,Os02g0181300,Os03g0643300,Os07g0150700,Os03g0815100,Os03g0218400,Os08g0129200,Os03g0285800,Os06g0111500,Os06g0716700,Os06g0727200,Os01g0884300,Os03g0843300,Os10g0517500,Os03g0356414	23	Os06g0601000,Os02g0666200,Os02g0629200,Os01g0750300,Os01g0798500,Os04g0605500,Os04g0448900,Os02g0823100,Os03g0758100,Os02g0766700,Os11g0216300,Os09g0541000,Os11g0167800,Os09g0279500,Os09g0394900,Os05g0213500,Os02g0255500,Os07g0635900,Os04g0559700,Os02g0669100,Os03g0157400,Os07g0448800,Os03g0131200
GO:0019538	protein metabolic process	biological_process	3.4303e-06	0.0001528	852	3910	4471	23437	571	Os08g0535400,Os03g0800800,Os11g0569500,Os02g0478700,Os09g0452900,Os08g0203201,Os10g0511400,Os10g0577600,Os03g0300400,Os05g0585500,Os01g0696800,Os05g0100500,Os03g0809300,Os09g0123300,Os02g0717800,Novel00353,Os01g0795400,Os05g0346500,Os03g0586300,Os06g0708000,Os03g0761100,Os01g0191500,Os02g0526400,Os10g0544900,Os10g0142600,Os05g0552300,Os01g0966300,Os02g0218200,Os07g0150700,Os08g0436800,Os08g054890…	281	Os09g0439500,Os07g0171100,Os01g0664000,Os08g0360100,Os03g0803900,Os12g0292900,Os06g0219700,Os04g0628900,Os07g0485400,Os05g0566400,Os04g0628100,Os02g0822600,Os10g0136400,Os01g0332800,Os03g0119300,Os04g0593400,Os07g0619800,Os08g0557000,Os07g0628700,Os06g0725900,Os04g0466100,Os03g0232600,Os06g0705100,Os02g0805800,Os08g0116900,Os02g0255500,Os04g0461100,Os04g0691600,Os12g0541500,Os05g0519700,Os07g0530…
GO:0009416	response to light stimulus	biological_process	3.6536e-06	0.00016195	76	3910	270	23437	15	Os02g0115700,Os04g0290800,Os11g0547000,Os01g0566100,Os03g0285800,Os04g0639200,Os09g0306700,Os03g0347200,Os12g0209200,Os01g0134700,Os10g0498700,Os03g0113100,Os06g0727200,Os10g0572300,Os01g0178000	61	Os01g0585300,Os03g0251350,Os01g0182600,Os10g0406900,Os04g0457000,Os03g0129300,Os04g0493000,Os02g0764500,Os03g0333400,Os02g0606200,Os08g0566600,Os06g0669400,Os02g0554100,Os06g0655500,Os06g0320500,Os07g0562700,Os01g0286100,Os03g0782500,Os01g0321300,Os01g0279700,Os12g0548300,Os08g0440900,Os01g0718300,Os06g0725900,Os03g0131200,Os06g0214900,Os03g0308800,Os11g0216300,Os04g0488600,Os09g0240200,Os02g0197…
GO:0019200	carbohydrate kinase activity	molecular_function	3.7637e-06	0.00016601	21	3910	44	23437	13	Os05g0194900,Os01g0665400,Os03g0602600,Os05g0524400,Os05g0522500,Os03g0832600,Os06g0702500,Os08g0345700,Os01g0894300,Os01g0191700,Os01g0722700,Os10g0405600,Os05g0187100	8	Os05g0164100,Os07g0409200,Os01g0940100,Os12g0297500,Os10g0573000,Os01g0742500,Os06g0326400,Os02g0714200
GO:0006796	phosphate-containing compound metabolic process	biological_process	3.9904e-06	0.00017515	522	3910	2559	23437	326	Os06g0617800,Os12g0113500,Os07g0550500,Os03g0780500,Os11g0133001,Os05g0144400,Os05g0486100,Novel00307,Os12g0555200,Os04g0457800,Os05g0400400,Os07g0541400,Os01g0113800,Os08g0379300,Os09g0237600,Os01g0541900,Os09g0375000,Os08g0530000,Os06g0660800,Os10g0363300,Os02g0629400,Os05g0522500,Os05g0187100,Os12g0162100,Os07g0537900,Os10g0180800,Os06g0325500,Os09g0356800,Os02g0600400,Os02g0807800,Os02g016510…	196	Os01g0115600,Os01g0940100,Os01g0718300,Os01g0618200,Os05g0514200,Os05g0256100,Os05g0588300,Os05g0190500,Os02g0714200,Os06g0326400,Os04g0234600,Os02g0179100,Os02g0768600,Os02g0143100,Os04g0685800,Os05g0455700,Os01g0742500,Os08g0524100,Os06g0136600,Os01g0237100,Os02g0787300,Os12g0191150,Os05g0480000,Os12g0233300,Os02g0255500,Os02g0805800,Os07g0546000,Os03g0202001,Os07g0628700,Os02g0186500,Os07g0530…
GO:0016860	intramolecular oxidoreductase activity	molecular_function	4.019e-06	0.00017555	23	3910	51	23437	15	Os03g0733800,Os09g0451500,Os09g0255400,Os04g0244400,Os01g0103600,Os04g0432500,Os02g0274100,Os05g0529200,Os05g0156300,Os11g0199200,Os02g0266000,Os05g0552500,Os09g0465600,Os08g0320400,Os02g0100100	8	Os07g0546000,Os01g0581300,Os03g0781400,Os08g0478800,Os09g0535000,Os02g0190600,Os07g0176900,Os04g0629500
GO:0072329	monocarboxylic acid catabolic process	biological_process	4.1823e-06	0.00018149	20	3910	41	23437	18	Os06g0486800,Os02g0654100,Os06g0103300,Os06g0111500,Os05g0529200,Os12g0448900,Os02g0274100,Os10g0457600,Os11g0605500,Os06g0103500,Os01g0110400,Os09g0544900,Os01g0752200,Os06g0486900,Os03g0835400,Os06g0354500,Os05g0392700,Os09g0252100	2	Os04g0650700,Os06g0594100
GO:0016627	oxidoreductase activity, acting on the CH-CH group of donors	molecular_function	4.1955e-06	0.00018149	29	3910	74	23437	17	Os06g0103500,Os04g0179100,Os11g0605500,Os08g0508800,Os05g0125500,Os07g0134800,Os02g0736400,Os07g0675000,Os05g0163700,Os06g0354500,Os08g0459600,Os08g0327400,Os10g0389200,Os04g0117600,Os02g0465400,Os08g0496000,Os01g0159400	12	Os03g0118600,Os07g0162100,Os04g0678700,Os01g0286600,Os03g0351200,Os01g0150000,Os03g0708400,Os04g0278900,Os10g0496900,Os02g0744900,Os07g0204900,Os04g0610800
GO:0044272	sulfur compound biosynthetic process	biological_process	4.2583e-06	0.00018333	37	3910	103	23437	21	Os01g0300200,Os07g0529600,Os02g0525900,Os01g0293000,Os04g0614600,Os03g0285800,Os10g0517500,Os11g0642800,Os01g0931400,Os05g0367400,Os06g0564700,Os09g0509200,Os03g0645100,Os02g0112900,Os12g0566300,Os10g0419400,Os08g0540100,Os03g0815200,Os03g0760700,Os10g0363300,Os04g0119400	16	Os10g0419500,Os03g0133900,Os01g0142300,Os06g0564500,Os05g0408900,Os07g0100300,Os02g0125100,Os05g0533500,Os01g0978100,Os03g0202001,Os01g0151400,Os12g0263000,Os12g0625000,Os04g0669900,Os05g0506000,Os01g0101200
GO:0016282	eukaryotic 43S preinitiation complex	cellular_component	4.7674e-06	0.00020427	12	3910	18	23437	12	Os03g0182700,Os07g0167000,Os05g0104800,Os10g0569200,Os05g0256000,Os07g0124500,Os05g0566500,Os04g0376500,Os07g0222300,Os05g0227700,Os01g0120800,Os04g0103200	0
GO:0030388	fructose 1,6-bisphosphate metabolic process	biological_process	5.751e-06	0.00024525	9	3910	11	23437	3	Os05g0438600,Os01g0118000,Os08g0120600	6	Os04g0234600,Os11g0171300,Os03g0267300,Os12g0169600,Os06g0608700,Os06g0664200
GO:0045454	cell redox homeostasis	biological_process	5.8307e-06	0.00024748	40	3910	126	23437	19	Os10g0485100,Os06g0625500,Os05g0552500,Os06g0224200,Os05g0156300,Os11g0199200,Os03g0405500,Os04g0244400,Os01g0174900,Os09g0451500,Os07g0684100,Os02g0813500,Os10g0482900,Os01g0337900,Os02g0100100,Os04g0432500,Os06g0659500,Os05g0156700,Os02g0774100	21	Os12g0188700,Os04g0676100,Os04g0629500,Os04g0530600,Os07g0260300,Os06g0196300,Os07g0476900,Os02g0567100,Os03g0131200,Os03g0311300,Os02g0537700,Os07g0509800,Os03g0163300,Os01g0675100,Os12g0538600,Os12g0538700,Os07g0657900,Os01g0913000,Os03g0851200,Os01g0266600,Os02g0192700
GO:0019843	rRNA binding	molecular_function	5.8668e-06	0.00024784	30	3910	87	23437	20	Os10g0500500,Os08g0117300,Os02g0103700,Os02g0111700,Os08g0207600,Os02g0814700,Os08g0155000,Os08g0117200,Os12g0616200,Os11g0482000,Os08g0128500,Os01g0896800,Os09g0485900,Os04g0598200,Os03g0139100,Os02g0162500,Os01g0896700,Os11g0135400,Os06g0137500,Os02g0699600	10	Os03g0828100,Os03g0122200,Os03g0843400,Os04g0691600,Os03g0125000,Os01g0678600,Os03g0309800,Os03g0356300,Os03g0751400,Os12g0563200
GO:0070887	cellular response to chemical stimulus	biological_process	6.2466e-06	0.00026265	179	3910	784	23437	93	Os09g0306700,Os02g0521300,Os07g0677200,Os07g0409900,Os03g0276500,Os05g0516900,Os01g0962700,Os02g0813500,Os04g0688100,Os02g0327000,Os05g0373300,Os12g0448900,Os01g0194300,Os01g0960200,Os03g0180900,Os05g0585500,Os01g0960500,Os03g0300400,Os02g0664200,Os03g0440900,Os06g0622700,Os10g0109600,Os02g0115700,Os12g0555500,Os10g0457600,Os08g0359500,Os08g0203100,Os03g0235000,Os01g0276700,Os02g0551100,Os02g0240…	86	Os05g0230700,Os03g0219200,Os04g0602100,Os03g0284600,Os07g0182400,Os04g0593400,Os07g0619800,Os01g0874900,Os02g0729400,Os06g0694800,Os08g0561700,Os01g0294700,Os08g0203300,Os10g0571200,Os10g0509401,Os06g0185900,Os07g0260300,Os05g0213500,Os02g0192700,Os05g0407500,Os07g0677400,Os02g0557800,Os05g0135500,Os11g0455800,Os07g0657900,Os06g0601000,Os07g0694700,Os01g0840100,Os03g0163300,Os02g0537700,Os03g0807…
GO:0030684	preribosome	cellular_component	6.3578e-06	0.00026608	34	3910	94	23437	34	Os05g0346300,Os03g0352300,Novel01202,Os10g0495500,Os03g0343300,Os05g0567400,Os04g0685100,Os12g0105200,Os07g0203300,Os07g0475800,Os05g0519500,Os03g0297100,Os03g0151700,Os03g0598200,Os06g0137500,Os06g0158600,Os07g0435400,Os03g0350100,Os12g0166500,Os11g0266000,Os11g0105400,Os08g0155000,Os02g0728700,Os04g0592700,Os03g0699200,Os04g0548300,Os06g0644600,Os03g0350300,Os02g0103900,Os03g0241200,Os11g029840…	0
GO:0006099	tricarboxylic acid cycle	biological_process	6.4058e-06	0.00026685	23	3910	54	23437	19	Os01g0654500,Os04g0479200,Os02g0621700,Os12g0632700,Os11g0538900,Os07g0695800,Os03g0337900,Os01g0276100,Os01g0935900,Os03g0136900,Os07g0577700,Os01g0649100,Os01g0760600,Os02g0232400,Os07g0529000,Os02g0194100,Os08g0434300,Os07g0134800,Os04g0486950	4	Os03g0773800,Os08g0562100,Os07g0630800,Os01g0208700
GO:0000462	maturation of SSU-rRNA from tricistronic rRNA transcript (SSU-rRNA, 5.8S rRNA, LSU-rRNA)	biological_process	6.6058e-06	0.00027391	18	3910	38	23437	17	Os03g0182600,Os04g0592700,Os04g0548300,Os02g0103900,Os04g0685100,Os04g0349500,Os03g0402400,Os07g0616600,Os11g0127900,Os05g0519500,Os02g0489400,Os02g0162500,Os03g0345200,Os11g0298400,Os01g0104800,Os07g0658200,Os12g0124200	1	Os03g0769100
GO:0008483	transaminase activity	molecular_function	7.7046e-06	0.00031656	23	3910	53	23437	17	Os03g0231600,Os02g0306401,Os05g0244700,Os01g0760600,Os01g0871300,Os03g0171900,Os12g0131100,Os03g0643300,Os02g0112900,Os04g0614600,Os11g0133700,Os10g0390500,Os12g0131150,Os01g0178000,Os03g0157900,Os04g0559400,Os10g0549500	6	Os06g0345200,Os04g0623800,Os07g0108300,Os01g0238500,Os08g0502700,Os01g0169800
GO:0016769	transferase activity, transferring nitrogenous groups	molecular_function	7.7046e-06	0.00031656	23	3910	53	23437	17	Os12g0131100,Os03g0171900,Os01g0871300,Os05g0244700,Os02g0306401,Os01g0760600,Os03g0231600,Os10g0549500,Os03g0157900,Os04g0559400,Os01g0178000,Os10g0390500,Os11g0133700,Os12g0131150,Os04g0614600,Os03g0643300,Os02g0112900	6	Os01g0238500,Os07g0108300,Os06g0345200,Os04g0623800,Os01g0169800,Os08g0502700
GO:0045333	cellular respiration	biological_process	7.962e-06	0.00032527	37	3910	113	23437	32	Os05g0400400,Os03g0136900,Os07g0577700,Os01g0649100,Os01g0760600,Os04g0600200,Os07g0529000,Os02g0232400,Os02g0194100,Os12g0290150,Os07g0134800,Os11g0162200,Os03g0806900,Os04g0224900,Os07g0570100,Os12g0632700,Os01g0654500,Os03g0212700,Os11g0538900,Os06g0142700,Os01g0276100,Os03g0586500,Os04g0486950,Os08g0434300,Os05g0420600,Os04g0479200,Os02g0621700,Os07g0570500,Os01g0527700,Os07g0695800,Os03g0337…	5	Os07g0630800,Os06g0214900,Os01g0208700,Os03g0773800,Os08g0562100
GO:0003674	molecular_function	molecular_function	7.9889e-06	0.00032527	3252	3910	18688	23437	1901	Novel00586,Os05g0477300,Os02g0327000,Os09g0255400,Os03g0844700,Os01g0120400,Os07g0678300,Novel00162,Os12g0132400,Os05g0392700,Os02g0613200,Os05g0439400,Os04g0686650,Novel00064,Os01g0103600,Os04g0671100,Os08g0170100,Os01g0201100,Os06g0164900,Os06g0270900,Os01g0863300,Os02g0523500,Os03g0858400,Os12g0540900,Os05g0154700,Os03g0369800,Os03g0113100,Os10g0442900,Os01g0723400,Os01g0185400,Os03g0769800,Os…	1351	Os06g0694500,Os05g0101400,Os09g0434500,Os03g0644400,Os01g0583100,Os02g0750400,Os05g0170950,Os07g0517100,Os03g0786500,Os02g0530100,Os04g0448900,Os06g0254700,Os08g0409100,Os01g0268300,Os12g0165900,Os10g0554200,Os01g0286600,Os05g0592100,Os12g0615400,Os02g0788800,Os01g0678600,Os07g0143000,Os06g0128700,Os04g0404900,Os05g0148600,Os10g0148400,Os09g0453900,Os07g0252400,Os01g0149800,Os03g0294800,Os01g0928…
GO:0009124	nucleoside monophosphate biosynthetic process	biological_process	8.1869e-06	0.00033183	20	3910	43	23437	18	Os05g0349200,Os05g0430200,Os03g0780500,Os03g0113100,Os02g0625500,Os03g0831500,Os02g0131200,Os06g0617800,Os03g0313600,Os02g0127700,Os03g0174500,Os02g0273000,Os08g0326600,Os01g0951200,Os01g0951400,Os09g0467100,Os08g0530000,Os07g0693500	2	Os03g0102100,Os02g0179100
GO:0030258	lipid modification	biological_process	8.3569e-06	0.0003372	41	3910	121	23437	28	Os03g0700700,Os01g0752200,Os05g0392700,Os05g0489000,Os11g0209700,Os08g0508800,Os08g0104700,Os02g0654100,Os02g0274100,Os12g0448900,Os05g0529200,Os08g0509100,Os06g0103500,Os02g0656200,Os01g0110400,Os06g0259000,Os03g0738600,Os09g0544900,Os04g0634700,Os06g0354500,Os03g0835400,Os09g0252100,Os02g0554300,Os05g0540000,Os11g0605500,Os10g0457600,Os08g0450700,Os03g0700400	13	Os07g0558300,Os06g0594100,Os04g0691900,Os02g0194700,Os01g0783200,Os05g0304600,Os02g0169900,Os03g0663700,Os11g0707600,Os01g0716800,Os12g0559200,Os08g0524100,Os02g0822500
GO:0000470	maturation of LSU-rRNA	biological_process	8.8252e-06	0.0003545	20	3910	45	23437	19	Os03g0241200,Os06g0137500,Os01g0924800,Os09g0507800,Os06g0274200,Os02g0503400,Os08g0326400,Os07g0435400,Os07g0600400,Os11g0266000,Os04g0376000,Os03g0699200,Os04g0605900,Os02g0321900,Os03g0802700,Os05g0567400,Os01g0860300,Os08g0234000,Os09g0551300	1	Os05g0388500
GO:0009266	response to temperature stimulus	biological_process	1.0904e-05	0.00043606	66	3910	235	23437	31	Os01g0266000,Os08g0129200,Os05g0530400,Os02g0181300,Os06g0172800,Os03g0836200,Os02g0115900,Os03g0276500,Os03g0266300,Os04g0517100,Os03g0643300,Os02g0139200,Os01g0884300,Os06g0727200,Os01g0945001,Os02g0656500,Os04g0543900,Os03g0648400,Os01g0194300,Os09g0482100,Os07g0529600,Os02g0718900,Os08g0359500,Os02g0115700,Os01g0911200,Os12g0168400,Os06g0716700,Os02g0661100,Os06g0111500,Os08g0169700,Os03g0285…	35	Os10g0330000,Os02g0815500,Os05g0496200,Os01g0798500,Os03g0267300,Os03g0229500,Os03g0844900,Os08g0242700,Os06g0498400,Os02g0527300,Os06g0116800,Os10g0189100,Os01g0135900,Os07g0517100,Os04g0379700,Os07g0635900,Os09g0279500,Os03g0426900,Os05g0519700,Os03g0758100,Os03g0129300,Os04g0605500,Os06g0682900,Os02g0764500,Os01g0840100,Os06g0320500,Os06g0253100,Os05g0460000,Os04g0649100,Os02g0669100,Os01g0893…
GO:0006631	fatty acid metabolic process	biological_process	1.1229e-05	0.00044703	53	3910	174	23437	36	Os11g0605500,Os10g0457600,Os03g0700400,Os02g0218700,Os03g0225900,Os12g0566300,Os06g0598800,Os08g0327400,Os06g0354500,Os03g0835400,Os08g0459600,Os09g0252100,Os01g0110400,Os03g0738600,Os09g0544900,Os10g0363300,Os02g0274100,Os05g0529200,Os12g0448900,Os09g0539800,Os08g0509100,Os06g0103500,Os03g0297400,Os04g0447100,Os06g0596300,Os04g0379900,Os08g0225000,Os01g0300200,Os08g0508800,Os02g0654100,Os01g0796…	17	Os12g0559200,Os01g0150000,Os01g0919900,Os01g0761300,Os06g0712300,Os02g0194700,Os03g0187300,Os01g0678500,Os03g0780800,Os06g0143400,Os05g0460800,Os05g0304600,Os04g0379700,Os04g0445700,Os03g0382100,Os06g0594100,Os12g0534200
GO:0001101	response to acid chemical	biological_process	1.1278e-05	0.00044703	40	3910	121	23437	17	Os06g0716700,Os03g0285800,Os06g0111500,Os01g0884300,Os03g0843300,Os06g0727200,Os10g0517500,Os03g0356414,Os02g0181300,Os02g0738400,Os03g0437200,Os02g0115700,Os03g0643300,Os07g0150700,Os03g0218400,Os03g0815100,Os08g0129200	23	Os11g0216300,Os02g0766700,Os05g0213500,Os02g0255500,Os07g0635900,Os09g0394900,Os09g0279500,Os09g0541000,Os11g0167800,Os04g0559700,Os03g0131200,Os07g0448800,Os02g0669100,Os03g0157400,Os06g0601000,Os01g0750300,Os02g0629200,Os02g0666200,Os01g0798500,Os02g0823100,Os03g0758100,Os04g0448900,Os04g0605500
GO:0030091	protein repair	biological_process	1.2214e-05	0.00048202	11	3910	17	23437	0		11	Os05g0519600,Os07g0171100,Os06g0669400,Os06g0531200,Os06g0705100,Os03g0333400,Os05g0568900,Os04g0459900,Os05g0401100,Os06g0725900,Os06g0472000
GO:0016830	carbon-carbon lyase activity	molecular_function	1.2445e-05	0.00048901	41	3910	125	23437	22	Os01g0269000,Os01g0315800,Os08g0140300,Os03g0264400,Os01g0100900,Os03g0236200,Os01g0951400,Os01g0118000,Os01g0959800,Os08g0120600,Os08g0320400,Os05g0402700,Os02g0440000,Os03g0278000,Os07g0529000,Os03g0255500,Os09g0255400,Os03g0720300,Os06g0258900,Os01g0951200,Os04g0463500,Os02g0541325	19	Os07g0674100,Os12g0274700,Os02g0762100,Os12g0169600,Os08g0465800,Os11g0707600,Os01g0208700,Os10g0545200,Os01g0662700,Os06g0608700,Os12g0291400,Os12g0291100,Os01g0188400,Os11g0171300,Os01g0238500,Os08g0556200,Os03g0337600,Os04g0391900,Os12g0292400
GO:0009314	response to radiation	biological_process	1.2713e-05	0.00049635	78	3910	287	23437	17	Os03g0113100,Os01g0134700,Os10g0498700,Os03g0347200,Os12g0209200,Os09g0306700,Os01g0178000,Os10g0572300,Os01g0106700,Os06g0727200,Os02g0115700,Os04g0639200,Os03g0285800,Os03g0100400,Os01g0566100,Os11g0547000,Os04g0290800	61	Os08g0524100,Os07g0695100,Os09g0346500,Os08g0242700,Os03g0229500,Os08g0435900,Os01g0600900,Os08g0163400,Os04g0304200,Os01g0720500,Os03g0684400,Os01g0869800,Os03g0592500,Os09g0296800,Os09g0527900,Os08g0561700,Os09g0439500,Os11g0242800,Os01g0141600,Os02g0729400,Os07g0171100,Os04g0435700,Os03g0311300,Os05g0204600,Os07g0558400,Os02g0554100,Os06g0320500,Os06g0655500,Os01g0286100,Os07g0562700,Os03g0782…
GO:0001732	formation of cytoplasmic translation initiation complex	biological_process	1.2743e-05	0.00049635	13	3910	22	23437	13	Os07g0167000,Os03g0182700,Os07g0681000,Os04g0103200,Os01g0120800,Os07g0222300,Os05g0227700,Os05g0566500,Os04g0376500,Os07g0124500,Os05g0256000,Os10g0569200,Os05g0104800	0
GO:0030170	pyridoxal phosphate binding	molecular_function	1.3444e-05	0.00051898	38	3910	110	23437	25	Os01g0178000,Os04g0614600,Os03g0713000,Os01g0871300,Os02g0806900,Os03g0720300,Os06g0564700,Os11g0516000,Os10g0517500,Os02g0541325,Os03g0252800,Os01g0760600,Os06g0632200,Os04g0578000,Os01g0100900,Os03g0643300,Os02g0112900,Os01g0928800,Os08g0140300,Os10g0390500,Os03g0236200,Os01g0736400,Os03g0171900,Os10g0189600,Os02g0306401	13	Os06g0611900,Os06g0564500,Os01g0874900,Os01g0711400,Os01g0238500,Os01g0978100,Os07g0108300,Os12g0625000,Os11g0455800,Os08g0465800,Os03g0738400,Os06g0345200,Os03g0758100
GO:0070279	vitamin B6 binding	molecular_function	1.3444e-05	0.00051898	38	3910	110	23437	25	Os02g0306401,Os10g0189600,Os03g0236200,Os01g0736400,Os03g0171900,Os01g0100900,Os02g0112900,Os03g0643300,Os01g0928800,Os08g0140300,Os10g0390500,Os06g0632200,Os04g0578000,Os10g0517500,Os02g0541325,Os01g0760600,Os03g0252800,Os02g0806900,Os01g0871300,Os03g0720300,Os06g0564700,Os11g0516000,Os04g0614600,Os03g0713000,Os01g0178000	13	Os06g0345200,Os03g0758100,Os08g0465800,Os03g0738400,Os12g0625000,Os11g0455800,Os01g0978100,Os07g0108300,Os01g0874900,Os01g0238500,Os01g0711400,Os06g0611900,Os06g0564500
GO:0016614	oxidoreductase activity, acting on CH-OH group of donors	molecular_function	1.3496e-05	0.00051898	67	3910	237	23437	42	Os01g0723400,Os06g0486900,Os08g0434300,Os08g0342400,Os11g0210300,Os09g0127300,Os06g0623600,Os01g0654500,Os04g0224900,Os12g0632700,Os10g0114300,Os02g0274100,Os03g0189400,Os06g0677400,Os01g0796400,Os02g0600400,Os05g0186300,Os04g0479200,Os10g0113900,Os12g0443600,Os03g0405000,Os01g0375200,Os09g0400400,Os10g0113100,Os02g0701900,Os03g0184550,Os04g0650800,Os06g0111500,Os03g0780500,Os02g0637700,Os12g0534…	25	Os06g0655100,Os03g0773800,Novel01651,Os08g0562100,Novel01330,Os03g0786100,Os01g0106900,Os02g0815500,Os02g0101500,Os01g0188400,Os04g0630400,Os01g0574600,Os07g0630800,Os03g0228200,Os04g0116600,Os02g0562700,Os09g0419200,Os10g0517400,Os07g0601000,Os10g0430200,Os10g0159800,Os08g0183900,Os09g0491820,Os07g0152900,Os09g0294000
GO:0010275	NAD(P)H dehydrogenase complex assembly	biological_process	1.3852e-05	0.00053037	6	3910	6	23437	0		6	Os01g0763700,Os01g0959900,Os04g0635700,Os08g0167500,Os01g0882500,Os05g0103200
GO:0043650	dicarboxylic acid biosynthetic process	biological_process	1.3947e-05	0.00053177	13	3910	23	23437	9	Os09g0539100,Os03g0254800,Os12g0290150,Os08g0484500,Os07g0622200,Os03g0389700,Os12g0534000,Os01g0682001,Os01g0375200	4	Os01g0238500,Os08g0556200,Os05g0555600,Os07g0658400
GO:0009062	fatty acid catabolic process	biological_process	1.5298e-05	0.00057907	15	3910	28	23437	14	Os01g0110400,Os02g0654100,Os09g0544900,Os01g0752200,Os12g0448900,Os03g0835400,Os05g0529200,Os10g0457600,Os02g0274100,Os06g0354500,Os11g0605500,Os05g0392700,Os06g0103500,Os09g0252100	1	Os06g0594100
GO:0019395	fatty acid oxidation	biological_process	1.5317e-05	0.00057907	15	3910	28	23437	14	Os06g0103500,Os09g0252100,Os05g0392700,Os06g0354500,Os10g0457600,Os02g0274100,Os12g0448900,Os03g0835400,Os05g0529200,Os11g0605500,Os09g0544900,Os02g0654100,Os01g0752200,Os01g0110400	1	Os06g0594100
GO:0009543	chloroplast thylakoid lumen	cellular_component	1.6224e-05	0.00060596	7	3910	8	23437	0		7	Os04g0459900,Os01g0144100,Os08g0463900,Os06g0196300,Os01g0102300,Os03g0747700,Os03g0333400
GO:0031978	plastid thylakoid lumen	cellular_component	1.6224e-05	0.00060596	7	3910	8	23437	0		7	Os06g0196300,Os03g0747700,Os01g0102300,Os03g0333400,Os08g0463900,Os04g0459900,Os01g0144100
GO:0006720	isoprenoid metabolic process	biological_process	1.6235e-05	0.00060596	52	3910	171	23437	18	Os04g0179700,Os04g0178300,Os05g0474900,Os06g0678200,Os02g0571100,Os11g0474800,Os06g0569500,Os08g0508000,Os03g0790700,Os11g0474900,Os03g0253100,Os06g0568600,Os12g0405200,Os08g0507100,Os12g0491800,Os07g0580900,Os02g0570400,Os04g0668900	34	Os07g0546000,Os03g0203200,Os02g0197700,Os12g0271700,Os02g0535000,Os06g0729000,Os03g0805100,Os01g0101700,Os01g0703400,Os12g0640600,Os06g0110000,Os04g0379700,Os11g0216300,Os02g0704000,Os03g0731900,Os05g0408900,Os06g0570100,Os01g0581300,Os11g0572700,Os10g0330000,Os10g0546600,Os01g0106900,Os04g0448900,Os01g0887100,Os02g0680600,Os07g0204900,Os12g0626400,Os02g0190600,Os09g0570400,Os03g0197000,Os05g0582…
GO:0016114	terpenoid biosynthetic process	biological_process	1.6297e-05	0.00060596	36	3910	104	23437	14	Os02g0570400,Os08g0507100,Os12g0491800,Os04g0668900,Os11g0474800,Os06g0569500,Os08g0508000,Os02g0571100,Os04g0179700,Os04g0178300,Os11g0474900,Os03g0253100,Os06g0568600,Os03g0790700	22	Os02g0680600,Os07g0204900,Os01g0106900,Os04g0448900,Os10g0330000,Os10g0546600,Os01g0581300,Os11g0572700,Os01g0695300,Os02g0651300,Os07g0168000,Os12g0626400,Os02g0190600,Os06g0110000,Os01g0703400,Os02g0535000,Os06g0729000,Os03g0203200,Os05g0408900,Os06g0570100,Os11g0216300,Os02g0704000
GO:0006790	sulfur compound metabolic process	biological_process	1.6957e-05	0.00062791	72	3910	269	23437	39	Os08g0540100,Os04g0674400,Os02g0621700,Os09g0509200,Os03g0645100,Os12g0566300,Os10g0528100,Os04g0119400,Os06g0505302,Os10g0363300,Os03g0815200,Os10g0530400,Os09g0467200,Os02g0525900,Os01g0293000,Os04g0614600,Os03g0285800,Os01g0933900,Os09g0517700,Os03g0253100,Os05g0367400,Os12g0290150,Os10g0517500,Os11g0642800,Os01g0931400,Os10g0419400,Os02g0112900,Os12g0210200,Os12g0123200,Os03g0760700,Os01g0178…	33	Os12g0625000,Os01g0151400,Os03g0163300,Os03g0743900,Os08g0530400,Os05g0506000,Os01g0101200,Os10g0530500,Os05g0116100,Os07g0100300,Os10g0419500,Os10g0525400,Os03g0202001,Os09g0481800,Os05g0568100,Os07g0509800,Os12g0263000,Os02g0167100,Os02g0465900,Os07g0468100,Os04g0448600,Os04g0669900,Os12g0233300,Os05g0533500,Os10g0529300,Os02g0125100,Os03g0133900,Os01g0142300,Os06g0564500,Os05g0408900,Os06g0694…
GO:0010206	photosystem II repair	biological_process	2.1082e-05	0.00077743	8	3910	10	23437	0		8	Os07g0171100,Os06g0669400,Os06g0705100,Os03g0333400,Os05g0568900,Os04g0459900,Os05g0401100,Os06g0725900
GO:0016667	oxidoreductase activity, acting on a sulfur group of donors	molecular_function	2.1226e-05	0.00077957	34	3910	108	23437	13	Os06g0659500,Os04g0527700,Os03g0733800,Os02g0774100,Os05g0552500,Os06g0224200,Os03g0405500,Os01g0174900,Os04g0244400,Os10g0482900,Os01g0337900,Os02g0813500,Os02g0713400	21	Os07g0509800,Os03g0163300,Os12g0538600,Os07g0657900,Os12g0538700,Os01g0913000,Os05g0116100,Os08g0530400,Os10g0563600,Os03g0851200,Os04g0676100,Os12g0188700,Os04g0629500,Os05g0503300,Os04g0530600,Os06g0320000,Os07g0476900,Os03g0414400,Os06g0472000,Os02g0567100,Os04g0668800
GO:0033290	eukaryotic 48S preinitiation complex	cellular_component	2.237e-05	0.00081493	12	3910	20	23437	12	Os07g0222300,Os05g0227700,Os01g0120800,Os04g0103200,Os05g0104800,Os10g0569200,Os05g0256000,Os07g0124500,Os05g0566500,Os04g0376500,Os03g0182700,Os07g0167000	0
GO:0070993	translation preinitiation complex	cellular_component	2.237e-05	0.00081493	12	3910	20	23437	12	Os05g0227700,Os07g0222300,Os01g0120800,Os04g0103200,Os05g0104800,Os10g0569200,Os05g0256000,Os07g0124500,Os05g0566500,Os04g0376500,Os07g0167000,Os03g0182700	0
GO:0004576	oligosaccharyl transferase activity	molecular_function	2.2701e-05	0.00082366	6	3910	6	23437	6	Os07g0209000,Os05g0519900,Os05g0301500,Os04g0693000,Os04g0675500,Os04g0397000	0
GO:0016408	C-acyltransferase activity	molecular_function	2.2941e-05	0.00082901	9	3910	12	23437	9	Os01g0928800,Os10g0189600,Os03g0252800,Os01g0110400,Os11g0516000,Os09g0252100,Os03g0152400,Os02g0806900,Os10g0457600	0
GO:0009156	ribonucleoside monophosphate biosynthetic process	biological_process	2.3332e-05	0.00083975	17	3910	35	23437	16	Os02g0273000,Os02g0127700,Os03g0174500,Os09g0467100,Os07g0693500,Os08g0530000,Os01g0951400,Os01g0951200,Os08g0326600,Os02g0625500,Os03g0780500,Os05g0349200,Os03g0313600,Os06g0617800,Os03g0831500,Os02g0131200	1	Os03g0102100
GO:1990204	oxidoreductase complex	cellular_component	2.4027e-05	0.00086133	37	3910	124	23437	17	Os09g0509200,Os07g0570500,Os07g0695800,Os06g0105400,Os06g0486900,Os07g0170100,Os07g0147550,Os12g0183100,Os06g0486800,Os04g0224900,Os03g0806900,Os07g0570100,Os03g0212700,Os09g0568900,Os05g0400400,Os11g0162200,Os07g0134800	20	Os08g0200300,Os05g0401300,Os12g0190200,Os07g0141400,Os01g0501800,Os08g0347500,Os07g0105600,Os08g0512500,Os08g0504500,Os12g0564400,Os03g0279950,Os06g0611900,Os01g0938100,Novel01048,Os01g0805300,Os01g0934400,Os10g0516100,Os04g0403500,Os07g0544800,Os01g0711400
GO:0006721	terpenoid metabolic process	biological_process	2.5467e-05	0.00090935	40	3910	122	23437	14	Os02g0570400,Os08g0507100,Os12g0491800,Os04g0668900,Os11g0474800,Os06g0569500,Os08g0508000,Os04g0179700,Os04g0178300,Os02g0571100,Os06g0568600,Os03g0253100,Os11g0474900,Os03g0790700	26	Os04g0448900,Os01g0106900,Os07g0204900,Os02g0680600,Os01g0581300,Os11g0572700,Os10g0330000,Os10g0546600,Os02g0651300,Os07g0168000,Os01g0695300,Os12g0626400,Os02g0190600,Os09g0570400,Os01g0703400,Os12g0640600,Os06g0110000,Os03g0203200,Os02g0535000,Os06g0729000,Os03g0805100,Os05g0408900,Os06g0570100,Os04g0379700,Os11g0216300,Os02g0704000
GO:0042646	plastid nucleoid	cellular_component	2.5771e-05	0.00091654	14	3910	26	23437	4	Os03g0824100,Os11g0110100,Os01g0665400,Os03g0602600	10	Os03g0838900,Os01g0895100,Os11g0425300,Os06g0115400,Os03g0425000,Os05g0587200,Os07g0548300,Os05g0291700,Os03g0785200,Os03g0825500
GO:0009083	branched-chain amino acid catabolic process	biological_process	2.6063e-05	0.00092328	8	3910	10	23437	8	Os07g0188800,Os08g0424200,Os12g0605800,Os01g0269000,Os07g0170100,Os12g0183100,Os05g0125500,Os06g0677400	0
GO:0006635	fatty acid beta-oxidation	biological_process	2.6918e-05	0.00094983	14	3910	26	23437	13	Os02g0274100,Os10g0457600,Os06g0354500,Os03g0835400,Os05g0529200,Os11g0605500,Os09g0252100,Os06g0103500,Os05g0392700,Os01g0110400,Os09g0544900,Os02g0654100,Os01g0752200	1	Os06g0594100
GO:0004177	aminopeptidase activity	molecular_function	2.7401e-05	0.0009631	16	3910	32	23437	13	Os12g0563500,Os02g0793300,Os12g0628500,Os12g0434400,Os10g0511400,Os02g0664300,Os02g0218200,Os10g0508400,Os08g0542000,Os06g0647400,Os06g0215300,Os08g0398700,Os12g0236500	3	Os07g0205700,Os02g0761700,Os04g0610500
GO:0009069	serine family amino acid metabolic process	biological_process	2.8177e-05	0.00098651	24	3910	60	23437	6	Os10g0517500,Os06g0564700,Os08g0342400,Os04g0650800,Os03g0157900,Os08g0447000	18	Os01g0978100,Os10g0516100,Os04g0623800,Os01g0874900,Os09g0294000,Os01g0711400,Os06g0611900,Os08g0502700,Os01g0151400,Os03g0133900,Os02g0167100,Os03g0738400,Os06g0564500,Os06g0655100,Os12g0625000,Os03g0850400,Os11g0455800,Os05g0533500
GO:0016051	carbohydrate biosynthetic process	biological_process	2.9354e-05	0.0010238	76	3910	281	23437	26	Os03g0255500,Os11g0547000,Os05g0580000,Os10g0553300,Os09g0376800,Os07g0134400,Novel01308,Os02g0661100,Os04g0618200,Os01g0754200,Os02g0763900,Os05g0517200,Os03g0192700,Os01g0894300,Os06g0561000,Os02g0275200,Os04g0636100,Os05g0438600,Os03g0586300,Os12g0578500,Os02g0798100,Os10g0498700,Os05g0582100,Os06g0172800,Os09g0465600,Os02g0763200	50	Os09g0478300,Os03g0712700,Os03g0808100,Os03g0735000,Os01g0757900,Os09g0369400,Os04g0409200,Os01g0926600,Os08g0345800,Os03g0837100,Os07g0208500,Os06g0160700,Os07g0252400,Os04g0429600,Os07g0209100,Os09g0397300,Os11g0592300,Os05g0506000,Os05g0407500,Os08g0478800,Os06g0687600,Os01g0633100,Os03g0169100,Os12g0274700,Os03g0306800,Os07g0657900,Os08g0327100,Os05g0176100,Os04g0234600,Os07g0412100,Os01g0376…
GO:0009311	oligosaccharide metabolic process	biological_process	2.9585e-05	0.0010278	30	3910	83	23437	14	Os05g0517200,Os07g0134400,Os09g0376800,Os06g0172800,Os02g0661100,Os01g0921200,Os01g0952600,Os11g0175400,Os06g0505302,Os02g0550600,Os10g0553300,Os05g0438600,Os06g0194900,Os02g0798100	16	Os09g0369400,Os05g0518600,Os06g0664200,Os04g0602400,Os04g0234600,Os12g0641400,Os01g0376700,Os02g0143100,Os07g0209100,Os05g0407500,Os01g0919400,Os09g0397300,Os01g0730300,Os03g0170900,Os03g0267300,Os08g0409100
GO:0050896	response to stimulus	biological_process	3.0582e-05	0.0010584	622	3910	3215	23437	343	Os07g0150700,Os07g0485100,Os02g0682500,Novel01314,Os03g0276500,Os06g0111400,Os07g0677200,Os07g0637000,Os06g0708000,Os05g0530400,Os10g0142600,Os03g0748900,Os11g0592100,Os05g0552300,Os09g0467100,Os12g0491800,Os03g0300400,Os05g0585500,Os03g0137500,Os01g0194300,Os01g0967200,Os02g0635200,Os03g0133400,Os02g0571100,Os02g0562600,Os09g0471200,Os08g0203100,Os08g0359500,Os05g0156500,Os06g0622700,Os08g050880…	279	Os08g0242700,Os07g0619800,Os04g0593400,Os03g0284600,Os01g0106900,Os01g0639900,Os12g0292900,Os09g0527900,Os05g0566400,Os09g0439500,Os08g0203300,Os06g0694800,Os07g0171100,Os04g0435700,Os02g0729400,Os01g0874900,Os02g0186500,Os05g0135500,Os04g0547900,Os10g0406900,Os05g0506000,Os05g0519700,Os09g0541000,Os02g0255500,Os04g0653000,Os06g0725900,Os04g0442000,Os03g0232600,Os12g0270300,Os02g0537700,Os08g0524…
GO:0042558	pteridine-containing compound metabolic process	biological_process	3.1351e-05	0.0010808	14	3910	27	23437	4	Os03g0111100,Os09g0327300,Os02g0120900,Os03g0815200	10	Os11g0455800,Os01g0238500,Os01g0874900,Os08g0556200,Os06g0699700,Os05g0150800,Os10g0503200,Os03g0100200,Os03g0738400,Os05g0517500
GO:0034622	cellular protein-containing complex assembly	biological_process	3.4618e-05	0.0011834	114	3910	494	23437	86	Os02g0478700,Os05g0466600,Os01g0896700,Os03g0766900,Os02g0699600,Os05g0104800,Os05g0566500,Os07g0222300,Os06g0342100,Os06g0175500,Novel01542,Os03g0664700,Os02g0728700,Os02g0586500,Os02g0592400,Novel01220,Os02g0591700,Os08g0151400,Os10g0456900,Os06g0167000,Os05g0227700,Os03g0806900,Os03g0424800,Os10g0411700,Os11g0135400,Os06g0137500,Os03g0798600,Os04g0399000,Os03g0182700,Os02g0803300,Novel00991,Os…	28	Os07g0171100,Os08g0463900,Os01g0763700,Os02g0117100,Os08g0167500,Os01g0882500,Os07g0418000,Os04g0650500,Os01g0358300,Os04g0635700,Os08g0553800,Os11g0526200,Os01g0798500,Os01g0501800,Os01g0221700,Os07g0558500,Os05g0103200,Os02g0702000,Os01g0959900,Os02g0234500,Os03g0125000,Os02g0152900,Os01g0673800,Os06g0234200,Os03g0333400,Os03g0747700,Os03g0122200,Os03g0178200
GO:0006066	alcohol metabolic process	biological_process	3.4667e-05	0.0011834	30	3910	84	23437	11	Os02g0541325,Os04g0102700,Os04g0647800,Os01g0654500,Os06g0561000,Os04g0479200,Os04g0224900,Os03g0192700,Os01g0276100,Os03g0790700,Os02g0523800	19	Os09g0535000,Os01g0757900,Os03g0230500,Os04g0448900,Os09g0555500,Os06g0729000,Os03g0805100,Os10g0330000,Os02g0169900,Os02g0815500,Os02g0197700,Os03g0100200,Os08g0524100,Os05g0196800,Os03g0197000,Os02g0704000,Os06g0531200,Os05g0519600,Os12g0626400
GO:0019725	cellular homeostasis	biological_process	3.4722e-05	0.0011834	70	3910	269	23437	35	Os04g0432500,Os06g0659500,Os09g0440700,Os02g0100100,Os03g0263700,Os08g0323700,Os10g0501500,Os05g0156700,Os06g0224200,Os05g0522500,Os11g0124500,Os03g0405500,Os05g0552500,Os06g0625500,Os05g0187100,Os01g0337900,Os10g0482900,Os02g0813500,Os01g0174900,Os04g0244400,Os03g0721400,Os04g0656100,Os05g0120700,Os02g0774100,Os07g0666900,Os05g0156300,Os11g0199200,Os02g0608400,Os03g0397400,Os10g0485100,Os01g0722…	35	Os05g0568100,Os07g0509800,Os01g0742500,Os12g0638700,Os01g0675100,Os01g0266600,Os02g0530100,Os07g0260300,Os06g0196300,Os07g0476900,Os12g0188700,Os03g0251500,Os04g0676100,Os01g0200700,Os02g0314300,Os03g0311300,Os02g0567100,Os12g0538600,Os12g0538700,Os07g0657900,Os03g0163300,Os06g0103800,Os03g0851200,Os02g0192700,Os01g0837800,Os01g0557500,Os01g0913000,Os01g0940100,Os04g0530600,Os03g0226400,Os04g0629…
GO:0015748	organophosphate ester transport	biological_process	3.6575e-05	0.0012405	26	3910	69	23437	20	Os03g0326100,Os03g0724100,Os09g0297400,Os01g0264700,Os03g0326000,Os04g0438600,Os06g0665000,Os02g0173800,Os02g0718900,Os02g0226300,Os03g0265300,Os05g0392700,Os05g0302700,Os05g0107600,Os02g0752000,Os05g0100600,Os11g0446500,Os08g0187800,Os10g0412050,Os08g0344600	6	Os06g0488600,Os01g0172100,Os05g0267800,Os06g0604500,Os04g0119500,Os02g0468400
GO:0010467	gene expression	biological_process	3.672e-05	0.0012405	670	3910	3550	23437	453	Os01g0629900,Os03g0796501,Os03g0387000,Os12g0150100,Os04g0151800,Os10g0170200,Os07g0475800,Os07g0613200,Os03g0297100,Os05g0558900,Os12g0116700,Os01g0746200,Os04g0527700,Os08g0357300,Os12g0611200,Os07g0173501,Os03g0424500,Os03g0177400,Os10g0411800,Os05g0129300,Os11g0634500,Os08g0519800,Os04g0489600,Os09g0485900,Os07g0178900,Os11g0547000,Os05g0445500,Os01g0741900,Os07g0681000,Os12g0556300,Os03g0824…	217	Os06g0682900,Os03g0825500,Os05g0114700,Os03g0121800,Os06g0687500,Os06g0108900,Os08g0242800,Os01g0805000,Os01g0823600,Os03g0100030,Os02g0203000,Os01g0559600,Os11g0523800,Os05g0388500,Os05g0447700,Os03g0797600,Os06g0571800,Os01g0498200,Os03g0169600,Os02g0285800,Os09g0279500,Os03g0711100,Os03g0452300,Os05g0204600,Os08g0531900,Os02g0527300,Os01g0120300,Os02g0128200,Os12g0601800,Os03g0704000,Novel0083…
GO:0016120	carotene biosynthetic process	biological_process	3.6809e-05	0.0012405	7	3910	8	23437	1	Os12g0405200	6	Os07g0204900,Os06g0729000,Os02g0190600,Os07g0168000,Os12g0626400,Os01g0581300
GO:0048511	rhythmic process	biological_process	4.1379e-05	0.0013893	17	3910	37	23437	6	Os02g0618200,Os02g0115700,Os10g0498700,Os09g0532400,Os06g0727200,Os11g0547000	11	Os05g0291700,Os01g0281100,Os07g0695100,Os05g0512200,Os03g0284100,Os01g0182600,Os04g0304200,Os03g0131200,Os11g0621500,Os03g0387900,Os01g0498200
GO:0046390	ribose phosphate biosynthetic process	biological_process	4.1563e-05	0.0013903	36	3910	113	23437	30	Novel00601,Os02g0714600,Os03g0831500,Os09g0509200,Os01g0723600,Os03g0645100,Os12g0566300,Os04g0119400,Os01g0951400,Os08g0530000,Os07g0693500,Os09g0467100,Os02g0273000,Os10g0363300,Os01g0654100,Os02g0131200,Os06g0207000,Os03g0313600,Os06g0142700,Os01g0300200,Os05g0349200,Os02g0525900,Os02g0625500,Os03g0780500,Os01g0951200,Novel01479,Os08g0326600,Os06g0325500,Os03g0174500,Os02g0127700	6	Os03g0102100,Os03g0736600,Os07g0513000,Os02g0750100,Os03g0278900,Os12g0548300
GO:0009312	oligosaccharide biosynthetic process	biological_process	4.1763e-05	0.0013918	21	3910	51	23437	8	Os10g0553300,Os05g0438600,Os02g0798100,Os02g0661100,Os07g0134400,Os09g0376800,Os05g0517200,Os06g0172800	13	Os03g0267300,Os08g0409100,Os07g0209100,Os01g0919400,Os05g0407500,Os01g0730300,Os09g0397300,Os04g0234600,Os01g0376700,Os02g0143100,Os05g0518600,Os09g0369400,Os06g0664200
GO:0046365	monosaccharide catabolic process	biological_process	4.5196e-05	0.0015006	13	3910	24	23437	7	Os04g0458600,Os01g0665400,Os09g0505700,Os03g0832600,Os09g0323000,Os01g0817700,Os04g0458300	6	Os12g0420200,Os03g0169100,Os07g0212200,Os03g0712700,Os08g0374800,Os10g0189100
GO:0009620	response to fungus	biological_process	4.559e-05	0.0015081	29	3910	82	23437	23	Os08g0459600,Os01g0884300,Os09g0306700,Os08g0485400,Os09g0279000,Os04g0457800,Os09g0417600,Os11g0592100,Os03g0748900,Os11g0592000,Os06g0726200,Os02g0831800,Os07g0409900,Os12g0448900,Os01g0194300,Os01g0686800,Os09g0417800,Os10g0542900,Os02g0181300,Os10g0542800,Os01g0516600,Os11g0592200,Os03g0285800	6	Os07g0570700,Os06g0498400,Os06g0601000,Os04g0401000,Os01g0882500,Os01g0750300
GO:0005996	monosaccharide metabolic process	biological_process	4.6289e-05	0.0015257	47	3910	153	23437	26	Os09g0323000,Os03g0255500,Os02g0600400,Os03g0278000,Os03g0320100,Os02g0601300,Os05g0522500,Os03g0832600,Os01g0817700,Os04g0458600,Os06g0245700,Os09g0505700,Os09g0475500,Os06g0561000,Os08g0537900,Os01g0894300,Os05g0187100,Os04g0618200,Os08g0126300,Os01g0665400,Os05g0438600,Os07g0687900,Os11g0131900,Os09g0465600,Os01g0315800,Os04g0458300	21	Os05g0164100,Os01g0851100,Os10g0189100,Os09g0535000,Os08g0374800,Os03g0712700,Os07g0212200,Os06g0284200,Os12g0420200,Os11g0171300,Os05g0496200,Os03g0267300,Os04g0459500,Os05g0116100,Os08g0478800,Os03g0129300,Os03g0169100,Os06g0664200,Os07g0674100,Os04g0234600,Os01g0742500
GO:0042181	ketone biosynthetic process	biological_process	4.7111e-05	0.0015359	14	3910	27	23437	5	Os06g0152400,Os06g0678200,Os05g0107600,Os01g0976600,Os04g0674200	9	Os01g0662700,Os02g0581500,Os06g0214900,Os03g0190100,Os02g0190600,Os09g0361500,Os04g0422000,Os01g0581300,Os04g0403500
GO:1901661	quinone metabolic process	biological_process	4.7111e-05	0.0015359	14	3910	27	23437	5	Os06g0152400,Os06g0678200,Os05g0107600,Os01g0976600,Os04g0674200	9	Os02g0190600,Os03g0190100,Os09g0361500,Os04g0403500,Os04g0422000,Os01g0581300,Os01g0662700,Os02g0581500,Os06g0214900
GO:1901663	quinone biosynthetic process	biological_process	4.7111e-05	0.0015359	14	3910	27	23437	5	Os04g0674200,Os05g0107600,Os06g0678200,Os06g0152400,Os01g0976600	9	Os06g0214900,Os02g0581500,Os01g0662700,Os09g0361500,Os03g0190100,Os02g0190600,Os04g0422000,Os01g0581300,Os04g0403500
GO:0010033	response to organic substance	biological_process	4.7947e-05	0.0015575	172	3910	779	23437	92	Os11g0171500,Os07g0471000,Os05g0257100,Os03g0189400,Os10g0392400,Os06g0335500,Os12g0555000,Os06g0727200,Os01g0209000,Os04g0484900,Os05g0522500,Os02g0664100,Os09g0417600,Os03g0347200,Os03g0218400,Os08g0191000,Os07g0673200,Os11g0210300,Os04g0647800,Os09g0545300,Os02g0126400,Os03g0643300,Os07g0246200,Os02g0181300,Os02g0807000,Os02g0738400,Os01g0134700,Os02g0115900,Os03g0759500,Os10g0498700,Os01g0895…	80	Os05g0449500,Os04g0659100,Os02g0117100,Os05g0186100,Os07g0685700,Os01g0919800,Os06g0702600,Os12g0139400,Os04g0442300,Os02g0815500,Os10g0562100,Os01g0742500,Os03g0844900,Os03g0773700,Os08g0524100,Os03g0229500,Os03g0297600,Os11g0143300,Os02g0817600,Os04g0671900,Os01g0178500,Os10g0362300,Os01g0897600,Os01g0718300,Os12g0548300,Os02g0602400,Os03g0717700,Os03g0218500,Os11g0216300,Os05g0563400,Os01g0893…
GO:0016668	oxidoreductase activity, acting on a sulfur group of donors, NAD(P) as acceptor	molecular_function	5.0803e-05	0.0016443	12	3910	23	23437	5	Os01g0337900,Os06g0659500,Os02g0813500,Os03g0405500,Os02g0713400	7	Os03g0414400,Os04g0676100,Os03g0163300,Os12g0188700,Os06g0320000,Os07g0657900,Os04g0530600
GO:0046351	disaccharide biosynthetic process	biological_process	5.1622e-05	0.0016648	16	3910	34	23437	5	Os05g0438600,Os10g0553300,Os02g0661100,Os05g0517200,Os09g0376800	11	Os08g0409100,Os03g0267300,Os09g0397300,Os01g0730300,Os01g0919400,Os02g0143100,Os01g0376700,Os04g0234600,Os06g0664200,Os09g0369400,Os05g0518600
GO:0005852	eukaryotic translation initiation factor 3 complex	cellular_component	5.1914e-05	0.0016683	12	3910	22	23437	12	Os04g0103200,Os01g0120800,Os05g0227700,Os07g0222300,Os04g0376500,Os05g0566500,Os05g0256000,Os07g0124500,Os10g0569200,Os05g0104800,Os03g0182700,Os07g0167000	0
GO:0009161	ribonucleoside monophosphate metabolic process	biological_process	5.7795e-05	0.0018507	17	3910	37	23437	16	Os01g0951400,Os01g0951200,Os08g0326600,Os07g0693500,Os08g0530000,Os09g0467100,Os02g0273000,Os03g0174500,Os02g0127700,Os06g0617800,Os02g0131200,Os03g0831500,Os03g0313600,Os05g0349200,Os02g0625500,Os03g0780500	1	Os03g0102100
GO:0098796	membrane protein complex	cellular_component	5.9857e-05	0.0019099	124	3910	569	23437	66	Os01g0276200,Os05g0106100,Os05g0230600,Os12g0430000,Os11g0104900,Os07g0147550,Os03g0711400,Os01g0565900,Os07g0570500,Os07g0201100,Os04g0137500,Os03g0369800,Os10g0476000,Novel00601,Os06g0168500,Os06g0567000,Os02g0209100,Os06g0111400,Novel01202,Os02g0827900,Os12g0639800,Os05g0297900,Os11g0629200,Os07g0471000,Novel01479,Os11g0482100,Os01g0921600,Os03g0855600,Os11g0162200,Os07g0134800,Os07g0570100,Os…	58	Os08g0504500,Os12g0420400,Os08g0347500,Os01g0720500,Os01g0672500,Os12g0498500,Os03g0592500,Os03g0731100,Os09g0296800,Os12g0564400,Os01g0869800,Os12g0189400,Os10g0100300,Os09g0346500,Os12g0190200,Os08g0200300,Os08g0435900,Os08g0244100,Os01g0501800,Os01g0600900,Os07g0148900,Os01g0805300,Os09g0439500,Os11g0242800,Os01g0763700,Os01g0934400,Os07g0544800,Os07g0558400,Os03g0778100,Os05g0560000,Os03g0251…
GO:0006760	folic acid-containing compound metabolic process	biological_process	6.3121e-05	0.0020046	13	3910	25	23437	4	Os03g0815200,Os02g0120900,Os09g0327300,Os03g0111100	9	Os10g0503200,Os05g0517500,Os03g0738400,Os05g0150800,Os01g0238500,Os11g0455800,Os01g0874900,Os08g0556200,Os06g0699700
GO:0006536	glutamate metabolic process	biological_process	6.3362e-05	0.0020046	13	3910	25	23437	8	Os04g0543900,Os03g0720300,Os03g0236200,Os10g0550900,Os03g0794500,Os01g0682001,Os01g0760600,Os03g0643300	5	Os05g0555600,Os07g0658400,Os08g0465800,Os04g0610800,Os01g0151400
GO:0006164	purine nucleotide biosynthetic process	biological_process	6.3492e-05	0.0020046	31	3910	95	23437	25	Os07g0693500,Os06g0325500,Os09g0467100,Os08g0326600,Os04g0119400,Novel01479,Os10g0363300,Os03g0174500,Os02g0127700,Os06g0142700,Os03g0313600,Os06g0207000,Os02g0131200,Os03g0831500,Os02g0714600,Novel00601,Os03g0780500,Os12g0566300,Os02g0625500,Os02g0525900,Os09g0509200,Os01g0300200,Os05g0349200,Os03g0645100,Os01g0723600	6	Os12g0548300,Os03g0278900,Os07g0513000,Os02g0750100,Os03g0736600,Os03g0102100
GO:0006568	tryptophan metabolic process	biological_process	7.7388e-05	0.0024215	13	3910	25	23437	13	Os09g0255400,Os08g0135900,Os01g0178000,Os07g0182100,Os02g0266000,Os06g0632200,Os03g0126000,Os02g0187100,Os03g0264400,Os04g0463500,Os08g0320400,Os08g0140300,Os08g0319900	0
GO:0006586	indolalkylamine metabolic process	biological_process	7.7388e-05	0.0024215	13	3910	25	23437	13	Os08g0135900,Os09g0255400,Os01g0178000,Os02g0266000,Os06g0632200,Os07g0182100,Os03g0264400,Os02g0187100,Os03g0126000,Os08g0140300,Os08g0319900,Os04g0463500,Os08g0320400	0
GO:0030686	90S preribosome	cellular_component	7.7505e-05	0.0024215	14	3910	28	23437	14	Os06g0644600,Os04g0548300,Os07g0600400,Os07g0435400,Os02g0103900,Os12g0166500,Os03g0151700,Os03g0598200,Os05g0519500,Os02g0728700,Os08g0155000,Os03g0699200,Os10g0495500,Os04g0592700	0
GO:0050308	sugar-phosphatase activity	molecular_function	8.0842e-05	0.002517	8	3910	11	23437	1	Os05g0438600	7	Os02g0143100,Os01g0866400,Os01g0376700,Os03g0267300,Os04g0234600,Os06g0664200,Os05g0164100
GO:0008135	translation factor activity, RNA binding	molecular_function	8.276e-05	0.0025678	42	3910	140	23437	33	Os06g0701100,Os07g0167000,Os03g0182700,Os06g0571400,Os12g0147500,Os07g0662500,Os12g0607100,Os02g0812400,Os02g0717400,Os07g0681000,Os02g0146600,Os10g0467600,Os03g0177900,Os02g0220500,Os01g0120800,Os04g0376500,Os07g0191700,Os05g0592600,Os10g0569200,Os12g0176800,Os04g0103200,Os03g0406200,Os07g0222300,Os05g0566500,Os05g0256000,Os03g0702800,Os07g0614500,Os05g0104800,Os12g0507200,Os03g0177400,Os03g0565…	9	Os12g0541500,Os04g0538166,Os11g0657100,Os03g0249200,Os12g0503200,Os05g0575300,Os02g0794400,Os02g0595700,Os08g0553800
GO:0009064	glutamine family amino acid metabolic process	biological_process	8.6521e-05	0.0026753	27	3910	76	23437	18	Os10g0550900,Os03g0291500,Os03g0643300,Os07g0585600,Os12g0235800,Os04g0543900,Os03g0305500,Os01g0654100,Os03g0279400,Os03g0794500,Os04g0463500,Os01g0682001,Os01g0760600,Os01g0138800,Os03g0617900,Os03g0720300,Os03g0236200,Os08g0326600	9	Os07g0658400,Os03g0685300,Os08g0465800,Os01g0151400,Os04g0659100,Os04g0610800,Os04g0650700,Os05g0555600,Os03g0223400
GO:0090079	translation regulator activity, nucleic acid binding	molecular_function	9.2634e-05	0.0028529	44	3910	150	23437	35	Os07g0662500,Os12g0147500,Os06g0326500,Os06g0571400,Os07g0167000,Os03g0182700,Os06g0701100,Os05g0592600,Os10g0569200,Os04g0376500,Os07g0191700,Os01g0143800,Os02g0220500,Os01g0120800,Os03g0177900,Os10g0467600,Os07g0681000,Os02g0146600,Os02g0717400,Os02g0812400,Os12g0607100,Os05g0104800,Os07g0614500,Os05g0256000,Os03g0702800,Os05g0566500,Os07g0222300,Os03g0406200,Os04g0103200,Os12g0176800,Os07g0124…	9	Os04g0538166,Os12g0541500,Os03g0249200,Os11g0657100,Os02g0794400,Os05g0575300,Os12g0503200,Os08g0553800,Os02g0595700
GO:0009070	serine family amino acid biosynthetic process	biological_process	9.29e-05	0.0028529	19	3910	45	23437	6	Os06g0564700,Os04g0650800,Os08g0342400,Os10g0517500,Os03g0157900,Os08g0447000	13	Os01g0874900,Os09g0294000,Os01g0978100,Os12g0625000,Os03g0850400,Os05g0533500,Os11g0455800,Os03g0133900,Os08g0502700,Os01g0151400,Os03g0738400,Os06g0655100,Os06g0564500
GO:0051287	NAD binding	molecular_function	9.5713e-05	0.0029293	29	3910	83	23437	19	Os06g0486800,Os01g0315800,Os01g0654500,Os02g0601300,Os02g0274100,Os01g0723400,Os01g0276100,Os12g0443600,Os08g0447000,Os06g0486900,Os03g0760700,Os06g0258900,Os01g0796400,Os05g0186300,Os04g0650800,Os06g0677400,Os03g0278000,Os03g0617900,Os08g0126300	10	Os01g0574600,Os02g0101500,Os06g0655100,Os01g0188400,Os06g0634300,Os07g0674100,Os04g0459500,Os04g0547900,Os03g0129300,Os02g0562700
GO:0008379	thioredoxin peroxidase activity	molecular_function	0.00010242	0.003124	6	3910	7	23437	1	Os06g0625500	5	Os01g0675100,Os02g0192700,Os02g0537700,Os06g0196300,Os01g0266600
GO:0051082	unfolded protein binding	molecular_function	0.00010349	0.003146	45	3910	159	23437	30	Os05g0156500,Os06g0562600,Os03g0276500,Os03g0266300,Os02g0115900,Os03g0859700,Os07g0246200,Os02g0332200,Os06g0708500,Os06g0650900,Os03g0804800,Os02g0664200,Os08g0338700,Os12g0514500,Os03g0859600,Os02g0664100,Os05g0507300,Os02g0293500,Os09g0482100,Os04g0551800,Os08g0487800,Os03g0648400,Os05g0147400,Os04g0402100,Os06g0687700,Os06g0716700,Os12g0168400,Os02g0656500,Os07g0471000,Os01g0895600	15	Os02g0564400,Os01g0840100,Os01g0239100,Os02g0781400,Os07g0517100,Os01g0135900,Os10g0566700,Os03g0218500,Os09g0474300,Os01g0668000,Os06g0253100,Os05g0103200,Os06g0116800,Os02g0234500,Os05g0460000
GO:0010196	nonphotochemical quenching	biological_process	0.0001103	0.0033214	5	3910	5	23437	0		5	Os04g0488600,Os03g0311300,Os04g0457000,Os01g0585300,Os01g0869800
GO:1990066	energy quenching	biological_process	0.0001103	0.0033214	5	3910	5	23437	0		5	Os01g0869800,Os01g0585300,Os04g0457000,Os03g0311300,Os04g0488600
GO:0009423	chorismate biosynthetic process	biological_process	0.00011047	0.0033214	7	3910	9	23437	7	Os01g0375200,Os12g0534000,Os03g0389700,Os03g0254800,Os07g0622200,Os08g0484500,Os09g0539100	0
GO:0045182	translation regulator activity	molecular_function	0.00011074	0.0033214	44	3910	151	23437	35	Os06g0571400,Os03g0182700,Os07g0167000,Os06g0701100,Os07g0662500,Os06g0326500,Os12g0147500,Os02g0146600,Os07g0681000,Os10g0467600,Os02g0812400,Os12g0607100,Os02g0717400,Os07g0191700,Os04g0376500,Os05g0592600,Os10g0569200,Os02g0220500,Os01g0120800,Os03g0177900,Os01g0143800,Os12g0176800,Os03g0702800,Os05g0256000,Os05g0566500,Os05g0104800,Os07g0614500,Os04g0103200,Os07g0222300,Os03g0406200,Os12g0507…	9	Os12g0541500,Os04g0538166,Os03g0249200,Os11g0657100,Os12g0503200,Os02g0794400,Os05g0575300,Os02g0595700,Os08g0553800
GO:0046835	carbohydrate phosphorylation	biological_process	0.00011633	0.0034665	18	3910	42	23437	9	Os06g0702500,Os03g0832600,Os05g0522500,Os01g0722700,Os05g0187100,Os08g0345700,Os01g0894300,Os01g0665400,Os03g0602600	9	Os01g0940100,Os02g0714200,Os01g0742500,Os10g0573000,Os06g0326400,Os12g0297500,Os05g0164100,Os07g0409200,Os03g0230500
GO:0015036	disulfide oxidoreductase activity	molecular_function	0.00011635	0.0034665	27	3910	86	23437	11	Os04g0527700,Os04g0244400,Os01g0174900,Os02g0813500,Os10g0482900,Os02g0774100,Os02g0713400,Os03g0733800,Os06g0659500,Os03g0405500,Os06g0224200	16	Os01g0913000,Os05g0116100,Os03g0414400,Os02g0567100,Os04g0668800,Os03g0851200,Os04g0629500,Os04g0676100,Os12g0188700,Os03g0163300,Os07g0657900,Os07g0476900,Os06g0320000,Os12g0538700,Os12g0538600,Os04g0530600
GO:0009636	response to toxic substance	biological_process	0.00012143	0.0036061	60	3910	228	23437	31	Os09g0538600,Os01g0963000,Os06g0547400,Os04g0688300,Os04g0651000,Os11g0210300,Os07g0677500,Os07g0677600,Os10g0109600,Os12g0111800,Os04g0688600,Os04g0647800,Os03g0235000,Os01g0326300,Os07g0677200,Os02g0115700,Os03g0358100,Os03g0189400,Os02g0635200,Os02g0713400,Os01g0962700,Os02g0813500,Os02g0240100,Os04g0688100,Os06g0665800,Os06g0727200,Os02g0637700,Os06g0625500,Os10g0109300,Os04g0434800,Os12g0448…	29	Os05g0116100,Os03g0219200,Os07g0677100,Os04g0602100,Os02g0192700,Os10g0159800,Os09g0438000,Os01g0266600,Os07g0677400,Os02g0815500,Os08g0549100,Os01g0675100,Os02g0781400,Os02g0129800,Os03g0163300,Os03g0284600,Os05g0135500,Os07g0657900,Os07g0694700,Os03g0131200,Os08g0561700,Os01g0294700,Os10g0509401,Os02g0537700,Os02g0553200,Os06g0196300,Os06g0115400,Os07g0260300,Os06g0185900
GO:0005986	sucrose biosynthetic process	biological_process	0.00012838	0.0038	7	3910	9	23437	1	Os05g0438600	6	Os03g0267300,Os04g0234600,Os02g0143100,Os06g0664200,Os01g0919400,Os01g0376700
GO:0005984	disaccharide metabolic process	biological_process	0.00013291	0.003921	24	3910	65	23437	10	Os06g0505302,Os02g0550600,Os01g0952600,Os11g0175400,Os05g0438600,Os06g0194900,Os10g0553300,Os05g0517200,Os09g0376800,Os02g0661100	14	Os09g0397300,Os01g0730300,Os01g0919400,Os08g0409100,Os03g0267300,Os03g0170900,Os06g0664200,Os05g0518600,Os09g0369400,Os02g0143100,Os01g0376700,Os12g0641400,Os04g0234600,Os04g0602400
GO:0065003	protein-containing complex assembly	biological_process	0.00014256	0.0041919	122	3910	552	23437	91	Os11g0220800,Os01g0348700,Os03g0271200,Os11g0594200,Os07g0608700,Os11g0105400,Os02g0162500,Os07g0673900,Os05g0519500,Os07g0546700,Os07g0167000,Os04g0501000,Os10g0569200,Os01g0814000,Os08g0369300,Os03g0402400,Os04g0459700,Os02g0177500,Os01g0896800,Os12g0607100,Os11g0168200,Os08g0359500,Os06g0731800,Os04g0598200,Os02g0591800,Os10g0466300,Os05g0256000,Os07g0178900,Os04g0473400,Os08g0496000,Os10g0517…	31	Os06g0234200,Os03g0747700,Os03g0122200,Os03g0178200,Os03g0333400,Os02g0234500,Os01g0959900,Os07g0558500,Os06g0253100,Os05g0103200,Os02g0702000,Os01g0673800,Os03g0125000,Os02g0152900,Os11g0526200,Os01g0798500,Os01g0221700,Os01g0501800,Os01g0763700,Os02g0117100,Os07g0171100,Os08g0463900,Os01g0358300,Os04g0635700,Os08g0553800,Os01g0135900,Os07g0517100,Os08g0167500,Os01g0882500,Os07g0418000,Os04g0650…
GO:0045087	innate immune response	biological_process	0.00014774	0.0043301	31	3910	96	23437	24	Os07g0290200,Os03g0721200,Os10g0580900,Os02g0234300,Os02g0327000,Os02g0475300,Os07g0673200,Os02g0629400,Os01g0575500,Os10g0466300,Os01g0748900,Os04g0457800,Os01g0958700,Os01g0134700,Os08g0538300,Os01g0194300,Os12g0448900,Os10g0498700,Os03g0270000,Os03g0146400,Os07g0159500,Os03g0172000,Os03g0643300,Os10g0542800	7	Os01g0897600,Os05g0160300,Os07g0570700,Os01g0882500,Os06g0601000,Os05g0390100,Os08g0159500
GO:0042132	fructose 1,6-bisphosphate 1-phosphatase activity	molecular_function	0.00015019	0.0043878	5	3910	5	23437	1	Os05g0438600	4	Os06g0664200,Os01g0866400,Os03g0267300,Os04g0234600
GO:0097237	cellular response to toxic substance	biological_process	0.00015491	0.0044965	57	3910	216	23437	28	Os02g0115700,Os03g0358100,Os07g0677200,Os01g0326300,Os12g0111800,Os04g0688600,Os03g0235000,Os11g0210300,Os07g0677500,Os10g0109600,Os07g0677600,Os04g0651000,Os01g0963000,Os09g0538600,Os04g0688300,Os06g0547400,Os04g0434800,Os12g0448900,Os10g0109300,Os06g0625500,Os02g0637700,Os04g0688100,Os02g0240100,Os06g0727200,Os02g0713400,Os02g0813500,Os01g0962700,Os03g0189400	29	Os07g0694700,Os05g0135500,Os03g0284600,Os07g0657900,Os03g0163300,Os08g0549100,Os02g0129800,Os02g0781400,Os01g0675100,Os07g0677400,Os01g0266600,Os02g0815500,Os02g0192700,Os09g0438000,Os10g0159800,Os04g0602100,Os07g0677100,Os03g0219200,Os05g0116100,Os06g0185900,Os07g0260300,Os06g0115400,Os06g0196300,Os02g0553200,Os02g0537700,Os10g0509401,Os01g0294700,Os08g0561700,Os03g0131200
GO:1990748	cellular detoxification	biological_process	0.00015491	0.0044965	57	3910	216	23437	28	Os03g0189400,Os02g0713400,Os02g0813500,Os01g0962700,Os04g0688100,Os02g0240100,Os06g0727200,Os02g0637700,Os06g0625500,Os10g0109300,Os04g0434800,Os12g0448900,Os01g0963000,Os09g0538600,Os04g0688300,Os06g0547400,Os04g0651000,Os11g0210300,Os07g0677500,Os10g0109600,Os07g0677600,Os12g0111800,Os04g0688600,Os03g0235000,Os01g0326300,Os07g0677200,Os02g0115700,Os03g0358100	29	Os08g0561700,Os01g0294700,Os03g0131200,Os10g0509401,Os02g0537700,Os02g0553200,Os06g0115400,Os06g0196300,Os06g0185900,Os07g0260300,Os03g0219200,Os05g0116100,Os04g0602100,Os07g0677100,Os02g0192700,Os09g0438000,Os10g0159800,Os07g0677400,Os01g0266600,Os02g0815500,Os08g0549100,Os02g0129800,Os02g0781400,Os01g0675100,Os03g0163300,Os05g0135500,Os03g0284600,Os07g0657900,Os07g0694700
GO:0009607	response to biotic stimulus	biological_process	0.00015608	0.0045158	82	3910	327	23437	62	Os08g0459600,Os09g0279000,Os05g0112000,Os01g0575500,Os02g0629400,Os02g0115700,Os10g0467600,Os07g0541400,Os07g0159500,Os02g0475300,Os10g0580900,Os03g0721200,Os07g0687700,Os08g0485400,Os04g0457800,Os04g0288500,Os10g0466300,Os03g0270000,Os10g0542800,Os08g0508800,Os03g0772600,Os03g0285800,Os03g0129100,Os03g0146400,Os07g0673200,Os09g0306700,Os01g0958700,Os09g0417600,Os03g0738600,Os11g0592100,Os03g0748…	20	Os06g0601000,Os08g0159500,Os04g0234600,Os07g0176900,Os01g0279700,Os05g0110300,Os07g0570700,Os11g0595200,Os01g0897600,Os03g0131200,Os08g0382400,Os05g0496200,Os05g0160300,Os04g0401000,Os03g0229500,Os05g0390100,Os01g0750300,Os06g0498400,Os02g0499000,Os01g0882500
GO:0034645	cellular macromolecule biosynthetic process	biological_process	0.00015855	0.0045726	596	3910	3173	23437	387	Os06g0334400,Os06g0622700,Os12g0131100,Os05g0494100,Os01g0834500,Os03g0796900,Os01g0159800,Os08g0538000,Os04g0610400,Os09g0493700,Os11g0168200,Os06g0128500,Os07g0224900,Os03g0363900,Os07g0684800,Os02g0489400,Os03g0200500,Os03g0818400,Os03g0598800,Os03g0602600,Os03g0655600,Os05g0474800,Os02g0198900,Os02g0114033,Os03g0327800,Os10g0564300,Os08g0112500,Os10g0500500,Os05g0552300,Os05g0530400,Os03g0586…	209	Os12g0541500,Os01g0205300,Os03g0122200,Os05g0186000,Os03g0249200,Os04g0442000,Os04g0461100,Os04g0691600,Os08g0345800,Os08g0116900,Os02g0822600,Os03g0838900,Os10g0556200,Os07g0424400,Os03g0413000,Os05g0121600,Os03g0803900,Os08g0360100,Os07g0685000,Os07g0485400,Os09g0527900,Os09g0522200,Os05g0155400,Os02g0132500,Os04g0477500,Os09g0556500,Os09g0475800,Os03g0265400,Os05g0176100,Os01g0286100,Os04g0234…
GO:0000015	phosphopyruvate hydratase complex	cellular_component	0.00016707	0.0047875	5	3910	5	23437	4	Os03g0248600,Os10g0167300,Os09g0375000,Os03g0266200	1	Os06g0136600
GO:0004634	phosphopyruvate hydratase activity	molecular_function	0.00016707	0.0047875	5	3910	5	23437	4	Os10g0167300,Os03g0248600,Os03g0266200,Os09g0375000	1	Os06g0136600
GO:0072522	purine-containing compound biosynthetic process	biological_process	0.00016918	0.0048326	33	3910	108	23437	27	Os02g0131200,Os03g0313600,Os06g0142700,Os12g0589100,Os06g0207000,Os02g0525900,Os05g0349200,Os01g0300200,Os03g0780500,Os02g0625500,Os08g0326600,Novel01479,Os06g0325500,Os02g0127700,Os03g0174500,Os02g0714600,Os03g0831500,Novel00601,Os03g0645100,Os01g0723600,Os09g0509200,Os12g0566300,Os04g0119400,Os09g0467100,Os07g0693500,Os04g0504000,Os10g0363300	6	Os07g0513000,Os02g0750100,Os03g0278900,Os12g0548300,Os03g0102100,Os03g0736600
GO:0006970	response to osmotic stress	biological_process	0.00017112	0.0048643	49	3910	176	23437	27	Os01g0884300,Os05g0129300,Os10g0483000,Os02g0327000,Os09g0454600,Os03g0851000,Os06g0245700,Os04g0543900,Os03g0285800,Os06g0111500,Os06g0716700,Os02g0661100,Os01g0174300,Os03g0815100,Os07g0666900,Os03g0218400,Os04g0660400,Os08g0559600,Os08g0129200,Os01g0355600,Os02g0718900,Os02g0738400,Os02g0181300,Os10g0498700,Os03g0266300,Os01g0187900,Os03g0643300	22	Os06g0253100,Os02g0602400,Os06g0694800,Os07g0685700,Os04g0659100,Os08g0561700,Os03g0785200,Os07g0517100,Os01g0893400,Os01g0135900,Os02g0276500,Os10g0561400,Os02g0766700,Os05g0213500,Os07g0635900,Os09g0279500,Os09g0394900,Os01g0798500,Os10g0563600,Os03g0230500,Os03g0229500,Os01g0750300
GO:0019203	carbohydrate phosphatase activity	molecular_function	0.00017137	0.0048643	13	3910	27	23437	4	Os08g0379300,Os10g0553300,Os05g0438600,Os02g0661100	9	Os09g0369400,Os05g0164100,Os06g0664200,Os04g0234600,Os03g0267300,Os01g0376700,Os01g0866400,Os02g0143100,Os08g0409100
GO:0006081	cellular aldehyde metabolic process	biological_process	0.00017503	0.0049524	20	3910	51	23437	8	Os12g0600400,Os11g0186200,Os02g0637700,Os12g0632700,Os07g0529000,Os11g0210300,Os04g0486950,Os03g0189400	12	Os06g0531200,Os10g0517400,Os05g0519600,Os10g0100700,Os09g0516600,Os07g0168000,Os03g0731900,Os10g0159800,Os02g0815500,Os09g0535000,Os01g0101700,Os01g0106900
GO:0009514	glyoxysome	cellular_component	0.00017641	0.004976	5	3910	5	23437	4	Os07g0529000,Os06g0727200,Os12g0632700,Os04g0486950	1	Os03g0131200
GO:0098805	whole membrane	cellular_component	0.00017753	0.004992	106	3910	448	23437	67	Os09g0408000,Os04g0565500,Os02g0209000,Os01g0281400,Os03g0271200,Os12g0236500,Os11g0174000,Os03g0171900,Os04g0390600,Os11g0158400,Os08g0556550,Os07g0666900,Os06g0136000,Os09g0407950,Os06g0731800,Os08g0102100,Os01g0911200,Os03g0582200,Os06g0569500,Os09g0396900,Os03g0810600,Os05g0107600,Os04g0601700,Os03g0397400,Os08g0104700,Os02g0664300,Os06g0716700,Os12g0105700,Os05g0461000,Os06g0259000,Os03g0377…	39	Os01g0837800,Os01g0678500,Os01g0557500,Os02g0608900,Os04g0491700,Os12g0641400,Os03g0851700,Os11g0683500,Os08g0549100,Os09g0563800,Os12g0225200,Os02g0697800,Os07g0188266,Os12g0438600,Os07g0558500,Os12g0105300,Os03g0385400,Os04g0534600,Os02g0539100,Os03g0835100,Os03g0226400,Os03g0308800,Os01g0210500,Os07g0150100,Os05g0390100,Os01g0742500,Os02g0788800,Os11g0105750,Os12g0640600,Os02g0314300,Os01g0975…
GO:0009611	response to wounding	biological_process	0.00018027	0.0050531	20	3910	55	23437	15	Os02g0327000,Os03g0738600,Os10g0392400,Os12g0437800,Novel01314,Os01g0194300,Os02g0181300,Os01g0615100,Os08g0508800,Os08g0428400,Os01g0960500,Os03g0180900,Os04g0639200,Os01g0615050,Os03g0285800	5	Os07g0685700,Os07g0171100,Os04g0653000,Os08g0524100,Os03g0340900
GO:0009743	response to carbohydrate	biological_process	0.00018373	0.0051341	17	3910	40	23437	7	Os08g0345700,Os04g0376500,Os03g0759500,Os05g0522500,Os02g0738400,Os05g0104800,Os05g0519500	10	Os08g0242700,Os08g0524100,Os02g0714200,Os10g0562100,Os01g0742500,Os06g0326400,Os10g0561400,Os08g0561700,Os03g0129300,Os01g0524500
GO:0032040	small-subunit processome	cellular_component	0.00018479	0.0051479	20	3910	52	23437	20	Os06g0158600,Os03g0241200,Os03g0598200,Os03g0297100,Os03g0151700,Os05g0519500,Os07g0203300,Os12g0166500,Os03g0350100,Os01g0104800,Os04g0592700,Novel01202,Os03g0352300,Os05g0346300,Os08g0155000,Os02g0103900,Os03g0350300,Os06g0644600,Os04g0548300,Os03g0343300	0
GO:0000313	organellar ribosome	cellular_component	0.00019006	0.0052784	14	3910	34	23437	10	Os07g0658200,Os01g0251100,Os07g0202900,Os10g0500500,Os02g0102400,Os06g0128500,Os01g0616500,Os12g0616200,Os05g0243300,Os01g0511200	4	Os12g0541500,Os03g0452300,Os01g0805000,Os03g0769100
GO:0098754	detoxification	biological_process	0.00019219	0.0053211	58	3910	222	23437	29	Os01g0326300,Os12g0111800,Os04g0688600,Os03g0235000,Os02g0115700,Os03g0358100,Os07g0677200,Os04g0651000,Os09g0538600,Os01g0963000,Os06g0547400,Os04g0688300,Os11g0210300,Os07g0677500,Os07g0677600,Os10g0109600,Os06g0625500,Os02g0637700,Os04g0434800,Os12g0448900,Os10g0109300,Os02g0635200,Os03g0189400,Os04g0688100,Os02g0240100,Os06g0727200,Os02g0713400,Os01g0962700,Os02g0813500	29	Os03g0163300,Os08g0549100,Os01g0675100,Os02g0781400,Os02g0129800,Os07g0694700,Os03g0284600,Os05g0135500,Os07g0657900,Os07g0677100,Os04g0602100,Os05g0116100,Os03g0219200,Os01g0266600,Os07g0677400,Os02g0815500,Os02g0192700,Os10g0159800,Os09g0438000,Os02g0553200,Os06g0185900,Os07g0260300,Os06g0115400,Os06g0196300,Os10g0509401,Os03g0131200,Os01g0294700,Os08g0561700,Os02g0537700
GO:0009260	ribonucleotide biosynthetic process	biological_process	0.00019907	0.0054946	33	3910	108	23437	27	Os01g0951400,Os04g0119400,Os09g0467100,Os08g0530000,Os07g0693500,Os02g0273000,Os10g0363300,Novel00601,Os03g0831500,Os03g0645100,Os09g0509200,Os12g0566300,Novel01479,Os01g0951200,Os08g0326600,Os06g0325500,Os03g0174500,Os01g0654100,Os02g0131200,Os06g0207000,Os03g0313600,Os06g0142700,Os05g0349200,Os01g0300200,Os02g0525900,Os02g0625500,Os03g0780500	6	Os03g0102100,Os03g0736600,Os03g0278900,Os12g0548300,Os07g0513000,Os02g0750100
GO:0043207	response to external biotic stimulus	biological_process	0.00020505	0.0056252	80	3910	320	23437	60	Os04g0457800,Os10g0466300,Os04g0288500,Os02g0475300,Os08g0485400,Os07g0687700,Os10g0580900,Os03g0721200,Os03g0772600,Os08g0508800,Os10g0542800,Os03g0146400,Os03g0285800,Os03g0270000,Os09g0279000,Os02g0629400,Os01g0575500,Os05g0112000,Os08g0459600,Os07g0159500,Os02g0115700,Os07g0541400,Os10g0467600,Os01g0748900,Os11g0592000,Os02g0327000,Os02g0234300,Os07g0290200,Os03g0760200,Os01g0884300,Os11g0592…	20	Os07g0570700,Os01g0897600,Os03g0131200,Os11g0595200,Os01g0279700,Os05g0110300,Os08g0382400,Os04g0234600,Os08g0159500,Os07g0176900,Os06g0601000,Os06g0498400,Os02g0499000,Os01g0882500,Os05g0160300,Os05g0496200,Os05g0390100,Os01g0750300,Os04g0401000,Os03g0229500
GO:0051707	response to other organism	biological_process	0.00020505	0.0056252	80	3910	320	23437	60	Os03g0270000,Os03g0146400,Os03g0285800,Os08g0508800,Os03g0772600,Os10g0542800,Os08g0485400,Os07g0687700,Os03g0721200,Os10g0580900,Os02g0475300,Os10g0466300,Os04g0288500,Os04g0457800,Os07g0541400,Os10g0467600,Os02g0115700,Os07g0159500,Os08g0459600,Os02g0629400,Os01g0575500,Os05g0112000,Os09g0279000,Os10g0542900,Os09g0417800,Os12g0448900,Os01g0194300,Os02g0712700,Os01g0686800,Os01g0960500,Os03g0137…	20	Os08g0382400,Os05g0110300,Os01g0279700,Os03g0131200,Os01g0897600,Os11g0595200,Os07g0570700,Os06g0601000,Os07g0176900,Os04g0234600,Os08g0159500,Os01g0882500,Os02g0499000,Os06g0498400,Os03g0229500,Os04g0401000,Os01g0750300,Os05g0390100,Os05g0496200,Os05g0160300
GO:0009853	photorespiration	biological_process	0.00020836	0.0056985	9	3910	15	23437	1	Os04g0623500	8	Os03g0786100,Os12g0291100,Os12g0291400,Os12g0274700,Os01g0682500,Os12g0292400,Os07g0108300,Os07g0152900
GO:0009073	aromatic amino acid family biosynthetic process	biological_process	0.00021337	0.0058179	21	3910	55	23437	20	Os06g0133900,Os09g0255400,Os01g0871300,Os07g0182100,Os06g0225800,Os07g0622200,Os03g0389700,Os04g0463500,Os09g0539100,Os08g0135900,Os03g0254800,Os06g0632200,Os02g0266000,Os03g0126000,Os02g0749300,Os04g0406600,Os08g0484500,Os03g0264400,Os08g0320400,Os01g0764400	1	Os03g0134300
GO:0051156	glucose 6-phosphate metabolic process	biological_process	0.00022028	0.0059882	14	3910	30	23437	7	Os05g0187100,Os06g0111500,Os09g0465600,Os09g0505700,Os05g0522500,Os08g0154300,Os02g0600400	7	Os08g0478800,Os07g0176900,Os01g0742500,Os06g0133800,Os03g0781400,Os03g0169100,Os03g0416500
GO:0017056	structural constituent of nuclear pore	molecular_function	0.00022249	0.00603	13	3910	27	23437	11	Os06g0305200,Os11g0643700,Os02g0684300,Os03g0172000,Os01g0746200,Os03g0225500,Os03g0349000,Os09g0453500,Os02g0202250,Os03g0765400,Os01g0200500	2	Os08g0505200,Os12g0165900
GO:0032544	plastid translation	biological_process	0.00022713	0.0061372	6	3910	8	23437	0		6	Os01g0278900,Os06g0683200,Os04g0691600,Os07g0570700,Os05g0186000,Os11g0657100
GO:0005982	starch metabolic process	biological_process	0.00023015	0.0062003	18	3910	44	23437	5	Os05g0580000,Os06g0505302,Os01g0894300,Os08g0379300,Os03g0133300	13	Os06g0498400,Os01g0633100,Os03g0735000,Os10g0189100,Os05g0121600,Os10g0437600,Os07g0412100,Os12g0297500,Os04g0234600,Os08g0345800,Os06g0160700,Os07g0657900,Os02g0744700
GO:0046686	response to cadmium ion	biological_process	0.00023088	0.0062013	20	3910	52	23437	12	Os06g0701200,Os12g0236500,Os06g0727200,Os03g0843300,Os03g0171900,Os08g0485400,Os02g0198600,Os01g0118000,Os01g0187900,Os02g0621700,Os06g0687700,Os06g0716700	8	Os05g0496200,Os01g0266600,Os01g0106900,Os04g0659100,Os03g0129300,Os03g0131200,Os10g0561400,Os02g0125100
GO:0042548	regulation of photosynthesis, light reaction	biological_process	0.00024168	0.0064721	8	3910	13	23437	0		8	Os06g0725900,Os01g0501800,Os01g0773700,Os05g0481000,Os08g0440900,Os06g0669400,Os05g0480000,Os05g0508900
GO:0043038	amino acid activation	biological_process	0.00024557	0.0065375	25	3910	71	23437	18	Os10g0369000,Os03g0694900,Os01g0120400,Os12g0540900,Os09g0503400,Os05g0182800,Os03g0586800,Os05g0558900,Os06g0508700,Os12g0443700,Os04g0492600,Os05g0150900,Os09g0378300,Os10g0400800,Os06g0645400,Os08g0295300,Os08g0320000,Os08g0538000	7	Os06g0245800,Os11g0544800,Os01g0120300,Os01g0743400,Os07g0165000,Os09g0556500,Os07g0485400
GO:0043039	tRNA aminoacylation	biological_process	0.00024557	0.0065375	25	3910	71	23437	18	Os04g0492600,Os05g0150900,Os09g0378300,Os06g0645400,Os10g0400800,Os08g0538000,Os08g0295300,Os08g0320000,Os10g0369000,Os03g0694900,Os05g0182800,Os09g0503400,Os01g0120400,Os12g0540900,Os12g0443700,Os06g0508700,Os03g0586800,Os05g0558900	7	Os01g0743400,Os07g0165000,Os07g0485400,Os09g0556500,Os06g0245800,Os11g0544800,Os01g0120300
GO:0016701	oxidoreductase activity, acting on single donors with incorporation of molecular oxygen	molecular_function	0.00025145	0.0066742	23	3910	65	23437	14	Os03g0146400,Os06g0103300,Os08g0508800,Os06g0561000,Os04g0447100,Os03g0700400,Os08g0509100,Os12g0448900,Os10g0419400,Os03g0738600,Os03g0700700,Os08g0485400,Os02g0168100,Os02g0792800	9	Os12g0559200,Os10g0419500,Os01g0190000,Os02g0704000,Os10g0567400,Os12g0623600,Os05g0304600,Os12g0640600,Os02g0194700
GO:0009744	response to sucrose	biological_process	0.00025497	0.0067476	11	3910	21	23437	5	Os05g0519500,Os02g0738400,Os03g0759500,Os04g0376500,Os05g0104800	6	Os01g0524500,Os10g0561400,Os08g0561700,Os10g0562100,Os03g0129300,Os08g0242700
GO:0002376	immune system process	biological_process	0.00025886	0.0068162	33	3910	107	23437	25	Os03g0146400,Os10g0542800,Os12g0448900,Os01g0194300,Os03g0270000,Os01g0748900,Os10g0466300,Os04g0457800,Os07g0290200,Os10g0580900,Os03g0721200,Os02g0327000,Os02g0234300,Os02g0475300,Os03g0172000,Os07g0159500,Os03g0643300,Os01g0134700,Os10g0467600,Os08g0538300,Os10g0498700,Os02g0629400,Os01g0575500,Os01g0958700,Os07g0673200	8	Os01g0882500,Os01g0897600,Os07g0570700,Os05g0390100,Os08g0159500,Os06g0601000,Os05g0160300,Os05g0496200
GO:0000162	tryptophan biosynthetic process	biological_process	0.00025991	0.0068162	9	3910	15	23437	9	Os06g0632200,Os02g0266000,Os07g0182100,Os08g0135900,Os09g0255400,Os08g0320400,Os04g0463500,Os03g0264400,Os03g0126000	0
GO:0046219	indolalkylamine biosynthetic process	biological_process	0.00025991	0.0068162	9	3910	15	23437	9	Os04g0463500,Os08g0320400,Os03g0264400,Os03g0126000,Os02g0266000,Os06g0632200,Os07g0182100,Os08g0135900,Os09g0255400	0
GO:0051536	iron-sulfur cluster binding	molecular_function	0.00026135	0.0068162	41	3910	148	23437	19	Os04g0484900,Os03g0790700,Os02g0219900,Os05g0443500,Os12g0507000,Os02g0258900,Os03g0146400,Os04g0434300,Os07g0442900,Os12g0290150,Os03g0136900,Os03g0748700,Os01g0174900,Os08g0540100,Os04g0674400,Os02g0736400,Os02g0792800,Os03g0775300,Novel00991	22	Os05g0503300,Os11g0592800,Os10g0567400,Os08g0104600,Os02g0125100,Os05g0555300,Os03g0731900,Os07g0658400,Os07g0556200,Os03g0685000,Os05g0555600,Os06g0694500,Os02g0638300,Os01g0363300,Os09g0481800,Os05g0568100,Os07g0467200,Os11g0242400,Os03g0805600,Os03g0851200,Os01g0973400,Os04g0320100
GO:0051540	metal cluster binding	molecular_function	0.00026135	0.0068162	41	3910	148	23437	19	Os04g0674400,Os08g0540100,Os03g0775300,Novel00991,Os02g0792800,Os02g0736400,Os12g0507000,Os02g0258900,Os04g0434300,Os03g0146400,Os03g0790700,Os04g0484900,Os05g0443500,Os02g0219900,Os01g0174900,Os03g0136900,Os03g0748700,Os12g0290150,Os07g0442900	22	Os05g0568100,Os09g0481800,Os01g0363300,Os11g0242400,Os07g0467200,Os04g0320100,Os01g0973400,Os03g0851200,Os03g0805600,Os03g0731900,Os05g0555300,Os07g0658400,Os08g0104600,Os11g0592800,Os10g0567400,Os05g0503300,Os02g0125100,Os06g0694500,Os02g0638300,Os07g0556200,Os05g0555600,Os03g0685000
GO:0019252	starch biosynthetic process	biological_process	0.00026255	0.0068278	13	3910	27	23437	2	Os05g0580000,Os01g0894300	11	Os02g0744700,Os05g0121600,Os07g0657900,Os10g0189100,Os04g0234600,Os06g0160700,Os08g0345800,Os01g0633100,Os10g0437600,Os07g0412100,Os03g0735000
GO:0009082	branched-chain amino acid biosynthetic process	biological_process	0.00027572	0.0071467	13	3910	28	23437	11	Os03g0760700,Os11g0142500,Os03g0713000,Os05g0244700,Os08g0559600,Os12g0138900,Os03g0231600,Os04g0559400,Os10g0549500,Os11g0256000,Os11g0256050	2	Os02g0608600,Os01g0238500
GO:0030515	snoRNA binding	molecular_function	0.0002764	0.0071467	12	3910	25	23437	12	Os02g0103900,Os03g0350300,Os03g0350100,Os04g0548300,Os01g0814000,Os06g0274200,Os11g0298400,Os04g0592700,Os03g0151700,Os05g0519500,Os03g0352300,Os08g0155000	0
GO:0006955	immune response	biological_process	0.00028338	0.0072712	31	3910	99	23437	24	Os10g0466300,Os01g0748900,Os01g0575500,Os02g0629400,Os04g0457800,Os01g0958700,Os07g0290200,Os03g0721200,Os10g0580900,Os02g0327000,Os02g0234300,Os07g0673200,Os02g0475300,Os03g0146400,Os03g0172000,Os07g0159500,Os03g0643300,Os10g0542800,Os01g0134700,Os01g0194300,Os12g0448900,Os08g0538300,Os10g0498700,Os03g0270000	7	Os01g0897600,Os05g0160300,Os07g0570700,Os05g0390100,Os08g0159500,Os01g0882500,Os06g0601000
GO:0009059	macromolecule biosynthetic process	biological_process	0.00028345	0.0072712	603	3910	3228	23437	392	Os07g0684800,Os09g0493700,Os11g0168200,Os01g0159800,Os04g0610400,Os08g0538000,Os03g0363900,Os06g0128500,Os07g0224900,Os05g0494100,Os03g0796900,Os01g0834500,Os06g0622700,Os06g0334400,Os12g0131100,Os02g0198900,Os08g0112500,Os10g0564300,Os10g0500500,Os03g0327800,Os02g0114033,Os05g0474800,Os03g0602600,Os03g0655600,Os03g0200500,Os02g0489400,Os03g0818400,Os03g0598800,Os03g0388500,Novel01269,Os08g043680…	211	Os03g0122200,Os05g0186000,Os03g0249200,Os12g0541500,Os01g0205300,Os08g0345800,Os08g0116900,Os04g0691600,Os04g0461100,Os04g0442000,Os03g0413000,Os03g0838900,Os10g0556200,Os07g0424400,Os02g0822600,Os09g0522200,Os07g0485400,Os09g0527900,Os07g0685000,Os05g0121600,Os03g0803900,Os08g0360100,Os04g0234600,Os03g0732100,Os01g0286100,Os05g0176100,Os10g0437600,Os09g0556500,Os09g0475800,Os03g0265400,Os04g0477…
GO:0016778	diphosphotransferase activity	molecular_function	0.00028364	0.0072712	9	3910	15	23437	6	Os01g0931400,Os02g0127700,Os01g0723600,Os02g0714600,Os06g0617800,Os05g0367400	3	Os03g0340900,Os08g0457600,Os05g0161500
GO:0008250	oligosaccharyltransferase complex	cellular_component	0.0002936	0.0075051	6	3910	8	23437	6	Os07g0209000,Os06g0567000,Os05g0486200,Os05g0301500,Os01g0911200,Os04g0397000	0
GO:0031347	regulation of defense response	biological_process	0.00029669	0.007533	26	3910	78	23437	18	Os02g0181300,Os09g0417800,Os01g0134700,Os10g0467600,Os01g0194300,Os10g0498700,Os03g0270000,Os03g0180900,Os03g0172000,Os08g0428400,Os01g0884300,Os09g0306700,Os02g0327000,Os08g0305300,Os02g0629400,Os01g0575500,Os04g0457800,Os10g0392400	8	Os04g0653000,Os04g0401000,Os06g0601000,Os02g0499000,Os05g0390100,Os08g0159500,Os05g0496200,Os01g0897600
GO:0004311	farnesyltranstransferase activity	molecular_function	0.00029699	0.007533	7	3910	10	23437	3	Os07g0580900,Os06g0678200,Os01g0527700	4	Os09g0555500,Os06g0729000,Os03g0805100,Os12g0626400
GO:0009605	response to external stimulus	biological_process	0.0002972	0.007533	106	3910	451	23437	71	Os06g0726200,Os03g0748900,Os11g0592100,Os09g0417600,Os03g0738600,Os01g0958700,Os09g0306700,Os07g0673200,Os04g0647800,Os03g0172000,Os04g0102700,Os07g0485100,Os07g0597200,Os03g0643300,Os07g0150700,Os01g0516600,Os02g0181300,Os01g0134700,Os02g0738400,Os08g0538300,Os10g0498700,Os07g0409900,Os02g0831800,Os11g0592000,Os01g0748900,Os07g0290200,Os03g0760200,Os01g0884300,Os02g0234300,Os02g0327000,Os01g0960…	35	Os11g0621500,Os04g0304200,Os05g0160300,Os05g0387200,Os05g0496200,Os01g0750300,Os05g0390100,Os07g0695100,Os08g0524100,Os07g0168000,Os03g0229500,Os04g0401000,Os05g0455700,Os06g0498400,Os10g0189100,Os06g0493600,Os01g0882500,Os02g0499000,Os12g0632900,Os05g0506000,Os10g0406900,Os06g0655500,Os07g0176900,Os04g0234600,Os08g0159500,Os06g0601000,Os03g0131200,Os01g0897600,Os11g0595200,Os07g0570700,Os12g0548…
GO:0009538	photosystem I reaction center	cellular_component	0.00030368	0.0076755	5	3910	6	23437	0		5	Os12g0420400,Os05g0560000,Os03g0778100,Os07g0435300,Os08g0560900
GO:0043933	protein-containing complex subunit organization	biological_process	0.00031043	0.0078242	138	3910	644	23437	99	Os11g0135400,Os10g0411700,Os03g0798600,Os04g0399000,Os03g0182700,Os02g0684300,Os01g0634300,Os02g0803300,Novel00991,Os03g0182600,Os03g0266300,Os01g0120800,Os12g0105200,Os03g0766900,Os11g0610700,Os05g0566500,Os07g0222300,Os06g0342100,Novel01542,Os03g0664700,Os02g0202250,Os02g0592400,Novel01220,Os10g0456900,Os05g0227700,Os03g0806900,Os07g0673900,Os02g0162500,Os05g0519500,Os04g0501000,Os07g0546700,Os…	39	Os11g0526200,Os01g0798500,Os11g0657100,Os01g0221700,Os08g0463900,Os01g0763700,Os02g0117100,Os08g0167500,Os01g0882500,Os07g0418000,Os12g0628100,Os08g0553800,Os05g0113400,Os06g0234200,Os03g0773600,Os03g0333400,Os03g0178200,Os07g0558500,Os05g0103200,Os01g0959900,Os07g0570700,Os02g0152900,Os01g0673800,Os03g0198300,Os01g0501800,Os07g0171100,Os07g0517100,Os01g0135900,Os04g0650500,Os01g0358300,Os04g0635…
GO:0009644	response to high light intensity	biological_process	0.00031804	0.0079937	10	3910	19	23437	1	Os04g0639200	9	Os06g0725900,Os06g0320500,Os03g0218500,Os02g0764500,Os01g0869800,Os08g0566600,Os06g0669400,Os08g0440900,Os07g0171100
GO:0022900	electron transport chain	biological_process	0.00032023	0.0080264	58	3910	250	23437	30	Os03g0806900,Os04g0224900,Os07g0570100,Os08g0482700,Os06g0224200,Os03g0790700,Os03g0212700,Os05g0443500,Os06g0142700,Os08g0496000,Os05g0400400,Os04g0244400,Os01g0174900,Os04g0182800,Os07g0134800,Os11g0162200,Os02g0813500,Os01g0337900,Os10g0482900,Os05g0420600,Os08g0482600,Os04g0674400,Os09g0572700,Os07g0570500,Os08g0137900,Os06g0659500,Os05g0529700,Os03g0586500,Os08g0137800,Os03g0835400	28	Os05g0555300,Os03g0857400,Os07g0196200,Os08g0104600,Os11g0216300,Os06g0214900,Os06g0725900,Os07g0556200,Os08g0440900,Os07g0544800,Os03g0685000,Os03g0163300,Os02g0744000,Os08g0526300,Os01g0552300,Os01g0730500,Os08g0566600,Os06g0669400,Os03g0190100,Os06g0101600,Os12g0538600,Os12g0538700,Os03g0158300,Os07g0105600,Os03g0267300,Os03g0851200,Os08g0323400,Os02g0814400
GO:0006418	tRNA aminoacylation for protein translation	biological_process	0.00032233	0.0080564	24	3910	68	23437	18	Os03g0694900,Os10g0369000,Os05g0558900,Os03g0586800,Os12g0443700,Os06g0508700,Os12g0540900,Os01g0120400,Os09g0503400,Os05g0182800,Os05g0150900,Os09g0378300,Os04g0492600,Os08g0320000,Os08g0295300,Os08g0538000,Os10g0400800,Os06g0645400	6	Os01g0120300,Os06g0245800,Os07g0165000,Os01g0743400,Os09g0556500,Os07g0485400
GO:0009152	purine ribonucleotide biosynthetic process	biological_process	0.00032637	0.0081243	28	3910	90	23437	22	Os03g0174500,Os10g0363300,Os08g0326600,Os04g0119400,Novel01479,Os07g0693500,Os06g0325500,Os09g0467100,Os02g0525900,Os09g0509200,Os01g0300200,Os05g0349200,Os03g0645100,Os03g0780500,Os12g0566300,Os02g0625500,Os02g0131200,Os03g0831500,Novel00601,Os03g0313600,Os06g0142700,Os06g0207000	6	Os03g0278900,Os12g0548300,Os03g0102100,Os02g0750100,Os03g0736600,Os07g0513000
GO:0009767	photosynthetic electron transport chain	biological_process	0.00032685	0.0081243	15	3910	40	23437	0		15	Os07g0196200,Os08g0566600,Os08g0440900,Os06g0669400,Os03g0190100,Os07g0544800,Os11g0216300,Os02g0744000,Os01g0552300,Os08g0526300,Os03g0158300,Os03g0267300,Os07g0105600,Os03g0857400,Os06g0725900
GO:0008235	metalloexopeptidase activity	molecular_function	0.00032857	0.0081447	10	3910	18	23437	7	Os12g0628500,Os12g0434400,Os12g0236500,Os08g0398700,Os08g0542000,Os10g0508400,Os02g0218200	3	Os04g0610500,Os02g0761700,Os07g0205700
GO:0016122	xanthophyll metabolic process	biological_process	0.00032961	0.0081479	7	3910	10	23437	0		7	Os07g0168000,Os04g0379700,Os02g0190600,Os04g0448900,Os01g0581300,Os09g0570400,Os12g0640600
GO:0010565	regulation of cellular ketone metabolic process	biological_process	0.00033301	0.0082093	17	3910	42	23437	11	Os12g0556300,Os01g0134700,Os12g0556500,Os11g0664800,Os01g0178000,Os11g0668650,Os11g0669100,Os12g0556200,Os06g0505302,Os07g0673200,Os08g0360300	6	Os02g0499000,Os07g0168000,Os10g0330000,Os01g0678500,Os03g0187300,Os01g0101700
GO:0006551	leucine metabolic process	biological_process	0.00033898	0.0083337	7	3910	10	23437	7	Os06g0677400,Os12g0605800,Os11g0142500,Os05g0125500,Os08g0424200,Os12g0138900,Os01g0269000	0
GO:0042435	indole-containing compound biosynthetic process	biological_process	0.00034178	0.0083797	13	3910	28	23437	12	Os01g0178000,Os09g0255400,Os08g0135900,Os06g0632200,Os02g0266000,Os07g0182100,Os03g0264400,Os03g0126000,Os03g0285800,Os08g0140300,Os08g0320400,Os04g0463500	1	Os05g0481000
GO:0009409	response to cold	biological_process	0.00034506	0.0084371	34	3910	113	23437	16	Os04g0517100,Os03g0836200,Os06g0172800,Os02g0181300,Os08g0129200,Os02g0718900,Os07g0529600,Os03g0285800,Os08g0169700,Os06g0111500,Os06g0716700,Os02g0661100,Os04g0543900,Os01g0911200,Os01g0884300,Os02g0139200	18	Os08g0242700,Os03g0844900,Os06g0320500,Os02g0764500,Os03g0267300,Os04g0605500,Os03g0129300,Os05g0496200,Os09g0394900,Os09g0279500,Os02g0255500,Os07g0635900,Os02g0259600,Os01g0893400,Os02g0669100,Os10g0189100,Os04g0649100,Os06g0498400
GO:0009295	nucleoid	cellular_component	0.00034617	0.0084413	15	3910	35	23437	4	Os03g0602600,Os01g0665400,Os03g0824100,Os11g0110100	11	Os05g0291700,Os03g0785200,Os03g0825500,Os03g0425000,Os05g0587200,Os07g0548300,Os02g0754300,Os06g0115400,Os01g0895100,Os03g0838900,Os11g0425300
GO:0006950	response to stress	biological_process	0.00035357	0.0085985	342	3910	1723	23437	202	Os10g0109600,Os02g0664200,Os09g0297000,Os09g0121050,Os03g0794500,Os02g0570400,Os03g0437200,Os03g0235000,Os12g0630500,Os07g0159500,Os04g0179700,Os05g0129300,Os03g0843300,Os10g0517500,Os06g0264300,Os03g0100400,Os01g0911200,Os06g0245700,Os03g0772600,Os09g0306700,Os07g0188800,Os08g0559600,Os01g0118000,Os07g0409900,Os06g0172800,Os03g0640100,Os07g0597200,Os03g0244200,Os01g0516600,Os03g0113100,Os03g0172…	140	Os07g0677400,Os04g0605500,Os01g0840100,Os07g0657900,Os06g0682900,Os02g0764500,Os07g0176900,Os12g0281600,Os05g0110300,Os03g0807400,Os06g0253100,Os07g0448800,Os02g0669100,Os10g0561400,Os02g0666300,Os02g0553200,Os05g0387200,Os04g0448900,Os03g0267300,Os02g0823100,Os03g0219200,Os05g0518600,Os10g0509000,Os05g0390100,Os01g0750300,Os02g0629200,Os03g0412900,Os06g0493600,Os08g0561700,Os02g0527300,Os07g0517…
GO:0035999	tetrahydrofolate interconversion	biological_process	0.00035719	0.0086631	7	3910	10	23437	3	Os02g0120900,Os03g0815200,Os09g0327300	4	Os05g0150800,Os03g0738400,Os01g0874900,Os11g0455800
GO:0033293	monocarboxylic acid binding	molecular_function	0.0003657	0.0088457	16	3910	44	23437	11	Os12g0555500,Os11g0605500,Os06g0103500,Os01g0314100,Os03g0300400,Os06g0354500,Os12g0555300,Os07g0290200,Os12g0555000,Os12g0555200,Os06g0105400	5	Os04g0593400,Os03g0297600,Os05g0213500,Os02g0255500,Os05g0160300
GO:0050661	NADP binding	molecular_function	0.00036688	0.0088503	25	3910	72	23437	12	Os06g0111500,Os02g0601300,Os01g0375200,Os03g0760700,Os04g0223500,Os06g0258900,Os02g0600400,Os08g0342400,Os06g0677400,Os08g0126300,Os02g0736400,Os02g0813500	13	Os03g0163300,Os01g0574600,Os09g0548400,Os10g0517400,Os09g0558900,Os04g0459500,Os01g0106900,Os03g0129300,Os02g0562700,Os04g0128900,Os10g0553800,Os07g0111900,Os09g0294000
GO:0006563	L-serine metabolic process	biological_process	0.00037002	0.0089023	13	3910	28	23437	4	Os06g0564700,Os04g0650800,Os03g0157900,Os08g0447000	9	Os01g0978100,Os03g0133900,Os03g0738400,Os06g0564500,Os06g0655100,Os12g0625000,Os01g0874900,Os05g0533500,Os11g0455800
GO:0016832	aldehyde-lyase activity	molecular_function	0.00038079	0.009137	9	3910	16	23437	5	Os06g0258900,Os08g0120600,Os05g0402700,Os01g0118000,Os01g0100900	4	Os08g0556200,Os06g0608700,Os12g0169600,Os11g0171300
GO:0015711	organic anion transport	biological_process	0.00039767	0.0095165	54	3910	202	23437	37	Os10g0573800,Os06g0665000,Os01g0597600,Os05g0100600,Os05g0392700,Os05g0107600,Os02g0752000,Os09g0297400,Os08g0127100,Os03g0326100,Os08g0104900,Os01g0264700,Os02g0173800,Os02g0226300,Os02g0718900,Os04g0565500,Os03g0817200,Os04g0438600,Os02g0101000,Os11g0446500,Os01g0749900,Os10g0412050,Os08g0187800,Os06g0593100,Os07g0553700,Os08g0344600,Os05g0208000,Os05g0302700,Os04g0435100,Os03g0724100,Os04g0659…	17	Os11g0432400,Os03g0644400,Os02g0468400,Os06g0633800,Os06g0604500,Os07g0134000,Os06g0488600,Os01g0221600,Os04g0460300,Os05g0267800,Os07g0100800,Os04g0119500,Os10g0573700,Os01g0172100,Os02g0788800,Os07g0662800,Os09g0570400
GO:0009735	response to cytokinin	biological_process	0.00039892	0.0095212	22	3910	66	23437	5	Os08g0359500,Os02g0738400,Os03g0843300,Os12g0405700,Os08g0557700	17	Os03g0125000,Os10g0362300,Os11g0143300,Os12g0139400,Os02g0557800,Os08g0242700,Os07g0176900,Os01g0904700,Os03g0717700,Os04g0442300,Os02g0117100,Os01g0924000,Os03g0315800,Os05g0186100,Os03g0267300,Os01g0743800,Os04g0659100
GO:0046417	chorismate metabolic process	biological_process	0.00041753	0.009939	8	3910	13	23437	8	Os07g0622200,Os08g0484500,Os03g0389700,Os12g0534000,Os01g0764400,Os01g0375200,Os09g0539100,Os03g0254800	0
GO:0006820	anion transport	biological_process	0.0004191	0.0099501	75	3910	301	23437	46	Os01g0597600,Os06g0665000,Os09g0454600,Os05g0100600,Os05g0107600,Os09g0297400,Os08g0127100,Os03g0326100,Os08g0104900,Os01g0264700,Os02g0226300,Os02g0718900,Os04g0565500,Os02g0173800,Os07g0666900,Os04g0435100,Os04g0659800,Os01g0825800,Os02g0191300,Os07g0581000,Os03g0326000,Os10g0573800,Os02g0752000,Os05g0392700,Os06g0210500,Os03g0137500,Os02g0101000,Os04g0438600,Os03g0817200,Os03g0114800,Os10g0412…	29	Os11g0432400,Os02g0593500,Os05g0148600,Os06g0633800,Os02g0468400,Os12g0438600,Os04g0652400,Os01g0704700,Os04g0460300,Os08g0406400,Os12g0632900,Novel01685,Os07g0662800,Os09g0570400,Os03g0644400,Os06g0493600,Os07g0134000,Os06g0604500,Os06g0488600,Os01g0221600,Os05g0267800,Os07g0100800,Os02g0745100,Os04g0304200,Os04g0119500,Os10g0573700,Os10g0554200,Os01g0172100,Os02g0788800
GO:0009066	aspartate family amino acid metabolic process	biological_process	0.00042518	0.010068	20	3910	54	23437	13	Os03g0815200,Os02g0783625,Os01g0760600,Os03g0760700,Os10g0517500,Os12g0290150,Os08g0342400,Os03g0713000,Os03g0291500,Os02g0440000,Os02g0831800,Os01g0178000,Os10g0419400	7	Os04g0669900,Os04g0650700,Os09g0294000,Os01g0101200,Os10g0419500,Os03g0850400,Os03g0118600
GO:0034285	response to disaccharide	biological_process	0.00043608	0.010299	11	3910	22	23437	5	Os05g0104800,Os04g0376500,Os02g0738400,Os05g0519500,Os03g0759500	6	Os03g0129300,Os08g0561700,Os10g0562100,Os08g0242700,Os01g0524500,Os10g0561400
GO:0016859	cis-trans isomerase activity	molecular_function	0.00044577	0.0105	23	3910	69	23437	11	Os04g0446500,Os01g0915800,Os09g0501850,Os12g0210200,Os06g0708500,Os01g0563000,Os11g0148300,Os12g0405200,Os08g0559400,Novel01660,Os04g0118500	12	Os07g0133700,Os08g0541400,Os01g0894700,Os07g0565600,Os08g0382400,Os02g0760300,Os06g0663800,Os05g0458100,Os06g0308000,Os11g0572700,Os05g0103200,Os02g0751600
GO:0019318	hexose metabolic process	biological_process	0.0004474	0.010511	37	3910	123	23437	19	Os08g0126300,Os05g0438600,Os07g0687900,Os09g0465600,Os04g0458300,Os02g0600400,Os03g0255500,Os09g0323000,Os01g0817700,Os03g0832600,Os05g0522500,Os02g0601300,Os06g0245700,Os04g0458600,Os09g0475500,Os08g0537900,Os01g0894300,Os04g0618200,Os05g0187100	18	Os05g0496200,Os03g0267300,Os04g0459500,Os03g0129300,Os08g0478800,Os06g0664200,Os04g0234600,Os01g0742500,Os05g0164100,Os01g0851100,Os10g0189100,Os08g0374800,Os03g0712700,Os09g0535000,Os06g0284200,Os07g0212200,Os12g0420200,Os11g0171300
GO:0070925	organelle assembly	biological_process	0.00045222	0.010597	46	3910	173	23437	43	Os11g0105400,Os09g0408000,Os11g0594200,Os08g0305300,Os01g0348700,Os11g0220800,Os04g0501000,Os06g0137500,Os11g0135400,Os10g0411700,Os03g0798600,Os04g0399000,Os05g0519500,Os03g0424800,Os02g0162500,Os08g0207600,Os12g0105200,Os03g0402400,Os11g0168200,Os09g0407950,Os01g0896800,Os03g0182600,Os06g0267600,Os12g0167900,Novel01542,Os04g0473400,Os02g0591800,Os04g0598200,Os02g0699600,Os01g0815800,Os07g061660…	3	Novel00607,Os03g0122200,Os03g0125000
GO:0009225	nucleotide-sugar metabolic process	biological_process	0.00045465	0.010616	16	3910	40	23437	13	Os11g0133700,Os04g0618200,Os03g0115100,Os12g0131150,Os12g0443600,Os07g0195400,Os04g0660400,Os02g0664100,Os03g0599800,Os06g0652400,Os02g0664200,Os12g0131100,Os06g0701200	3	Os04g0613700,Os05g0516300,Os09g0553200
GO:0006730	one-carbon metabolic process	biological_process	0.00045542	0.010616	10	3910	19	23437	5	Os09g0327300,Os03g0111100,Os03g0815200,Os02g0120900,Os01g0293000	5	Os11g0455800,Os01g0874900,Os10g0503200,Os03g0738400,Os05g0150800
GO:0046912	transferase activity, transferring acyl groups, acyl groups converted into alkyl on transfer	molecular_function	0.00046557	0.010825	8	3910	13	23437	8	Os04g0486950,Os02g0194100,Os11g0538900,Os02g0232400,Os12g0138900,Os01g0300200,Os11g0142500,Os12g0566300	0
GO:0044419	interspecies interaction between organisms	biological_process	0.00047819	0.01109	91	3910	383	23437	67	Os02g0831800,Os10g0498700,Os07g0409900,Os08g0538300,Os03g0266300,Os02g0738400,Os01g0134700,Os02g0181300,Os01g0516600,Os03g0643300,Os07g0597200,Os03g0172000,Os04g0102700,Os04g0647800,Os07g0673200,Os09g0306700,Os01g0958700,Os03g0738600,Os09g0417600,Os11g0592100,Os03g0748900,Os06g0726200,Os01g0194300,Os12g0448900,Os02g0712700,Os01g0686800,Os09g0417800,Os10g0542900,Os11g0592200,Os03g0137500,Os01g0960…	24	Novel01330,Os03g0786100,Os04g0401000,Os03g0229500,Os05g0390100,Os01g0750300,Os05g0496200,Os05g0160300,Os02g0499000,Os01g0882500,Os06g0498400,Os06g0601000,Os08g0159500,Os04g0234600,Os07g0176900,Os01g0895100,Os08g0382400,Os05g0110300,Os01g0279700,Os07g0570700,Os11g0595200,Os07g0152900,Os01g0897600,Os03g0131200
GO:0009706	chloroplast inner membrane	cellular_component	0.00049001	0.011335	13	3910	29	23437	6	Os03g0758900,Os07g0240300,Os01g0179400,Os06g0301100,Os01g0821700,Os01g0729100	7	Os12g0583400,Os01g0279100,Os04g0602400,Os10g0100300,Os12g0615400,Os09g0570400,Os01g0895100
GO:0009658	chloroplast organization	biological_process	0.00050052	0.011548	40	3910	140	23437	6	Os03g0271200,Os03g0758900,Os03g0395300,Os03g0602600,Os03g0844700,Os02g0196300	34	Os07g0520800,Os06g0217600,Os03g0426900,Os05g0506000,Os01g0585300,Os09g0553900,Os01g0798500,Os07g0548300,Os11g0657100,Os03g0178200,Os05g0587200,Os05g0519600,Os11g0595200,Os09g0535000,Os01g0279100,Os03g0785200,Os07g0570700,Os11g0105750,Os02g0602400,Os12g0105300,Os07g0619100,Os01g0321300,Os07g0188266,Os07g0123300,Os08g0515800,Os02g0766000,Os01g0102600,Os01g0823600,Os01g0673800,Os02g0259600,Os11g0216…
GO:0007623	circadian rhythm	biological_process	0.00051803	0.011921	14	3910	33	23437	5	Os06g0727200,Os10g0498700,Os02g0115700,Os02g0618200,Os11g0547000	9	Os01g0182600,Os01g0498200,Os03g0387900,Os05g0512200,Os04g0304200,Os05g0291700,Os11g0621500,Os03g0131200,Os01g0281100
GO:0070006	metalloaminopeptidase activity	molecular_function	0.00053403	0.012258	8	3910	13	23437	5	Os10g0508400,Os02g0218200,Os08g0542000,Os08g0398700,Os12g0236500	3	Os07g0205700,Os02g0761700,Os04g0610500
GO:0016651	oxidoreductase activity, acting on NAD(P)H	molecular_function	0.00058314	0.013351	29	3910	100	23437	11	Os03g0405500,Os06g0659500,Os01g0174300,Os02g0813500,Os02g0736400,Os01g0337900,Novel00395,Os02g0713400,Os08g0557600,Os01g0954000,Os08g0496000	18	Os02g0707100,Os04g0530600,Os09g0558900,Os07g0657900,Os06g0320000,Os01g0882500,Os04g0676100,Os03g0163300,Os12g0188700,Os04g0403500,Os02g0815500,Os09g0438000,Os04g0539000,Os01g0734466,Os06g0214900,Os05g0348100,Os03g0414400,Os01g0959900
GO:0034637	cellular carbohydrate biosynthetic process	biological_process	0.00058942	0.013461	54	3910	202	23437	17	Os05g0438600,Os03g0586300,Os01g0754200,Os02g0763200,Os05g0582100,Os10g0498700,Os05g0580000,Os11g0547000,Os10g0553300,Os02g0763900,Os02g0275200,Os02g0661100,Os04g0618200,Os01g0894300,Os03g0192700,Os09g0376800,Os05g0517200	37	Os06g0687600,Os08g0409100,Os01g0672500,Os01g0633100,Os03g0267300,Os01g0730300,Os09g0397300,Os02g0169900,Os07g0412100,Os01g0376700,Os10g0437600,Os01g0750300,Os05g0176100,Os04g0234600,Os07g0424400,Os06g0664200,Os07g0657900,Os05g0518600,Os03g0808100,Os03g0712700,Os03g0735000,Os01g0757900,Os10g0189100,Os09g0478300,Os01g0919400,Os05g0121600,Os02g0143100,Os04g0429600,Os03g0837100,Os08g0345800,Os07g0208…
GO:0004332	fructose-bisphosphate aldolase activity	molecular_function	0.00059352	0.01352	6	3910	8	23437	3	Os08g0120600,Os01g0118000,Os05g0402700	3	Os11g0171300,Os12g0169600,Os06g0608700
GO:0034308	primary alcohol metabolic process	biological_process	0.00059653	0.013555	6	3910	8	23437	3	Os04g0102700,Os04g0224900,Os02g0541325	3	Os06g0531200,Os05g0519600,Os02g0815500
GO:0072527	pyrimidine-containing compound metabolic process	biological_process	0.00062393	0.014141	21	3910	60	23437	14	Os01g0654100,Os07g0529600,Os07g0485100,Os07g0624700,Os05g0367400,Os01g0951200,Os01g0951400,Os02g0778400,Os02g0736400,Os08g0530000,Os02g0273000,Os07g0188800,Os04g0515400,Os01g0931400	7	Os05g0455700,Os04g0499200,Os05g0408900,Os02g0179100,Os06g0109600,Os12g0548300,Os10g0577900
GO:0062012	regulation of small molecule metabolic process	biological_process	0.00062593	0.014151	18	3910	48	23437	11	Os01g0134700,Os12g0556300,Os12g0556500,Os01g0178000,Os11g0664800,Os11g0669100,Os11g0668650,Os06g0505302,Os12g0556200,Os07g0673200,Os08g0360300	7	Os02g0499000,Os07g0168000,Os10g0330000,Os05g0506000,Os03g0187300,Os01g0678500,Os01g0101700
GO:0006766	vitamin metabolic process	biological_process	0.00065309	0.014728	24	3910	72	23437	9	Os01g0931400,Os05g0367400,Os02g0112900,Os06g0561000,Os07g0529600,Os04g0614600,Novel01202,Os12g0600400,Os08g0540100	15	Os02g0744900,Os05g0116100,Os06g0658900,Os01g0238500,Os08g0556200,Os01g0874900,Os12g0615400,Os02g0701600,Os05g0408900,Os03g0738400,Os02g0276500,Os10g0100700,Os10g0517400,Os03g0190100,Os11g0455800
GO:0006006	glucose metabolic process	biological_process	0.0006602	0.014851	20	3910	55	23437	9	Os05g0438600,Os08g0126300,Os02g0600400,Os03g0255500,Os04g0458300,Os09g0465600,Os04g0458600,Os02g0601300,Os01g0817700	11	Os03g0712700,Os08g0478800,Os09g0535000,Os03g0129300,Os04g0459500,Os03g0267300,Os10g0189100,Os05g0496200,Os11g0171300,Os04g0234600,Os06g0664200
GO:0000463	maturation of LSU-rRNA from tricistronic rRNA transcript (SSU-rRNA, 5.8S rRNA, LSU-rRNA)	biological_process	0.00067023	0.015028	9	3910	17	23437	9	Os04g0376000,Os03g0699200,Os05g0567400,Os07g0600400,Os07g0435400,Os04g0605900,Os02g0503400,Os03g0802700,Os08g0234000	0
GO:0009670	triose-phosphate:phosphate antiporter activity	molecular_function	0.00067808	0.015028	4	3910	4	23437	2	Os08g0344600,Os09g0297400	2	Os05g0170950,Os01g0172100
GO:0015121	phosphoenolpyruvate:phosphate antiporter activity	molecular_function	0.00067808	0.015028	4	3910	4	23437	2	Os09g0297400,Os08g0344600	2	Os05g0170950,Os01g0172100
GO:0015315	organophosphate:inorganic phosphate antiporter activity	molecular_function	0.00067808	0.015028	4	3910	4	23437	2	Os09g0297400,Os08g0344600	2	Os05g0170950,Os01g0172100
GO:0015355	secondary active monocarboxylate transmembrane transporter activity	molecular_function	0.00067808	0.015028	4	3910	4	23437	2	Os09g0297400,Os08g0344600	2	Os05g0170950,Os01g0172100
GO:0089721	phosphoenolpyruvate transmembrane transporter activity	molecular_function	0.00067808	0.015028	4	3910	4	23437	2	Os08g0344600,Os09g0297400	2	Os01g0172100,Os05g0170950
GO:0031407	oxylipin metabolic process	biological_process	0.00070902	0.015637	12	3910	26	23437	9	Os08g0459600,Os04g0447100,Os03g0700400,Os08g0509100,Os03g0738600,Os08g0508800,Os03g0700700,Os02g0218700,Os03g0225900	3	Os02g0194700,Os12g0559200,Os05g0304600
GO:0031408	oxylipin biosynthetic process	biological_process	0.00070902	0.015637	12	3910	26	23437	9	Os04g0447100,Os03g0700400,Os08g0509100,Os08g0459600,Os03g0225900,Os08g0508800,Os03g0738600,Os02g0218700,Os03g0700700	3	Os05g0304600,Os12g0559200,Os02g0194700
GO:0004579	dolichyl-diphosphooligosaccharide-protein glycotransferase activity	molecular_function	0.00071534	0.015738	4	3910	4	23437	4	Os04g0693000,Os04g0397000,Os07g0209000,Os05g0301500	0
GO:0009052	pentose-phosphate shunt, non-oxidative branch	biological_process	0.00071942	0.01576	5	3910	6	23437	2	Os08g0154300,Os09g0505700	3	Os03g0169100,Os03g0781400,Os07g0176900
GO:0080134	regulation of response to stress	biological_process	0.00072204	0.01576	41	3910	147	23437	26	Os10g0467600,Os01g0134700,Os02g0181300,Os10g0498700,Os03g0172000,Os09g0306700,Os03g0815100,Os02g0629400,Os01g0575500,Os08g0305300,Os09g0417800,Os03g0270000,Os02g0633400,Os01g0194300,Os03g0285800,Os03g0180900,Os08g0428400,Os01g0884300,Os03g0577000,Os02g0139200,Os06g0727200,Os02g0327000,Os03g0356414,Os10g0392400,Os01g0106700,Os04g0457800	15	Os06g0601000,Os04g0401000,Os03g0412900,Os02g0575500,Os02g0781400,Os08g0159500,Os05g0390100,Os05g0496200,Os03g0230500,Os04g0653000,Os02g0499000,Os09g0279500,Os07g0685700,Os01g0897600,Os09g0250700
GO:0006544	glycine metabolic process	biological_process	0.00072257	0.01576	8	3910	14	23437	0		8	Os01g0874900,Os01g0711400,Os11g0455800,Os04g0623800,Os03g0738400,Os10g0516100,Os06g0611900,Os08g0502700
GO:0009127	purine nucleoside monophosphate biosynthetic process	biological_process	0.00072513	0.01576	11	3910	23	23437	10	Os03g0174500,Os05g0349200,Os03g0780500,Os02g0625500,Os02g0131200,Os08g0326600,Os03g0831500,Os07g0693500,Os03g0313600,Os09g0467100	1	Os03g0102100
GO:0009168	purine ribonucleoside monophosphate biosynthetic process	biological_process	0.00072513	0.01576	11	3910	23	23437	10	Os03g0174500,Os05g0349200,Os03g0780500,Os02g0625500,Os03g0831500,Os08g0326600,Os02g0131200,Os09g0467100,Os03g0313600,Os07g0693500	1	Os03g0102100
GO:0009528	plastid inner membrane	cellular_component	0.00072789	0.015782	13	3910	30	23437	6	Os06g0301100,Os01g0179400,Os01g0821700,Os01g0729100,Os03g0758900,Os07g0240300	7	Os09g0570400,Os01g0895100,Os01g0279100,Os12g0583400,Os12g0615400,Os10g0100300,Os04g0602400
GO:0042430	indole-containing compound metabolic process	biological_process	0.00073835	0.015927	17	3910	45	23437	16	Os06g0632200,Os02g0266000,Os01g0178000,Os08g0135900,Os03g0760000,Os08g0320400,Os03g0285800,Os08g0140300,Os03g0126000,Os03g0264400,Os07g0182100,Os03g0760200,Os09g0255400,Os04g0463500,Os08g0319900,Os02g0187100	1	Os05g0481000
GO:0009719	response to endogenous stimulus	biological_process	0.00074089	0.015927	134	3910	622	23437	67	Os07g0181000,Os01g0187900,Os02g0606800,Os05g0467000,Os12g0613700,Os12g0169800,Os10g0542800,Os08g0428400,Os06g0111500,Os10g0468500,Os04g0457800,Os12g0555200,Os07g0563700,Os03g0672300,Os05g0144400,Os12g0555300,Os03g0390200,Os03g0643300,Os02g0126400,Os09g0545300,Os10g0498700,Os02g0181300,Os02g0807000,Os02g0738400,Os03g0347200,Os08g0191000,Os03g0218400,Os04g0484900,Os10g0392400,Os12g0555000,Os06g0335…	67	Os03g0738400,Os01g0675700,Os01g0190300,Os02g0761700,Os02g0766700,Os08g0109400,Os05g0563400,Os01g0893400,Os01g0897600,Os01g0718300,Os03g0717700,Os12g0548300,Os02g0602400,Os03g0773700,Os08g0524100,Os03g0844900,Os10g0562100,Os04g0671900,Os10g0362300,Os01g0178500,Os03g0229500,Os11g0143300,Os02g0817600,Os03g0297600,Os04g0442300,Os06g0702600,Os12g0139400,Os02g0117100,Os05g0186100,Os05g0449500,Os04g0659…
GO:0005623	obsolete cell	cellular_component	0.00074119	0.015927	82	3910	354	23437	42	Os02g0774100,Os07g0666900,Os03g0686300,Os08g0518100,Os03g0283800,Os05g0120700,Os10g0578000,Os04g0656100,Os12g0207300,Os09g0396900,Os07g0684100,Os09g0451500,Os08g0395300,Os02g0673600,Os11g0199200,Os02g0608400,Os05g0156300,Os01g0722700,Os10g0485100,Os03g0397400,Os08g0323700,Os05g0156700,Os06g0659500,Os03g0261900,Os03g0225500,Os04g0432500,Os05g0475300,Os02g0100100,Os09g0440700,Os01g0337900,Os10g0482…	40	Os02g0192700,Os03g0851200,Os01g0557500,Os01g0913000,Os01g0837800,Os12g0538700,Os07g0657900,Os12g0538600,Os06g0103800,Os03g0163300,Os02g0537700,Os05g0148600,Os03g0131200,Os03g0226400,Os01g0692300,Os04g0530600,Os01g0940100,Os04g0629500,Os09g0553900,Os01g0266600,Os03g0242200,Os05g0568100,Os12g0638700,Os01g0742500,Os01g0675100,Os07g0509800,Os03g0788200,Os01g0958100,Os07g0619100,Os02g0314300,Os03g0311…
GO:0006012	galactose metabolic process	biological_process	0.00074166	0.015927	11	3910	23	23437	6	Os03g0832600,Os09g0323000,Os04g0458600,Os07g0687900,Os04g0618200,Os04g0458300	5	Os07g0212200,Os12g0420200,Os10g0189100,Os03g0712700,Os08g0374800
GO:0098869	cellular oxidant detoxification	biological_process	0.00074348	0.015928	52	3910	205	23437	25	Os06g0625500,Os10g0109300,Os04g0434800,Os12g0448900,Os02g0713400,Os02g0813500,Os01g0962700,Os04g0688100,Os02g0240100,Os06g0727200,Os12g0111800,Os04g0688600,Os03g0235000,Os01g0326300,Os07g0677200,Os02g0115700,Os03g0358100,Os01g0963000,Os09g0538600,Os04g0688300,Os06g0547400,Os04g0651000,Os07g0677500,Os10g0109600,Os07g0677600	27	Os02g0553200,Os06g0196300,Os06g0115400,Os06g0185900,Os07g0260300,Os01g0294700,Os08g0561700,Os03g0131200,Os10g0509401,Os02g0537700,Os08g0549100,Os02g0129800,Os02g0781400,Os01g0675100,Os03g0163300,Os05g0135500,Os03g0284600,Os07g0657900,Os07g0694700,Os03g0219200,Os05g0116100,Os04g0602100,Os07g0677100,Os02g0192700,Os09g0438000,Os07g0677400,Os01g0266600
GO:0070180	large ribosomal subunit rRNA binding	molecular_function	0.00074632	0.015951	7	3910	12	23437	6	Os11g0135400,Os02g0699600,Os02g0814700,Os03g0139100,Os04g0598200,Os12g0616200	1	Os03g0122200
GO:0016209	antioxidant activity	molecular_function	0.00078672	0.016775	52	3910	205	23437	27	Os03g0235000,Os12g0111800,Os04g0688600,Os01g0326300,Os06g0659500,Os07g0677200,Os03g0358100,Os02g0115700,Os04g0688300,Os06g0547400,Os01g0963000,Os09g0538600,Os04g0651000,Os10g0109600,Os07g0677600,Os07g0677500,Os06g0625500,Os10g0109300,Os07g0665200,Os12g0448900,Os04g0434800,Os02g0813500,Os01g0962700,Os02g0713400,Os06g0727200,Os04g0688100,Os02g0240100	25	Os01g0675100,Os08g0549100,Os03g0163300,Os07g0657900,Os05g0135500,Os03g0284600,Os07g0694700,Os03g0219200,Os05g0116100,Os04g0602100,Os07g0677100,Os09g0438000,Os02g0192700,Os07g0677400,Os01g0266600,Os02g0553200,Os01g0855200,Os06g0196300,Os06g0115400,Os07g0260300,Os06g0185900,Os08g0561700,Os01g0294700,Os03g0131200,Os02g0537700
GO:0048583	regulation of response to stimulus	biological_process	0.00081648	0.017368	71	3910	288	23437	40	Os05g0516900,Os03g0172000,Os12g0137500,Os02g0181300,Os01g0134700,Os10g0498700,Os08g0305300,Os02g0326600,Os09g0306700,Os03g0815100,Os08g0191000,Os03g0180900,Os09g0417800,Os04g0484900,Os01g0194300,Os10g0392400,Os06g0308100,Os01g0106700,Os03g0577000,Os02g0139200,Os01g0884300,Os06g0727200,Os02g0327000,Os10g0467600,Os08g0102100,Os08g0359500,Os01g0575500,Os02g0629400,Os03g0666100,Os03g0285800,Os08g0169…	31	Os03g0412900,Os02g0575500,Os05g0390100,Os07g0695100,Os02g0787300,Os04g0401000,Os03g0230500,Os05g0496200,Os09g0279500,Os02g0499000,Os05g0449500,Os06g0191300,Os01g0919800,Os07g0685700,Os02g0781400,Os03g0782500,Os08g0159500,Os01g0286100,Os06g0601000,Os05g0407500,Os03g0251350,Os01g0182600,Os02g0203000,Os04g0499200,Os04g0653000,Os10g0561400,Os09g0240200,Os01g0897600,Os09g0250700,Os09g0114500,Os03g0232…
GO:0043167	ion binding	molecular_function	0.00088373	0.018754	1116	3910	6050	23437	678	Os02g0506500,Os07g0570100,Os07g0529600,Os12g0628500,Os08g0470200,Os03g0189400,Novel00066,Os01g0173900,Os10g0497800,Novel00059,Os10g0400800,Os12g0597500,Os01g0772800,Os03g0838100,Os02g0306401,Os06g0259000,Os03g0859600,Os01g0665400,Os11g0210300,Os01g0609900,Os03g0285800,Os05g0522600,Os03g0194900,Os01g0817700,Os08g0508000,Os03g0132000,Os05g0524400,Os01g0931400,Os03g0599000,Os12g0555300,Os03g0616400,…	438	Os05g0408900,Os01g0719100,Os01g0388000,Os07g0681100,Os05g0556400,Os08g0457600,Os02g0698000,Os04g0528300,Os01g0730500,Os03g0773700,Os04g0639300,Os03g0297600,Os06g0101600,Os10g0405100,Os08g0347500,Os01g0171000,Os03g0835100,Os01g0893400,Os06g0115400,Os09g0458900,Os09g0240200,Os03g0808100,Os03g0284500,Os01g0164600,Os04g0128900,Os02g0266300,Os03g0328900,Os02g0533300,Os02g0744900,Os10g0209700,Os02g0591…
GO:0004222	metalloendopeptidase activity	molecular_function	0.00089828	0.019018	19	3910	53	23437	9	Os03g0212700,Os02g0740700,Os07g0570300,Os07g0570100,Os07g0570500,Os03g0336300,Os01g0966300,Os01g0778800,Os01g0191500	10	Os06g0669400,Os01g0902200,Os04g0639300,Os03g0579000,Os01g0970700,Os01g0295900,Os02g0830100,Os12g0485000,Os06g0725900,Os01g0618800
GO:0009527	plastid outer membrane	cellular_component	0.00091149	0.019207	19	3910	54	23437	6	Os06g0568600,Os05g0522500,Os03g0271200,Os06g0569500,Os11g0158400,Os03g0855600	13	Os01g0742500,Os11g0683500,Os03g0851700,Os06g0570100,Os05g0390100,Os03g0835100,Os12g0225200,Os02g0539100,Os11g0105750,Os12g0105300,Os07g0558500,Os02g0608900,Os07g0188266
GO:0009707	chloroplast outer membrane	cellular_component	0.00091149	0.019207	19	3910	54	23437	6	Os06g0569500,Os03g0271200,Os11g0158400,Os03g0855600,Os06g0568600,Os05g0522500	13	Os11g0105750,Os12g0105300,Os07g0558500,Os02g0608900,Os07g0188266,Os01g0742500,Os06g0570100,Os03g0851700,Os11g0683500,Os05g0390100,Os03g0835100,Os02g0539100,Os12g0225200
GO:1901617	organic hydroxy compound biosynthetic process	biological_process	0.00092604	0.019468	46	3910	169	23437	18	Os02g0465400,Os12g0556200,Os02g0523800,Os12g0448900,Os03g0790700,Os01g0103600,Os03g0192700,Os12g0600400,Os08g0360300,Os07g0518100,Os07g0673200,Os11g0668650,Os11g0669100,Os08g0140300,Os11g0664800,Os12g0556500,Os12g0556300,Os01g0134700	28	Os01g0757900,Os06g0110000,Os02g0197700,Os06g0658900,Os09g0555500,Os06g0729000,Os03g0805100,Os02g0701600,Os02g0276500,Os06g0531200,Os02g0704000,Os04g0448900,Os02g0744900,Os02g0169900,Os10g0330000,Os11g0707600,Os10g0545200,Os07g0206700,Os10g0378100,Os12g0615400,Os03g0100200,Os10g0100700,Os12g0626400,Os05g0519600,Os10g0517400,Os01g0134500,Os03g0197000,Os11g0525200
GO:0051920	peroxiredoxin activity	molecular_function	0.00093538	0.019619	6	3910	9	23437	1	Os06g0625500	5	Os01g0675100,Os06g0196300,Os02g0192700,Os02g0537700,Os01g0266600
GO:0072344	rescue of stalled ribosome	biological_process	0.00097179	0.020335	4	3910	4	23437	4	Os01g0977600,Os05g0552300,Os01g0686800,Os12g0564600	0
GO:0004791	thioredoxin-disulfide reductase activity	molecular_function	0.00098236	0.020509	4	3910	4	23437	2	Os02g0813500,Os02g0713400	2	Os07g0657900,Os03g0163300
GO:0050832	defense response to fungus	biological_process	0.0010412	0.021687	23	3910	71	23437	18	Os03g0285800,Os11g0592200,Os10g0542800,Os01g0516600,Os10g0542900,Os02g0181300,Os01g0686800,Os01g0194300,Os12g0448900,Os07g0409900,Os11g0592000,Os06g0726200,Os03g0748900,Os11g0592100,Os04g0457800,Os09g0279000,Os09g0306700,Os01g0884300	5	Os01g0750300,Os01g0882500,Os04g0401000,Os06g0601000,Os07g0570700
GO:0004812	aminoacyl-tRNA ligase activity	molecular_function	0.0011186	0.023191	23	3910	69	23437	17	Os12g0443700,Os03g0586800,Os05g0558900,Os05g0182800,Os09g0503400,Os01g0120400,Os12g0540900,Os03g0694900,Os10g0369000,Os08g0538000,Os08g0295300,Os08g0320000,Os06g0645400,Os10g0400800,Os05g0150900,Os09g0378300,Os04g0492600	6	Os01g0120300,Os06g0245800,Os09g0556500,Os07g0485400,Os07g0165000,Os01g0743400
GO:0016875	ligase activity, forming carbon-oxygen bonds	molecular_function	0.0011186	0.023191	23	3910	69	23437	17	Os03g0694900,Os10g0369000,Os05g0558900,Os03g0586800,Os12g0443700,Os12g0540900,Os01g0120400,Os05g0182800,Os09g0503400,Os09g0378300,Os05g0150900,Os04g0492600,Os08g0320000,Os08g0295300,Os08g0538000,Os10g0400800,Os06g0645400	6	Os01g0120300,Os06g0245800,Os07g0165000,Os01g0743400,Os07g0485400,Os09g0556500
GO:0006414	translational elongation	biological_process	0.0011513	0.023814	18	3910	53	23437	16	Os06g0571400,Os05g0552300,Os01g0191100,Os07g0614500,Os07g0662500,Os01g0977600,Os05g0445500,Os03g0406200,Os08g0116500,Os12g0507200,Os01g0686800,Os12g0564600,Os03g0177900,Os02g0220500,Os03g0177400,Os03g0565500	2	Os12g0541500,Os02g0595700
GO:0098588	bounding membrane of organelle	cellular_component	0.0011548	0.023833	138	3910	635	23437	88	Os06g0568600,Os05g0552500,Os05g0522500,Os07g0209000,Os06g0127000,Os04g0693000,Os04g0490600,Os09g0266400,Os01g0173900,Os03g0565600,Os11g0482100,Os04g0102700,Os07g0201100,Novel00394,Os10g0476000,Os08g0450700,Os02g0115900,Os01g0128400,Os01g0276200,Os02g0101000,Os02g0798100,Os06g0259000,Os03g0265300,Os03g0377300,Os05g0230600,Os12g0430000,Os04g0636100,Os05g0106100,Os10g0412050,Os04g0618200,Os03g058220…	50	Os06g0570100,Os01g0975900,Os03g0117100,Os01g0221600,Os01g0742500,Os07g0150100,Os01g0210500,Os03g0835100,Os03g0226400,Os02g0539100,Os02g0697800,Os12g0438600,Os07g0558500,Os07g0188266,Os08g0549100,Os11g0683500,Os03g0851700,Os12g0641400,Os04g0491700,Os10g0524100,Os09g0563800,Os01g0678500,Os01g0642000,Os11g0592300,Os02g0608900,Os06g0488600,Os03g0251500,Os03g0187700,Os01g0168100,Os06g0336200,Os04g0691…
GO:0010038	response to metal ion	biological_process	0.001186	0.02442	27	3910	87	23437	15	Os01g0187900,Os02g0621700,Os06g0687700,Os06g0716700,Os10g0565000,Os02g0198600,Os05g0373300,Os01g0118000,Os06g0701200,Os12g0236500,Os02g0521300,Os06g0727200,Os03g0843300,Os03g0171900,Os08g0485400	12	Os11g0167800,Os10g0561400,Os02g0125100,Os01g0106900,Os04g0659100,Os03g0129300,Os08g0561700,Os01g0897600,Os03g0131200,Os05g0496200,Os01g0266600,Os02g0729400
GO:0009725	response to hormone	biological_process	0.0012017	0.024687	131	3910	614	23437	67	Os02g0327000,Os03g0805400,Os03g0180900,Os05g0585500,Os01g0960500,Os03g0300400,Os01g0194300,Os12g0448900,Os12g0405700,Os09g0306700,Os08g0141300,Os09g0467100,Os03g0172000,Os05g0516900,Os04g0376500,Os02g0682500,Os07g0409900,Os01g0826400,Os12g0145700,Os08g0557700,Os01g0741900,Os01g0276700,Os03g0843300,Os02g0551100,Os05g0261700,Os12g0586100,Os03g0660400,Os01g0746200,Os03g0440900,Os08g0203100,Os02g0115…	64	Os08g0203300,Os10g0571200,Os04g0537100,Os05g0213500,Os07g0635900,Os03g0267300,Os05g0230700,Os08g0242700,Os07g0182400,Os04g0593400,Os07g0619800,Os04g0442000,Os03g0131200,Os12g0601300,Os01g0743800,Os02g0669100,Os09g0114500,Os01g0924000,Os11g0523800,Os03g0232600,Os01g0904700,Os02g0255500,Os02g0141100,Os04g0653000,Os03g0125000,Os10g0561400,Os03g0315800,Os01g0524500,Os05g0407500,Os07g0176900,Os02g0557…
GO:0009074	aromatic amino acid family catabolic process	biological_process	0.0012306	0.025224	10	3910	21	23437	8	Os02g0168100,Os01g0178000,Os06g0103300,Os08g0319900,Os02g0626100,Os05g0427400,Os12g0210200,Os02g0187100	2	Os04g0518100,Os04g0518400
GO:0009651	response to salt stress	biological_process	0.001242	0.025398	41	3910	153	23437	23	Os02g0327000,Os10g0483000,Os01g0884300,Os09g0454600,Os04g0543900,Os06g0245700,Os03g0851000,Os01g0174300,Os06g0716700,Os02g0661100,Os06g0111500,Os03g0285800,Os07g0666900,Os03g0218400,Os03g0815100,Os02g0718900,Os08g0129200,Os08g0559600,Os04g0660400,Os03g0266300,Os02g0181300,Os03g0643300,Os01g0187900	18	Os07g0685700,Os02g0602400,Os06g0253100,Os08g0561700,Os03g0785200,Os04g0659100,Os10g0561400,Os02g0766700,Os02g0276500,Os01g0893400,Os01g0135900,Os07g0517100,Os09g0279500,Os09g0394900,Os07g0635900,Os05g0213500,Os10g0563600,Os01g0798500
GO:0006047	UDP-N-acetylglucosamine metabolic process	biological_process	0.0012615	0.025739	6	3910	10	23437	4	Os11g0133700,Os12g0131150,Os12g0131100,Os07g0195400	2	Os04g0613700,Os05g0516300
GO:0004360	glutamine-fructose-6-phosphate transaminase (isomerizing) activity	molecular_function	0.0013004	0.026414	3	3910	3	23437	3	Os12g0131100,Os11g0133700,Os12g0131150	0
GO:0070548	L-glutamine aminotransferase activity	molecular_function	0.0013004	0.026414	3	3910	3	23437	3	Os11g0133700,Os12g0131150,Os12g0131100	0
GO:0019320	hexose catabolic process	biological_process	0.001335	0.027056	10	3910	21	23437	5	Os04g0458300,Os03g0832600,Os09g0323000,Os01g0817700,Os04g0458600	5	Os10g0189100,Os03g0712700,Os08g0374800,Os07g0212200,Os12g0420200
GO:0016842	amidine-lyase activity	molecular_function	0.0013658	0.027617	5	3910	7	23437	3	Os03g0305500,Os03g0854000,Os03g0313600	2	Os04g0448600,Os02g0465900
GO:0016831	carboxy-lyase activity	molecular_function	0.0013809	0.02786	25	3910	81	23437	14	Os02g0541325,Os03g0255500,Os03g0236200,Os09g0255400,Os03g0720300,Os01g0951400,Os01g0951200,Os03g0278000,Os02g0440000,Os01g0100900,Os08g0320400,Os01g0315800,Os08g0140300,Os01g0959800	11	Os12g0292400,Os04g0391900,Os01g0208700,Os03g0337600,Os08g0465800,Os01g0188400,Os02g0762100,Os12g0291100,Os07g0674100,Os12g0291400,Os12g0274700
GO:0016671	oxidoreductase activity, acting on a sulfur group of donors, disulfide as acceptor	molecular_function	0.0014206	0.02856	9	3910	19	23437	1	Os03g0733800	8	Os06g0472000,Os12g0188700,Os07g0509800,Os04g0676100,Os07g0657900,Os07g0476900,Os10g0563600,Os04g0530600
GO:0006775	fat-soluble vitamin metabolic process	biological_process	0.0014251	0.02856	6	3910	9	23437	0		6	Os06g0658900,Os02g0744900,Os02g0276500,Os12g0615400,Os02g0701600,Os03g0190100
GO:0042362	fat-soluble vitamin biosynthetic process	biological_process	0.0014251	0.02856	6	3910	9	23437	0		6	Os06g0658900,Os02g0744900,Os02g0276500,Os03g0190100,Os02g0701600,Os12g0615400
GO:0016615	malate dehydrogenase activity	molecular_function	0.0014305	0.028587	9	3910	18	23437	5	Os12g0632700,Os01g0649100,Os05g0186300,Os01g0723400,Os08g0434300	4	Os07g0630800,Os03g0773800,Os01g0188400,Os08g0562100
GO:0006000	fructose metabolic process	biological_process	0.0014329	0.028587	6	3910	9	23437	2	Os05g0438600,Os01g0894300	4	Os04g0234600,Os03g0267300,Os05g0164100,Os06g0664200
GO:0010598	NAD(P)H dehydrogenase complex (plastoquinone)	cellular_component	0.001437	0.028607	5	3910	7	23437	0		5	Os01g0763700,Os12g0498500,Os03g0158300,Os11g0216100,Os02g0744000
GO:0005761	mitochondrial ribosome	cellular_component	0.0014548	0.028897	12	3910	32	23437	10	Os12g0616200,Os01g0511200,Os05g0243300,Os01g0616500,Os06g0128500,Os02g0102400,Os10g0500500,Os07g0202900,Os01g0251100,Os07g0658200	2	Os01g0805000,Os03g0452300
GO:0019388	galactose catabolic process	biological_process	0.0014699	0.029132	9	3910	18	23437	4	Os04g0458600,Os03g0832600,Os09g0323000,Os04g0458300	5	Os12g0420200,Os07g0212200,Os08g0374800,Os03g0712700,Os10g0189100
GO:0043169	cation binding	molecular_function	0.0014941	0.029547	548	3910	2909	23437	306	Os02g0656500,Os11g0171500,Os04g0484900,Os08g0189400,Os01g0300200,Os09g0447300,Os11g0446500,Os07g0677500,Os10g0412050,Os03g0300200,Os04g0659500,Os07g0507000,Os10g0525000,Os03g0836200,Os08g0128500,Os01g0267900,Os07g0246200,Os02g0749300,Os03g0643300,Os10g0508400,Os11g0642800,Os03g0326100,Os03g0829000,Os09g0561500,Os05g0467000,Os09g0400400,Os06g0547400,Os12g0434400,Os12g0258700,Os02g0327000,Novel0006…	242	Os05g0586900,Os03g0347900,Os10g0189100,Os01g0902200,Os08g0498400,Os03g0371400,Os11g0489250,Os08g0471900,Os02g0815500,Os10g0546600,Os06g0141200,Os12g0564400,Os04g0578400,Os12g0559200,Os03g0650000,Os04g0269600,Os03g0837100,Os08g0530400,Os01g0227800,Os01g0678500,Os02g0761700,Os04g0321800,Os07g0619200,Os03g0738400,Os01g0376700,Os01g0583100,Os06g0694500,Os10g0571200,Os08g0561700,Os03g0786500,Os02g0139…
GO:0043467	regulation of generation of precursor metabolites and energy	biological_process	0.0015208	0.029958	9	3910	19	23437	0		9	Os01g0501800,Os01g0773700,Os05g0481000,Os08g0440900,Os06g0669400,Os05g0496200,Os05g0508900,Os05g0480000,Os06g0725900
GO:0000229	cytoplasmic chromosome	cellular_component	0.0015249	0.029958	6	3910	9	23437	2	Os11g0110100,Os03g0824100	4	Os03g0825500,Os05g0291700,Os05g0587200,Os01g0895100
GO:0009508	plastid chromosome	cellular_component	0.0015249	0.029958	6	3910	9	23437	2	Os03g0824100,Os11g0110100	4	Os05g0291700,Os03g0825500,Os01g0895100,Os05g0587200
GO:0003755	peptidyl-prolyl cis-trans isomerase activity	molecular_function	0.0015341	0.030074	20	3910	62	23437	9	Os09g0501850,Os01g0915800,Os04g0446500,Os11g0148300,Os01g0563000,Os06g0708500,Os04g0118500,Novel01660,Os08g0559400	11	Os02g0760300,Os08g0382400,Os01g0894700,Os07g0565600,Os08g0541400,Os07g0133700,Os05g0458100,Os06g0663800,Os05g0103200,Os06g0308000,Os02g0751600
GO:0045239	tricarboxylic acid cycle enzyme complex	cellular_component	0.0015729	0.030767	6	3910	9	23437	6	Os03g0337900,Os07g0695800,Os07g0577700,Os12g0183100,Os07g0170100,Os02g0621700	0
GO:0033500	carbohydrate homeostasis	biological_process	0.001605	0.031327	8	3910	15	23437	6	Os05g0522500,Os03g0370000,Os02g0738400,Os01g0722700,Os05g0187100,Os07g0637300	2	Os01g0940100,Os01g0742500
GO:0019842	vitamin binding	molecular_function	0.0016161	0.031476	42	3910	156	23437	29	Os03g0171900,Os03g0236200,Os01g0736400,Os02g0306401,Os10g0189600,Os06g0632200,Os07g0695800,Os04g0578000,Os10g0497800,Os01g0928800,Os08g0140300,Os10g0390500,Os01g0100900,Os03g0643300,Os02g0112900,Os11g0516000,Os05g0367400,Os02g0806900,Os01g0871300,Os06g0564700,Os03g0720300,Os01g0760600,Os03g0252800,Os01g0931400,Os10g0517500,Os02g0541325,Os01g0178000,Os04g0614600,Os03g0713000	13	Os06g0345200,Os03g0758100,Os11g0455800,Os12g0625000,Os03g0738400,Os08g0465800,Os01g0874900,Os01g0238500,Os01g0711400,Os07g0108300,Os01g0978100,Os06g0564500,Os06g0611900
GO:0009642	response to light intensity	biological_process	0.0016547	0.032158	17	3910	48	23437	2	Os04g0639200,Os06g0727200	15	Os03g0229500,Os03g0333400,Os02g0764500,Os10g0561400,Os08g0566600,Os06g0669400,Os06g0320500,Os03g0218500,Os01g0321300,Os01g0869800,Os08g0440900,Os07g0171100,Os08g0561700,Os01g0718300,Os06g0725900
GO:0019867	outer membrane	cellular_component	0.0017054	0.033071	27	3910	93	23437	14	Os03g0137500,Os06g0568600,Os05g0499500,Os12g0105700,Os05g0522500,Os03g0271200,Os06g0569500,Os01g0276200,Os03g0377300,Os11g0158400,Os03g0810600,Os03g0855600,Os01g0921600,Os02g0196300	13	Os01g0742500,Os11g0683500,Os03g0851700,Os06g0570100,Os05g0390100,Os03g0835100,Os12g0225200,Os02g0539100,Os11g0105750,Os12g0105300,Os07g0558500,Os02g0608900,Os07g0188266
GO:0019840	isoprenoid binding	molecular_function	0.001725	0.033257	10	3910	25	23437	5	Os12g0555200,Os03g0300400,Os12g0555000,Os12g0555500,Os12g0555300	5	Os02g0255500,Os05g0213500,Os04g0593400,Os05g0407500,Os03g0297600
GO:0009126	purine nucleoside monophosphate metabolic process	biological_process	0.001726	0.033257	11	3910	25	23437	10	Os07g0693500,Os03g0313600,Os09g0467100,Os02g0131200,Os08g0326600,Os03g0831500,Os02g0625500,Os03g0780500,Os05g0349200,Os03g0174500	1	Os03g0102100
GO:0009167	purine ribonucleoside monophosphate metabolic process	biological_process	0.001726	0.033257	11	3910	25	23437	10	Os05g0349200,Os03g0174500,Os02g0625500,Os03g0780500,Os03g0831500,Os08g0326600,Os02g0131200,Os03g0313600,Os09g0467100,Os07g0693500	1	Os03g0102100
GO:0016702	oxidoreductase activity, acting on single donors with incorporation of molecular oxygen, incorporation of two atoms of oxygen	molecular_function	0.0017418	0.033489	18	3910	53	23437	10	Os02g0168100,Os03g0738600,Os03g0700700,Os04g0447100,Os03g0700400,Os08g0509100,Os10g0419400,Os12g0448900,Os06g0103300,Os08g0508800	8	Os12g0640600,Os05g0304600,Os02g0194700,Os01g0190000,Os02g0704000,Os12g0623600,Os10g0419500,Os12g0559200
GO:0043171	peptide catabolic process	biological_process	0.0017727	0.033964	7	3910	12	23437	4	Os08g0398700,Os02g0218200,Os07g0570300,Os01g0778800	3	Os01g0151400,Os04g0448600,Os02g0465900
GO:0042278	purine nucleoside metabolic process	biological_process	0.0017741	0.033964	14	3910	36	23437	8	Os09g0567900,Os03g0780500,Os03g0746800,Os02g0625500,Os08g0557900,Os07g0245100,Os08g0326600,Os02g0131200	6	Os03g0340900,Os03g0833900,Os05g0161500,Os08g0457600,Os12g0548300,Os02g0699400
GO:0042549	photosystem II stabilization	biological_process	0.0017801	0.034007	4	3910	5	23437	0		4	Os01g0501800,Os01g0773700,Os05g0480000,Os05g0508900
GO:0071417	cellular response to organonitrogen compound	biological_process	0.0017851	0.03403	9	3910	18	23437	5	Os01g0276700,Os03g0672300,Os01g0194300,Os12g0145700,Os07g0181000	4	Os01g0874900,Os11g0455800,Os03g0738400,Os10g0571200
GO:0005978	glycogen biosynthetic process	biological_process	0.0018026	0.034292	7	3910	12	23437	1	Os05g0580000	6	Os01g0633100,Os03g0735000,Os04g0409200,Os03g0712700,Os10g0189100,Os08g0345800
GO:0000461	endonucleolytic cleavage to generate mature 3-end of SSU-rRNA from (SSU-rRNA, 5.8S rRNA, LSU-rRNA)	biological_process	0.0018169	0.03449	4	3910	5	23437	4	Os03g0182600,Os07g0616600,Os03g0345200,Os03g0402400	0
GO:0005643	nuclear pore	cellular_component	0.0018514	0.035072	18	3910	52	23437	16	Os03g0225500,Os03g0765400,Os01g0200500,Os02g0202250,Os09g0453500,Os11g0132700,Os05g0155601,Os03g0172000,Os05g0350600,Os01g0253300,Os03g0349000,Os01g0158000,Os11g0643700,Os06g0305200,Os02g0684300,Os01g0746200	2	Os12g0165900,Os08g0505200
GO:0003756	protein disulfide isomerase activity	molecular_function	0.0018612	0.035108	8	3910	15	23437	7	Os05g0552500,Os02g0100100,Os03g0733800,Os05g0156300,Os09g0451500,Os04g0432500,Os11g0199200	1	Os04g0629500
GO:0016864	intramolecular oxidoreductase activity, transposing S-S bonds	molecular_function	0.0018612	0.035108	8	3910	15	23437	7	Os02g0100100,Os05g0552500,Os11g0199200,Os03g0733800,Os04g0432500,Os05g0156300,Os09g0451500	1	Os04g0629500
GO:0031406	carboxylic acid binding	molecular_function	0.0018834	0.035379	24	3910	83	23437	12	Os06g0103500,Os12g0555500,Os11g0605500,Os10g0497800,Os03g0300400,Os01g0314100,Os12g0555300,Os07g0290200,Os06g0354500,Os06g0105400,Os12g0555200,Os12g0555000	12	Os03g0297600,Os11g0455800,Os04g0593400,Os02g0255500,Os05g0213500,Os03g0738400,Os06g0611900,Os05g0407500,Os01g0711400,Os01g0874900,Os06g0245800,Os05g0160300
GO:0043177	organic acid binding	molecular_function	0.0018834	0.035379	24	3910	83	23437	12	Os12g0555500,Os11g0605500,Os06g0103500,Os03g0300400,Os01g0314100,Os10g0497800,Os06g0354500,Os07g0290200,Os12g0555300,Os12g0555200,Os12g0555000,Os06g0105400	12	Os04g0593400,Os03g0297600,Os11g0455800,Os06g0611900,Os05g0213500,Os02g0255500,Os03g0738400,Os01g0711400,Os05g0407500,Os01g0874900,Os05g0160300,Os06g0245800
GO:0006575	cellular modified amino acid metabolic process	biological_process	0.0019371	0.036313	33	3910	125	23437	13	Os02g0813500,Os11g0642800,Os10g0530400,Os12g0235800,Os09g0467200,Os01g0933900,Os03g0111100,Os03g0815200,Os02g0120900,Os09g0327300,Os10g0528100,Os12g0123200,Os12g0210200	20	Os01g0238500,Os10g0525400,Os08g0556200,Os01g0874900,Os10g0529300,Os08g0424500,Os05g0517500,Os10g0530500,Os10g0503200,Os05g0116100,Os07g0468100,Os04g0448600,Os05g0150800,Os11g0455800,Os06g0699700,Os12g0263000,Os03g0738400,Os02g0465900,Os01g0151400,Os03g0163300
GO:0003743	translation initiation factor activity	molecular_function	0.0020438	0.038234	27	3910	93	23437	23	Os04g0103200,Os07g0222300,Os12g0147500,Os05g0256000,Os05g0566500,Os05g0104800,Os07g0167000,Os03g0182700,Os06g0701100,Os12g0176800,Os01g0120800,Os05g0227700,Os07g0124500,Os04g0376500,Os10g0569200,Os05g0592600,Os02g0812400,Os12g0607100,Os02g0717400,Os07g0681000,Os02g0146600,Os12g0507200,Os10g0467600	4	Os05g0575300,Os02g0794400,Os12g0503200,Os08g0553800
GO:0008514	organic anion transmembrane transporter activity	molecular_function	0.0020846	0.038916	37	3910	135	23437	24	Os04g0490600,Os05g0392700,Os01g0266800,Os01g0597600,Os10g0573800,Os08g0104900,Os09g0297400,Os08g0127100,Os06g0593100,Os08g0187800,Os07g0553700,Os08g0344600,Os05g0208000,Os05g0302700,Os02g0718900,Os02g0226300,Os04g0565500,Os02g0101000,Os03g0817200,Os06g0644700,Novel01202,Os04g0659800,Os01g0825800,Os02g0191300	13	Os06g0633800,Os07g0134000,Os06g0604500,Os05g0170950,Os11g0432400,Os03g0644400,Os04g0460300,Os10g0573700,Os07g0100800,Os07g0662800,Os09g0570400,Os01g0172100,Os02g0788800
GO:0015114	phosphate ion transmembrane transporter activity	molecular_function	0.0021046	0.039207	5	3910	7	23437	2	Os09g0297400,Os08g0344600	3	Os06g0493600,Os01g0172100,Os05g0170950
GO:0080163	regulation of protein serine/threonine phosphatase activity	biological_process	0.0021248	0.039502	9	3910	22	23437	5	Os12g0555000,Os03g0300400,Os12g0555200,Os12g0555300,Os12g0555500	4	Os05g0213500,Os02g0255500,Os03g0297600,Os04g0593400
GO:0022607	cellular component assembly	biological_process	0.002179	0.040427	150	3910	735	23437	109	Os04g0376500,Os08g0207600,Os03g0640100,Os07g0681000,Novel01314,Os08g0305300,Os10g0545800,Os03g0116000,Os05g0150300,Os09g0306700,Os03g0424800,Os06g0137500,Os02g0591700,Os04g0596400,Os08g0151400,Os06g0167000,Os11g0209700,Os02g0728700,Os02g0586500,Os05g0104800,Os12g0554400,Os06g0194900,Os06g0175500,Os02g0478700,Os01g0896700,Os05g0466600,Os02g0699600,Os03g0402400,Os04g0502200,Os01g0896800,Os09g040795…	41	Os01g0150000,Os01g0501800,Os09g0481800,Os01g0358300,Os04g0635700,Os07g0517100,Os01g0135900,Os04g0650500,Os06g0694500,Os07g0171100,Os03g0747700,Os03g0122200,Os01g0363300,Os03g0125000,Os02g0234500,Os09g0114500,Os06g0253100,Os02g0702000,Os01g0221700,Os05g0568100,Os07g0520800,Novel00607,Os11g0526200,Os01g0798500,Os08g0553800,Os08g0167500,Os01g0882500,Os07g0418000,Os01g0763700,Os02g0117100,Os08g046390…
GO:0098542	defense response to other organism	biological_process	0.0021871	0.040493	68	3910	286	23437	52	Os01g0516600,Os03g0643300,Os07g0597200,Os04g0102700,Os03g0172000,Os04g0647800,Os10g0498700,Os07g0409900,Os08g0538300,Os01g0134700,Os02g0738400,Os02g0181300,Os01g0958700,Os11g0592100,Os03g0748900,Os06g0726200,Os07g0673200,Os09g0306700,Os11g0592200,Os01g0960500,Os02g0712700,Os01g0686800,Os12g0448900,Os01g0194300,Os09g0417800,Os10g0542900,Os11g0592000,Os01g0748900,Os02g0234300,Os02g0327000,Os01g0884…	16	Os05g0390100,Os01g0750300,Os04g0401000,Os05g0160300,Os05g0496200,Os02g0499000,Os01g0882500,Os08g0159500,Os04g0234600,Os07g0176900,Os06g0601000,Os08g0382400,Os07g0570700,Os11g0595200,Os01g0897600,Os05g0110300
GO:0031968	organelle outer membrane	cellular_component	0.0021968	0.040588	26	3910	90	23437	13	Os03g0810600,Os03g0855600,Os11g0158400,Os01g0921600,Os01g0276200,Os03g0271200,Os06g0569500,Os03g0377300,Os05g0499500,Os12g0105700,Os05g0522500,Os03g0137500,Os06g0568600	13	Os07g0558500,Os12g0105300,Os07g0188266,Os02g0608900,Os11g0105750,Os03g0835100,Os12g0225200,Os02g0539100,Os11g0683500,Os03g0851700,Os06g0570100,Os01g0742500,Os05g0390100
GO:0034614	cellular response to reactive oxygen species	biological_process	0.002225	0.041026	8	3910	16	23437	2	Os12g0448900,Os02g0713400	6	Os07g0657900,Os06g0115400,Os08g0561700,Os02g0781400,Os01g0897600,Os03g0219200
GO:0006108	malate metabolic process	biological_process	0.0023092	0.042437	9	3910	19	23437	5	Os05g0186300,Os03g0337900,Os08g0434300,Os12g0632700,Os01g0649100	4	Os08g0562100,Os07g0630800,Os03g0773800,Os01g0188400
GO:0046872	metal ion binding	molecular_function	0.002311	0.042437	541	3910	2885	23437	303	Os12g0258700,Os02g0327000,Os10g0522900,Novel00162,Os08g0542000,Novel00063,Os03g0700700,Novel00586,Os11g0474800,Os01g0174900,Os07g0195400,Os03g0760000,Os11g0261900,Os07g0188800,Os12g0631800,Os07g0217600,Os01g0723400,Os10g0419400,Os07g0409900,Os12g0564600,Os06g0612200,Os02g0740700,Os04g0370900,Os01g0276700,Os06g0569500,Os03g0212700,Os06g0245700,Os03g0266200,Os04g0611400,Os01g0293000,Os02g0258900,Os…	238	Os06g0694500,Os10g0571200,Os08g0561700,Os02g0139400,Os08g0460000,Os03g0786500,Os12g0223300,Os06g0488600,Os01g0268300,Os02g0530100,Os03g0267300,Os06g0254700,Os01g0600900,Os08g0126700,Os01g0750300,Os05g0134200,Os07g0681400,Os07g0691200,Os10g0561400,Os04g0544100,Os07g0252400,Os01g0149800,Os04g0497700,Os07g0677400,Os02g0814400,Os10g0430200,Os04g0605500,Os11g0455800,Os02g0606200,Os05g0586900,Os10g0189…
GO:0046165	alcohol biosynthetic process	biological_process	0.0023663	0.043365	17	3910	49	23437	3	Os02g0523800,Os03g0790700,Os03g0192700	14	Os04g0448900,Os01g0757900,Os02g0197700,Os02g0169900,Os10g0330000,Os06g0729000,Os03g0805100,Os09g0555500,Os03g0100200,Os05g0519600,Os12g0626400,Os06g0531200,Os02g0704000,Os03g0197000
GO:0009071	serine family amino acid catabolic process	biological_process	0.0024513	0.044831	7	3910	13	23437	0		7	Os06g0611900,Os04g0623800,Os03g0738400,Os01g0874900,Os10g0516100,Os01g0711400,Os11g0455800
GO:0031386	protein tag	molecular_function	0.0024675	0.045036	9	3910	22	23437	5	Os06g0650100,Os02g0161900,Os01g0328400,Os05g0160200,Os02g0628800	4	Os01g0918300,Os12g0143100,Os09g0420800,Os04g0628100
GO:0042537	benzene-containing compound metabolic process	biological_process	0.0024999	0.045534	20	3910	62	23437	17	Os02g0626100,Os08g0319900,Os02g0187100,Os07g0603600,Os08g0360300,Os05g0427400,Os12g0556200,Os07g0673200,Os05g0370700,Os06g0103300,Os11g0669100,Os11g0668650,Os01g0134700,Os12g0556300,Os11g0664800,Os10g0457600,Os12g0556500	3	Os04g0518400,Os04g0518100,Os02g0499000
GO:0046033	AMP metabolic process	biological_process	0.0026352	0.047857	5	3910	7	23437	5	Os03g0174500,Os05g0349200,Os03g0313600,Os07g0693500,Os02g0625500	0
GO:0019253	reductive pentose-phosphate cycle	biological_process	0.0026433	0.047857	5	3910	8	23437	0		5	Os03g0306800,Os12g0274700,Os12g0291100,Os03g0169100,Os03g0267300
GO:0019685	photosynthesis, dark reaction	biological_process	0.0026433	0.047857	5	3910	8	23437	0		5	Os12g0291100,Os03g0169100,Os03g0267300,Os03g0306800,Os12g0274700
GO:0004758	serine C-palmitoyltransferase activity	molecular_function	0.0026988	0.048599	5	3910	7	23437	5	Os02g0806900,Os03g0252800,Os10g0189600,Os01g0928800,Os11g0516000	0
GO:0016454	C-palmitoyltransferase activity	molecular_function	0.0026988	0.048599	5	3910	7	23437	5	Os02g0806900,Os10g0189600,Os03g0252800,Os01g0928800,Os11g0516000	0
GO:0017087	mitochondrial processing peptidase complex	cellular_component	0.002706	0.048599	5	3910	7	23437	5	Os07g0570100,Os03g0212700,Os01g0191500,Os01g0966300,Os07g0570500	0
GO:0034388	Pwp2p-containing subcomplex of 90S preribosome	cellular_component	0.002706	0.048599	5	3910	7	23437	5	Os02g0103900,Os04g0592700,Os06g0644600,Os03g0151700,Os05g0519500	0
GO:0072593	reactive oxygen species metabolic process	biological_process	0.0027113	0.048599	45	3910	176	23437	22	Os02g0115700,Os07g0677200,Os01g0326300,Os12g0111800,Os04g0688600,Os07g0677500,Os10g0109600,Os07g0677600,Os04g0651000,Os01g0963000,Os09g0538600,Os04g0688300,Os06g0547400,Os04g0434800,Os07g0665200,Os10g0109300,Os06g0625500,Os04g0688100,Os02g0240100,Os06g0727200,Os02g0713400,Os01g0962700	23	Os07g0694700,Os05g0135500,Os07g0657900,Os07g0467200,Os08g0549100,Os01g0675100,Os02g0781400,Os07g0677400,Os01g0266600,Os05g0111300,Os02g0192700,Os04g0602100,Os07g0677100,Os03g0219200,Os05g0116100,Os06g0115400,Os12g0188700,Os02g0553200,Os02g0537700,Os08g0468100,Os08g0561700,Os01g0294700,Os03g0131200
GO:0101031	chaperone complex	cellular_component	0.0027341	0.048909	7	3910	13	23437	7	Os08g0359500,Os02g0332200,Os05g0147400,Os04g0551800,Os06g0562600,Os06g0687700,Os03g0804800	0
GO:0000314	organellar small ribosomal subunit	cellular_component	0.0027574	0.049229	6	3910	11	23437	4	Os02g0102400,Os07g0202900,Os10g0500500,Os07g0658200	2	Os03g0769100,Os03g0452300
